# Supplementary material for: Complex multicomponent patterns rendered on a 3D DNA-barrel pegboard
Source: Nat Commun. 2020 Nov 13;11:5768. doi: 10.1038/s41467-020-18910-x (PMC7666213; doi:10.1038/s41467-020-18910-x)
Supplement: Supplementary file 1 — Supplementary Software [file 41467_2020_18910_MOESM1_ESM.zip]

Archive with 31 entries (30 files):
- SupplementaryData_10_30-27nm_coax.json
- __MACOSX/
- __MACOSX/._SupplementaryData_10_30-27nm_coax.json
- SupplementaryData_23_90-23nm_decamer.json
- __MACOSX/._SupplementaryData_23_90-23nm_decamer.json
- SupplementaryData_18_90-19nm_monomer.json
- __MACOSX/._SupplementaryData_18_90-19nm_monomer.json
- SupplementaryData_19_90-19nm_coax.json
- __MACOSX/._SupplementaryData_19_90-19nm_coax.json
- SupplementaryData_16_60-32nm_monomer.json
- __MACOSX/._SupplementaryData_16_60-32nm_monomer.json
- SupplementaryData_22_120-15nm_monomer.json
- __MACOSX/._SupplementaryData_22_120-15nm_monomer.json
- SupplementaryData_11_30-61nm_monomer.json
- __MACOSX/._SupplementaryData_11_30-61nm_monomer.json
- SupplementaryData_13_30-65nm_coax.json
- __MACOSX/._SupplementaryData_13_30-65nm_coax.json
- SupplementaryData_21_90-23nm_coax.json
- __MACOSX/._SupplementaryData_21_90-23nm_coax.json
- SupplementaryData_14_60-27nm_monomer.json
- __MACOSX/._SupplementaryData_14_60-27nm_monomer.json
- SupplementaryData_17_60-32nm_coax.json
- __MACOSX/._SupplementaryData_17_60-32nm_coax.json
- SupplementaryData_12_30-65nm_monomer.json
- __MACOSX/._SupplementaryData_12_30-65nm_monomer.json
- SupplementaryData_15_60-27nm_coax.json
- __MACOSX/._SupplementaryData_15_60-27nm_coax.json
- SupplementaryData_9_30-27nm_monomer.json
- __MACOSX/._SupplementaryData_9_30-27nm_monomer.json
- SupplementaryData_20_90-23nm_monomer.json
- __MACOSX/._SupplementaryData_20_90-23nm_monomer.json
