# Supplementary material for: Complex multicomponent patterns rendered on a 3D DNA-barrel pegboard
Source: Nat Commun. 2020 Nov 13;11:5768. doi: 10.1038/s41467-020-18910-x (PMC7666213; doi:10.1038/s41467-020-18910-x)
Supplement: Supplementary file 1 — Supplementary Software [file 41467_2020_18910_MOESM1_ESM.zip › SupplementaryData_21_90-23nm_coax.json]

{'vstrands': [{'stap_colors': [], 'num': 0, 'scafLoop': [], 'stap': [[-1, -1, -1, -1], [-1, -1, -1, -1], [-1, -1, -1, -1], [-1, -1, -1, -1], [-1, -1, -1, -1], [-1, -1, -1, -1], [-1, -1, -1, -1], [-1, -1, -1, -1], [-1, -1, -1, -1], [-1, -1, -1, -1], [-1, -1, -1, -1], [-1, -1, -1, -1], [-1, -1, -1, -1], [-1, -1, -1, -1], [0, 15, -1, -1], [0, 16, 0, 14], [0, 17, 0, 15], [0, 18, 0, 16], [0, 19, 0, 17], [0, 20, 0, 18], [1, 20, 0, 19], [-1, -1, -1, -1], [-1, -1, -1, -1], [-1, -1, -1, -1], [-1, -1, -1, -1], [-1, -1, -1, -1], [-1, -1, -1, -1], [-1, -1, -1, -1], [-1, -1, -1, -1], [-1, -1, -1, -1], [-1, -1, -1, -1], [-1, -1, -1, -1], [-1, -1, -1, -1], [-1, -1, -1, -1], [-1, -1, -1, -1], [0, 36, -1, -1], [0, 37, 0, 35], [0, 38, 0, 36], [0, 39, 0, 37], [0, 40, 0, 38], [0, 41, 0, 39], [1, 41, 0, 40], [-1, -1, -1, -1], [-1, -1, -1, -1], [-1, -1, -1, -1], [-1, -1, -1, -1], [-1, -1, -1, -1], [-1, -1, -1, -1], [-1, -1, -1, -1], [-1, -1, -1, -1], [-1, -1, -1, -1], [-1, -1, -1, -1], [-1, -1, -1, -1], [-1, -1, -1, -1], [-1, -1, -1, -1], [-1, -1, -1, -1], [0, 57, -1, -1], [0, 58, 0, 56], [0, 59, 0, 57], [0, 60, 0, 58], [0, 61, 0, 59], [0, 62, 0, 60], [1, 62, 0, 61], [-1, -1, -1, -1], [-1, -1, -1, -1], [-1, -1, -1, -1], [-1, -1, -1, -1], [-1, -1, -1, -1], [-1, -1, -1, -1], [-1, -1, -1, -1], [-1, -1, -1, -1], [-1, -1, -1, -1], [-1, -1, -1, -1], [-1, -1, -1, -1], [-1, -1, -1, -1], [-1, -1, -1, -1], [-1, -1, -1, -1], [0, 78, -1, -1], [0, 79, 0, 77], [0, 80, 0, 78], [0, 81, 0, 79], [0, 82, 0, 80], [0, 83, 0, 81], [1, 83, 0, 82], [-1, -1, -1, -1], [-1, -1, -1, -1], [-1, -1, -1, -1], [-1, -1, -1, -1], [-1, -1, -1, -1], [-1, -1, -1, -1], [-1, -1, -1, -1], [-1, -1, -1, -1], [-1, -1, -1, -1], [-1, -1, -1, -1], [-1, -1, -1, -1], [-1, -1, -1, -1], [-1, -1, -1, -1], [-1, -1, -1, -1], [0, 99, -1, -1], [0, 100, 0, 98], [0, 101, 0, 99], [0, 102, 0, 100], [0, 103, 0, 101], [0, 104, 0, 102], [1, 104, 0, 103], [-1, -1, -1, -1], [-1, -1, -1, -1], [-1, -1, -1, -1], [-1, -1, -1, -1], [-1, -1, -1, -1], [-1, -1, -1, -1], [-1, -1, -1, -1], [-1, -1, -1, -1], [-1, -1, -1, -1], [-1, -1, -1, -1], [-1, -1, -1, -1], [-1, -1, -1, -1], [-1, -1, -1, -1], [-1, -1, -1, -1], [0, 120, -1, -1], [0, 121, 0, 119], [0, 122, 0, 120], [0, 123, 0, 121], [0, 124, 0, 122], [0, 125, 0, 123], [1, 125, 0, 124], [-1, -1, -1, -1], [-1, -1, -1, -1], [-1, -1, -1, -1], [-1, -1, -1, -1], [-1, -1, -1, -1], [-1, -1, -1, -1], [-1, -1, -1, -1], [-1, -1, -1, -1], [-1, -1, -1, -1], [-1, -1, -1, -1], [-1, -1, -1, -1], [-1, -1, -1, -1], [-1, -1, -1, -1], [-1, -1, -1, -1], [0, 141, -1, -1], [0, 142, 0, 140], [0, 143, 0, 141], [0, 144, 0, 142], [0, 145, 0, 143], [0, 146, 0, 144], [1, 146, 0, 145], [-1, -1, -1, -1], [-1, -1, -1, -1], [-1, -1, -1, -1], [-1, -1, -1, -1], [-1, -1, -1, -1], [-1, -1, -1, -1], [-1, -1, -1, -1], [-1, -1, -1, -1], [-1, -1, -1, -1], [-1, -1, -1, -1], [-1, -1, -1, -1], [-1, -1, -1, -1], [-1, -1, -1, -1], [-1, -1, -1, -1], [0, 162, -1, -1], [0, 163, 0, 161], [0, 164, 0, 162], [0, 165, 0, 163], [0, 166, 0, 164], [0, 167, 0, 165], [1, 167, 0, 166], [-1, -1, -1, -1], [-1, -1, -1, -1], [-1, -1, -1, -1], [-1, -1, -1, -1], [-1, -1, -1, -1], [-1, -1, -1, -1], [-1, -1, -1, -1], [-1, -1, -1, -1], [-1, -1, -1, -1], [-1, -1, -1, -1], [-1, -1, -1, -1], [-1, -1, -1, -1], [-1, -1, -1, -1], [-1, -1, -1, -1], [0, 183, -1, -1], [0, 184, 0, 182], [0, 185, 0, 183], [0, 186, 0, 184], [0, 187, 0, 185], [0, 188, 0, 186], [1, 188, 0, 187], [-1, -1, -1, -1], [-1, -1, -1, -1], [-1, -1, -1, -1], [-1, -1, -1, -1], [-1, -1, -1, -1], [-1, -1, -1, -1], [-1, -1, -1, -1], [-1, -1, -1, -1], [-1, -1, -1, -1], [-1, -1, -1, -1], [-1, -1, -1, -1], [-1, -1, -1, -1], [-1, -1, -1, -1], [-1, -1, -1, -1], [0, 204, -1, -1], [0, 205, 0, 203], [0, 206, 0, 204], [0, 207, 0, 205], [0, 208, 0, 206], [0, 209, 0, 207], [1, 209, 0, 208], [-1, -1, -1, -1], [-1, -1, -1, -1], [-1, -1, -1, -1], [-1, -1, -1, -1], [-1, -1, -1, -1], [-1, -1, -1, -1], [-1, -1, -1, -1], [-1, -1, -1, -1], [-1, -1, -1, -1], [-1, -1, -1, -1], [-1, -1, -1, -1], [-1, -1, -1, -1], [-1, -1, -1, -1], [-1, -1, -1, -1], [0, 225, -1, -1], [0, 226, 0, 224], [0, 227, 0, 225], [0, 228, 0, 226], [0, 229, 0, 227], [0, 230, 0, 228], [1, 230, 0, 229], [-1, -1, -1, -1], [-1, -1, -1, -1], [-1, -1, -1, -1], [-1, -1, -1, -1], [-1, -1, -1, -1], [-1, -1, -1, -1], [-1, -1, -1, -1], [-1, -1, -1, -1], [-1, -1, -1, -1], [-1, -1, -1, -1], [-1, -1, -1, -1], [-1, -1, -1, -1], [-1, -1, -1, -1], [-1, -1, -1, -1], [0, 246, -1, -1], [0, 247, 0, 245], [0, 248, 0, 246], [0, 249, 0, 247], [0, 250, 0, 248], [0, 251, 0, 249], [1, 251, 0, 250], [-1, -1, -1, -1], [-1, -1, -1, -1], [-1, -1, -1, -1], [-1, -1, -1, -1], [-1, -1, -1, -1], [-1, -1, -1, -1], [-1, -1, -1, -1], [-1, -1, -1, -1], [-1, -1, -1, -1], [-1, -1, -1, -1], [-1, -1, -1, -1], [-1, -1, -1, -1], [-1, -1, -1, -1], [-1, -1, -1, -1], [0, 267, -1, -1], [0, 268, 0, 266], [0, 269, 0, 267], [0, 270, 0, 268], [0, 271, 0, 269], [0, 272, 0, 270], [1, 272, 0, 271], [-1, -1, -1, -1], [-1, -1, -1, -1], [-1, -1, -1, -1], [-1, -1, -1, -1], [-1, -1, -1, -1], [-1, -1, -1, -1], [-1, -1, -1, -1], [-1, -1, -1, -1], [-1, -1, -1, -1], [-1, -1, -1, -1], [-1, -1, -1, -1], [-1, -1, -1, -1], [-1, -1, -1, -1], [-1, -1, -1, -1], [0, 288, -1, -1], [0, 289, 0, 287], [0, 290, 0, 288], [0, 291, 0, 289], [0, 292, 0, 290], [0, 293, 0, 291], [1, 293, 0, 292], [-1, -1, -1, -1], [-1, -1, -1, -1], [-1, -1, -1, -1], [-1, -1, -1, -1], [-1, -1, -1, -1], [-1, -1, -1, -1], [-1, -1, -1, -1], [-1, -1, -1, -1], [-1, -1, -1, -1], [-1, -1, -1, -1], [-1, -1, -1, -1], [-1, -1, -1, -1], [-1, -1, -1, -1], [-1, -1, -1, -1], [0, 309, -1, -1], [0, 310, 0, 308], [0, 311, 0, 309], [0, 312, 0, 310], [0, 313, 0, 311], [0, 314, 0, 312], [1, 314, 0, 313], [-1, -1, -1, -1], [-1, -1, -1, -1], [-1, -1, -1, -1], [-1, -1, -1, -1], [-1, -1, -1, -1], [-1, -1, -1, -1], [-1, -1, -1, -1], [-1, -1, -1, -1], [-1, -1, -1, -1], [-1, -1, -1, -1], [-1, -1, -1, -1], [-1, -1, -1, -1], [-1, -1, -1, -1], [-1, -1, -1, -1], [0, 330, -1, -1], [0, 331, 0, 329], [0, 332, 0, 330], [0, 333, 0, 331], [0, 334, 0, 332], [0, 335, 0, 333], [1, 335, 0, 334], [-1, -1, -1, -1], [-1, -1, -1, -1], [-1, -1, -1, -1], [-1, -1, -1, -1], [-1, -1, -1, -1], [-1, -1, -1, -1], [-1, -1, -1, -1], [-1, -1, -1, -1], [-1, -1, -1, -1], [-1, -1, -1, -1], [-1, -1, -1, -1], [-1, -1, -1, -1], [-1, -1, -1, -1], [-1, -1, -1, -1], [0, 351, -1, -1], [0, 352, 0, 350], [0, 353, 0, 351], [0, 354, 0, 352], [0, 355, 0, 353], [0, 356, 0, 354], [1, 356, 0, 355], [-1, -1, -1, -1], [-1, -1, -1, -1], [-1, -1, -1, -1], [-1, -1, -1, -1], [-1, -1, -1, -1], [-1, -1, -1, -1], [-1, -1, -1, -1], [-1, -1, -1, -1], [-1, -1, -1, -1], [-1, -1, -1, -1], [-1, -1, -1, -1], [-1, -1, -1, -1], [-1, -1, -1, -1], [-1, -1, -1, -1], [0, 372, -1, -1], [0, 373, 0, 371], [0, 374, 0, 372], [0, 375, 0, 373], [0, 376, 0, 374], [0, 377, 0, 375], [1, 377, 0, 376], [-1, -1, -1, -1], [-1, -1, -1, -1], [-1, -1, -1, -1], [-1, -1, -1, -1], [-1, -1, -1, -1], [-1, -1, -1, -1], [-1, -1, -1, -1], [-1, -1, -1, -1], [-1, -1, -1, -1], [-1, -1, -1, -1], [-1, -1, -1, -1], [-1, -1, -1, -1], [-1, -1, -1, -1], [-1, -1, -1, -1], [0, 393, -1, -1], [0, 394, 0, 392], [0, 395, 0, 393], [0, 396, 0, 394], [0, 397, 0, 395], [0, 398, 0, 396], [1, 398, 0, 397], [-1, -1, -1, -1], [-1, -1, -1, -1], [-1, -1, -1, -1], [-1, -1, -1, -1], [-1, -1, -1, -1], [-1, -1, -1, -1], [-1, -1, -1, -1], [-1, -1, -1, -1], [-1, -1, -1, -1], [-1, -1, -1, -1], [-1, -1, -1, -1], [-1, -1, -1, -1], [-1, -1, -1, -1], [-1, -1, -1, -1], [0, 414, -1, -1], [0, 415, 0, 413], [0, 416, 0, 414], [0, 417, 0, 415], [0, 418, 0, 416], [0, 419, 0, 417], [1, 419, 0, 418], [-1, -1, -1, -1], [-1, -1, -1, -1], [-1, -1, -1, -1], [-1, -1, -1, -1], [-1, -1, -1, -1], [-1, -1, -1, -1], [-1, -1, -1, -1], [-1, -1, -1, -1], [-1, -1, -1, -1], [-1, -1, -1, -1], [-1, -1, -1, -1], [-1, -1, -1, -1], [-1, -1, -1, -1], [-1, -1, -1, -1], [0, 435, -1, -1], [0, 436, 0, 434], [0, 437, 0, 435], [0, 438, 0, 436], [0, 439, 0, 437], [0, 440, 0, 438], [1, 440, 0, 439], [-1, -1, -1, -1], [-1, -1, -1, -1], [-1, -1, -1, -1], [-1, -1, -1, -1], [-1, -1, -1, -1], [-1, -1, -1, -1], [-1, -1, -1, -1], [-1, -1, -1, -1], [-1, -1, -1, -1], [-1, -1, -1, -1], [-1, -1, -1, -1], [-1, -1, -1, -1], [-1, -1, -1, -1], [-1, -1, -1, -1], [0, 456, -1, -1], [0, 457, 0, 455], [0, 458, 0, 456], [0, 459, 0, 457], [0, 460, 0, 458], [0, 461, 0, 459], [1, 461, 0, 460], [-1, -1, -1, -1], [-1, -1, -1, -1], [-1, -1, -1, -1], [-1, -1, -1, -1], [-1, -1, -1, -1], [-1, -1, -1, -1], [-1, -1, -1, -1], [-1, -1, -1, -1], [-1, -1, -1, -1], [-1, -1, -1, -1], [-1, -1, -1, -1], [-1, -1, -1, -1], [-1, -1, -1, -1], [-1, -1, -1, -1], [0, 477, -1, -1], [0, 478, 0, 476], [0, 479, 0, 477], [0, 480, 0, 478], [0, 481, 0, 479], [0, 482, 0, 480], [1, 482, 0, 481], [-1, -1, -1, -1], [-1, -1, -1, -1], [-1, -1, -1, -1], [-1, -1, -1, -1], [-1, -1, -1, -1], [-1, -1, -1, -1], [-1, -1, -1, -1], [-1, -1, -1, -1], [-1, -1, -1, -1], [-1, -1, -1, -1], [-1, -1, -1, -1], [-1, -1, -1, -1], [-1, -1, -1, -1], [-1, -1, -1, -1], [0, 498, -1, -1], [0, 499, 0, 497], [0, 500, 0, 498], [0, 501, 0, 499], [0, 502, 0, 500], [0, 503, 0, 501], [1, 503, 0, 502], [-1, -1, -1, -1], [-1, -1, -1, -1], [-1, -1, -1, -1], [-1, -1, -1, -1], [-1, -1, -1, -1], [-1, -1, -1, -1], [-1, -1, -1, -1], [-1, -1, -1, -1], [-1, -1, -1, -1], [-1, -1, -1, -1], [-1, -1, -1, -1], [-1, -1, -1, -1], [-1, -1, -1, -1], [-1, -1, -1, -1], [0, 519, -1, -1], [0, 520, 0, 518], [0, 521, 0, 519], [0, 522, 0, 520], [0, 523, 0, 521], [0, 524, 0, 522], [1, 524, 0, 523], [-1, -1, -1, -1], [-1, -1, -1, -1], [-1, -1, -1, -1], [-1, -1, -1, -1], [-1, -1, -1, -1], [-1, -1, -1, -1], [-1, -1, -1, -1], [-1, -1, -1, -1], [-1, -1, -1, -1], [-1, -1, -1, -1], [-1, -1, -1, -1], [-1, -1, -1, -1], [-1, -1, -1, -1], [-1, -1, -1, -1], [0, 540, -1, -1], [0, 541, 0, 539], [0, 542, 0, 540], [0, 543, 0, 541], [0, 544, 0, 542], [0, 545, 0, 543], [1, 545, 0, 544], [-1, -1, -1, -1], [-1, -1, -1, -1], [-1, -1, -1, -1], [-1, -1, -1, -1], [-1, -1, -1, -1], [-1, -1, -1, -1], [-1, -1, -1, -1], [-1, -1, -1, -1], [-1, -1, -1, -1], [-1, -1, -1, -1], [-1, -1, -1, -1], [-1, -1, -1, -1], [-1, -1, -1, -1], [-1, -1, -1, -1], [0, 561, -1, -1], [0, 562, 0, 560], [0, 563, 0, 561], [0, 564, 0, 562], [0, 565, 0, 563], [0, 566, 0, 564], [1, 566, 0, 565], [-1, -1, -1, -1], [-1, -1, -1, -1], [-1, -1, -1, -1], [-1, -1, -1, -1], [-1, -1, -1, -1], [-1, -1, -1, -1], [-1, -1, -1, -1], [-1, -1, -1, -1], [-1, -1, -1, -1], [-1, -1, -1, -1], [-1, -1, -1, -1], [-1, -1, -1, -1], [-1, -1, -1, -1], [-1, -1, -1, -1], [0, 582, -1, -1], [0, 583, 0, 581], [0, 584, 0, 582], [0, 585, 0, 583], [0, 586, 0, 584], [0, 587, 0, 585], [1, 587, 0, 586], [-1, -1, -1, -1], [-1, -1, -1, -1], [-1, -1, -1, -1], [-1, -1, -1, -1], [-1, -1, -1, -1], [-1, -1, -1, -1], [-1, -1, -1, -1], [-1, -1, -1, -1], [-1, -1, -1, -1], [-1, -1, -1, -1], [-1, -1, -1, -1], [-1, -1, -1, -1], [-1, -1, -1, -1], [-1, -1, -1, -1], [0, 603, -1, -1], [0, 604, 0, 602], [0, 605, 0, 603], [0, 606, 0, 604], [0, 607, 0, 605], [0, 608, 0, 606], [1, 608, 0, 607], [-1, -1, -1, -1], [-1, -1, -1, -1], [-1, -1, -1, -1], [-1, -1, -1, -1], [-1, -1, -1, -1], [-1, -1, -1, -1], [-1, -1, -1, -1], [-1, -1, -1, -1], [-1, -1, -1, -1], [-1, -1, -1, -1], [-1, -1, -1, -1], [-1, -1, -1, -1], [-1, -1, -1, -1], [-1, -1, -1, -1], [0, 624, -1, -1], [0, 625, 0, 623], [0, 626, 0, 624], [0, 627, 0, 625], [0, 628, 0, 626], [0, 629, 0, 627], [1, 629, 0, 628], [-1, -1, -1, -1], [-1, -1, -1, -1], [-1, -1, -1, -1], [-1, -1, -1, -1], [-1, -1, -1, -1], [-1, -1, -1, -1], [-1, -1, -1, -1], [-1, -1, -1, -1], [-1, -1, -1, -1], [-1, -1, -1, -1], [-1, -1, -1, -1], [-1, -1, -1, -1], [-1, -1, -1, -1], [-1, -1, -1, -1], [0, 645, -1, -1], [0, 646, 0, 644], [0, 647, 0, 645], [0, 648, 0, 646], [0, 649, 0, 647], [0, 650, 0, 648], [1, 650, 0, 649], [-1, -1, -1, -1], [-1, -1, -1, -1], [-1, -1, -1, -1], [-1, -1, -1, -1], [-1, -1, -1, -1], [-1, -1, -1, -1], [-1, -1, -1, -1], [-1, -1, -1, -1], [-1, -1, -1, -1], [-1, -1, -1, -1], [-1, -1, -1, -1], [-1, -1, -1, -1], [-1, -1, -1, -1], [-1, -1, -1, -1], [0, 666, -1, -1], [0, 667, 0, 665], [0, 668, 0, 666], [0, 669, 0, 667], [0, 670, 0, 668], [0, 671, 0, 669], [1, 671, 0, 670], [-1, -1, -1, -1], [-1, -1, -1, -1], [-1, -1, -1, -1], [-1, -1, -1, -1], [-1, -1, -1, -1], [-1, -1, -1, -1], [-1, -1, -1, -1], [-1, -1, -1, -1], [-1, -1, -1, -1], [-1, -1, -1, -1], [-1, -1, -1, -1], [-1, -1, -1, -1], [-1, -1, -1, -1], [-1, -1, -1, -1], [0, 687, -1, -1], [0, 688, 0, 686], [0, 689, 0, 687], [0, 690, 0, 688], [0, 691, 0, 689], [0, 692, 0, 690], [1, 692, 0, 691], [-1, -1, -1, -1], [-1, -1, -1, -1], [-1, -1, -1, -1], [-1, -1, -1, -1], [-1, -1, -1, -1], [-1, -1, -1, -1], [-1, -1, -1, -1], [-1, -1, -1, -1], [-1, -1, -1, -1], [-1, -1, -1, -1], [-1, -1, -1, -1], [-1, -1, -1, -1], [-1, -1, -1, -1], [-1, -1, -1, -1], [0, 708, -1, -1], [0, 709, 0, 707], [0, 710, 0, 708], [0, 711, 0, 709], [0, 712, 0, 710], [0, 713, 0, 711], [1, 713, 0, 712], [-1, -1, -1, -1], [-1, -1, -1, -1], [-1, -1, -1, -1], [-1, -1, -1, -1], [-1, -1, -1, -1], [-1, -1, -1, -1], [-1, -1, -1, -1], [-1, -1, -1, -1], [-1, -1, -1, -1], [-1, -1, -1, -1], [-1, -1, -1, -1], [-1, -1, -1, -1], [-1, -1, -1, -1], [-1, -1, -1, -1], [0, 729, -1, -1], [0, 730, 0, 728], [0, 731, 0, 729], [0, 732, 0, 730], [0, 733, 0, 731], [0, 734, 0, 732], [1, 734, 0, 733], [-1, -1, -1, -1], [-1, -1, -1, -1], [-1, -1, -1, -1], [-1, -1, -1, -1], [-1, -1, -1, -1], [-1, -1, -1, -1], [-1, -1, -1, -1], [-1, -1, -1, -1], [-1, -1, -1, -1], [-1, -1, -1, -1], [-1, -1, -1, -1], [-1, -1, -1, -1], [-1, -1, -1, -1], [-1, -1, -1, -1], [0, 750, -1, -1], [0, 751, 0, 749], [0, 752, 0, 750], [0, 753, 0, 751], [0, 754, 0, 752], [0, 755, 0, 753], [1, 755, 0, 754], [-1, -1, -1, -1], [-1, -1, -1, -1], [-1, -1, -1, -1], [-1, -1, -1, -1], [-1, -1, -1, -1], [-1, -1, -1, -1], [-1, -1, -1, -1], [-1, -1, -1, -1], [-1, -1, -1, -1], [-1, -1, -1, -1], [-1, -1, -1, -1], [-1, -1, -1, -1], [-1, -1, -1, -1], [-1, -1, -1, -1], [-1, -1, -1, -1], [-1, -1, -1, -1], [-1, -1, -1, -1], [-1, -1, -1, -1], [-1, -1, -1, -1], [-1, -1, -1, -1], [-1, -1, -1, -1], [-1, -1, -1, -1], [-1, -1, -1, -1], [-1, -1, -1, -1], [-1, -1, -1, -1], [-1, -1, -1, -1], [-1, -1, -1, -1], [-1, -1, -1, -1], [-1, -1, -1, -1], [-1, -1, -1, -1], [-1, -1, -1, -1], [-1, -1, -1, -1], [-1, -1, -1, -1], [-1, -1, -1, -1], [-1, -1, -1, -1], [-1, -1, -1, -1], [-1, -1, -1, -1], [-1, -1, -1, -1], [-1, -1, -1, -1], [-1, -1, -1, -1], [-1, -1, -1, -1], [-1, -1, -1, -1]], 'skip': [0, 0, 0, 0, 0, 0, 0, 0, 0, 0, 0, 0, 0, 0, 0, 0, 0, 0, 0, 0, 0, 0, 0, 0, 0, 0, 0, 0, 0, 0, 0, 0, 0, 0, 0, 0, 0, 0, 0, 0, 0, 0, 0, 0, 0, 0, 0, 0, 0, 0, 0, 0, 0, 0, 0, 0, 0, 0, 0, 0, 0, 0, 0, 0, 0, 0, 0, 0, 0, 0, 0, 0, 0, 0, 0, 0, 0, 0, 0, 0, 0, 0, 0, 0, 0, 0, 0, 0, 0, 0, 0, 0, 0, 0, 0, 0, 0, 0, 0, 0, 0, 0, 0, 0, 0, 0, 0, 0, 0, 0, 0, 0, 0, 0, 0, 0, 0, 0, 0, 0, 0, 0, 0, 0, 0, 0, 0, 0, 0, 0, 0, 0, 0, 0, 0, 0, 0, 0, 0, 0, 0, 0, 0, 0, 0, 0, 0, 0, 0, 0, 0, 0, 0, 0, 0, 0, 0, 0, 0, 0, 0, 0, 0, 0, 0, 0, 0, 0, 0, 0, 0, 0, 0, 0, 0, 0, 0, 0, 0, 0, 0, 0, 0, 0, 0, 0, 0, 0, 0, 0, 0, 0, 0, 0, 0, 0, 0, 0, 0, 0, 0, 0, 0, 0, 0, 0, 0, 0, 0, 0, 0, 0, 0, 0, 0, 0, 0, 0, 0, 0, 0, 0, 0, 0, 0, 0, 0, 0, 0, 0, 0, 0, 0, 0, 0, 0, 0, 0, 0, 0, 0, 0, 0, 0, 0, 0, 0, 0, 0, 0, 0, 0, 0, 0, 0, 0, 0, 0, 0, 0, 0, 0, 0, 0, 0, 0, 0, 0, 0, 0, 0, 0, 0, 0, 0, 0, 0, 0, 0, 0, 0, 0, 0, 0, 0, 0, 0, 0, 0, 0, 0, 0, 0, 0, 0, 0, 0, 0, 0, 0, 0, 0, 0, 0, 0, 0, 0, 0, 0, 0, 0, 0, 0, 0, 0, 0, 0, 0, 0, 0, 0, 0, 0, 0, 0, 0, 0, 0, 0, 0, 0, 0, 0, 0, 0, 0, 0, 0, 0, 0, 0, 0, 0, 0, 0, 0, 0, 0, 0, 0, 0, 0, 0, 0, 0, 0, 0, 0, 0, 0, 0, 0, 0, 0, 0, 0, 0, 0, 0, 0, 0, 0, 0, 0, 0, 0, 0, 0, 0, 0, 0, 0, 0, 0, 0, 0, 0, 0, 0, 0, 0, 0, 0, 0, 0, 0, 0, 0, 0, 0, 0, 0, 0, 0, 0, 0, 0, 0, 0, 0, 0, 0, 0, 0, 0, 0, 0, 0, 0, 0, 0, 0, 0, 0, 0, 0, 0, 0, 0, 0, 0, 0, 0, 0, 0, 0, 0, 0, 0, 0, 0, 0, 0, 0, 0, 0, 0, 0, 0, 0, 0, 0, 0, 0, 0, 0, 0, 0, 0, 0, 0, 0, 0, 0, 0, 0, 0, 0, 0, 0, 0, 0, 0, 0, 0, 0, 0, 0, 0, 0, 0, 0, 0, 0, 0, 0, 0, 0, 0, 0, 0, 0, 0, 0, 0, 0, 0, 0, 0, 0, 0, 0, 0, 0, 0, 0, 0, 0, 0, 0, 0, 0, 0, 0, 0, 0, 0, 0, 0, 0, 0, 0, 0, 0, 0, 0, 0, 0, 0, 0, 0, 0, 0, 0, 0, 0, 0, 0, 0, 0, 0, 0, 0, 0, 0, 0, 0, 0, 0, 0, 0, 0, 0, 0, 0, 0, 0, 0, 0, 0, 0, 0, 0, 0, 0, 0, 0, 0, 0, 0, 0, 0, 0, 0, 0, 0, 0, 0, 0, 0, 0, 0, 0, 0, 0, 0, 0, 0, 0, 0, 0, 0, 0, 0, 0, 0, 0, 0, 0, 0, 0, 0, 0, 0, 0, 0, 0, 0, 0, 0, 0, 0, 0, 0, 0, 0, 0, 0, 0, 0, 0, 0, 0, 0, 0, 0, 0, 0, 0, 0, 0, 0, 0, 0, 0, 0, 0, 0, 0, 0, 0, 0, 0, 0, 0, 0, 0, 0, 0, 0, 0, 0, 0, 0, 0, 0, 0, 0, 0, 0, 0, 0, 0, 0, 0, 0, 0, 0, 0, 0, 0, 0, 0, 0, 0, 0, 0, 0, 0, 0, 0, 0, 0, 0, 0, 0, 0, 0, 0, 0, 0, 0, 0, 0, 0, 0, 0, 0, 0, 0, 0, 0, 0, 0, 0, 0, 0, 0, 0, 0, 0, 0, 0, 0, 0, 0, 0, 0, 0, 0, 0, 0, 0, 0, 0, 0, 0, 0, 0, 0, 0, 0, 0, 0, 0, 0, 0, 0, 0, 0, 0, 0, 0, 0, 0, 0, 0, 0, 0, 0, 0, 0, 0, 0, 0, 0, 0, 0, 0, 0, 0, 0, 0, 0, 0, 0, 0, 0, 0, 0, 0, 0, 0, 0, 0, 0, 0, 0, 0, 0, 0, 0, 0, 0, 0, 0, 0, 0, 0, 0, 0, 0, 0, 0, 0, 0, 0, 0], 'scaf': [[-1, -1, -1, -1], [-1, -1, -1, -1], [-1, -1, -1, -1], [-1, -1, -1, -1], [-1, -1, -1, -1], [-1, -1, -1, -1], [-1, -1, -1, -1], [0, 762, 0, 8], [0, 7, 0, 9], [0, 8, 0, 10], [0, 9, 0, 11], [0, 10, 0, 12], [0, 11, 0, 13], [0, 12, 0, 14], [0, 13, 0, 15], [0, 14, 0, 16], [0, 15, -1, -1], [-1, -1, 0, 18], [0, 17, 0, 19], [0, 18, 0, 20], [0, 19, 0, 21], [0, 20, 0, 22], [0, 21, 0, 23], [0, 22, 0, 24], [0, 23, 0, 25], [0, 24, 0, 26], [0, 25, 0, 27], [0, 26, 0, 28], [0, 27, 0, 29], [0, 28, 0, 30], [0, 29, 0, 31], [0, 30, 0, 32], [0, 31, 0, 33], [0, 32, 0, 34], [0, 33, 0, 35], [0, 34, 0, 36], [0, 35, 0, 37], [0, 36, 0, 38], [0, 37, 0, 39], [0, 38, 0, 40], [0, 39, 0, 41], [0, 40, 0, 42], [0, 41, 0, 43], [0, 42, 0, 44], [0, 43, 0, 45], [0, 44, 0, 46], [0, 45, 0, 47], [0, 46, 0, 48], [0, 47, 0, 49], [0, 48, 0, 50], [0, 49, 0, 51], [0, 50, 0, 52], [0, 51, 0, 53], [0, 52, 0, 54], [0, 53, 0, 55], [0, 54, 0, 56], [0, 55, 0, 57], [0, 56, 0, 58], [0, 57, -1, -1], [-1, -1, 0, 60], [0, 59, 0, 61], [0, 60, 0, 62], [0, 61, 0, 63], [0, 62, 0, 64], [0, 63, 0, 65], [0, 64, 0, 66], [0, 65, 0, 67], [0, 66, 0, 68], [0, 67, 0, 69], [0, 68, 0, 70], [0, 69, 0, 71], [0, 70, 0, 72], [0, 71, 0, 73], [0, 72, 0, 74], [0, 73, 0, 75], [0, 74, 0, 76], [0, 75, 0, 77], [0, 76, 0, 78], [0, 77, 0, 79], [0, 78, 0, 80], [0, 79, 0, 81], [0, 80, 0, 82], [0, 81, 0, 83], [0, 82, 0, 84], [0, 83, 0, 85], [0, 84, 0, 86], [0, 85, 0, 87], [0, 86, 0, 88], [0, 87, 0, 89], [0, 88, 0, 90], [0, 89, 0, 91], [0, 90, 0, 92], [0, 91, 0, 93], [0, 92, 0, 94], [0, 93, 0, 95], [0, 94, 0, 96], [0, 95, 0, 97], [0, 96, 0, 98], [0, 97, 0, 99], [0, 98, 0, 100], [0, 99, -1, -1], [-1, -1, 0, 102], [0, 101, 0, 103], [0, 102, 0, 104], [0, 103, 0, 105], [0, 104, 0, 106], [0, 105, 0, 107], [0, 106, 0, 108], [0, 107, 0, 109], [0, 108, 0, 110], [0, 109, 0, 111], [0, 110, 0, 112], [0, 111, 0, 113], [0, 112, 0, 114], [0, 113, 0, 115], [0, 114, 0, 116], [0, 115, 0, 117], [0, 116, 0, 118], [0, 117, 0, 119], [0, 118, 0, 120], [0, 119, 0, 121], [0, 120, 0, 122], [0, 121, 0, 123], [0, 122, 0, 124], [0, 123, 0, 125], [0, 124, 0, 126], [0, 125, 0, 127], [0, 126, 0, 128], [0, 127, 0, 129], [0, 128, 0, 130], [0, 129, 0, 131], [0, 130, 0, 132], [0, 131, 0, 133], [0, 132, 0, 134], [0, 133, 0, 135], [0, 134, 0, 136], [0, 135, 0, 137], [0, 136, 0, 138], [0, 137, 0, 139], [0, 138, 0, 140], [0, 139, 0, 141], [0, 140, 0, 142], [0, 141, -1, -1], [-1, -1, 0, 144], [0, 143, 0, 145], [0, 144, 0, 146], [0, 145, 0, 147], [0, 146, 0, 148], [0, 147, 0, 149], [0, 148, 0, 150], [0, 149, 0, 151], [0, 150, 0, 152], [0, 151, 0, 153], [0, 152, 0, 154], [0, 153, 0, 155], [0, 154, 0, 156], [0, 155, 0, 157], [0, 156, 0, 158], [0, 157, 0, 159], [0, 158, 0, 160], [0, 159, 0, 161], [0, 160, 0, 162], [0, 161, 0, 163], [0, 162, 0, 164], [0, 163, 0, 165], [0, 164, 0, 166], [0, 165, 0, 167], [0, 166, 0, 168], [0, 167, 0, 169], [0, 168, 0, 170], [0, 169, 0, 171], [0, 170, 0, 172], [0, 171, 0, 173], [0, 172, 0, 174], [0, 173, 0, 175], [0, 174, 0, 176], [0, 175, 0, 177], [0, 176, 0, 178], [0, 177, 0, 179], [0, 178, 0, 180], [0, 179, 0, 181], [0, 180, 0, 182], [0, 181, 0, 183], [0, 182, 0, 184], [0, 183, -1, -1], [-1, -1, 0, 186], [0, 185, 0, 187], [0, 186, 0, 188], [0, 187, 0, 189], [0, 188, 0, 190], [0, 189, 0, 191], [0, 190, 0, 192], [0, 191, 0, 193], [0, 192, 0, 194], [0, 193, 0, 195], [0, 194, 0, 196], [0, 195, 0, 197], [0, 196, 0, 198], [0, 197, 0, 199], [0, 198, 0, 200], [0, 199, 0, 201], [0, 200, 0, 202], [0, 201, 0, 203], [0, 202, 0, 204], [0, 203, 0, 205], [0, 204, 0, 206], [0, 205, 0, 207], [0, 206, 0, 208], [0, 207, 0, 209], [0, 208, 0, 210], [0, 209, 0, 211], [0, 210, 0, 212], [0, 211, 0, 213], [0, 212, 0, 214], [0, 213, 0, 215], [0, 214, 0, 216], [0, 215, 0, 217], [0, 216, 0, 218], [0, 217, 0, 219], [0, 218, 0, 220], [0, 219, 0, 221], [0, 220, 0, 222], [0, 221, 0, 223], [0, 222, 0, 224], [0, 223, 0, 225], [0, 224, 0, 226], [0, 225, -1, -1], [-1, -1, 0, 228], [0, 227, 0, 229], [0, 228, 0, 230], [0, 229, 0, 231], [0, 230, 0, 232], [0, 231, 0, 233], [0, 232, 0, 234], [0, 233, 0, 235], [0, 234, 0, 236], [0, 235, 0, 237], [0, 236, 0, 238], [0, 237, 0, 239], [0, 238, 0, 240], [0, 239, 0, 241], [0, 240, 0, 242], [0, 241, 0, 243], [0, 242, 0, 244], [0, 243, 0, 245], [0, 244, 0, 246], [0, 245, 0, 247], [0, 246, 0, 248], [0, 247, 0, 249], [0, 248, 0, 250], [0, 249, 0, 251], [0, 250, 0, 252], [0, 251, 0, 253], [0, 252, 0, 254], [0, 253, 0, 255], [0, 254, 0, 256], [0, 255, 0, 257], [0, 256, 0, 258], [0, 257, 0, 259], [0, 258, 0, 260], [0, 259, 0, 261], [0, 260, 0, 262], [0, 261, 0, 263], [0, 262, 0, 264], [0, 263, 0, 265], [0, 264, 0, 266], [0, 265, 0, 267], [0, 266, 0, 268], [0, 267, -1, -1], [-1, -1, 0, 270], [0, 269, 0, 271], [0, 270, 0, 272], [0, 271, 0, 273], [0, 272, 0, 274], [0, 273, 0, 275], [0, 274, 0, 276], [0, 275, 0, 277], [0, 276, 0, 278], [0, 277, 0, 279], [0, 278, 0, 280], [0, 279, 0, 281], [0, 280, 0, 282], [0, 281, 0, 283], [0, 282, 0, 284], [0, 283, 0, 285], [0, 284, 0, 286], [0, 285, 0, 287], [0, 286, 0, 288], [0, 287, 0, 289], [0, 288, 0, 290], [0, 289, 0, 291], [0, 290, 0, 292], [0, 291, 0, 293], [0, 292, 0, 294], [0, 293, 0, 295], [0, 294, 0, 296], [0, 295, 0, 297], [0, 296, 0, 298], [0, 297, 0, 299], [0, 298, 0, 300], [0, 299, 0, 301], [0, 300, 0, 302], [0, 301, 0, 303], [0, 302, 0, 304], [0, 303, 0, 305], [0, 304, 0, 306], [0, 305, 0, 307], [0, 306, 0, 308], [0, 307, 0, 309], [0, 308, 0, 310], [0, 309, -1, -1], [-1, -1, 0, 312], [0, 311, 0, 313], [0, 312, 0, 314], [0, 313, 0, 315], [0, 314, 0, 316], [0, 315, 0, 317], [0, 316, 0, 318], [0, 317, 0, 319], [0, 318, 0, 320], [0, 319, 0, 321], [0, 320, 0, 322], [0, 321, 0, 323], [0, 322, 0, 324], [0, 323, 0, 325], [0, 324, 0, 326], [0, 325, 0, 327], [0, 326, 0, 328], [0, 327, 0, 329], [0, 328, 0, 330], [0, 329, 0, 331], [0, 330, 0, 332], [0, 331, 0, 333], [0, 332, 0, 334], [0, 333, 0, 335], [0, 334, 0, 336], [0, 335, 0, 337], [0, 336, 0, 338], [0, 337, 0, 339], [0, 338, 0, 340], [0, 339, 0, 341], [0, 340, 0, 342], [0, 341, 0, 343], [0, 342, 0, 344], [0, 343, 0, 345], [0, 344, 0, 346], [0, 345, 0, 347], [0, 346, 0, 348], [0, 347, 0, 349], [0, 348, 0, 350], [0, 349, 0, 351], [0, 350, 0, 352], [0, 351, -1, -1], [-1, -1, 0, 354], [0, 353, 0, 355], [0, 354, 0, 356], [0, 355, 0, 357], [0, 356, 0, 358], [0, 357, 0, 359], [0, 358, 0, 360], [0, 359, 0, 361], [0, 360, 0, 362], [0, 361, 0, 363], [0, 362, 0, 364], [0, 363, 0, 365], [0, 364, 0, 366], [0, 365, 0, 367], [0, 366, 0, 368], [0, 367, 0, 369], [0, 368, 0, 370], [0, 369, 0, 371], [0, 370, 0, 372], [0, 371, 0, 373], [0, 372, 0, 374], [0, 373, 0, 375], [0, 374, 0, 376], [0, 375, 0, 377], [0, 376, 0, 378], [0, 377, 0, 379], [0, 378, 0, 380], [0, 379, 0, 381], [0, 380, 0, 382], [0, 381, 0, 383], [0, 382, 0, 384], [0, 383, 0, 385], [0, 384, 0, 386], [0, 385, 0, 387], [0, 386, 0, 388], [0, 387, 0, 389], [0, 388, 0, 390], [0, 389, 0, 391], [0, 390, 0, 392], [0, 391, 0, 393], [0, 392, 0, 394], [0, 393, -1, -1], [-1, -1, 0, 396], [0, 395, 0, 397], [0, 396, 0, 398], [0, 397, 0, 399], [0, 398, 0, 400], [0, 399, 0, 401], [0, 400, 0, 402], [0, 401, 0, 403], [0, 402, 0, 404], [0, 403, 0, 405], [0, 404, 0, 406], [0, 405, 0, 407], [0, 406, 0, 408], [0, 407, 0, 409], [0, 408, 0, 410], [0, 409, 0, 411], [0, 410, 0, 412], [0, 411, 0, 413], [0, 412, 0, 414], [0, 413, 0, 415], [0, 414, 0, 416], [0, 415, 0, 417], [0, 416, 0, 418], [0, 417, 0, 419], [0, 418, 0, 420], [0, 419, 0, 421], [0, 420, 0, 422], [0, 421, 0, 423], [0, 422, 0, 424], [0, 423, 0, 425], [0, 424, 0, 426], [0, 425, 0, 427], [0, 426, 0, 428], [0, 427, 0, 429], [0, 428, 0, 430], [0, 429, 0, 431], [0, 430, 0, 432], [0, 431, 0, 433], [0, 432, 0, 434], [0, 433, 0, 435], [0, 434, 0, 436], [0, 435, -1, -1], [-1, -1, 0, 438], [0, 437, 0, 439], [0, 438, 0, 440], [0, 439, 0, 441], [0, 440, 0, 442], [0, 441, 0, 443], [0, 442, 0, 444], [0, 443, 0, 445], [0, 444, 0, 446], [0, 445, 0, 447], [0, 446, 0, 448], [0, 447, 0, 449], [0, 448, 0, 450], [0, 449, 0, 451], [0, 450, 0, 452], [0, 451, 0, 453], [0, 452, 0, 454], [0, 453, 0, 455], [0, 454, 0, 456], [0, 455, 0, 457], [0, 456, 0, 458], [0, 457, 0, 459], [0, 458, 0, 460], [0, 459, 0, 461], [0, 460, 0, 462], [0, 461, 0, 463], [0, 462, 0, 464], [0, 463, 0, 465], [0, 464, 0, 466], [0, 465, 0, 467], [0, 466, 0, 468], [0, 467, 0, 469], [0, 468, 0, 470], [0, 469, 0, 471], [0, 470, 0, 472], [0, 471, 0, 473], [0, 472, 0, 474], [0, 473, 0, 475], [0, 474, 0, 476], [0, 475, 0, 477], [0, 476, 0, 478], [0, 477, -1, -1], [-1, -1, 0, 480], [0, 479, 0, 481], [0, 480, 0, 482], [0, 481, 0, 483], [0, 482, 0, 484], [0, 483, 0, 485], [0, 484, 0, 486], [0, 485, 0, 487], [0, 486, 0, 488], [0, 487, 0, 489], [0, 488, 0, 490], [0, 489, 0, 491], [0, 490, 0, 492], [0, 491, 0, 493], [0, 492, 0, 494], [0, 493, 0, 495], [0, 494, 0, 496], [0, 495, 0, 497], [0, 496, 0, 498], [0, 497, 0, 499], [0, 498, 0, 500], [0, 499, 0, 501], [0, 500, 0, 502], [0, 501, 0, 503], [0, 502, 0, 504], [0, 503, 0, 505], [0, 504, 0, 506], [0, 505, 0, 507], [0, 506, 0, 508], [0, 507, 0, 509], [0, 508, 0, 510], [0, 509, 0, 511], [0, 510, 0, 512], [0, 511, 0, 513], [0, 512, 0, 514], [0, 513, 0, 515], [0, 514, 0, 516], [0, 515, 0, 517], [0, 516, 0, 518], [0, 517, 0, 519], [0, 518, 0, 520], [0, 519, -1, -1], [-1, -1, 0, 522], [0, 521, 0, 523], [0, 522, 0, 524], [0, 523, 0, 525], [0, 524, 0, 526], [0, 525, 0, 527], [0, 526, 0, 528], [0, 527, 0, 529], [0, 528, 0, 530], [0, 529, 0, 531], [0, 530, 0, 532], [0, 531, 0, 533], [0, 532, 0, 534], [0, 533, 0, 535], [0, 534, 0, 536], [0, 535, 0, 537], [0, 536, 0, 538], [0, 537, 0, 539], [0, 538, 0, 540], [0, 539, 0, 541], [0, 540, 0, 542], [0, 541, 0, 543], [0, 542, 0, 544], [0, 543, 0, 545], [0, 544, 0, 546], [0, 545, 0, 547], [0, 546, 0, 548], [0, 547, 0, 549], [0, 548, 0, 550], [0, 549, 0, 551], [0, 550, 0, 552], [0, 551, 0, 553], [0, 552, 0, 554], [0, 553, 0, 555], [0, 554, 0, 556], [0, 555, 0, 557], [0, 556, 0, 558], [0, 557, 0, 559], [0, 558, 0, 560], [0, 559, 0, 561], [0, 560, 0, 562], [0, 561, -1, -1], [-1, -1, 0, 564], [0, 563, 0, 565], [0, 564, 0, 566], [0, 565, 0, 567], [0, 566, 0, 568], [0, 567, 0, 569], [0, 568, 0, 570], [0, 569, 0, 571], [0, 570, 0, 572], [0, 571, 0, 573], [0, 572, 0, 574], [0, 573, 0, 575], [0, 574, 0, 576], [0, 575, 0, 577], [0, 576, 0, 578], [0, 577, 0, 579], [0, 578, 0, 580], [0, 579, 0, 581], [0, 580, 0, 582], [0, 581, 0, 583], [0, 582, 0, 584], [0, 583, 0, 585], [0, 584, 0, 586], [0, 585, 0, 587], [0, 586, 0, 588], [0, 587, 0, 589], [0, 588, 0, 590], [0, 589, 0, 591], [0, 590, 0, 592], [0, 591, 0, 593], [0, 592, 0, 594], [0, 593, 0, 595], [0, 594, 0, 596], [0, 595, 0, 597], [0, 596, 0, 598], [0, 597, 0, 599], [0, 598, 0, 600], [0, 599, 0, 601], [0, 600, 0, 602], [0, 601, 0, 603], [0, 602, 0, 604], [0, 603, -1, -1], [-1, -1, 0, 606], [0, 605, 0, 607], [0, 606, 0, 608], [0, 607, 0, 609], [0, 608, 0, 610], [0, 609, 0, 611], [0, 610, 0, 612], [0, 611, 0, 613], [0, 612, 0, 614], [0, 613, 0, 615], [0, 614, 0, 616], [0, 615, 0, 617], [0, 616, 0, 618], [0, 617, 0, 619], [0, 618, 0, 620], [0, 619, 0, 621], [0, 620, 0, 622], [0, 621, 0, 623], [0, 622, 0, 624], [0, 623, 0, 625], [0, 624, 0, 626], [0, 625, 0, 627], [0, 626, 0, 628], [0, 627, 0, 629], [0, 628, 0, 630], [0, 629, 0, 631], [0, 630, 0, 632], [0, 631, 0, 633], [0, 632, 0, 634], [0, 633, 0, 635], [0, 634, 0, 636], [0, 635, 0, 637], [0, 636, 0, 638], [0, 637, 0, 639], [0, 638, 0, 640], [0, 639, 0, 641], [0, 640, 0, 642], [0, 641, 0, 643], [0, 642, 0, 644], [0, 643, 0, 645], [0, 644, 0, 646], [0, 645, -1, -1], [-1, -1, 0, 648], [0, 647, 0, 649], [0, 648, 0, 650], [0, 649, 0, 651], [0, 650, 0, 652], [0, 651, 0, 653], [0, 652, 0, 654], [0, 653, 0, 655], [0, 654, 0, 656], [0, 655, 0, 657], [0, 656, 0, 658], [0, 657, 0, 659], [0, 658, 0, 660], [0, 659, 0, 661], [0, 660, 0, 662], [0, 661, 0, 663], [0, 662, 0, 664], [0, 663, 0, 665], [0, 664, 0, 666], [0, 665, 0, 667], [0, 666, 0, 668], [0, 667, 0, 669], [0, 668, 0, 670], [0, 669, 0, 671], [0, 670, 0, 672], [0, 671, 0, 673], [0, 672, 0, 674], [0, 673, 0, 675], [0, 674, 0, 676], [0, 675, 0, 677], [0, 676, 0, 678], [0, 677, 0, 679], [0, 678, 0, 680], [0, 679, 0, 681], [0, 680, 0, 682], [0, 681, 0, 683], [0, 682, 0, 684], [0, 683, 0, 685], [0, 684, 0, 686], [0, 685, 0, 687], [0, 686, 0, 688], [0, 687, -1, -1], [-1, -1, 0, 690], [0, 689, 0, 691], [0, 690, 0, 692], [0, 691, 0, 693], [0, 692, 0, 694], [0, 693, 0, 695], [0, 694, 0, 696], [0, 695, 0, 697], [0, 696, 0, 698], [0, 697, 0, 699], [0, 698, 0, 700], [0, 699, 0, 701], [0, 700, 0, 702], [0, 701, 0, 703], [0, 702, 0, 704], [0, 703, 0, 705], [0, 704, 0, 706], [0, 705, 0, 707], [0, 706, 0, 708], [0, 707, 0, 709], [0, 708, 0, 710], [0, 709, 0, 711], [0, 710, 0, 712], [0, 711, 0, 713], [0, 712, 0, 714], [0, 713, 0, 715], [0, 714, 0, 716], [0, 715, 0, 717], [0, 716, 0, 718], [0, 717, 0, 719], [0, 718, 0, 720], [0, 719, 0, 721], [0, 720, 0, 722], [0, 721, 0, 723], [0, 722, 0, 724], [0, 723, 0, 725], [0, 724, 0, 726], [0, 725, 0, 727], [0, 726, 0, 728], [0, 727, 0, 729], [0, 728, 0, 730], [0, 729, -1, -1], [-1, -1, 0, 732], [0, 731, 0, 733], [0, 732, 0, 734], [0, 733, 0, 735], [0, 734, 0, 736], [0, 735, 0, 737], [0, 736, 0, 738], [0, 737, 0, 739], [0, 738, 0, 740], [0, 739, 0, 741], [0, 740, 0, 742], [0, 741, 0, 743], [0, 742, 0, 744], [0, 743, 0, 745], [0, 744, 0, 746], [0, 745, 0, 747], [0, 746, 0, 748], [0, 747, 0, 749], [0, 748, 0, 750], [0, 749, 0, 751], [0, 750, 0, 752], [0, 751, 0, 753], [0, 752, 0, 754], [0, 753, 0, 755], [0, 754, 0, 756], [0, 755, 0, 757], [0, 756, 0, 758], [0, 757, 0, 759], [0, 758, 0, 760], [0, 759, 0, 761], [0, 760, 0, 762], [0, 761, 0, 7], [-1, -1, -1, -1], [-1, -1, -1, -1], [-1, -1, -1, -1], [-1, -1, -1, -1], [-1, -1, -1, -1], [-1, -1, -1, -1], [-1, -1, -1, -1], [-1, -1, -1, -1], [-1, -1, -1, -1], [-1, -1, -1, -1], [-1, -1, -1, -1], [-1, -1, -1, -1], [-1, -1, -1, -1], [-1, -1, -1, -1], [-1, -1, -1, -1], [-1, -1, -1, -1], [-1, -1, -1, -1], [-1, -1, -1, -1], [-1, -1, -1, -1], [-1, -1, -1, -1], [-1, -1, -1, -1], [-1, -1, -1, -1], [-1, -1, -1, -1], [-1, -1, -1, -1], [-1, -1, -1, -1], [-1, -1, -1, -1], [-1, -1, -1, -1], [-1, -1, -1, -1], [-1, -1, -1, -1], [-1, -1, -1, -1], [-1, -1, -1, -1], [-1, -1, -1, -1], [-1, -1, -1, -1], [-1, -1, -1, -1], [-1, -1, -1, -1]], 'stapLoop': [], 'col': 20, 'loop': [0, 0, 0, 0, 0, 0, 0, 0, 0, 0, 0, 0, 0, 0, 0, 0, 0, 0, 0, 0, 0, 0, 0, 0, 0, 0, 1, 0, 0, 0, 0, 0, 0, 0, 0, 0, 0, 0, 0, 0, 0, 0, 0, 0, 0, 0, 0, 1, 0, 0, 0, 0, 0, 0, 0, 0, 0, 0, 0, 0, 0, 0, 0, 0, 0, 0, 0, 0, 1, 0, 0, 0, 0, 0, 0, 0, 0, 0, 0, 0, 0, 0, 0, 0, 0, 0, 0, 0, 0, 1, 0, 0, 0, 0, 0, 0, 0, 0, 0, 0, 0, 0, 0, 0, 0, 0, 0, 0, 0, 0, 1, 0, 0, 0, 0, 0, 0, 0, 0, 0, 0, 0, 0, 0, 0, 0, 0, 0, 0, 0, 0, 1, 0, 0, 0, 0, 0, 0, 0, 0, 0, 0, 0, 0, 0, 0, 0, 0, 0, 0, 0, 0, 1, 0, 0, 0, 0, 0, 0, 0, 0, 0, 0, 0, 0, 0, 0, 0, 0, 0, 0, 0, 0, 1, 0, 0, 0, 0, 0, 0, 0, 0, 0, 0, 0, 0, 0, 0, 0, 0, 0, 0, 0, 0, 1, 0, 0, 0, 0, 0, 0, 0, 0, 0, 0, 0, 0, 0, 0, 0, 0, 0, 0, 0, 0, 1, 0, 0, 0, 0, 0, 0, 0, 0, 0, 0, 0, 0, 0, 0, 0, 0, 0, 0, 0, 0, 1, 0, 0, 0, 0, 0, 0, 0, 0, 0, 0, 0, 0, 0, 0, 0, 0, 0, 0, 0, 0, 1, 0, 0, 0, 0, 0, 0, 0, 0, 0, 0, 0, 0, 0, 0, 0, 0, 0, 0, 0, 0, 1, 0, 0, 0, 0, 0, 0, 0, 0, 0, 0, 0, 0, 0, 0, 0, 0, 0, 0, 0, 0, 1, 0, 0, 0, 0, 0, 0, 0, 0, 0, 0, 0, 0, 0, 0, 0, 0, 0, 0, 0, 0, 1, 0, 0, 0, 0, 0, 0, 0, 0, 0, 0, 0, 0, 0, 0, 0, 0, 0, 0, 0, 0, 1, 0, 0, 0, 0, 0, 0, 0, 0, 0, 0, 0, 0, 0, 0, 0, 0, 0, 0, 0, 0, 1, 0, 0, 0, 0, 0, 0, 0, 0, 0, 0, 0, 0, 0, 0, 0, 0, 0, 0, 0, 0, 1, 0, 0, 0, 0, 0, 0, 0, 0, 0, 0, 0, 0, 0, 0, 0, 0, 0, 0, 0, 0, 1, 0, 0, 0, 0, 0, 0, 0, 0, 0, 0, 0, 0, 0, 0, 0, 0, 0, 0, 0, 0, 1, 0, 0, 0, 0, 0, 0, 0, 0, 0, 0, 0, 0, 0, 0, 0, 0, 0, 0, 0, 0, 1, 0, 0, 0, 0, 0, 0, 0, 0, 0, 0, 0, 0, 0, 0, 0, 0, 0, 0, 0, 0, 1, 0, 0, 0, 0, 0, 0, 0, 0, 0, 0, 0, 0, 0, 0, 0, 0, 0, 0, 0, 0, 1, 0, 0, 0, 0, 0, 0, 0, 0, 0, 0, 0, 0, 0, 0, 0, 0, 0, 0, 0, 0, 1, 0, 0, 0, 0, 0, 0, 0, 0, 0, 0, 0, 0, 0, 0, 0, 0, 0, 0, 0, 0, 1, 0, 0, 0, 0, 0, 0, 0, 0, 0, 0, 0, 0, 0, 0, 0, 0, 0, 0, 0, 0, 1, 0, 0, 0, 0, 0, 0, 0, 0, 0, 0, 0, 0, 0, 0, 0, 0, 0, 0, 0, 0, 1, 0, 0, 0, 0, 0, 0, 0, 0, 0, 0, 0, 0, 0, 0, 0, 0, 0, 0, 0, 0, 1, 0, 0, 0, 0, 0, 0, 0, 0, 0, 0, 0, 0, 0, 0, 0, 0, 0, 0, 0, 0, 1, 0, 0, 0, 0, 0, 0, 0, 0, 0, 0, 0, 0, 0, 0, 0, 0, 0, 0, 0, 0, 1, 0, 0, 0, 0, 0, 0, 0, 0, 0, 0, 0, 0, 0, 0, 0, 0, 0, 0, 0, 0, 1, 0, 0, 0, 0, 0, 0, 0, 0, 0, 0, 0, 0, 0, 0, 0, 0, 0, 0, 0, 0, 1, 0, 0, 0, 0, 0, 0, 0, 0, 0, 0, 0, 0, 0, 0, 0, 0, 0, 0, 0, 0, 1, 0, 0, 0, 0, 0, 0, 0, 0, 0, 0, 0, 0, 0, 0, 0, 0, 0, 0, 0, 0, 1, 0, 0, 0, 0, 0, 0, 0, 0, 0, 0, 0, 0, 0, 0, 0, 0, 0, 0, 0, 0, 1, 0, 0, 0, 0, 0, 0, 0, 0, 0, 0, 0, 0, 0, 0, 0, 0, 0, 0, 0, 0, 1, 0, 0, 0, 0, 0, 0, 0, 0, 0, 0, 0, 0, 0, 0, 0, 0, 0, 0, 0, 0, 0, 0, 0, 0, 0, 0, 0, 0, 0, 0, 0, 0, 0, 0, 0, 0], 'row': 2}, {'stap_colors': [], 'num': 38, 'scafLoop': [], 'stap': [[-1, -1, -1, -1], [-1, -1, -1, -1], [-1, -1, -1, -1], [-1, -1, -1, -1], [-1, -1, -1, -1], [-1, -1, -1, -1], [-1, -1, -1, -1], [38, 8, 38, 762], [38, 9, 38, 7], [38, 10, 38, 8], [38, 11, 38, 9], [38, 12, 38, 10], [38, 13, 38, 11], [1, 13, 38, 12], [38, 15, 1, 14], [38, 16, 38, 14], [38, 17, 38, 15], [38, 18, 38, 16], [38, 19, 38, 17], [38, 20, 38, 18], [38, 21, 38, 19], [38, 22, 38, 20], [38, 23, 38, 21], [38, 24, 38, 22], [38, 25, 38, 23], [38, 26, 38, 24], [38, 27, 38, 25], [38, 28, 38, 26], [38, 29, 38, 27], [38, 30, 38, 28], [38, 31, 38, 29], [38, 32, 38, 30], [38, 33, 38, 31], [38, 34, 38, 32], [1, 34, 38, 33], [38, 36, 1, 35], [38, 37, 38, 35], [38, 38, 38, 36], [38, 39, 38, 37], [38, 40, 38, 38], [38, 41, 38, 39], [38, 42, 38, 40], [38, 43, 38, 41], [38, 44, 38, 42], [38, 45, 38, 43], [38, 46, 38, 44], [38, 47, 38, 45], [38, 48, 38, 46], [38, 49, 38, 47], [38, 50, 38, 48], [38, 51, 38, 49], [38, 52, 38, 50], [38, 53, 38, 51], [38, 54, 38, 52], [38, 55, 38, 53], [1, 55, 38, 54], [38, 57, 1, 56], [38, 58, 38, 56], [38, 59, 38, 57], [38, 60, 38, 58], [38, 61, 38, 59], [38, 62, 38, 60], [38, 63, 38, 61], [38, 64, 38, 62], [38, 65, 38, 63], [38, 66, 38, 64], [38, 67, 38, 65], [38, 68, 38, 66], [38, 69, 38, 67], [38, 70, 38, 68], [38, 71, 38, 69], [38, 72, 38, 70], [38, 73, 38, 71], [38, 74, 38, 72], [38, 75, 38, 73], [38, 76, 38, 74], [1, 76, 38, 75], [38, 78, 1, 77], [38, 79, 38, 77], [38, 80, 38, 78], [38, 81, 38, 79], [38, 82, 38, 80], [38, 83, 38, 81], [38, 84, 38, 82], [38, 85, 38, 83], [38, 86, 38, 84], [38, 87, 38, 85], [38, 88, 38, 86], [38, 89, 38, 87], [38, 90, 38, 88], [38, 91, 38, 89], [38, 92, 38, 90], [38, 93, 38, 91], [38, 94, 38, 92], [38, 95, 38, 93], [38, 96, 38, 94], [38, 97, 38, 95], [1, 97, 38, 96], [38, 99, 1, 98], [38, 100, 38, 98], [38, 101, 38, 99], [38, 102, 38, 100], [38, 103, 38, 101], [38, 104, 38, 102], [38, 105, 38, 103], [38, 106, 38, 104], [38, 107, 38, 105], [38, 108, 38, 106], [38, 109, 38, 107], [38, 110, 38, 108], [38, 111, 38, 109], [38, 112, 38, 110], [38, 113, 38, 111], [38, 114, 38, 112], [38, 115, 38, 113], [38, 116, 38, 114], [38, 117, 38, 115], [38, 118, 38, 116], [1, 118, 38, 117], [38, 120, 1, 119], [38, 121, 38, 119], [38, 122, 38, 120], [38, 123, 38, 121], [38, 124, 38, 122], [38, 125, 38, 123], [38, 126, 38, 124], [38, 127, 38, 125], [38, 128, 38, 126], [38, 129, 38, 127], [38, 130, 38, 128], [38, 131, 38, 129], [38, 132, 38, 130], [38, 133, 38, 131], [38, 134, 38, 132], [38, 135, 38, 133], [38, 136, 38, 134], [38, 137, 38, 135], [38, 138, 38, 136], [38, 139, 38, 137], [1, 139, 38, 138], [38, 141, 1, 140], [38, 142, 38, 140], [38, 143, 38, 141], [38, 144, 38, 142], [38, 145, 38, 143], [38, 146, 38, 144], [38, 147, 38, 145], [38, 148, 38, 146], [38, 149, 38, 147], [38, 150, 38, 148], [38, 151, 38, 149], [38, 152, 38, 150], [38, 153, 38, 151], [38, 154, 38, 152], [38, 155, 38, 153], [38, 156, 38, 154], [38, 157, 38, 155], [38, 158, 38, 156], [38, 159, 38, 157], [38, 160, 38, 158], [1, 160, 38, 159], [38, 162, 1, 161], [38, 163, 38, 161], [38, 164, 38, 162], [38, 165, 38, 163], [38, 166, 38, 164], [38, 167, 38, 165], [38, 168, 38, 166], [38, 169, 38, 167], [38, 170, 38, 168], [38, 171, 38, 169], [38, 172, 38, 170], [38, 173, 38, 171], [38, 174, 38, 172], [38, 175, 38, 173], [38, 176, 38, 174], [38, 177, 38, 175], [38, 178, 38, 176], [38, 179, 38, 177], [38, 180, 38, 178], [38, 181, 38, 179], [1, 181, 38, 180], [38, 183, 1, 182], [38, 184, 38, 182], [38, 185, 38, 183], [38, 186, 38, 184], [38, 187, 38, 185], [38, 188, 38, 186], [38, 189, 38, 187], [38, 190, 38, 188], [38, 191, 38, 189], [38, 192, 38, 190], [38, 193, 38, 191], [38, 194, 38, 192], [38, 195, 38, 193], [38, 196, 38, 194], [38, 197, 38, 195], [38, 198, 38, 196], [38, 199, 38, 197], [38, 200, 38, 198], [38, 201, 38, 199], [38, 202, 38, 200], [1, 202, 38, 201], [38, 204, 1, 203], [38, 205, 38, 203], [38, 206, 38, 204], [38, 207, 38, 205], [38, 208, 38, 206], [38, 209, 38, 207], [38, 210, 38, 208], [38, 211, 38, 209], [38, 212, 38, 210], [38, 213, 38, 211], [38, 214, 38, 212], [38, 215, 38, 213], [38, 216, 38, 214], [38, 217, 38, 215], [38, 218, 38, 216], [38, 219, 38, 217], [38, 220, 38, 218], [38, 221, 38, 219], [38, 222, 38, 220], [38, 223, 38, 221], [1, 223, 38, 222], [38, 225, 1, 224], [38, 226, 38, 224], [38, 227, 38, 225], [38, 228, 38, 226], [38, 229, 38, 227], [38, 230, 38, 228], [38, 231, 38, 229], [38, 232, 38, 230], [38, 233, 38, 231], [38, 234, 38, 232], [38, 235, 38, 233], [38, 236, 38, 234], [38, 237, 38, 235], [38, 238, 38, 236], [38, 239, 38, 237], [38, 240, 38, 238], [38, 241, 38, 239], [38, 242, 38, 240], [38, 243, 38, 241], [38, 244, 38, 242], [1, 244, 38, 243], [38, 246, 1, 245], [38, 247, 38, 245], [38, 248, 38, 246], [38, 249, 38, 247], [38, 250, 38, 248], [38, 251, 38, 249], [38, 252, 38, 250], [38, 253, 38, 251], [38, 254, 38, 252], [38, 255, 38, 253], [38, 256, 38, 254], [38, 257, 38, 255], [38, 258, 38, 256], [38, 259, 38, 257], [38, 260, 38, 258], [38, 261, 38, 259], [38, 262, 38, 260], [38, 263, 38, 261], [38, 264, 38, 262], [38, 265, 38, 263], [1, 265, 38, 264], [38, 267, 1, 266], [38, 268, 38, 266], [38, 269, 38, 267], [38, 270, 38, 268], [38, 271, 38, 269], [38, 272, 38, 270], [38, 273, 38, 271], [38, 274, 38, 272], [38, 275, 38, 273], [38, 276, 38, 274], [38, 277, 38, 275], [38, 278, 38, 276], [38, 279, 38, 277], [38, 280, 38, 278], [38, 281, 38, 279], [38, 282, 38, 280], [38, 283, 38, 281], [38, 284, 38, 282], [38, 285, 38, 283], [38, 286, 38, 284], [1, 286, 38, 285], [38, 288, 1, 287], [38, 289, 38, 287], [38, 290, 38, 288], [38, 291, 38, 289], [38, 292, 38, 290], [38, 293, 38, 291], [38, 294, 38, 292], [38, 295, 38, 293], [38, 296, 38, 294], [38, 297, 38, 295], [38, 298, 38, 296], [38, 299, 38, 297], [38, 300, 38, 298], [38, 301, 38, 299], [38, 302, 38, 300], [38, 303, 38, 301], [38, 304, 38, 302], [38, 305, 38, 303], [38, 306, 38, 304], [38, 307, 38, 305], [1, 307, 38, 306], [38, 309, 1, 308], [38, 310, 38, 308], [38, 311, 38, 309], [38, 312, 38, 310], [38, 313, 38, 311], [38, 314, 38, 312], [38, 315, 38, 313], [38, 316, 38, 314], [38, 317, 38, 315], [38, 318, 38, 316], [38, 319, 38, 317], [38, 320, 38, 318], [38, 321, 38, 319], [38, 322, 38, 320], [38, 323, 38, 321], [38, 324, 38, 322], [38, 325, 38, 323], [38, 326, 38, 324], [38, 327, 38, 325], [38, 328, 38, 326], [1, 328, 38, 327], [38, 330, 1, 329], [38, 331, 38, 329], [38, 332, 38, 330], [38, 333, 38, 331], [38, 334, 38, 332], [38, 335, 38, 333], [38, 336, 38, 334], [38, 337, 38, 335], [38, 338, 38, 336], [38, 339, 38, 337], [38, 340, 38, 338], [38, 341, 38, 339], [38, 342, 38, 340], [38, 343, 38, 341], [38, 344, 38, 342], [38, 345, 38, 343], [38, 346, 38, 344], [38, 347, 38, 345], [38, 348, 38, 346], [38, 349, 38, 347], [1, 349, 38, 348], [38, 351, 1, 350], [38, 352, 38, 350], [38, 353, 38, 351], [38, 354, 38, 352], [38, 355, 38, 353], [38, 356, 38, 354], [38, 357, 38, 355], [38, 358, 38, 356], [38, 359, 38, 357], [38, 360, 38, 358], [38, 361, 38, 359], [38, 362, 38, 360], [38, 363, 38, 361], [38, 364, 38, 362], [38, 365, 38, 363], [38, 366, 38, 364], [38, 367, 38, 365], [38, 368, 38, 366], [38, 369, 38, 367], [38, 370, 38, 368], [1, 370, 38, 369], [38, 372, 1, 371], [38, 373, 38, 371], [38, 374, 38, 372], [38, 375, 38, 373], [38, 376, 38, 374], [38, 377, 38, 375], [38, 378, 38, 376], [38, 379, 38, 377], [38, 380, 38, 378], [38, 381, 38, 379], [38, 382, 38, 380], [38, 383, 38, 381], [38, 384, 38, 382], [38, 385, 38, 383], [38, 386, 38, 384], [38, 387, 38, 385], [38, 388, 38, 386], [38, 389, 38, 387], [38, 390, 38, 388], [38, 391, 38, 389], [1, 391, 38, 390], [38, 393, 1, 392], [38, 394, 38, 392], [38, 395, 38, 393], [38, 396, 38, 394], [38, 397, 38, 395], [38, 398, 38, 396], [38, 399, 38, 397], [38, 400, 38, 398], [38, 401, 38, 399], [38, 402, 38, 400], [38, 403, 38, 401], [38, 404, 38, 402], [38, 405, 38, 403], [38, 406, 38, 404], [38, 407, 38, 405], [38, 408, 38, 406], [38, 409, 38, 407], [38, 410, 38, 408], [38, 411, 38, 409], [38, 412, 38, 410], [1, 412, 38, 411], [38, 414, 1, 413], [38, 415, 38, 413], [38, 416, 38, 414], [38, 417, 38, 415], [38, 418, 38, 416], [38, 419, 38, 417], [38, 420, 38, 418], [38, 421, 38, 419], [38, 422, 38, 420], [38, 423, 38, 421], [38, 424, 38, 422], [38, 425, 38, 423], [38, 426, 38, 424], [38, 427, 38, 425], [38, 428, 38, 426], [38, 429, 38, 427], [38, 430, 38, 428], [38, 431, 38, 429], [38, 432, 38, 430], [38, 433, 38, 431], [1, 433, 38, 432], [38, 435, 1, 434], [38, 436, 38, 434], [38, 437, 38, 435], [38, 438, 38, 436], [38, 439, 38, 437], [38, 440, 38, 438], [38, 441, 38, 439], [38, 442, 38, 440], [38, 443, 38, 441], [38, 444, 38, 442], [38, 445, 38, 443], [38, 446, 38, 444], [38, 447, 38, 445], [38, 448, 38, 446], [38, 449, 38, 447], [38, 450, 38, 448], [38, 451, 38, 449], [38, 452, 38, 450], [38, 453, 38, 451], [38, 454, 38, 452], [1, 454, 38, 453], [38, 456, 1, 455], [38, 457, 38, 455], [38, 458, 38, 456], [38, 459, 38, 457], [38, 460, 38, 458], [38, 461, 38, 459], [38, 462, 38, 460], [38, 463, 38, 461], [38, 464, 38, 462], [38, 465, 38, 463], [38, 466, 38, 464], [38, 467, 38, 465], [38, 468, 38, 466], [38, 469, 38, 467], [38, 470, 38, 468], [38, 471, 38, 469], [38, 472, 38, 470], [38, 473, 38, 471], [38, 474, 38, 472], [38, 475, 38, 473], [1, 475, 38, 474], [38, 477, 1, 476], [38, 478, 38, 476], [38, 479, 38, 477], [38, 480, 38, 478], [38, 481, 38, 479], [38, 482, 38, 480], [38, 483, 38, 481], [38, 484, 38, 482], [38, 485, 38, 483], [38, 486, 38, 484], [38, 487, 38, 485], [38, 488, 38, 486], [38, 489, 38, 487], [38, 490, 38, 488], [38, 491, 38, 489], [38, 492, 38, 490], [38, 493, 38, 491], [38, 494, 38, 492], [38, 495, 38, 493], [38, 496, 38, 494], [1, 496, 38, 495], [38, 498, 1, 497], [38, 499, 38, 497], [38, 500, 38, 498], [38, 501, 38, 499], [38, 502, 38, 500], [38, 503, 38, 501], [38, 504, 38, 502], [38, 505, 38, 503], [38, 506, 38, 504], [38, 507, 38, 505], [38, 508, 38, 506], [38, 509, 38, 507], [38, 510, 38, 508], [38, 511, 38, 509], [38, 512, 38, 510], [38, 513, 38, 511], [38, 514, 38, 512], [38, 515, 38, 513], [38, 516, 38, 514], [38, 517, 38, 515], [1, 517, 38, 516], [38, 519, 1, 518], [38, 520, 38, 518], [38, 521, 38, 519], [38, 522, 38, 520], [38, 523, 38, 521], [38, 524, 38, 522], [38, 525, 38, 523], [38, 526, 38, 524], [38, 527, 38, 525], [38, 528, 38, 526], [38, 529, 38, 527], [38, 530, 38, 528], [38, 531, 38, 529], [38, 532, 38, 530], [38, 533, 38, 531], [38, 534, 38, 532], [38, 535, 38, 533], [38, 536, 38, 534], [38, 537, 38, 535], [38, 538, 38, 536], [1, 538, 38, 537], [38, 540, 1, 539], [38, 541, 38, 539], [38, 542, 38, 540], [38, 543, 38, 541], [38, 544, 38, 542], [38, 545, 38, 543], [38, 546, 38, 544], [38, 547, 38, 545], [38, 548, 38, 546], [38, 549, 38, 547], [38, 550, 38, 548], [38, 551, 38, 549], [38, 552, 38, 550], [38, 553, 38, 551], [38, 554, 38, 552], [38, 555, 38, 553], [38, 556, 38, 554], [38, 557, 38, 555], [38, 558, 38, 556], [38, 559, 38, 557], [1, 559, 38, 558], [38, 561, 1, 560], [38, 562, 38, 560], [38, 563, 38, 561], [38, 564, 38, 562], [38, 565, 38, 563], [38, 566, 38, 564], [38, 567, 38, 565], [38, 568, 38, 566], [38, 569, 38, 567], [38, 570, 38, 568], [38, 571, 38, 569], [38, 572, 38, 570], [38, 573, 38, 571], [38, 574, 38, 572], [38, 575, 38, 573], [38, 576, 38, 574], [38, 577, 38, 575], [38, 578, 38, 576], [38, 579, 38, 577], [38, 580, 38, 578], [1, 580, 38, 579], [38, 582, 1, 581], [38, 583, 38, 581], [38, 584, 38, 582], [38, 585, 38, 583], [38, 586, 38, 584], [38, 587, 38, 585], [38, 588, 38, 586], [38, 589, 38, 587], [38, 590, 38, 588], [38, 591, 38, 589], [38, 592, 38, 590], [38, 593, 38, 591], [38, 594, 38, 592], [38, 595, 38, 593], [38, 596, 38, 594], [38, 597, 38, 595], [38, 598, 38, 596], [38, 599, 38, 597], [38, 600, 38, 598], [38, 601, 38, 599], [1, 601, 38, 600], [38, 603, 1, 602], [38, 604, 38, 602], [38, 605, 38, 603], [38, 606, 38, 604], [38, 607, 38, 605], [38, 608, 38, 606], [38, 609, 38, 607], [38, 610, 38, 608], [38, 611, 38, 609], [38, 612, 38, 610], [38, 613, 38, 611], [38, 614, 38, 612], [38, 615, 38, 613], [38, 616, 38, 614], [38, 617, 38, 615], [38, 618, 38, 616], [38, 619, 38, 617], [38, 620, 38, 618], [38, 621, 38, 619], [38, 622, 38, 620], [1, 622, 38, 621], [38, 624, 1, 623], [38, 625, 38, 623], [38, 626, 38, 624], [38, 627, 38, 625], [38, 628, 38, 626], [38, 629, 38, 627], [38, 630, 38, 628], [38, 631, 38, 629], [38, 632, 38, 630], [38, 633, 38, 631], [38, 634, 38, 632], [38, 635, 38, 633], [38, 636, 38, 634], [38, 637, 38, 635], [38, 638, 38, 636], [38, 639, 38, 637], [38, 640, 38, 638], [38, 641, 38, 639], [38, 642, 38, 640], [38, 643, 38, 641], [1, 643, 38, 642], [38, 645, 1, 644], [38, 646, 38, 644], [38, 647, 38, 645], [38, 648, 38, 646], [38, 649, 38, 647], [38, 650, 38, 648], [38, 651, 38, 649], [38, 652, 38, 650], [38, 653, 38, 651], [38, 654, 38, 652], [38, 655, 38, 653], [38, 656, 38, 654], [38, 657, 38, 655], [38, 658, 38, 656], [38, 659, 38, 657], [38, 660, 38, 658], [38, 661, 38, 659], [38, 662, 38, 660], [38, 663, 38, 661], [38, 664, 38, 662], [1, 664, 38, 663], [38, 666, 1, 665], [38, 667, 38, 665], [38, 668, 38, 666], [38, 669, 38, 667], [38, 670, 38, 668], [38, 671, 38, 669], [38, 672, 38, 670], [38, 673, 38, 671], [38, 674, 38, 672], [38, 675, 38, 673], [38, 676, 38, 674], [38, 677, 38, 675], [38, 678, 38, 676], [38, 679, 38, 677], [38, 680, 38, 678], [38, 681, 38, 679], [38, 682, 38, 680], [38, 683, 38, 681], [38, 684, 38, 682], [38, 685, 38, 683], [1, 685, 38, 684], [38, 687, 1, 686], [38, 688, 38, 686], [38, 689, 38, 687], [38, 690, 38, 688], [38, 691, 38, 689], [38, 692, 38, 690], [38, 693, 38, 691], [38, 694, 38, 692], [38, 695, 38, 693], [38, 696, 38, 694], [38, 697, 38, 695], [38, 698, 38, 696], [38, 699, 38, 697], [38, 700, 38, 698], [38, 701, 38, 699], [38, 702, 38, 700], [38, 703, 38, 701], [38, 704, 38, 702], [38, 705, 38, 703], [38, 706, 38, 704], [1, 706, 38, 705], [38, 708, 1, 707], [38, 709, 38, 707], [38, 710, 38, 708], [38, 711, 38, 709], [38, 712, 38, 710], [38, 713, 38, 711], [38, 714, 38, 712], [38, 715, 38, 713], [38, 716, 38, 714], [38, 717, 38, 715], [38, 718, 38, 716], [38, 719, 38, 717], [38, 720, 38, 718], [38, 721, 38, 719], [38, 722, 38, 720], [38, 723, 38, 721], [38, 724, 38, 722], [38, 725, 38, 723], [38, 726, 38, 724], [38, 727, 38, 725], [1, 727, 38, 726], [38, 729, 1, 728], [38, 730, 38, 728], [38, 731, 38, 729], [38, 732, 38, 730], [38, 733, 38, 731], [38, 734, 38, 732], [38, 735, 38, 733], [38, 736, 38, 734], [38, 737, 38, 735], [38, 738, 38, 736], [38, 739, 38, 737], [38, 740, 38, 738], [38, 741, 38, 739], [38, 742, 38, 740], [38, 743, 38, 741], [38, 744, 38, 742], [38, 745, 38, 743], [38, 746, 38, 744], [38, 747, 38, 745], [38, 748, 38, 746], [1, 748, 38, 747], [38, 750, 1, 749], [38, 751, 38, 749], [38, 752, 38, 750], [38, 753, 38, 751], [38, 754, 38, 752], [38, 755, 38, 753], [38, 756, 38, 754], [38, 757, 38, 755], [38, 758, 38, 756], [38, 759, 38, 757], [38, 760, 38, 758], [38, 761, 38, 759], [38, 762, 38, 760], [38, 7, 38, 761], [-1, -1, -1, -1], [-1, -1, -1, -1], [-1, -1, -1, -1], [-1, -1, -1, -1], [-1, -1, -1, -1], [-1, -1, -1, -1], [-1, -1, -1, -1], [-1, -1, -1, -1], [-1, -1, -1, -1], [-1, -1, -1, -1], [-1, -1, -1, -1], [-1, -1, -1, -1], [-1, -1, -1, -1], [-1, -1, -1, -1], [-1, -1, -1, -1], [-1, -1, -1, -1], [-1, -1, -1, -1], [-1, -1, -1, -1], [-1, -1, -1, -1], [-1, -1, -1, -1], [-1, -1, -1, -1], [-1, -1, -1, -1], [-1, -1, -1, -1], [-1, -1, -1, -1], [-1, -1, -1, -1], [-1, -1, -1, -1], [-1, -1, -1, -1], [-1, -1, -1, -1], [-1, -1, -1, -1], [-1, -1, -1, -1], [-1, -1, -1, -1], [-1, -1, -1, -1], [-1, -1, -1, -1], [-1, -1, -1, -1], [-1, -1, -1, -1]], 'skip': [0, 0, 0, 0, 0, 0, 0, 0, 0, 0, 0, 0, 0, 0, 0, 0, 0, 0, 0, 0, 0, 0, 0, 0, 0, 0, -1, 0, 0, 0, 0, 0, 0, 0, 0, 0, 0, 0, 0, 0, 0, 0, 0, 0, 0, 0, 0, -1, 0, 0, 0, 0, 0, 0, 0, 0, 0, 0, 0, 0, 0, 0, 0, 0, 0, 0, 0, 0, -1, 0, 0, 0, 0, 0, 0, 0, 0, 0, 0, 0, 0, 0, 0, 0, 0, 0, 0, 0, 0, -1, 0, 0, 0, 0, 0, 0, 0, 0, 0, 0, 0, 0, 0, 0, 0, 0, 0, 0, 0, 0, -1, 0, 0, 0, 0, 0, 0, 0, 0, 0, 0, 0, 0, 0, 0, 0, 0, 0, 0, 0, 0, -1, 0, 0, 0, 0, 0, 0, 0, 0, 0, 0, 0, 0, 0, 0, 0, 0, 0, 0, 0, 0, -1, 0, 0, 0, 0, 0, 0, 0, 0, 0, 0, 0, 0, 0, 0, 0, 0, 0, 0, 0, 0, -1, 0, 0, 0, 0, 0, 0, 0, 0, 0, 0, 0, 0, 0, 0, 0, 0, 0, 0, 0, 0, -1, 0, 0, 0, 0, 0, 0, 0, 0, 0, 0, 0, 0, 0, 0, 0, 0, 0, 0, 0, 0, -1, 0, 0, 0, 0, 0, 0, 0, 0, 0, 0, 0, 0, 0, 0, 0, 0, 0, 0, 0, 0, -1, 0, 0, 0, 0, 0, 0, 0, 0, 0, 0, 0, 0, 0, 0, 0, 0, 0, 0, 0, 0, -1, 0, 0, 0, 0, 0, 0, 0, 0, 0, 0, 0, 0, 0, 0, 0, 0, 0, 0, 0, 0, -1, 0, 0, 0, 0, 0, 0, 0, 0, 0, 0, 0, 0, 0, 0, 0, 0, 0, 0, 0, 0, -1, 0, 0, 0, 0, 0, 0, 0, 0, 0, 0, 0, 0, 0, 0, 0, 0, 0, 0, 0, 0, -1, 0, 0, 0, 0, 0, 0, 0, 0, 0, 0, 0, 0, 0, 0, 0, 0, 0, 0, 0, 0, -1, 0, 0, 0, 0, 0, 0, 0, 0, 0, 0, 0, 0, 0, 0, 0, 0, 0, 0, 0, 0, -1, 0, 0, 0, 0, 0, 0, 0, 0, 0, 0, 0, 0, 0, 0, 0, 0, 0, 0, 0, 0, -1, 0, 0, 0, 0, 0, 0, 0, 0, 0, 0, 0, 0, 0, 0, 0, 0, 0, 0, 0, 0, -1, 0, 0, 0, 0, 0, 0, 0, 0, 0, 0, 0, 0, 0, 0, 0, 0, 0, 0, 0, 0, -1, 0, 0, 0, 0, 0, 0, 0, 0, 0, 0, 0, 0, 0, 0, 0, 0, 0, 0, 0, 0, -1, 0, 0, 0, 0, 0, 0, 0, 0, 0, 0, 0, 0, 0, 0, 0, 0, 0, 0, 0, 0, -1, 0, 0, 0, 0, 0, 0, 0, 0, 0, 0, 0, 0, 0, 0, 0, 0, 0, 0, 0, 0, -1, 0, 0, 0, 0, 0, 0, 0, 0, 0, 0, 0, 0, 0, 0, 0, 0, 0, 0, 0, 0, -1, 0, 0, 0, 0, 0, 0, 0, 0, 0, 0, 0, 0, 0, 0, 0, 0, 0, 0, 0, 0, -1, 0, 0, 0, 0, 0, 0, 0, 0, 0, 0, 0, 0, 0, 0, 0, 0, 0, 0, 0, 0, -1, 0, 0, 0, 0, 0, 0, 0, 0, 0, 0, 0, 0, 0, 0, 0, 0, 0, 0, 0, 0, -1, 0, 0, 0, 0, 0, 0, 0, 0, 0, 0, 0, 0, 0, 0, 0, 0, 0, 0, 0, 0, -1, 0, 0, 0, 0, 0, 0, 0, 0, 0, 0, 0, 0, 0, 0, 0, 0, 0, 0, 0, 0, -1, 0, 0, 0, 0, 0, 0, 0, 0, 0, 0, 0, 0, 0, 0, 0, 0, 0, 0, 0, 0, -1, 0, 0, 0, 0, 0, 0, 0, 0, 0, 0, 0, 0, 0, 0, 0, 0, 0, 0, 0, 0, -1, 0, 0, 0, 0, 0, 0, 0, 0, 0, 0, 0, 0, 0, 0, 0, 0, 0, 0, 0, 0, -1, 0, 0, 0, 0, 0, 0, 0, 0, 0, 0, 0, 0, 0, 0, 0, 0, 0, 0, 0, 0, -1, 0, 0, 0, 0, 0, 0, 0, 0, 0, 0, 0, 0, 0, 0, 0, 0, 0, 0, 0, 0, -1, 0, 0, 0, 0, 0, 0, 0, 0, 0, 0, 0, 0, 0, 0, 0, 0, 0, 0, 0, 0, -1, 0, 0, 0, 0, 0, 0, 0, 0, 0, 0, 0, 0, 0, 0, 0, 0, 0, 0, 0, 0, -1, 0, 0, 0, 0, 0, 0, 0, 0, 0, 0, 0, 0, 0, 0, 0, 0, 0, 0, 0, 0, 0, 0, 0, 0, 0, 0, 0, 0, 0, 0, 0, 0, 0, 0, 0, 0], 'scaf': [[-1, -1, -1, -1], [-1, -1, -1, -1], [-1, -1, -1, -1], [-1, -1, -1, -1], [-1, -1, -1, -1], [-1, -1, -1, -1], [-1, -1, -1, -1], [38, 762, 38, 8], [38, 7, 38, 9], [38, 8, 38, 10], [38, 9, 38, 11], [38, 10, 38, 12], [38, 11, 38, 13], [38, 12, 38, 14], [38, 13, 38, 15], [38, 14, 38, 16], [38, 15, 38, 17], [38, 16, 38, 18], [38, 17, 38, 19], [38, 18, 38, 20], [38, 19, 38, 21], [38, 20, 38, 22], [38, 21, 38, 23], [38, 22, 38, 24], [38, 23, 38, 25], [38, 24, 38, 26], [38, 25, 38, 27], [38, 26, 38, 28], [38, 27, 38, 29], [38, 28, 38, 30], [38, 29, 38, 31], [38, 30, 38, 32], [38, 31, 38, 33], [38, 32, 38, 34], [38, 33, 38, 35], [38, 34, 38, 36], [38, 35, 38, 37], [38, 36, 38, 38], [38, 37, 38, 39], [38, 38, 38, 40], [38, 39, 38, 41], [38, 40, 38, 42], [38, 41, 38, 43], [38, 42, 38, 44], [38, 43, -1, -1], [-1, -1, 38, 46], [38, 45, 38, 47], [38, 46, 38, 48], [38, 47, 38, 49], [38, 48, 38, 50], [38, 49, 38, 51], [38, 50, 38, 52], [38, 51, 38, 53], [38, 52, 38, 54], [38, 53, 38, 55], [38, 54, 38, 56], [38, 55, 38, 57], [38, 56, 38, 58], [38, 57, 38, 59], [38, 58, 38, 60], [38, 59, 38, 61], [38, 60, 38, 62], [38, 61, 38, 63], [38, 62, 38, 64], [38, 63, 38, 65], [38, 64, 38, 66], [38, 65, 38, 67], [38, 66, 38, 68], [38, 67, 38, 69], [38, 68, 38, 70], [38, 69, 38, 71], [38, 70, 38, 72], [38, 71, 38, 73], [38, 72, 38, 74], [38, 73, 38, 75], [38, 74, 38, 76], [38, 75, 38, 77], [38, 76, 38, 78], [38, 77, 38, 79], [38, 78, 38, 80], [38, 79, 38, 81], [38, 80, 38, 82], [38, 81, 38, 83], [38, 82, 38, 84], [38, 83, 38, 85], [38, 84, 38, 86], [38, 85, -1, -1], [-1, -1, 38, 88], [38, 87, 38, 89], [38, 88, 38, 90], [38, 89, 38, 91], [38, 90, 38, 92], [38, 91, 38, 93], [38, 92, 38, 94], [38, 93, 38, 95], [38, 94, 38, 96], [38, 95, 38, 97], [38, 96, 38, 98], [38, 97, 38, 99], [38, 98, 38, 100], [38, 99, 38, 101], [38, 100, 38, 102], [38, 101, 38, 103], [38, 102, 38, 104], [38, 103, 38, 105], [38, 104, 38, 106], [38, 105, 38, 107], [38, 106, 38, 108], [38, 107, 38, 109], [38, 108, 38, 110], [38, 109, 38, 111], [38, 110, 38, 112], [38, 111, 38, 113], [38, 112, 38, 114], [38, 113, 38, 115], [38, 114, 38, 116], [38, 115, 38, 117], [38, 116, 38, 118], [38, 117, 38, 119], [38, 118, 38, 120], [38, 119, 38, 121], [38, 120, 38, 122], [38, 121, 38, 123], [38, 122, 38, 124], [38, 123, 38, 125], [38, 124, 38, 126], [38, 125, 38, 127], [38, 126, 38, 128], [38, 127, -1, -1], [-1, -1, 38, 130], [38, 129, 38, 131], [38, 130, 38, 132], [38, 131, 38, 133], [38, 132, 38, 134], [38, 133, 38, 135], [38, 134, 38, 136], [38, 135, 38, 137], [38, 136, 38, 138], [38, 137, 38, 139], [38, 138, 38, 140], [38, 139, 38, 141], [38, 140, 38, 142], [38, 141, 38, 143], [38, 142, 38, 144], [38, 143, 38, 145], [38, 144, 38, 146], [38, 145, 38, 147], [38, 146, 38, 148], [38, 147, 38, 149], [38, 148, 38, 150], [38, 149, 38, 151], [38, 150, 38, 152], [38, 151, 38, 153], [38, 152, 38, 154], [38, 153, 38, 155], [38, 154, 38, 156], [38, 155, 38, 157], [38, 156, 38, 158], [38, 157, 38, 159], [38, 158, 38, 160], [38, 159, 38, 161], [38, 160, 38, 162], [38, 161, 38, 163], [38, 162, 38, 164], [38, 163, 38, 165], [38, 164, 38, 166], [38, 165, 38, 167], [38, 166, 38, 168], [38, 167, 38, 169], [38, 168, 38, 170], [38, 169, -1, -1], [-1, -1, 38, 172], [38, 171, 38, 173], [38, 172, 38, 174], [38, 173, 38, 175], [38, 174, 38, 176], [38, 175, 38, 177], [38, 176, 38, 178], [38, 177, 38, 179], [38, 178, 38, 180], [38, 179, 38, 181], [38, 180, 38, 182], [38, 181, 38, 183], [38, 182, 38, 184], [38, 183, 38, 185], [38, 184, 38, 186], [38, 185, 38, 187], [38, 186, 38, 188], [38, 187, 38, 189], [38, 188, 38, 190], [38, 189, 38, 191], [38, 190, 38, 192], [38, 191, 38, 193], [38, 192, 38, 194], [38, 193, 38, 195], [38, 194, 38, 196], [38, 195, 38, 197], [38, 196, 38, 198], [38, 197, 38, 199], [38, 198, 38, 200], [38, 199, 38, 201], [38, 200, 38, 202], [38, 201, 38, 203], [38, 202, 38, 204], [38, 203, 38, 205], [38, 204, 38, 206], [38, 205, 38, 207], [38, 206, 38, 208], [38, 207, 38, 209], [38, 208, 38, 210], [38, 209, 38, 211], [38, 210, 38, 212], [38, 211, -1, -1], [-1, -1, 38, 214], [38, 213, 38, 215], [38, 214, 38, 216], [38, 215, 38, 217], [38, 216, 38, 218], [38, 217, 38, 219], [38, 218, 38, 220], [38, 219, 38, 221], [38, 220, 38, 222], [38, 221, 38, 223], [38, 222, 38, 224], [38, 223, 38, 225], [38, 224, 38, 226], [38, 225, 38, 227], [38, 226, 38, 228], [38, 227, 38, 229], [38, 228, 38, 230], [38, 229, 38, 231], [38, 230, 38, 232], [38, 231, 38, 233], [38, 232, 38, 234], [38, 233, 38, 235], [38, 234, 38, 236], [38, 235, 38, 237], [38, 236, 38, 238], [38, 237, 38, 239], [38, 238, 38, 240], [38, 239, 38, 241], [38, 240, 38, 242], [38, 241, 38, 243], [38, 242, 38, 244], [38, 243, 38, 245], [38, 244, 38, 246], [38, 245, 38, 247], [38, 246, 38, 248], [38, 247, 38, 249], [38, 248, 38, 250], [38, 249, 38, 251], [38, 250, 38, 252], [38, 251, 38, 253], [38, 252, 38, 254], [38, 253, -1, -1], [-1, -1, 38, 256], [38, 255, 38, 257], [38, 256, 38, 258], [38, 257, 38, 259], [38, 258, 38, 260], [38, 259, 38, 261], [38, 260, 38, 262], [38, 261, 38, 263], [38, 262, 38, 264], [38, 263, 38, 265], [38, 264, 38, 266], [38, 265, 38, 267], [38, 266, 38, 268], [38, 267, 38, 269], [38, 268, 38, 270], [38, 269, 38, 271], [38, 270, 38, 272], [38, 271, 38, 273], [38, 272, 38, 274], [38, 273, 38, 275], [38, 274, 38, 276], [38, 275, 38, 277], [38, 276, 38, 278], [38, 277, 38, 279], [38, 278, 38, 280], [38, 279, 38, 281], [38, 280, 38, 282], [38, 281, 38, 283], [38, 282, 38, 284], [38, 283, 38, 285], [38, 284, 38, 286], [38, 285, 38, 287], [38, 286, 38, 288], [38, 287, 38, 289], [38, 288, 38, 290], [38, 289, 38, 291], [38, 290, 38, 292], [38, 291, 38, 293], [38, 292, 38, 294], [38, 293, 38, 295], [38, 294, 38, 296], [38, 295, -1, -1], [-1, -1, 38, 298], [38, 297, 38, 299], [38, 298, 38, 300], [38, 299, 38, 301], [38, 300, 38, 302], [38, 301, 38, 303], [38, 302, 38, 304], [38, 303, 38, 305], [38, 304, 38, 306], [38, 305, 38, 307], [38, 306, 38, 308], [38, 307, 38, 309], [38, 308, 38, 310], [38, 309, 38, 311], [38, 310, 38, 312], [38, 311, 38, 313], [38, 312, 38, 314], [38, 313, 38, 315], [38, 314, 38, 316], [38, 315, 38, 317], [38, 316, 38, 318], [38, 317, 38, 319], [38, 318, 38, 320], [38, 319, 38, 321], [38, 320, 38, 322], [38, 321, 38, 323], [38, 322, 38, 324], [38, 323, 38, 325], [38, 324, 38, 326], [38, 325, 38, 327], [38, 326, 38, 328], [38, 327, 38, 329], [38, 328, 38, 330], [38, 329, 38, 331], [38, 330, 38, 332], [38, 331, 38, 333], [38, 332, 38, 334], [38, 333, 38, 335], [38, 334, 38, 336], [38, 335, 38, 337], [38, 336, 38, 338], [38, 337, -1, -1], [-1, -1, 38, 340], [38, 339, 38, 341], [38, 340, 38, 342], [38, 341, 38, 343], [38, 342, 38, 344], [38, 343, 38, 345], [38, 344, 38, 346], [38, 345, 38, 347], [38, 346, 38, 348], [38, 347, 38, 349], [38, 348, 38, 350], [38, 349, 38, 351], [38, 350, 38, 352], [38, 351, 38, 353], [38, 352, 38, 354], [38, 353, 38, 355], [38, 354, 38, 356], [38, 355, 38, 357], [38, 356, 38, 358], [38, 357, 38, 359], [38, 358, 38, 360], [38, 359, 38, 361], [38, 360, 38, 362], [38, 361, 38, 363], [38, 362, 38, 364], [38, 363, 38, 365], [38, 364, 38, 366], [38, 365, 38, 367], [38, 366, 38, 368], [38, 367, 38, 369], [38, 368, 38, 370], [38, 369, 38, 371], [38, 370, 38, 372], [38, 371, 38, 373], [38, 372, 38, 374], [38, 373, 38, 375], [38, 374, 38, 376], [38, 375, 38, 377], [38, 376, 38, 378], [38, 377, 38, 379], [38, 378, 38, 380], [38, 379, -1, -1], [-1, -1, 38, 382], [38, 381, 38, 383], [38, 382, 38, 384], [38, 383, 38, 385], [38, 384, 38, 386], [38, 385, 38, 387], [38, 386, 38, 388], [38, 387, 38, 389], [38, 388, 38, 390], [38, 389, 38, 391], [38, 390, 38, 392], [38, 391, 38, 393], [38, 392, 38, 394], [38, 393, 38, 395], [38, 394, 38, 396], [38, 395, 38, 397], [38, 396, 38, 398], [38, 397, 38, 399], [38, 398, 38, 400], [38, 399, 38, 401], [38, 400, 38, 402], [38, 401, 38, 403], [38, 402, 38, 404], [38, 403, 38, 405], [38, 404, 38, 406], [38, 405, 38, 407], [38, 406, 38, 408], [38, 407, 38, 409], [38, 408, 38, 410], [38, 409, 38, 411], [38, 410, 38, 412], [38, 411, 38, 413], [38, 412, 38, 414], [38, 413, 38, 415], [38, 414, 38, 416], [38, 415, 38, 417], [38, 416, 38, 418], [38, 417, 38, 419], [38, 418, 38, 420], [38, 419, 38, 421], [38, 420, 38, 422], [38, 421, -1, -1], [-1, -1, 38, 424], [38, 423, 38, 425], [38, 424, 38, 426], [38, 425, 38, 427], [38, 426, 38, 428], [38, 427, 38, 429], [38, 428, 38, 430], [38, 429, 38, 431], [38, 430, 38, 432], [38, 431, 38, 433], [38, 432, 38, 434], [38, 433, 38, 435], [38, 434, 38, 436], [38, 435, 38, 437], [38, 436, 38, 438], [38, 437, 38, 439], [38, 438, 38, 440], [38, 439, 38, 441], [38, 440, 38, 442], [38, 441, 38, 443], [38, 442, 38, 444], [38, 443, 38, 445], [38, 444, 38, 446], [38, 445, 38, 447], [38, 446, 38, 448], [38, 447, 38, 449], [38, 448, 38, 450], [38, 449, 38, 451], [38, 450, 38, 452], [38, 451, 38, 453], [38, 452, 38, 454], [38, 453, 38, 455], [38, 454, 38, 456], [38, 455, 38, 457], [38, 456, 38, 458], [38, 457, 38, 459], [38, 458, 38, 460], [38, 459, 38, 461], [38, 460, 38, 462], [38, 461, 38, 463], [38, 462, 38, 464], [38, 463, -1, -1], [-1, -1, 38, 466], [38, 465, 38, 467], [38, 466, 38, 468], [38, 467, 38, 469], [38, 468, 38, 470], [38, 469, 38, 471], [38, 470, 38, 472], [38, 471, 38, 473], [38, 472, 38, 474], [38, 473, 38, 475], [38, 474, 38, 476], [38, 475, 38, 477], [38, 476, 38, 478], [38, 477, 38, 479], [38, 478, 38, 480], [38, 479, 38, 481], [38, 480, 38, 482], [38, 481, 38, 483], [38, 482, 38, 484], [38, 483, 38, 485], [38, 484, 38, 486], [38, 485, 38, 487], [38, 486, 38, 488], [38, 487, 38, 489], [38, 488, 38, 490], [38, 489, 38, 491], [38, 490, 38, 492], [38, 491, 38, 493], [38, 492, 38, 494], [38, 493, 38, 495], [38, 494, 38, 496], [38, 495, 38, 497], [38, 496, 38, 498], [38, 497, 38, 499], [38, 498, 38, 500], [38, 499, 38, 501], [38, 500, 38, 502], [38, 501, 38, 503], [38, 502, 38, 504], [38, 503, 38, 505], [38, 504, 38, 506], [38, 505, -1, -1], [-1, -1, 38, 508], [38, 507, 38, 509], [38, 508, 38, 510], [38, 509, 38, 511], [38, 510, 38, 512], [38, 511, 38, 513], [38, 512, 38, 514], [38, 513, 38, 515], [38, 514, 38, 516], [38, 515, 38, 517], [38, 516, 38, 518], [38, 517, 38, 519], [38, 518, 38, 520], [38, 519, 38, 521], [38, 520, 38, 522], [38, 521, 38, 523], [38, 522, 38, 524], [38, 523, 38, 525], [38, 524, 38, 526], [38, 525, 38, 527], [38, 526, 38, 528], [38, 527, 38, 529], [38, 528, 38, 530], [38, 529, 38, 531], [38, 530, 38, 532], [38, 531, 38, 533], [38, 532, 38, 534], [38, 533, 38, 535], [38, 534, 38, 536], [38, 535, 38, 537], [38, 536, 38, 538], [38, 537, 38, 539], [38, 538, 38, 540], [38, 539, 38, 541], [38, 540, 38, 542], [38, 541, 38, 543], [38, 542, 38, 544], [38, 543, 38, 545], [38, 544, 38, 546], [38, 545, 38, 547], [38, 546, 38, 548], [38, 547, -1, -1], [-1, -1, 38, 550], [38, 549, 38, 551], [38, 550, 38, 552], [38, 551, 38, 553], [38, 552, 38, 554], [38, 553, 38, 555], [38, 554, 38, 556], [38, 555, 38, 557], [38, 556, 38, 558], [38, 557, 38, 559], [38, 558, 38, 560], [38, 559, 38, 561], [38, 560, 38, 562], [38, 561, 38, 563], [38, 562, 38, 564], [38, 563, 38, 565], [38, 564, 38, 566], [38, 565, 38, 567], [38, 566, 38, 568], [38, 567, 38, 569], [38, 568, 38, 570], [38, 569, 38, 571], [38, 570, 38, 572], [38, 571, 38, 573], [38, 572, 38, 574], [38, 573, 38, 575], [38, 574, 38, 576], [38, 575, 38, 577], [38, 576, 38, 578], [38, 577, 38, 579], [38, 578, 38, 580], [38, 579, 38, 581], [38, 580, 38, 582], [38, 581, 38, 583], [38, 582, 38, 584], [38, 583, 38, 585], [38, 584, 38, 586], [38, 585, 38, 587], [38, 586, 38, 588], [38, 587, 38, 589], [38, 588, 38, 590], [38, 589, -1, -1], [-1, -1, 38, 592], [38, 591, 38, 593], [38, 592, 38, 594], [38, 593, 38, 595], [38, 594, 38, 596], [38, 595, 38, 597], [38, 596, 38, 598], [38, 597, 38, 599], [38, 598, 38, 600], [38, 599, 38, 601], [38, 600, 38, 602], [38, 601, 38, 603], [38, 602, 38, 604], [38, 603, 38, 605], [38, 604, 38, 606], [38, 605, 38, 607], [38, 606, 38, 608], [38, 607, 38, 609], [38, 608, 38, 610], [38, 609, 38, 611], [38, 610, 38, 612], [38, 611, 38, 613], [38, 612, 38, 614], [38, 613, 38, 615], [38, 614, 38, 616], [38, 615, 38, 617], [38, 616, 38, 618], [38, 617, 38, 619], [38, 618, 38, 620], [38, 619, 38, 621], [38, 620, 38, 622], [38, 621, 38, 623], [38, 622, 38, 624], [38, 623, 38, 625], [38, 624, 38, 626], [38, 625, 38, 627], [38, 626, 38, 628], [38, 627, 38, 629], [38, 628, 38, 630], [38, 629, 38, 631], [38, 630, 38, 632], [38, 631, -1, -1], [-1, -1, 38, 634], [38, 633, 38, 635], [38, 634, 38, 636], [38, 635, 38, 637], [38, 636, 38, 638], [38, 637, 38, 639], [38, 638, 38, 640], [38, 639, 38, 641], [38, 640, 38, 642], [38, 641, 38, 643], [38, 642, 38, 644], [38, 643, 38, 645], [38, 644, 38, 646], [38, 645, 38, 647], [38, 646, 38, 648], [38, 647, 38, 649], [38, 648, 38, 650], [38, 649, 38, 651], [38, 650, 38, 652], [38, 651, 38, 653], [38, 652, 38, 654], [38, 653, 38, 655], [38, 654, 38, 656], [38, 655, 38, 657], [38, 656, 38, 658], [38, 657, 38, 659], [38, 658, 38, 660], [38, 659, 38, 661], [38, 660, 38, 662], [38, 661, 38, 663], [38, 662, 38, 664], [38, 663, 38, 665], [38, 664, 38, 666], [38, 665, 38, 667], [38, 666, 38, 668], [38, 667, 38, 669], [38, 668, 38, 670], [38, 669, 38, 671], [38, 670, 38, 672], [38, 671, 38, 673], [38, 672, 38, 674], [38, 673, -1, -1], [-1, -1, 38, 676], [38, 675, 38, 677], [38, 676, 38, 678], [38, 677, 38, 679], [38, 678, 38, 680], [38, 679, 38, 681], [38, 680, 38, 682], [38, 681, 38, 683], [38, 682, 38, 684], [38, 683, 38, 685], [38, 684, 38, 686], [38, 685, 38, 687], [38, 686, 38, 688], [38, 687, 38, 689], [38, 688, 38, 690], [38, 689, 38, 691], [38, 690, 38, 692], [38, 691, 38, 693], [38, 692, 38, 694], [38, 693, 38, 695], [38, 694, 38, 696], [38, 695, 38, 697], [38, 696, 38, 698], [38, 697, 38, 699], [38, 698, 38, 700], [38, 699, 38, 701], [38, 700, 38, 702], [38, 701, 38, 703], [38, 702, 38, 704], [38, 703, 38, 705], [38, 704, 38, 706], [38, 705, 38, 707], [38, 706, 38, 708], [38, 707, 38, 709], [38, 708, 38, 710], [38, 709, 38, 711], [38, 710, 38, 712], [38, 711, 38, 713], [38, 712, 38, 714], [38, 713, 38, 715], [38, 714, 38, 716], [38, 715, -1, -1], [-1, -1, 38, 718], [38, 717, 38, 719], [38, 718, 38, 720], [38, 719, 38, 721], [38, 720, 38, 722], [38, 721, 38, 723], [38, 722, 38, 724], [38, 723, 38, 725], [38, 724, 38, 726], [38, 725, 38, 727], [38, 726, 38, 728], [38, 727, 38, 729], [38, 728, 38, 730], [38, 729, 38, 731], [38, 730, 38, 732], [38, 731, 38, 733], [38, 732, 38, 734], [38, 733, 38, 735], [38, 734, 38, 736], [38, 735, 38, 737], [38, 736, 38, 738], [38, 737, 38, 739], [38, 738, 38, 740], [38, 739, 38, 741], [38, 740, 38, 742], [38, 741, 38, 743], [38, 742, 38, 744], [38, 743, 38, 745], [38, 744, 38, 746], [38, 745, 38, 747], [38, 746, 38, 748], [38, 747, 38, 749], [38, 748, 38, 750], [38, 749, 38, 751], [38, 750, 38, 752], [38, 751, 38, 753], [38, 752, 38, 754], [38, 753, 38, 755], [38, 754, 38, 756], [38, 755, 38, 757], [38, 756, 38, 758], [38, 757, -1, -1], [-1, -1, 38, 760], [38, 759, 38, 761], [38, 760, 38, 762], [38, 761, 38, 7], [-1, -1, -1, -1], [-1, -1, -1, -1], [-1, -1, -1, -1], [-1, -1, -1, -1], [-1, -1, -1, -1], [-1, -1, -1, -1], [-1, -1, -1, -1], [-1, -1, -1, -1], [-1, -1, -1, -1], [-1, -1, -1, -1], [-1, -1, -1, -1], [-1, -1, -1, -1], [-1, -1, -1, -1], [-1, -1, -1, -1], [-1, -1, -1, -1], [-1, -1, -1, -1], [-1, -1, -1, -1], [-1, -1, -1, -1], [-1, -1, -1, -1], [-1, -1, -1, -1], [-1, -1, -1, -1], [-1, -1, -1, -1], [-1, -1, -1, -1], [-1, -1, -1, -1], [-1, -1, -1, -1], [-1, -1, -1, -1], [-1, -1, -1, -1], [-1, -1, -1, -1], [-1, -1, -1, -1], [-1, -1, -1, -1], [-1, -1, -1, -1], [-1, -1, -1, -1], [-1, -1, -1, -1], [-1, -1, -1, -1], [-1, -1, -1, -1]], 'stapLoop': [], 'col': 19, 'loop': [0, 0, 0, 0, 0, 0, 0, 0, 0, 0, 0, 0, 0, 0, 0, 0, 0, 0, 0, 0, 0, 0, 0, 0, 0, 0, 0, 0, 0, 0, 0, 0, 0, 0, 0, 0, 0, 0, 0, 0, 0, 0, 0, 0, 0, 0, 0, 0, 0, 0, 0, 0, 0, 0, 0, 0, 0, 0, 0, 0, 0, 0, 0, 0, 0, 0, 0, 0, 0, 0, 0, 0, 0, 0, 0, 0, 0, 0, 0, 0, 0, 0, 0, 0, 0, 0, 0, 0, 0, 0, 0, 0, 0, 0, 0, 0, 0, 0, 0, 0, 0, 0, 0, 0, 0, 0, 0, 0, 0, 0, 0, 0, 0, 0, 0, 0, 0, 0, 0, 0, 0, 0, 0, 0, 0, 0, 0, 0, 0, 0, 0, 0, 0, 0, 0, 0, 0, 0, 0, 0, 0, 0, 0, 0, 0, 0, 0, 0, 0, 0, 0, 0, 0, 0, 0, 0, 0, 0, 0, 0, 0, 0, 0, 0, 0, 0, 0, 0, 0, 0, 0, 0, 0, 0, 0, 0, 0, 0, 0, 0, 0, 0, 0, 0, 0, 0, 0, 0, 0, 0, 0, 0, 0, 0, 0, 0, 0, 0, 0, 0, 0, 0, 0, 0, 0, 0, 0, 0, 0, 0, 0, 0, 0, 0, 0, 0, 0, 0, 0, 0, 0, 0, 0, 0, 0, 0, 0, 0, 0, 0, 0, 0, 0, 0, 0, 0, 0, 0, 0, 0, 0, 0, 0, 0, 0, 0, 0, 0, 0, 0, 0, 0, 0, 0, 0, 0, 0, 0, 0, 0, 0, 0, 0, 0, 0, 0, 0, 0, 0, 0, 0, 0, 0, 0, 0, 0, 0, 0, 0, 0, 0, 0, 0, 0, 0, 0, 0, 0, 0, 0, 0, 0, 0, 0, 0, 0, 0, 0, 0, 0, 0, 0, 0, 0, 0, 0, 0, 0, 0, 0, 0, 0, 0, 0, 0, 0, 0, 0, 0, 0, 0, 0, 0, 0, 0, 0, 0, 0, 0, 0, 0, 0, 0, 0, 0, 0, 0, 0, 0, 0, 0, 0, 0, 0, 0, 0, 0, 0, 0, 0, 0, 0, 0, 0, 0, 0, 0, 0, 0, 0, 0, 0, 0, 0, 0, 0, 0, 0, 0, 0, 0, 0, 0, 0, 0, 0, 0, 0, 0, 0, 0, 0, 0, 0, 0, 0, 0, 0, 0, 0, 0, 0, 0, 0, 0, 0, 0, 0, 0, 0, 0, 0, 0, 0, 0, 0, 0, 0, 0, 0, 0, 0, 0, 0, 0, 0, 0, 0, 0, 0, 0, 0, 0, 0, 0, 0, 0, 0, 0, 0, 0, 0, 0, 0, 0, 0, 0, 0, 0, 0, 0, 0, 0, 0, 0, 0, 0, 0, 0, 0, 0, 0, 0, 0, 0, 0, 0, 0, 0, 0, 0, 0, 0, 0, 0, 0, 0, 0, 0, 0, 0, 0, 0, 0, 0, 0, 0, 0, 0, 0, 0, 0, 0, 0, 0, 0, 0, 0, 0, 0, 0, 0, 0, 0, 0, 0, 0, 0, 0, 0, 0, 0, 0, 0, 0, 0, 0, 0, 0, 0, 0, 0, 0, 0, 0, 0, 0, 0, 0, 0, 0, 0, 0, 0, 0, 0, 0, 0, 0, 0, 0, 0, 0, 0, 0, 0, 0, 0, 0, 0, 0, 0, 0, 0, 0, 0, 0, 0, 0, 0, 0, 0, 0, 0, 0, 0, 0, 0, 0, 0, 0, 0, 0, 0, 0, 0, 0, 0, 0, 0, 0, 0, 0, 0, 0, 0, 0, 0, 0, 0, 0, 0, 0, 0, 0, 0, 0, 0, 0, 0, 0, 0, 0, 0, 0, 0, 0, 0, 0, 0, 0, 0, 0, 0, 0, 0, 0, 0, 0, 0, 0, 0, 0, 0, 0, 0, 0, 0, 0, 0, 0, 0, 0, 0, 0, 0, 0, 0, 0, 0, 0, 0, 0, 0, 0, 0, 0, 0, 0, 0, 0, 0, 0, 0, 0, 0, 0, 0, 0, 0, 0, 0, 0, 0, 0, 0, 0, 0, 0, 0, 0, 0, 0, 0, 0, 0, 0, 0, 0, 0, 0, 0, 0, 0, 0, 0, 0, 0, 0, 0, 0, 0, 0, 0, 0, 0, 0, 0, 0, 0, 0, 0, 0, 0, 0, 0, 0, 0, 0, 0, 0, 0, 0, 0, 0, 0, 0, 0, 0, 0, 0, 0, 0, 0, 0, 0, 0, 0, 0, 0, 0, 0, 0, 0, 0, 0, 0, 0, 0, 0, 0, 0, 0, 0, 0, 0, 0, 0, 0, 0, 0, 0, 0, 0, 0, 0, 0, 0, 0, 0, 0, 0, 0, 0, 0, 0, 0, 0, 0, 0, 0, 0, 0, 0, 0, 0, 0, 0, 0, 0, 0, 0, 0, 0, 0, 0, 0, 0, 0, 0, 0, 0, 0, 0, 0, 0, 0, 0, 0, 0, 0, 0, 0, 0, 0, 0, 0, 0], 'row': 3}, {'stap_colors': [[21, 1507550], [42, 1507550], [63, 1507550], [84, 1507550], [105, 1507550], [126, 1507550], [147, 1507550], [168, 1507550], [189, 1507550], [210, 1507550], [231, 1507550], [252, 1507550], [273, 1507550], [294, 1507550], [315, 1507550], [336, 1507550], [357, 1507550], [378, 1507550], [399, 1507550], [420, 1507550], [441, 1507550], [462, 1507550], [483, 1507550], [504, 1507550], [525, 1507550], [546, 1507550], [567, 1507550], [588, 1507550], [609, 1507550], [630, 1507550], [651, 1507550], [672, 1507550], [693, 1507550], [714, 1507550], [735, 1507550], [756, 1507550], [21, 1507550], [42, 1507550], [63, 1507550], [84, 1507550], [105, 1507550], [126, 1507550], [147, 1507550], [168, 1507550], [189, 1507550], [210, 1507550], [231, 1507550], [252, 1507550], [273, 1507550], [294, 1507550], [315, 1507550], [336, 1507550], [357, 1507550], [378, 1507550], [399, 1507550], [420, 1507550], [441, 1507550], [462, 1507550], [483, 1507550], [504, 1507550], [525, 1507550], [546, 1507550], [567, 1507550], [588, 1507550], [609, 1507550], [630, 1507550], [651, 1507550], [672, 1507550], [693, 1507550], [714, 1507550], [735, 1507550], [756, 1507550]], 'num': 1, 'scafLoop': [], 'stap': [[-1, -1, -1, -1], [-1, -1, -1, -1], [-1, -1, -1, -1], [-1, -1, -1, -1], [-1, -1, -1, -1], [-1, -1, -1, -1], [-1, -1, -1, -1], [1, 762, 1, 8], [1, 7, 1, 9], [1, 8, 1, 10], [1, 9, 1, 11], [1, 10, 1, 12], [1, 11, 1, 13], [1, 12, 38, 13], [38, 14, 1, 15], [1, 14, 1, 16], [1, 15, 1, 17], [1, 16, 1, 18], [1, 17, 1, 19], [1, 18, 1, 20], [1, 19, 0, 20], [-1, -1, 1, 22], [1, 21, 1, 23], [1, 22, 1, 24], [1, 23, 1, 25], [1, 24, 1, 26], [1, 25, 1, 27], [1, 26, 1, 28], [1, 27, 1, 29], [1, 28, 1, 30], [1, 29, 1, 31], [1, 30, 1, 32], [1, 31, 1, 33], [1, 32, 1, 34], [1, 33, 38, 34], [38, 35, 1, 36], [1, 35, 1, 37], [1, 36, 1, 38], [1, 37, 1, 39], [1, 38, 1, 40], [1, 39, 1, 41], [1, 40, 0, 41], [-1, -1, 1, 43], [1, 42, 1, 44], [1, 43, 1, 45], [1, 44, 1, 46], [1, 45, 1, 47], [1, 46, 1, 48], [1, 47, 1, 49], [1, 48, 1, 50], [1, 49, 1, 51], [1, 50, 1, 52], [1, 51, 1, 53], [1, 52, 1, 54], [1, 53, 1, 55], [1, 54, 38, 55], [38, 56, 1, 57], [1, 56, 1, 58], [1, 57, 1, 59], [1, 58, 1, 60], [1, 59, 1, 61], [1, 60, 1, 62], [1, 61, 0, 62], [-1, -1, 1, 64], [1, 63, 1, 65], [1, 64, 1, 66], [1, 65, 1, 67], [1, 66, 1, 68], [1, 67, 1, 69], [1, 68, 1, 70], [1, 69, 1, 71], [1, 70, 1, 72], [1, 71, 1, 73], [1, 72, 1, 74], [1, 73, 1, 75], [1, 74, 1, 76], [1, 75, 38, 76], [38, 77, 1, 78], [1, 77, 1, 79], [1, 78, 1, 80], [1, 79, 1, 81], [1, 80, 1, 82], [1, 81, 1, 83], [1, 82, 0, 83], [-1, -1, 1, 85], [1, 84, 1, 86], [1, 85, 1, 87], [1, 86, 1, 88], [1, 87, 1, 89], [1, 88, 1, 90], [1, 89, 1, 91], [1, 90, 1, 92], [1, 91, 1, 93], [1, 92, 1, 94], [1, 93, 1, 95], [1, 94, 1, 96], [1, 95, 1, 97], [1, 96, 38, 97], [38, 98, 1, 99], [1, 98, 1, 100], [1, 99, 1, 101], [1, 100, 1, 102], [1, 101, 1, 103], [1, 102, 1, 104], [1, 103, 0, 104], [-1, -1, 1, 106], [1, 105, 1, 107], [1, 106, 1, 108], [1, 107, 1, 109], [1, 108, 1, 110], [1, 109, 1, 111], [1, 110, 1, 112], [1, 111, 1, 113], [1, 112, 1, 114], [1, 113, 1, 115], [1, 114, 1, 116], [1, 115, 1, 117], [1, 116, 1, 118], [1, 117, 38, 118], [38, 119, 1, 120], [1, 119, 1, 121], [1, 120, 1, 122], [1, 121, 1, 123], [1, 122, 1, 124], [1, 123, 1, 125], [1, 124, 0, 125], [-1, -1, 1, 127], [1, 126, 1, 128], [1, 127, 1, 129], [1, 128, 1, 130], [1, 129, 1, 131], [1, 130, 1, 132], [1, 131, 1, 133], [1, 132, 1, 134], [1, 133, 1, 135], [1, 134, 1, 136], [1, 135, 1, 137], [1, 136, 1, 138], [1, 137, 1, 139], [1, 138, 38, 139], [38, 140, 1, 141], [1, 140, 1, 142], [1, 141, 1, 143], [1, 142, 1, 144], [1, 143, 1, 145], [1, 144, 1, 146], [1, 145, 0, 146], [-1, -1, 1, 148], [1, 147, 1, 149], [1, 148, 1, 150], [1, 149, 1, 151], [1, 150, 1, 152], [1, 151, 1, 153], [1, 152, 1, 154], [1, 153, 1, 155], [1, 154, 1, 156], [1, 155, 1, 157], [1, 156, 1, 158], [1, 157, 1, 159], [1, 158, 1, 160], [1, 159, 38, 160], [38, 161, 1, 162], [1, 161, 1, 163], [1, 162, 1, 164], [1, 163, 1, 165], [1, 164, 1, 166], [1, 165, 1, 167], [1, 166, 0, 167], [-1, -1, 1, 169], [1, 168, 1, 170], [1, 169, 1, 171], [1, 170, 1, 172], [1, 171, 1, 173], [1, 172, 1, 174], [1, 173, 1, 175], [1, 174, 1, 176], [1, 175, 1, 177], [1, 176, 1, 178], [1, 177, 1, 179], [1, 178, 1, 180], [1, 179, 1, 181], [1, 180, 38, 181], [38, 182, 1, 183], [1, 182, 1, 184], [1, 183, 1, 185], [1, 184, 1, 186], [1, 185, 1, 187], [1, 186, 1, 188], [1, 187, 0, 188], [-1, -1, 1, 190], [1, 189, 1, 191], [1, 190, 1, 192], [1, 191, 1, 193], [1, 192, 1, 194], [1, 193, 1, 195], [1, 194, 1, 196], [1, 195, 1, 197], [1, 196, 1, 198], [1, 197, 1, 199], [1, 198, 1, 200], [1, 199, 1, 201], [1, 200, 1, 202], [1, 201, 38, 202], [38, 203, 1, 204], [1, 203, 1, 205], [1, 204, 1, 206], [1, 205, 1, 207], [1, 206, 1, 208], [1, 207, 1, 209], [1, 208, 0, 209], [-1, -1, 1, 211], [1, 210, 1, 212], [1, 211, 1, 213], [1, 212, 1, 214], [1, 213, 1, 215], [1, 214, 1, 216], [1, 215, 1, 217], [1, 216, 1, 218], [1, 217, 1, 219], [1, 218, 1, 220], [1, 219, 1, 221], [1, 220, 1, 222], [1, 221, 1, 223], [1, 222, 38, 223], [38, 224, 1, 225], [1, 224, 1, 226], [1, 225, 1, 227], [1, 226, 1, 228], [1, 227, 1, 229], [1, 228, 1, 230], [1, 229, 0, 230], [-1, -1, 1, 232], [1, 231, 1, 233], [1, 232, 1, 234], [1, 233, 1, 235], [1, 234, 1, 236], [1, 235, 1, 237], [1, 236, 1, 238], [1, 237, 1, 239], [1, 238, 1, 240], [1, 239, 1, 241], [1, 240, 1, 242], [1, 241, 1, 243], [1, 242, 1, 244], [1, 243, 38, 244], [38, 245, 1, 246], [1, 245, 1, 247], [1, 246, 1, 248], [1, 247, 1, 249], [1, 248, 1, 250], [1, 249, 1, 251], [1, 250, 0, 251], [-1, -1, 1, 253], [1, 252, 1, 254], [1, 253, 1, 255], [1, 254, 1, 256], [1, 255, 1, 257], [1, 256, 1, 258], [1, 257, 1, 259], [1, 258, 1, 260], [1, 259, 1, 261], [1, 260, 1, 262], [1, 261, 1, 263], [1, 262, 1, 264], [1, 263, 1, 265], [1, 264, 38, 265], [38, 266, 1, 267], [1, 266, 1, 268], [1, 267, 1, 269], [1, 268, 1, 270], [1, 269, 1, 271], [1, 270, 1, 272], [1, 271, 0, 272], [-1, -1, 1, 274], [1, 273, 1, 275], [1, 274, 1, 276], [1, 275, 1, 277], [1, 276, 1, 278], [1, 277, 1, 279], [1, 278, 1, 280], [1, 279, 1, 281], [1, 280, 1, 282], [1, 281, 1, 283], [1, 282, 1, 284], [1, 283, 1, 285], [1, 284, 1, 286], [1, 285, 38, 286], [38, 287, 1, 288], [1, 287, 1, 289], [1, 288, 1, 290], [1, 289, 1, 291], [1, 290, 1, 292], [1, 291, 1, 293], [1, 292, 0, 293], [-1, -1, 1, 295], [1, 294, 1, 296], [1, 295, 1, 297], [1, 296, 1, 298], [1, 297, 1, 299], [1, 298, 1, 300], [1, 299, 1, 301], [1, 300, 1, 302], [1, 301, 1, 303], [1, 302, 1, 304], [1, 303, 1, 305], [1, 304, 1, 306], [1, 305, 1, 307], [1, 306, 38, 307], [38, 308, 1, 309], [1, 308, 1, 310], [1, 309, 1, 311], [1, 310, 1, 312], [1, 311, 1, 313], [1, 312, 1, 314], [1, 313, 0, 314], [-1, -1, 1, 316], [1, 315, 1, 317], [1, 316, 1, 318], [1, 317, 1, 319], [1, 318, 1, 320], [1, 319, 1, 321], [1, 320, 1, 322], [1, 321, 1, 323], [1, 322, 1, 324], [1, 323, 1, 325], [1, 324, 1, 326], [1, 325, 1, 327], [1, 326, 1, 328], [1, 327, 38, 328], [38, 329, 1, 330], [1, 329, 1, 331], [1, 330, 1, 332], [1, 331, 1, 333], [1, 332, 1, 334], [1, 333, 1, 335], [1, 334, 0, 335], [-1, -1, 1, 337], [1, 336, 1, 338], [1, 337, 1, 339], [1, 338, 1, 340], [1, 339, 1, 341], [1, 340, 1, 342], [1, 341, 1, 343], [1, 342, 1, 344], [1, 343, 1, 345], [1, 344, 1, 346], [1, 345, 1, 347], [1, 346, 1, 348], [1, 347, 1, 349], [1, 348, 38, 349], [38, 350, 1, 351], [1, 350, 1, 352], [1, 351, 1, 353], [1, 352, 1, 354], [1, 353, 1, 355], [1, 354, 1, 356], [1, 355, 0, 356], [-1, -1, 1, 358], [1, 357, 1, 359], [1, 358, 1, 360], [1, 359, 1, 361], [1, 360, 1, 362], [1, 361, 1, 363], [1, 362, 1, 364], [1, 363, 1, 365], [1, 364, 1, 366], [1, 365, 1, 367], [1, 366, 1, 368], [1, 367, 1, 369], [1, 368, 1, 370], [1, 369, 38, 370], [38, 371, 1, 372], [1, 371, 1, 373], [1, 372, 1, 374], [1, 373, 1, 375], [1, 374, 1, 376], [1, 375, 1, 377], [1, 376, 0, 377], [-1, -1, 1, 379], [1, 378, 1, 380], [1, 379, 1, 381], [1, 380, 1, 382], [1, 381, 1, 383], [1, 382, 1, 384], [1, 383, 1, 385], [1, 384, 1, 386], [1, 385, 1, 387], [1, 386, 1, 388], [1, 387, 1, 389], [1, 388, 1, 390], [1, 389, 1, 391], [1, 390, 38, 391], [38, 392, 1, 393], [1, 392, 1, 394], [1, 393, 1, 395], [1, 394, 1, 396], [1, 395, 1, 397], [1, 396, 1, 398], [1, 397, 0, 398], [-1, -1, 1, 400], [1, 399, 1, 401], [1, 400, 1, 402], [1, 401, 1, 403], [1, 402, 1, 404], [1, 403, 1, 405], [1, 404, 1, 406], [1, 405, 1, 407], [1, 406, 1, 408], [1, 407, 1, 409], [1, 408, 1, 410], [1, 409, 1, 411], [1, 410, 1, 412], [1, 411, 38, 412], [38, 413, 1, 414], [1, 413, 1, 415], [1, 414, 1, 416], [1, 415, 1, 417], [1, 416, 1, 418], [1, 417, 1, 419], [1, 418, 0, 419], [-1, -1, 1, 421], [1, 420, 1, 422], [1, 421, 1, 423], [1, 422, 1, 424], [1, 423, 1, 425], [1, 424, 1, 426], [1, 425, 1, 427], [1, 426, 1, 428], [1, 427, 1, 429], [1, 428, 1, 430], [1, 429, 1, 431], [1, 430, 1, 432], [1, 431, 1, 433], [1, 432, 38, 433], [38, 434, 1, 435], [1, 434, 1, 436], [1, 435, 1, 437], [1, 436, 1, 438], [1, 437, 1, 439], [1, 438, 1, 440], [1, 439, 0, 440], [-1, -1, 1, 442], [1, 441, 1, 443], [1, 442, 1, 444], [1, 443, 1, 445], [1, 444, 1, 446], [1, 445, 1, 447], [1, 446, 1, 448], [1, 447, 1, 449], [1, 448, 1, 450], [1, 449, 1, 451], [1, 450, 1, 452], [1, 451, 1, 453], [1, 452, 1, 454], [1, 453, 38, 454], [38, 455, 1, 456], [1, 455, 1, 457], [1, 456, 1, 458], [1, 457, 1, 459], [1, 458, 1, 460], [1, 459, 1, 461], [1, 460, 0, 461], [-1, -1, 1, 463], [1, 462, 1, 464], [1, 463, 1, 465], [1, 464, 1, 466], [1, 465, 1, 467], [1, 466, 1, 468], [1, 467, 1, 469], [1, 468, 1, 470], [1, 469, 1, 471], [1, 470, 1, 472], [1, 471, 1, 473], [1, 472, 1, 474], [1, 473, 1, 475], [1, 474, 38, 475], [38, 476, 1, 477], [1, 476, 1, 478], [1, 477, 1, 479], [1, 478, 1, 480], [1, 479, 1, 481], [1, 480, 1, 482], [1, 481, 0, 482], [-1, -1, 1, 484], [1, 483, 1, 485], [1, 484, 1, 486], [1, 485, 1, 487], [1, 486, 1, 488], [1, 487, 1, 489], [1, 488, 1, 490], [1, 489, 1, 491], [1, 490, 1, 492], [1, 491, 1, 493], [1, 492, 1, 494], [1, 493, 1, 495], [1, 494, 1, 496], [1, 495, 38, 496], [38, 497, 1, 498], [1, 497, 1, 499], [1, 498, 1, 500], [1, 499, 1, 501], [1, 500, 1, 502], [1, 501, 1, 503], [1, 502, 0, 503], [-1, -1, 1, 505], [1, 504, 1, 506], [1, 505, 1, 507], [1, 506, 1, 508], [1, 507, 1, 509], [1, 508, 1, 510], [1, 509, 1, 511], [1, 510, 1, 512], [1, 511, 1, 513], [1, 512, 1, 514], [1, 513, 1, 515], [1, 514, 1, 516], [1, 515, 1, 517], [1, 516, 38, 517], [38, 518, 1, 519], [1, 518, 1, 520], [1, 519, 1, 521], [1, 520, 1, 522], [1, 521, 1, 523], [1, 522, 1, 524], [1, 523, 0, 524], [-1, -1, 1, 526], [1, 525, 1, 527], [1, 526, 1, 528], [1, 527, 1, 529], [1, 528, 1, 530], [1, 529, 1, 531], [1, 530, 1, 532], [1, 531, 1, 533], [1, 532, 1, 534], [1, 533, 1, 535], [1, 534, 1, 536], [1, 535, 1, 537], [1, 536, 1, 538], [1, 537, 38, 538], [38, 539, 1, 540], [1, 539, 1, 541], [1, 540, 1, 542], [1, 541, 1, 543], [1, 542, 1, 544], [1, 543, 1, 545], [1, 544, 0, 545], [-1, -1, 1, 547], [1, 546, 1, 548], [1, 547, 1, 549], [1, 548, 1, 550], [1, 549, 1, 551], [1, 550, 1, 552], [1, 551, 1, 553], [1, 552, 1, 554], [1, 553, 1, 555], [1, 554, 1, 556], [1, 555, 1, 557], [1, 556, 1, 558], [1, 557, 1, 559], [1, 558, 38, 559], [38, 560, 1, 561], [1, 560, 1, 562], [1, 561, 1, 563], [1, 562, 1, 564], [1, 563, 1, 565], [1, 564, 1, 566], [1, 565, 0, 566], [-1, -1, 1, 568], [1, 567, 1, 569], [1, 568, 1, 570], [1, 569, 1, 571], [1, 570, 1, 572], [1, 571, 1, 573], [1, 572, 1, 574], [1, 573, 1, 575], [1, 574, 1, 576], [1, 575, 1, 577], [1, 576, 1, 578], [1, 577, 1, 579], [1, 578, 1, 580], [1, 579, 38, 580], [38, 581, 1, 582], [1, 581, 1, 583], [1, 582, 1, 584], [1, 583, 1, 585], [1, 584, 1, 586], [1, 585, 1, 587], [1, 586, 0, 587], [-1, -1, 1, 589], [1, 588, 1, 590], [1, 589, 1, 591], [1, 590, 1, 592], [1, 591, 1, 593], [1, 592, 1, 594], [1, 593, 1, 595], [1, 594, 1, 596], [1, 595, 1, 597], [1, 596, 1, 598], [1, 597, 1, 599], [1, 598, 1, 600], [1, 599, 1, 601], [1, 600, 38, 601], [38, 602, 1, 603], [1, 602, 1, 604], [1, 603, 1, 605], [1, 604, 1, 606], [1, 605, 1, 607], [1, 606, 1, 608], [1, 607, 0, 608], [-1, -1, 1, 610], [1, 609, 1, 611], [1, 610, 1, 612], [1, 611, 1, 613], [1, 612, 1, 614], [1, 613, 1, 615], [1, 614, 1, 616], [1, 615, 1, 617], [1, 616, 1, 618], [1, 617, 1, 619], [1, 618, 1, 620], [1, 619, 1, 621], [1, 620, 1, 622], [1, 621, 38, 622], [38, 623, 1, 624], [1, 623, 1, 625], [1, 624, 1, 626], [1, 625, 1, 627], [1, 626, 1, 628], [1, 627, 1, 629], [1, 628, 0, 629], [-1, -1, 1, 631], [1, 630, 1, 632], [1, 631, 1, 633], [1, 632, 1, 634], [1, 633, 1, 635], [1, 634, 1, 636], [1, 635, 1, 637], [1, 636, 1, 638], [1, 637, 1, 639], [1, 638, 1, 640], [1, 639, 1, 641], [1, 640, 1, 642], [1, 641, 1, 643], [1, 642, 38, 643], [38, 644, 1, 645], [1, 644, 1, 646], [1, 645, 1, 647], [1, 646, 1, 648], [1, 647, 1, 649], [1, 648, 1, 650], [1, 649, 0, 650], [-1, -1, 1, 652], [1, 651, 1, 653], [1, 652, 1, 654], [1, 653, 1, 655], [1, 654, 1, 656], [1, 655, 1, 657], [1, 656, 1, 658], [1, 657, 1, 659], [1, 658, 1, 660], [1, 659, 1, 661], [1, 660, 1, 662], [1, 661, 1, 663], [1, 662, 1, 664], [1, 663, 38, 664], [38, 665, 1, 666], [1, 665, 1, 667], [1, 666, 1, 668], [1, 667, 1, 669], [1, 668, 1, 670], [1, 669, 1, 671], [1, 670, 0, 671], [-1, -1, 1, 673], [1, 672, 1, 674], [1, 673, 1, 675], [1, 674, 1, 676], [1, 675, 1, 677], [1, 676, 1, 678], [1, 677, 1, 679], [1, 678, 1, 680], [1, 679, 1, 681], [1, 680, 1, 682], [1, 681, 1, 683], [1, 682, 1, 684], [1, 683, 1, 685], [1, 684, 38, 685], [38, 686, 1, 687], [1, 686, 1, 688], [1, 687, 1, 689], [1, 688, 1, 690], [1, 689, 1, 691], [1, 690, 1, 692], [1, 691, 0, 692], [-1, -1, 1, 694], [1, 693, 1, 695], [1, 694, 1, 696], [1, 695, 1, 697], [1, 696, 1, 698], [1, 697, 1, 699], [1, 698, 1, 700], [1, 699, 1, 701], [1, 700, 1, 702], [1, 701, 1, 703], [1, 702, 1, 704], [1, 703, 1, 705], [1, 704, 1, 706], [1, 705, 38, 706], [38, 707, 1, 708], [1, 707, 1, 709], [1, 708, 1, 710], [1, 709, 1, 711], [1, 710, 1, 712], [1, 711, 1, 713], [1, 712, 0, 713], [-1, -1, 1, 715], [1, 714, 1, 716], [1, 715, 1, 717], [1, 716, 1, 718], [1, 717, 1, 719], [1, 718, 1, 720], [1, 719, 1, 721], [1, 720, 1, 722], [1, 721, 1, 723], [1, 722, 1, 724], [1, 723, 1, 725], [1, 724, 1, 726], [1, 725, 1, 727], [1, 726, 38, 727], [38, 728, 1, 729], [1, 728, 1, 730], [1, 729, 1, 731], [1, 730, 1, 732], [1, 731, 1, 733], [1, 732, 1, 734], [1, 733, 0, 734], [-1, -1, 1, 736], [1, 735, 1, 737], [1, 736, 1, 738], [1, 737, 1, 739], [1, 738, 1, 740], [1, 739, 1, 741], [1, 740, 1, 742], [1, 741, 1, 743], [1, 742, 1, 744], [1, 743, 1, 745], [1, 744, 1, 746], [1, 745, 1, 747], [1, 746, 1, 748], [1, 747, 38, 748], [38, 749, 1, 750], [1, 749, 1, 751], [1, 750, 1, 752], [1, 751, 1, 753], [1, 752, 1, 754], [1, 753, 1, 755], [1, 754, 0, 755], [-1, -1, 1, 757], [1, 756, 1, 758], [1, 757, 1, 759], [1, 758, 1, 760], [1, 759, 1, 761], [1, 760, 1, 762], [1, 761, 1, 7], [-1, -1, -1, -1], [-1, -1, -1, -1], [-1, -1, -1, -1], [-1, -1, -1, -1], [-1, -1, -1, -1], [-1, -1, -1, -1], [-1, -1, -1, -1], [-1, -1, -1, -1], [-1, -1, -1, -1], [-1, -1, -1, -1], [-1, -1, -1, -1], [-1, -1, -1, -1], [-1, -1, -1, -1], [-1, -1, -1, -1], [-1, -1, -1, -1], [-1, -1, -1, -1], [-1, -1, -1, -1], [-1, -1, -1, -1], [-1, -1, -1, -1], [-1, -1, -1, -1], [-1, -1, -1, -1], [-1, -1, -1, -1], [-1, -1, -1, -1], [-1, -1, -1, -1], [-1, -1, -1, -1], [-1, -1, -1, -1], [-1, -1, -1, -1], [-1, -1, -1, -1], [-1, -1, -1, -1], [-1, -1, -1, -1], [-1, -1, -1, -1], [-1, -1, -1, -1], [-1, -1, -1, -1], [-1, -1, -1, -1], [-1, -1, -1, -1]], 'skip': [0, 0, 0, 0, 0, 0, 0, 0, 0, 0, 0, 0, 0, 0, 0, 0, 0, 0, 0, 0, 0, 0, 0, 0, 0, 0, 0, 0, 0, 0, 0, 0, 0, 0, 0, 0, 0, 0, 0, 0, 0, 0, 0, 0, 0, 0, 0, 0, 0, 0, 0, 0, 0, 0, 0, 0, 0, 0, 0, 0, 0, 0, 0, 0, 0, 0, 0, 0, 0, 0, 0, 0, 0, 0, 0, 0, 0, 0, 0, 0, 0, 0, 0, 0, 0, 0, 0, 0, 0, 0, 0, 0, 0, 0, 0, 0, 0, 0, 0, 0, 0, 0, 0, 0, 0, 0, 0, 0, 0, 0, 0, 0, 0, 0, 0, 0, 0, 0, 0, 0, 0, 0, 0, 0, 0, 0, 0, 0, 0, 0, 0, 0, 0, 0, 0, 0, 0, 0, 0, 0, 0, 0, 0, 0, 0, 0, 0, 0, 0, 0, 0, 0, 0, 0, 0, 0, 0, 0, 0, 0, 0, 0, 0, 0, 0, 0, 0, 0, 0, 0, 0, 0, 0, 0, 0, 0, 0, 0, 0, 0, 0, 0, 0, 0, 0, 0, 0, 0, 0, 0, 0, 0, 0, 0, 0, 0, 0, 0, 0, 0, 0, 0, 0, 0, 0, 0, 0, 0, 0, 0, 0, 0, 0, 0, 0, 0, 0, 0, 0, 0, 0, 0, 0, 0, 0, 0, 0, 0, 0, 0, 0, 0, 0, 0, 0, 0, 0, 0, 0, 0, 0, 0, 0, 0, 0, 0, 0, 0, 0, 0, 0, 0, 0, 0, 0, 0, 0, 0, 0, 0, 0, 0, 0, 0, 0, 0, 0, 0, 0, 0, 0, 0, 0, 0, 0, 0, 0, 0, 0, 0, 0, 0, 0, 0, 0, 0, 0, 0, 0, 0, 0, 0, 0, 0, 0, 0, 0, 0, 0, 0, 0, 0, 0, 0, 0, 0, 0, 0, 0, 0, 0, 0, 0, 0, 0, 0, 0, 0, 0, 0, 0, 0, 0, 0, 0, 0, 0, 0, 0, 0, 0, 0, 0, 0, 0, 0, 0, 0, 0, 0, 0, 0, 0, 0, 0, 0, 0, 0, 0, 0, 0, 0, 0, 0, 0, 0, 0, 0, 0, 0, 0, 0, 0, 0, 0, 0, 0, 0, 0, 0, 0, 0, 0, 0, 0, 0, 0, 0, 0, 0, 0, 0, 0, 0, 0, 0, 0, 0, 0, 0, 0, 0, 0, 0, 0, 0, 0, 0, 0, 0, 0, 0, 0, 0, 0, 0, 0, 0, 0, 0, 0, 0, 0, 0, 0, 0, 0, 0, 0, 0, 0, 0, 0, 0, 0, 0, 0, 0, 0, 0, 0, 0, 0, 0, 0, 0, 0, 0, 0, 0, 0, 0, 0, 0, 0, 0, 0, 0, 0, 0, 0, 0, 0, 0, 0, 0, 0, 0, 0, 0, 0, 0, 0, 0, 0, 0, 0, 0, 0, 0, 0, 0, 0, 0, 0, 0, 0, 0, 0, 0, 0, 0, 0, 0, 0, 0, 0, 0, 0, 0, 0, 0, 0, 0, 0, 0, 0, 0, 0, 0, 0, 0, 0, 0, 0, 0, 0, 0, 0, 0, 0, 0, 0, 0, 0, 0, 0, 0, 0, 0, 0, 0, 0, 0, 0, 0, 0, 0, 0, 0, 0, 0, 0, 0, 0, 0, 0, 0, 0, 0, 0, 0, 0, 0, 0, 0, 0, 0, 0, 0, 0, 0, 0, 0, 0, 0, 0, 0, 0, 0, 0, 0, 0, 0, 0, 0, 0, 0, 0, 0, 0, 0, 0, 0, 0, 0, 0, 0, 0, 0, 0, 0, 0, 0, 0, 0, 0, 0, 0, 0, 0, 0, 0, 0, 0, 0, 0, 0, 0, 0, 0, 0, 0, 0, 0, 0, 0, 0, 0, 0, 0, 0, 0, 0, 0, 0, 0, 0, 0, 0, 0, 0, 0, 0, 0, 0, 0, 0, 0, 0, 0, 0, 0, 0, 0, 0, 0, 0, 0, 0, 0, 0, 0, 0, 0, 0, 0, 0, 0, 0, 0, 0, 0, 0, 0, 0, 0, 0, 0, 0, 0, 0, 0, 0, 0, 0, 0, 0, 0, 0, 0, 0, 0, 0, 0, 0, 0, 0, 0, 0, 0, 0, 0, 0, 0, 0, 0, 0, 0, 0, 0, 0, 0, 0, 0, 0, 0, 0, 0, 0, 0, 0, 0, 0, 0, 0, 0, 0, 0, 0, 0, 0, 0, 0, 0, 0, 0, 0, 0, 0, 0, 0, 0, 0, 0, 0, 0, 0, 0, 0, 0, 0, 0, 0, 0, 0, 0, 0, 0, 0, 0, 0, 0, 0, 0, 0, 0, 0, 0, 0, 0, 0, 0, 0, 0, 0, 0, 0, 0, 0, 0, 0, 0, 0, 0, 0, 0, 0, 0, 0, 0, 0, 0, 0, 0, 0, 0, 0, 0, 0, 0, 0, 0, 0, 0, 0, 0, 0, 0, 0, 0, 0, 0, 0, 0, 0, 0, 0], 'scaf': [[-1, -1, -1, -1], [-1, -1, -1, -1], [-1, -1, -1, -1], [-1, -1, -1, -1], [-1, -1, -1, -1], [-1, -1, -1, -1], [-1, -1, -1, -1], [1, 8, 1, 762], [1, 9, 1, 7], [1, 10, 1, 8], [1, 11, 1, 9], [1, 12, 1, 10], [1, 13, 1, 11], [1, 14, 1, 12], [1, 15, 1, 13], [-1, -1, 1, 14], [1, 17, -1, -1], [1, 18, 1, 16], [1, 19, 1, 17], [1, 20, 1, 18], [1, 21, 1, 19], [1, 22, 1, 20], [2, 22, 1, 21], [1, 24, 2, 23], [1, 25, 1, 23], [1, 26, 1, 24], [1, 27, 1, 25], [1, 28, 1, 26], [1, 29, 1, 27], [1, 30, 1, 28], [1, 31, 1, 29], [1, 32, 1, 30], [1, 33, 1, 31], [1, 34, 1, 32], [1, 35, 1, 33], [1, 36, 1, 34], [1, 37, 1, 35], [1, 38, 1, 36], [1, 39, 1, 37], [1, 40, 1, 38], [1, 41, 1, 39], [1, 42, 1, 40], [1, 43, 1, 41], [2, 43, 1, 42], [1, 45, 2, 44], [1, 46, 1, 44], [1, 47, 1, 45], [1, 48, 1, 46], [1, 49, 1, 47], [1, 50, 1, 48], [1, 51, 1, 49], [1, 52, 1, 50], [1, 53, 1, 51], [1, 54, 1, 52], [1, 55, 1, 53], [1, 56, 1, 54], [1, 57, 1, 55], [1, 58, 1, 56], [1, 59, 1, 57], [1, 60, 1, 58], [1, 61, 1, 59], [1, 62, 1, 60], [1, 63, 1, 61], [1, 64, 1, 62], [2, 64, 1, 63], [1, 66, 2, 65], [1, 67, 1, 65], [1, 68, 1, 66], [1, 69, 1, 67], [1, 70, 1, 68], [1, 71, 1, 69], [1, 72, 1, 70], [1, 73, 1, 71], [1, 74, 1, 72], [1, 75, 1, 73], [1, 76, 1, 74], [1, 77, 1, 75], [1, 78, 1, 76], [1, 79, 1, 77], [1, 80, 1, 78], [1, 81, 1, 79], [1, 82, 1, 80], [1, 83, 1, 81], [1, 84, 1, 82], [1, 85, 1, 83], [2, 85, 1, 84], [1, 87, 2, 86], [1, 88, 1, 86], [1, 89, 1, 87], [1, 90, 1, 88], [1, 91, 1, 89], [1, 92, 1, 90], [1, 93, 1, 91], [1, 94, 1, 92], [1, 95, 1, 93], [1, 96, 1, 94], [1, 97, 1, 95], [1, 98, 1, 96], [1, 99, 1, 97], [1, 100, 1, 98], [1, 101, 1, 99], [1, 102, 1, 100], [1, 103, 1, 101], [1, 104, 1, 102], [1, 105, 1, 103], [1, 106, 1, 104], [2, 106, 1, 105], [1, 108, 2, 107], [1, 109, 1, 107], [1, 110, 1, 108], [1, 111, 1, 109], [1, 112, 1, 110], [1, 113, 1, 111], [1, 114, 1, 112], [1, 115, 1, 113], [1, 116, 1, 114], [1, 117, 1, 115], [1, 118, 1, 116], [1, 119, 1, 117], [1, 120, 1, 118], [1, 121, 1, 119], [1, 122, 1, 120], [1, 123, 1, 121], [1, 124, 1, 122], [1, 125, 1, 123], [1, 126, 1, 124], [1, 127, 1, 125], [2, 127, 1, 126], [1, 129, 2, 128], [1, 130, 1, 128], [1, 131, 1, 129], [1, 132, 1, 130], [1, 133, 1, 131], [1, 134, 1, 132], [1, 135, 1, 133], [1, 136, 1, 134], [1, 137, 1, 135], [1, 138, 1, 136], [1, 139, 1, 137], [1, 140, 1, 138], [1, 141, 1, 139], [1, 142, 1, 140], [1, 143, 1, 141], [1, 144, 1, 142], [1, 145, 1, 143], [1, 146, 1, 144], [1, 147, 1, 145], [1, 148, 1, 146], [2, 148, 1, 147], [1, 150, 2, 149], [1, 151, 1, 149], [1, 152, 1, 150], [1, 153, 1, 151], [1, 154, 1, 152], [1, 155, 1, 153], [1, 156, 1, 154], [1, 157, 1, 155], [1, 158, 1, 156], [1, 159, 1, 157], [1, 160, 1, 158], [1, 161, 1, 159], [1, 162, 1, 160], [1, 163, 1, 161], [1, 164, 1, 162], [1, 165, 1, 163], [1, 166, 1, 164], [1, 167, 1, 165], [1, 168, 1, 166], [1, 169, 1, 167], [2, 169, 1, 168], [1, 171, 2, 170], [1, 172, 1, 170], [1, 173, 1, 171], [1, 174, 1, 172], [1, 175, 1, 173], [1, 176, 1, 174], [1, 177, 1, 175], [1, 178, 1, 176], [1, 179, 1, 177], [1, 180, 1, 178], [1, 181, 1, 179], [1, 182, 1, 180], [1, 183, 1, 181], [1, 184, 1, 182], [1, 185, 1, 183], [1, 186, 1, 184], [1, 187, 1, 185], [1, 188, 1, 186], [1, 189, 1, 187], [1, 190, 1, 188], [2, 190, 1, 189], [1, 192, 2, 191], [1, 193, 1, 191], [1, 194, 1, 192], [1, 195, 1, 193], [1, 196, 1, 194], [1, 197, 1, 195], [1, 198, 1, 196], [1, 199, 1, 197], [1, 200, 1, 198], [1, 201, 1, 199], [1, 202, 1, 200], [1, 203, 1, 201], [1, 204, 1, 202], [1, 205, 1, 203], [1, 206, 1, 204], [1, 207, 1, 205], [1, 208, 1, 206], [1, 209, 1, 207], [1, 210, 1, 208], [1, 211, 1, 209], [2, 211, 1, 210], [1, 213, 2, 212], [1, 214, 1, 212], [1, 215, 1, 213], [1, 216, 1, 214], [1, 217, 1, 215], [1, 218, 1, 216], [1, 219, 1, 217], [1, 220, 1, 218], [1, 221, 1, 219], [1, 222, 1, 220], [1, 223, 1, 221], [1, 224, 1, 222], [1, 225, 1, 223], [1, 226, 1, 224], [1, 227, 1, 225], [1, 228, 1, 226], [1, 229, 1, 227], [1, 230, 1, 228], [1, 231, 1, 229], [1, 232, 1, 230], [2, 232, 1, 231], [1, 234, 2, 233], [1, 235, 1, 233], [1, 236, 1, 234], [1, 237, 1, 235], [1, 238, 1, 236], [1, 239, 1, 237], [1, 240, 1, 238], [1, 241, 1, 239], [1, 242, 1, 240], [1, 243, 1, 241], [1, 244, 1, 242], [1, 245, 1, 243], [1, 246, 1, 244], [1, 247, 1, 245], [1, 248, 1, 246], [1, 249, 1, 247], [1, 250, 1, 248], [1, 251, 1, 249], [1, 252, 1, 250], [1, 253, 1, 251], [2, 253, 1, 252], [1, 255, 2, 254], [1, 256, 1, 254], [1, 257, 1, 255], [1, 258, 1, 256], [1, 259, 1, 257], [1, 260, 1, 258], [1, 261, 1, 259], [1, 262, 1, 260], [1, 263, 1, 261], [1, 264, 1, 262], [1, 265, 1, 263], [1, 266, 1, 264], [1, 267, 1, 265], [1, 268, 1, 266], [1, 269, 1, 267], [1, 270, 1, 268], [1, 271, 1, 269], [1, 272, 1, 270], [1, 273, 1, 271], [1, 274, 1, 272], [2, 274, 1, 273], [1, 276, 2, 275], [1, 277, 1, 275], [1, 278, 1, 276], [1, 279, 1, 277], [1, 280, 1, 278], [1, 281, 1, 279], [1, 282, 1, 280], [1, 283, 1, 281], [1, 284, 1, 282], [1, 285, 1, 283], [1, 286, 1, 284], [1, 287, 1, 285], [1, 288, 1, 286], [1, 289, 1, 287], [1, 290, 1, 288], [1, 291, 1, 289], [1, 292, 1, 290], [1, 293, 1, 291], [1, 294, 1, 292], [1, 295, 1, 293], [2, 295, 1, 294], [1, 297, 2, 296], [1, 298, 1, 296], [1, 299, 1, 297], [1, 300, 1, 298], [1, 301, 1, 299], [1, 302, 1, 300], [1, 303, 1, 301], [1, 304, 1, 302], [1, 305, 1, 303], [1, 306, 1, 304], [1, 307, 1, 305], [1, 308, 1, 306], [1, 309, 1, 307], [1, 310, 1, 308], [1, 311, 1, 309], [1, 312, 1, 310], [1, 313, 1, 311], [1, 314, 1, 312], [1, 315, 1, 313], [1, 316, 1, 314], [2, 316, 1, 315], [1, 318, 2, 317], [1, 319, 1, 317], [1, 320, 1, 318], [1, 321, 1, 319], [1, 322, 1, 320], [1, 323, 1, 321], [1, 324, 1, 322], [1, 325, 1, 323], [1, 326, 1, 324], [1, 327, 1, 325], [1, 328, 1, 326], [1, 329, 1, 327], [1, 330, 1, 328], [1, 331, 1, 329], [1, 332, 1, 330], [1, 333, 1, 331], [1, 334, 1, 332], [1, 335, 1, 333], [1, 336, 1, 334], [1, 337, 1, 335], [2, 337, 1, 336], [1, 339, 2, 338], [1, 340, 1, 338], [1, 341, 1, 339], [1, 342, 1, 340], [1, 343, 1, 341], [1, 344, 1, 342], [1, 345, 1, 343], [1, 346, 1, 344], [1, 347, 1, 345], [1, 348, 1, 346], [1, 349, 1, 347], [1, 350, 1, 348], [1, 351, 1, 349], [1, 352, 1, 350], [1, 353, 1, 351], [1, 354, 1, 352], [1, 355, 1, 353], [1, 356, 1, 354], [1, 357, 1, 355], [1, 358, 1, 356], [2, 358, 1, 357], [1, 360, 2, 359], [1, 361, 1, 359], [1, 362, 1, 360], [1, 363, 1, 361], [1, 364, 1, 362], [1, 365, 1, 363], [1, 366, 1, 364], [1, 367, 1, 365], [1, 368, 1, 366], [1, 369, 1, 367], [1, 370, 1, 368], [1, 371, 1, 369], [1, 372, 1, 370], [1, 373, 1, 371], [1, 374, 1, 372], [1, 375, 1, 373], [1, 376, 1, 374], [1, 377, 1, 375], [1, 378, 1, 376], [1, 379, 1, 377], [2, 379, 1, 378], [1, 381, 2, 380], [1, 382, 1, 380], [1, 383, 1, 381], [1, 384, 1, 382], [1, 385, 1, 383], [1, 386, 1, 384], [1, 387, 1, 385], [1, 388, 1, 386], [1, 389, 1, 387], [1, 390, 1, 388], [1, 391, 1, 389], [1, 392, 1, 390], [1, 393, 1, 391], [1, 394, 1, 392], [1, 395, 1, 393], [1, 396, 1, 394], [1, 397, 1, 395], [1, 398, 1, 396], [1, 399, 1, 397], [1, 400, 1, 398], [2, 400, 1, 399], [1, 402, 2, 401], [1, 403, 1, 401], [1, 404, 1, 402], [1, 405, 1, 403], [1, 406, 1, 404], [1, 407, 1, 405], [1, 408, 1, 406], [1, 409, 1, 407], [1, 410, 1, 408], [1, 411, 1, 409], [1, 412, 1, 410], [1, 413, 1, 411], [1, 414, 1, 412], [1, 415, 1, 413], [1, 416, 1, 414], [1, 417, 1, 415], [1, 418, 1, 416], [1, 419, 1, 417], [1, 420, 1, 418], [1, 421, 1, 419], [2, 421, 1, 420], [1, 423, 2, 422], [1, 424, 1, 422], [1, 425, 1, 423], [1, 426, 1, 424], [1, 427, 1, 425], [1, 428, 1, 426], [1, 429, 1, 427], [1, 430, 1, 428], [1, 431, 1, 429], [1, 432, 1, 430], [1, 433, 1, 431], [1, 434, 1, 432], [1, 435, 1, 433], [1, 436, 1, 434], [1, 437, 1, 435], [1, 438, 1, 436], [1, 439, 1, 437], [1, 440, 1, 438], [1, 441, 1, 439], [1, 442, 1, 440], [2, 442, 1, 441], [1, 444, 2, 443], [1, 445, 1, 443], [1, 446, 1, 444], [1, 447, 1, 445], [1, 448, 1, 446], [1, 449, 1, 447], [1, 450, 1, 448], [1, 451, 1, 449], [1, 452, 1, 450], [1, 453, 1, 451], [1, 454, 1, 452], [1, 455, 1, 453], [1, 456, 1, 454], [1, 457, 1, 455], [1, 458, 1, 456], [1, 459, 1, 457], [1, 460, 1, 458], [1, 461, 1, 459], [1, 462, 1, 460], [1, 463, 1, 461], [2, 463, 1, 462], [1, 465, 2, 464], [1, 466, 1, 464], [1, 467, 1, 465], [1, 468, 1, 466], [1, 469, 1, 467], [1, 470, 1, 468], [1, 471, 1, 469], [1, 472, 1, 470], [1, 473, 1, 471], [1, 474, 1, 472], [1, 475, 1, 473], [1, 476, 1, 474], [1, 477, 1, 475], [1, 478, 1, 476], [1, 479, 1, 477], [1, 480, 1, 478], [1, 481, 1, 479], [1, 482, 1, 480], [1, 483, 1, 481], [1, 484, 1, 482], [2, 484, 1, 483], [1, 486, 2, 485], [1, 487, 1, 485], [1, 488, 1, 486], [1, 489, 1, 487], [1, 490, 1, 488], [1, 491, 1, 489], [1, 492, 1, 490], [1, 493, 1, 491], [1, 494, 1, 492], [1, 495, 1, 493], [1, 496, 1, 494], [1, 497, 1, 495], [1, 498, 1, 496], [1, 499, 1, 497], [1, 500, 1, 498], [1, 501, 1, 499], [1, 502, 1, 500], [1, 503, 1, 501], [1, 504, 1, 502], [1, 505, 1, 503], [2, 505, 1, 504], [1, 507, 2, 506], [1, 508, 1, 506], [1, 509, 1, 507], [1, 510, 1, 508], [1, 511, 1, 509], [1, 512, 1, 510], [1, 513, 1, 511], [1, 514, 1, 512], [1, 515, 1, 513], [1, 516, 1, 514], [1, 517, 1, 515], [1, 518, 1, 516], [1, 519, 1, 517], [1, 520, 1, 518], [1, 521, 1, 519], [1, 522, 1, 520], [1, 523, 1, 521], [1, 524, 1, 522], [1, 525, 1, 523], [1, 526, 1, 524], [2, 526, 1, 525], [1, 528, 2, 527], [1, 529, 1, 527], [1, 530, 1, 528], [1, 531, 1, 529], [1, 532, 1, 530], [1, 533, 1, 531], [1, 534, 1, 532], [1, 535, 1, 533], [1, 536, 1, 534], [1, 537, 1, 535], [1, 538, 1, 536], [1, 539, 1, 537], [1, 540, 1, 538], [1, 541, 1, 539], [1, 542, 1, 540], [1, 543, 1, 541], [1, 544, 1, 542], [1, 545, 1, 543], [1, 546, 1, 544], [1, 547, 1, 545], [2, 547, 1, 546], [1, 549, 2, 548], [1, 550, 1, 548], [1, 551, 1, 549], [1, 552, 1, 550], [1, 553, 1, 551], [1, 554, 1, 552], [1, 555, 1, 553], [1, 556, 1, 554], [1, 557, 1, 555], [1, 558, 1, 556], [1, 559, 1, 557], [1, 560, 1, 558], [1, 561, 1, 559], [1, 562, 1, 560], [1, 563, 1, 561], [1, 564, 1, 562], [1, 565, 1, 563], [1, 566, 1, 564], [1, 567, 1, 565], [1, 568, 1, 566], [2, 568, 1, 567], [1, 570, 2, 569], [1, 571, 1, 569], [1, 572, 1, 570], [1, 573, 1, 571], [1, 574, 1, 572], [1, 575, 1, 573], [1, 576, 1, 574], [1, 577, 1, 575], [1, 578, 1, 576], [1, 579, 1, 577], [1, 580, 1, 578], [1, 581, 1, 579], [1, 582, 1, 580], [1, 583, 1, 581], [1, 584, 1, 582], [1, 585, 1, 583], [1, 586, 1, 584], [1, 587, 1, 585], [1, 588, 1, 586], [1, 589, 1, 587], [2, 589, 1, 588], [1, 591, 2, 590], [1, 592, 1, 590], [1, 593, 1, 591], [1, 594, 1, 592], [1, 595, 1, 593], [1, 596, 1, 594], [1, 597, 1, 595], [1, 598, 1, 596], [1, 599, 1, 597], [1, 600, 1, 598], [1, 601, 1, 599], [1, 602, 1, 600], [1, 603, 1, 601], [1, 604, 1, 602], [1, 605, 1, 603], [1, 606, 1, 604], [1, 607, 1, 605], [1, 608, 1, 606], [1, 609, 1, 607], [1, 610, 1, 608], [2, 610, 1, 609], [1, 612, 2, 611], [1, 613, 1, 611], [1, 614, 1, 612], [1, 615, 1, 613], [1, 616, 1, 614], [1, 617, 1, 615], [1, 618, 1, 616], [1, 619, 1, 617], [1, 620, 1, 618], [1, 621, 1, 619], [1, 622, 1, 620], [1, 623, 1, 621], [1, 624, 1, 622], [1, 625, 1, 623], [1, 626, 1, 624], [1, 627, 1, 625], [1, 628, 1, 626], [1, 629, 1, 627], [1, 630, 1, 628], [1, 631, 1, 629], [2, 631, 1, 630], [1, 633, 2, 632], [1, 634, 1, 632], [1, 635, 1, 633], [1, 636, 1, 634], [1, 637, 1, 635], [1, 638, 1, 636], [1, 639, 1, 637], [1, 640, 1, 638], [1, 641, 1, 639], [1, 642, 1, 640], [1, 643, 1, 641], [1, 644, 1, 642], [1, 645, 1, 643], [1, 646, 1, 644], [1, 647, 1, 645], [1, 648, 1, 646], [1, 649, 1, 647], [1, 650, 1, 648], [1, 651, 1, 649], [1, 652, 1, 650], [2, 652, 1, 651], [1, 654, 2, 653], [1, 655, 1, 653], [1, 656, 1, 654], [1, 657, 1, 655], [1, 658, 1, 656], [1, 659, 1, 657], [1, 660, 1, 658], [1, 661, 1, 659], [1, 662, 1, 660], [1, 663, 1, 661], [1, 664, 1, 662], [1, 665, 1, 663], [1, 666, 1, 664], [1, 667, 1, 665], [1, 668, 1, 666], [1, 669, 1, 667], [1, 670, 1, 668], [1, 671, 1, 669], [1, 672, 1, 670], [1, 673, 1, 671], [2, 673, 1, 672], [1, 675, 2, 674], [1, 676, 1, 674], [1, 677, 1, 675], [1, 678, 1, 676], [1, 679, 1, 677], [1, 680, 1, 678], [1, 681, 1, 679], [1, 682, 1, 680], [1, 683, 1, 681], [1, 684, 1, 682], [1, 685, 1, 683], [1, 686, 1, 684], [1, 687, 1, 685], [1, 688, 1, 686], [1, 689, 1, 687], [1, 690, 1, 688], [1, 691, 1, 689], [1, 692, 1, 690], [1, 693, 1, 691], [1, 694, 1, 692], [2, 694, 1, 693], [1, 696, 2, 695], [1, 697, 1, 695], [1, 698, 1, 696], [1, 699, 1, 697], [1, 700, 1, 698], [1, 701, 1, 699], [1, 702, 1, 700], [1, 703, 1, 701], [1, 704, 1, 702], [1, 705, 1, 703], [1, 706, 1, 704], [1, 707, 1, 705], [1, 708, 1, 706], [1, 709, 1, 707], [1, 710, 1, 708], [1, 711, 1, 709], [1, 712, 1, 710], [1, 713, 1, 711], [1, 714, 1, 712], [1, 715, 1, 713], [2, 715, 1, 714], [1, 717, 2, 716], [1, 718, 1, 716], [1, 719, 1, 717], [1, 720, 1, 718], [1, 721, 1, 719], [1, 722, 1, 720], [1, 723, 1, 721], [1, 724, 1, 722], [1, 725, 1, 723], [1, 726, 1, 724], [1, 727, 1, 725], [1, 728, 1, 726], [1, 729, 1, 727], [1, 730, 1, 728], [1, 731, 1, 729], [1, 732, 1, 730], [1, 733, 1, 731], [1, 734, 1, 732], [1, 735, 1, 733], [1, 736, 1, 734], [2, 736, 1, 735], [1, 738, 2, 737], [1, 739, 1, 737], [1, 740, 1, 738], [1, 741, 1, 739], [1, 742, 1, 740], [1, 743, 1, 741], [1, 744, 1, 742], [1, 745, 1, 743], [1, 746, 1, 744], [1, 747, 1, 745], [1, 748, 1, 746], [1, 749, 1, 747], [1, 750, 1, 748], [1, 751, 1, 749], [1, 752, 1, 750], [1, 753, 1, 751], [1, 754, 1, 752], [1, 755, 1, 753], [1, 756, 1, 754], [1, 757, 1, 755], [2, 757, 1, 756], [1, 759, 2, 758], [1, 760, 1, 758], [1, 761, 1, 759], [1, 762, 1, 760], [1, 7, 1, 761], [-1, -1, -1, -1], [-1, -1, -1, -1], [-1, -1, -1, -1], [-1, -1, -1, -1], [-1, -1, -1, -1], [-1, -1, -1, -1], [-1, -1, -1, -1], [-1, -1, -1, -1], [-1, -1, -1, -1], [-1, -1, -1, -1], [-1, -1, -1, -1], [-1, -1, -1, -1], [-1, -1, -1, -1], [-1, -1, -1, -1], [-1, -1, -1, -1], [-1, -1, -1, -1], [-1, -1, -1, -1], [-1, -1, -1, -1], [-1, -1, -1, -1], [-1, -1, -1, -1], [-1, -1, -1, -1], [-1, -1, -1, -1], [-1, -1, -1, -1], [-1, -1, -1, -1], [-1, -1, -1, -1], [-1, -1, -1, -1], [-1, -1, -1, -1], [-1, -1, -1, -1], [-1, -1, -1, -1], [-1, -1, -1, -1], [-1, -1, -1, -1], [-1, -1, -1, -1], [-1, -1, -1, -1], [-1, -1, -1, -1], [-1, -1, -1, -1]], 'stapLoop': [], 'col': 19, 'loop': [0, 0, 0, 0, 0, 0, 0, 0, 0, 0, 0, 0, 0, 0, 0, 0, 0, 0, 0, 0, 0, 0, 0, 0, 0, 0, 1, 0, 0, 0, 0, 0, 0, 0, 0, 0, 0, 0, 0, 0, 0, 0, 0, 0, 0, 0, 0, 0, 0, 0, 0, 0, 0, 0, 0, 0, 0, 0, 0, 0, 0, 0, 0, 0, 0, 0, 0, 0, 0, 0, 0, 0, 0, 0, 0, 0, 0, 0, 0, 0, 0, 0, 0, 0, 0, 0, 0, 0, 0, 1, 0, 0, 0, 0, 0, 0, 0, 0, 0, 0, 0, 0, 0, 0, 0, 0, 0, 0, 0, 0, 0, 0, 0, 0, 0, 0, 0, 0, 0, 0, 0, 0, 0, 0, 0, 0, 0, 0, 0, 0, 0, 0, 0, 0, 0, 0, 0, 0, 0, 0, 0, 0, 0, 0, 0, 0, 0, 0, 0, 0, 0, 0, 1, 0, 0, 0, 0, 0, 0, 0, 0, 0, 0, 0, 0, 0, 0, 0, 0, 0, 0, 0, 0, 0, 0, 0, 0, 0, 0, 0, 0, 0, 0, 0, 0, 0, 0, 0, 0, 0, 0, 0, 0, 0, 0, 0, 0, 0, 0, 0, 0, 0, 0, 0, 0, 0, 0, 0, 0, 0, 0, 0, 0, 0, 0, 1, 0, 0, 0, 0, 0, 0, 0, 0, 0, 0, 0, 0, 0, 0, 0, 0, 0, 0, 0, 0, 0, 0, 0, 0, 0, 0, 0, 0, 0, 0, 0, 0, 0, 0, 0, 0, 0, 0, 0, 0, 0, 0, 0, 0, 0, 0, 0, 0, 0, 0, 0, 0, 0, 0, 0, 0, 0, 0, 0, 0, 0, 0, 1, 0, 0, 0, 0, 0, 0, 0, 0, 0, 0, 0, 0, 0, 0, 0, 0, 0, 0, 0, 0, 0, 0, 0, 0, 0, 0, 0, 0, 0, 0, 0, 0, 0, 0, 0, 0, 0, 0, 0, 0, 0, 0, 0, 0, 0, 0, 0, 0, 0, 0, 0, 0, 0, 0, 0, 0, 0, 0, 0, 0, 0, 0, 1, 0, 0, 0, 0, 0, 0, 0, 0, 0, 0, 0, 0, 0, 0, 0, 0, 0, 0, 0, 0, 0, 0, 0, 0, 0, 0, 0, 0, 0, 0, 0, 0, 0, 0, 0, 0, 0, 0, 0, 0, 0, 0, 0, 0, 0, 0, 0, 0, 0, 0, 0, 0, 0, 0, 0, 0, 0, 0, 0, 0, 0, 0, 1, 0, 0, 0, 0, 0, 0, 0, 0, 0, 0, 0, 0, 0, 0, 0, 0, 0, 0, 0, 0, 0, 0, 0, 0, 0, 0, 0, 0, 0, 0, 0, 0, 0, 0, 0, 0, 0, 0, 0, 0, 0, 0, 0, 0, 0, 0, 0, 0, 0, 0, 0, 0, 0, 0, 0, 0, 0, 0, 0, 0, 0, 0, 1, 0, 0, 0, 0, 0, 0, 0, 0, 0, 0, 0, 0, 0, 0, 0, 0, 0, 0, 0, 0, 0, 0, 0, 0, 0, 0, 0, 0, 0, 0, 0, 0, 0, 0, 0, 0, 0, 0, 0, 0, 0, 0, 0, 0, 0, 0, 0, 0, 0, 0, 0, 0, 0, 0, 0, 0, 0, 0, 0, 0, 0, 0, 1, 0, 0, 0, 0, 0, 0, 0, 0, 0, 0, 0, 0, 0, 0, 0, 0, 0, 0, 0, 0, 0, 0, 0, 0, 0, 0, 0, 0, 0, 0, 0, 0, 0, 0, 0, 0, 0, 0, 0, 0, 0, 0, 0, 0, 0, 0, 0, 0, 0, 0, 0, 0, 0, 0, 0, 0, 0, 0, 0, 0, 0, 0, 1, 0, 0, 0, 0, 0, 0, 0, 0, 0, 0, 0, 0, 0, 0, 0, 0, 0, 0, 0, 0, 0, 0, 0, 0, 0, 0, 0, 0, 0, 0, 0, 0, 0, 0, 0, 0, 0, 0, 0, 0, 0, 0, 0, 0, 0, 0, 0, 0, 0, 0, 0, 0, 0, 0, 0, 0, 0, 0, 0, 0, 0, 0, 1, 0, 0, 0, 0, 0, 0, 0, 0, 0, 0, 0, 0, 0, 0, 0, 0, 0, 0, 0, 0, 0, 0, 0, 0, 0, 0, 0, 0, 0, 0, 0, 0, 0, 0, 0, 0, 0, 0, 0, 0, 0, 0, 0, 0, 0, 0, 0, 0, 0, 0, 0, 0, 0, 0, 0, 0, 0, 0, 0, 0, 0, 0, 1, 0, 0, 0, 0, 0, 0, 0, 0, 0, 0, 0, 0, 0, 0, 0, 0, 0, 0, 0, 0, 0, 0, 0, 0, 0, 0, 0, 0, 0, 0, 0, 0, 0, 0, 0, 0, 0, 0, 0, 0, 0, 0, 0, 0, 0, 0, 0, 0, 0, 0, 0, 0, 0, 0, 0, 0, 0, 0, 0, 0, 0, 0, 0, 0, 0, 0, 0, 0, 0, 0, 0, 0, 0, 0, 0, 0, 0, 0], 'row': 2}, {'stap_colors': [[13, 16225054], [55, 16225054], [97, 16225054], [139, 16225054], [181, 16225054], [223, 16225054], [265, 16225054], [307, 16225054], [349, 16225054], [391, 16225054], [433, 16225054], [475, 16225054], [517, 16225054], [559, 16225054], [601, 16225054], [643, 16225054], [685, 16225054], [727, 16225054], [13, 16225054], [55, 16225054], [97, 16225054], [139, 16225054], [181, 16225054], [223, 16225054], [265, 16225054], [307, 16225054], [349, 16225054], [391, 16225054], [433, 16225054], [475, 16225054], [517, 16225054], [559, 16225054], [601, 16225054], [643, 16225054], [685, 16225054], [727, 16225054]], 'num': 2, 'scafLoop': [], 'stap': [[-1, -1, -1, -1], [-1, -1, -1, -1], [-1, -1, -1, -1], [-1, -1, -1, -1], [-1, -1, -1, -1], [-1, -1, -1, -1], [-1, -1, -1, -1], [2, 8, 2, 762], [2, 9, 2, 7], [2, 10, 2, 8], [2, 11, 2, 9], [2, 12, 2, 10], [2, 13, 2, 11], [-1, -1, 2, 12], [2, 15, -1, -1], [2, 16, 2, 14], [2, 17, 2, 15], [2, 18, 2, 16], [2, 19, 2, 17], [2, 20, 2, 18], [2, 21, 2, 19], [2, 22, 2, 20], [2, 23, 2, 21], [2, 24, 2, 22], [2, 25, 2, 23], [2, 26, 2, 24], [2, 27, 2, 25], [2, 28, 2, 26], [2, 29, 2, 27], [2, 30, 2, 28], [2, 31, 2, 29], [2, 32, 2, 30], [2, 33, 2, 31], [2, 34, 2, 32], [2, 35, 2, 33], [2, 36, 2, 34], [2, 37, 2, 35], [2, 38, 2, 36], [2, 39, 2, 37], [2, 40, 2, 38], [2, 41, 2, 39], [2, 42, 2, 40], [2, 43, 2, 41], [2, 44, 2, 42], [2, 45, 2, 43], [2, 46, 2, 44], [2, 47, 2, 45], [2, 48, 2, 46], [2, 49, 2, 47], [2, 50, 2, 48], [2, 51, 2, 49], [2, 52, 2, 50], [2, 53, 2, 51], [2, 54, 2, 52], [2, 55, 2, 53], [-1, -1, 2, 54], [2, 57, -1, -1], [2, 58, 2, 56], [2, 59, 2, 57], [2, 60, 2, 58], [2, 61, 2, 59], [2, 62, 2, 60], [2, 63, 2, 61], [2, 64, 2, 62], [2, 65, 2, 63], [2, 66, 2, 64], [2, 67, 2, 65], [2, 68, 2, 66], [2, 69, 2, 67], [2, 70, 2, 68], [2, 71, 2, 69], [2, 72, 2, 70], [2, 73, 2, 71], [2, 74, 2, 72], [2, 75, 2, 73], [2, 76, 2, 74], [2, 77, 2, 75], [2, 78, 2, 76], [2, 79, 2, 77], [2, 80, 2, 78], [2, 81, 2, 79], [2, 82, 2, 80], [2, 83, 2, 81], [2, 84, 2, 82], [2, 85, 2, 83], [2, 86, 2, 84], [2, 87, 2, 85], [2, 88, 2, 86], [2, 89, 2, 87], [2, 90, 2, 88], [2, 91, 2, 89], [2, 92, 2, 90], [2, 93, 2, 91], [2, 94, 2, 92], [2, 95, 2, 93], [2, 96, 2, 94], [2, 97, 2, 95], [-1, -1, 2, 96], [2, 99, -1, -1], [2, 100, 2, 98], [2, 101, 2, 99], [2, 102, 2, 100], [2, 103, 2, 101], [2, 104, 2, 102], [2, 105, 2, 103], [2, 106, 2, 104], [2, 107, 2, 105], [2, 108, 2, 106], [2, 109, 2, 107], [2, 110, 2, 108], [2, 111, 2, 109], [2, 112, 2, 110], [2, 113, 2, 111], [2, 114, 2, 112], [2, 115, 2, 113], [2, 116, 2, 114], [2, 117, 2, 115], [2, 118, 2, 116], [2, 119, 2, 117], [2, 120, 2, 118], [2, 121, 2, 119], [2, 122, 2, 120], [2, 123, 2, 121], [2, 124, 2, 122], [2, 125, 2, 123], [2, 126, 2, 124], [2, 127, 2, 125], [2, 128, 2, 126], [2, 129, 2, 127], [2, 130, 2, 128], [2, 131, 2, 129], [2, 132, 2, 130], [2, 133, 2, 131], [2, 134, 2, 132], [2, 135, 2, 133], [2, 136, 2, 134], [2, 137, 2, 135], [2, 138, 2, 136], [2, 139, 2, 137], [-1, -1, 2, 138], [2, 141, -1, -1], [2, 142, 2, 140], [2, 143, 2, 141], [2, 144, 2, 142], [2, 145, 2, 143], [2, 146, 2, 144], [2, 147, 2, 145], [2, 148, 2, 146], [2, 149, 2, 147], [2, 150, 2, 148], [2, 151, 2, 149], [2, 152, 2, 150], [2, 153, 2, 151], [2, 154, 2, 152], [2, 155, 2, 153], [2, 156, 2, 154], [2, 157, 2, 155], [2, 158, 2, 156], [2, 159, 2, 157], [2, 160, 2, 158], [2, 161, 2, 159], [2, 162, 2, 160], [2, 163, 2, 161], [2, 164, 2, 162], [2, 165, 2, 163], [2, 166, 2, 164], [2, 167, 2, 165], [2, 168, 2, 166], [2, 169, 2, 167], [2, 170, 2, 168], [2, 171, 2, 169], [2, 172, 2, 170], [2, 173, 2, 171], [2, 174, 2, 172], [2, 175, 2, 173], [2, 176, 2, 174], [2, 177, 2, 175], [2, 178, 2, 176], [2, 179, 2, 177], [2, 180, 2, 178], [2, 181, 2, 179], [-1, -1, 2, 180], [2, 183, -1, -1], [2, 184, 2, 182], [2, 185, 2, 183], [2, 186, 2, 184], [2, 187, 2, 185], [2, 188, 2, 186], [2, 189, 2, 187], [2, 190, 2, 188], [2, 191, 2, 189], [2, 192, 2, 190], [2, 193, 2, 191], [2, 194, 2, 192], [2, 195, 2, 193], [2, 196, 2, 194], [2, 197, 2, 195], [2, 198, 2, 196], [2, 199, 2, 197], [2, 200, 2, 198], [2, 201, 2, 199], [2, 202, 2, 200], [2, 203, 2, 201], [2, 204, 2, 202], [2, 205, 2, 203], [2, 206, 2, 204], [2, 207, 2, 205], [2, 208, 2, 206], [2, 209, 2, 207], [2, 210, 2, 208], [2, 211, 2, 209], [2, 212, 2, 210], [2, 213, 2, 211], [2, 214, 2, 212], [2, 215, 2, 213], [2, 216, 2, 214], [2, 217, 2, 215], [2, 218, 2, 216], [2, 219, 2, 217], [2, 220, 2, 218], [2, 221, 2, 219], [2, 222, 2, 220], [2, 223, 2, 221], [-1, -1, 2, 222], [2, 225, -1, -1], [2, 226, 2, 224], [2, 227, 2, 225], [2, 228, 2, 226], [2, 229, 2, 227], [2, 230, 2, 228], [2, 231, 2, 229], [2, 232, 2, 230], [2, 233, 2, 231], [2, 234, 2, 232], [2, 235, 2, 233], [2, 236, 2, 234], [2, 237, 2, 235], [2, 238, 2, 236], [2, 239, 2, 237], [2, 240, 2, 238], [2, 241, 2, 239], [2, 242, 2, 240], [2, 243, 2, 241], [2, 244, 2, 242], [2, 245, 2, 243], [2, 246, 2, 244], [2, 247, 2, 245], [2, 248, 2, 246], [2, 249, 2, 247], [2, 250, 2, 248], [2, 251, 2, 249], [2, 252, 2, 250], [2, 253, 2, 251], [2, 254, 2, 252], [2, 255, 2, 253], [2, 256, 2, 254], [2, 257, 2, 255], [2, 258, 2, 256], [2, 259, 2, 257], [2, 260, 2, 258], [2, 261, 2, 259], [2, 262, 2, 260], [2, 263, 2, 261], [2, 264, 2, 262], [2, 265, 2, 263], [-1, -1, 2, 264], [2, 267, -1, -1], [2, 268, 2, 266], [2, 269, 2, 267], [2, 270, 2, 268], [2, 271, 2, 269], [2, 272, 2, 270], [2, 273, 2, 271], [2, 274, 2, 272], [2, 275, 2, 273], [2, 276, 2, 274], [2, 277, 2, 275], [2, 278, 2, 276], [2, 279, 2, 277], [2, 280, 2, 278], [2, 281, 2, 279], [2, 282, 2, 280], [2, 283, 2, 281], [2, 284, 2, 282], [2, 285, 2, 283], [2, 286, 2, 284], [2, 287, 2, 285], [2, 288, 2, 286], [2, 289, 2, 287], [2, 290, 2, 288], [2, 291, 2, 289], [2, 292, 2, 290], [2, 293, 2, 291], [2, 294, 2, 292], [2, 295, 2, 293], [2, 296, 2, 294], [2, 297, 2, 295], [2, 298, 2, 296], [2, 299, 2, 297], [2, 300, 2, 298], [2, 301, 2, 299], [2, 302, 2, 300], [2, 303, 2, 301], [2, 304, 2, 302], [2, 305, 2, 303], [2, 306, 2, 304], [2, 307, 2, 305], [-1, -1, 2, 306], [2, 309, -1, -1], [2, 310, 2, 308], [2, 311, 2, 309], [2, 312, 2, 310], [2, 313, 2, 311], [2, 314, 2, 312], [2, 315, 2, 313], [2, 316, 2, 314], [2, 317, 2, 315], [2, 318, 2, 316], [2, 319, 2, 317], [2, 320, 2, 318], [2, 321, 2, 319], [2, 322, 2, 320], [2, 323, 2, 321], [2, 324, 2, 322], [2, 325, 2, 323], [2, 326, 2, 324], [2, 327, 2, 325], [2, 328, 2, 326], [2, 329, 2, 327], [2, 330, 2, 328], [2, 331, 2, 329], [2, 332, 2, 330], [2, 333, 2, 331], [2, 334, 2, 332], [2, 335, 2, 333], [2, 336, 2, 334], [2, 337, 2, 335], [2, 338, 2, 336], [2, 339, 2, 337], [2, 340, 2, 338], [2, 341, 2, 339], [2, 342, 2, 340], [2, 343, 2, 341], [2, 344, 2, 342], [2, 345, 2, 343], [2, 346, 2, 344], [2, 347, 2, 345], [2, 348, 2, 346], [2, 349, 2, 347], [-1, -1, 2, 348], [2, 351, -1, -1], [2, 352, 2, 350], [2, 353, 2, 351], [2, 354, 2, 352], [2, 355, 2, 353], [2, 356, 2, 354], [2, 357, 2, 355], [2, 358, 2, 356], [2, 359, 2, 357], [2, 360, 2, 358], [2, 361, 2, 359], [2, 362, 2, 360], [2, 363, 2, 361], [2, 364, 2, 362], [2, 365, 2, 363], [2, 366, 2, 364], [2, 367, 2, 365], [2, 368, 2, 366], [2, 369, 2, 367], [2, 370, 2, 368], [2, 371, 2, 369], [2, 372, 2, 370], [2, 373, 2, 371], [2, 374, 2, 372], [2, 375, 2, 373], [2, 376, 2, 374], [2, 377, 2, 375], [2, 378, 2, 376], [2, 379, 2, 377], [2, 380, 2, 378], [2, 381, 2, 379], [2, 382, 2, 380], [2, 383, 2, 381], [2, 384, 2, 382], [2, 385, 2, 383], [2, 386, 2, 384], [2, 387, 2, 385], [2, 388, 2, 386], [2, 389, 2, 387], [2, 390, 2, 388], [2, 391, 2, 389], [-1, -1, 2, 390], [2, 393, -1, -1], [2, 394, 2, 392], [2, 395, 2, 393], [2, 396, 2, 394], [2, 397, 2, 395], [2, 398, 2, 396], [2, 399, 2, 397], [2, 400, 2, 398], [2, 401, 2, 399], [2, 402, 2, 400], [2, 403, 2, 401], [2, 404, 2, 402], [2, 405, 2, 403], [2, 406, 2, 404], [2, 407, 2, 405], [2, 408, 2, 406], [2, 409, 2, 407], [2, 410, 2, 408], [2, 411, 2, 409], [2, 412, 2, 410], [2, 413, 2, 411], [2, 414, 2, 412], [2, 415, 2, 413], [2, 416, 2, 414], [2, 417, 2, 415], [2, 418, 2, 416], [2, 419, 2, 417], [2, 420, 2, 418], [2, 421, 2, 419], [2, 422, 2, 420], [2, 423, 2, 421], [2, 424, 2, 422], [2, 425, 2, 423], [2, 426, 2, 424], [2, 427, 2, 425], [2, 428, 2, 426], [2, 429, 2, 427], [2, 430, 2, 428], [2, 431, 2, 429], [2, 432, 2, 430], [2, 433, 2, 431], [-1, -1, 2, 432], [2, 435, -1, -1], [2, 436, 2, 434], [2, 437, 2, 435], [2, 438, 2, 436], [2, 439, 2, 437], [2, 440, 2, 438], [2, 441, 2, 439], [2, 442, 2, 440], [2, 443, 2, 441], [2, 444, 2, 442], [2, 445, 2, 443], [2, 446, 2, 444], [2, 447, 2, 445], [2, 448, 2, 446], [2, 449, 2, 447], [2, 450, 2, 448], [2, 451, 2, 449], [2, 452, 2, 450], [2, 453, 2, 451], [2, 454, 2, 452], [2, 455, 2, 453], [2, 456, 2, 454], [2, 457, 2, 455], [2, 458, 2, 456], [2, 459, 2, 457], [2, 460, 2, 458], [2, 461, 2, 459], [2, 462, 2, 460], [2, 463, 2, 461], [2, 464, 2, 462], [2, 465, 2, 463], [2, 466, 2, 464], [2, 467, 2, 465], [2, 468, 2, 466], [2, 469, 2, 467], [2, 470, 2, 468], [2, 471, 2, 469], [2, 472, 2, 470], [2, 473, 2, 471], [2, 474, 2, 472], [2, 475, 2, 473], [-1, -1, 2, 474], [2, 477, -1, -1], [2, 478, 2, 476], [2, 479, 2, 477], [2, 480, 2, 478], [2, 481, 2, 479], [2, 482, 2, 480], [2, 483, 2, 481], [2, 484, 2, 482], [2, 485, 2, 483], [2, 486, 2, 484], [2, 487, 2, 485], [2, 488, 2, 486], [2, 489, 2, 487], [2, 490, 2, 488], [2, 491, 2, 489], [2, 492, 2, 490], [2, 493, 2, 491], [2, 494, 2, 492], [2, 495, 2, 493], [2, 496, 2, 494], [2, 497, 2, 495], [2, 498, 2, 496], [2, 499, 2, 497], [2, 500, 2, 498], [2, 501, 2, 499], [2, 502, 2, 500], [2, 503, 2, 501], [2, 504, 2, 502], [2, 505, 2, 503], [2, 506, 2, 504], [2, 507, 2, 505], [2, 508, 2, 506], [2, 509, 2, 507], [2, 510, 2, 508], [2, 511, 2, 509], [2, 512, 2, 510], [2, 513, 2, 511], [2, 514, 2, 512], [2, 515, 2, 513], [2, 516, 2, 514], [2, 517, 2, 515], [-1, -1, 2, 516], [2, 519, -1, -1], [2, 520, 2, 518], [2, 521, 2, 519], [2, 522, 2, 520], [2, 523, 2, 521], [2, 524, 2, 522], [2, 525, 2, 523], [2, 526, 2, 524], [2, 527, 2, 525], [2, 528, 2, 526], [2, 529, 2, 527], [2, 530, 2, 528], [2, 531, 2, 529], [2, 532, 2, 530], [2, 533, 2, 531], [2, 534, 2, 532], [2, 535, 2, 533], [2, 536, 2, 534], [2, 537, 2, 535], [2, 538, 2, 536], [2, 539, 2, 537], [2, 540, 2, 538], [2, 541, 2, 539], [2, 542, 2, 540], [2, 543, 2, 541], [2, 544, 2, 542], [2, 545, 2, 543], [2, 546, 2, 544], [2, 547, 2, 545], [2, 548, 2, 546], [2, 549, 2, 547], [2, 550, 2, 548], [2, 551, 2, 549], [2, 552, 2, 550], [2, 553, 2, 551], [2, 554, 2, 552], [2, 555, 2, 553], [2, 556, 2, 554], [2, 557, 2, 555], [2, 558, 2, 556], [2, 559, 2, 557], [-1, -1, 2, 558], [2, 561, -1, -1], [2, 562, 2, 560], [2, 563, 2, 561], [2, 564, 2, 562], [2, 565, 2, 563], [2, 566, 2, 564], [2, 567, 2, 565], [2, 568, 2, 566], [2, 569, 2, 567], [2, 570, 2, 568], [2, 571, 2, 569], [2, 572, 2, 570], [2, 573, 2, 571], [2, 574, 2, 572], [2, 575, 2, 573], [2, 576, 2, 574], [2, 577, 2, 575], [2, 578, 2, 576], [2, 579, 2, 577], [2, 580, 2, 578], [2, 581, 2, 579], [2, 582, 2, 580], [2, 583, 2, 581], [2, 584, 2, 582], [2, 585, 2, 583], [2, 586, 2, 584], [2, 587, 2, 585], [2, 588, 2, 586], [2, 589, 2, 587], [2, 590, 2, 588], [2, 591, 2, 589], [2, 592, 2, 590], [2, 593, 2, 591], [2, 594, 2, 592], [2, 595, 2, 593], [2, 596, 2, 594], [2, 597, 2, 595], [2, 598, 2, 596], [2, 599, 2, 597], [2, 600, 2, 598], [2, 601, 2, 599], [-1, -1, 2, 600], [2, 603, -1, -1], [2, 604, 2, 602], [2, 605, 2, 603], [2, 606, 2, 604], [2, 607, 2, 605], [2, 608, 2, 606], [2, 609, 2, 607], [2, 610, 2, 608], [2, 611, 2, 609], [2, 612, 2, 610], [2, 613, 2, 611], [2, 614, 2, 612], [2, 615, 2, 613], [2, 616, 2, 614], [2, 617, 2, 615], [2, 618, 2, 616], [2, 619, 2, 617], [2, 620, 2, 618], [2, 621, 2, 619], [2, 622, 2, 620], [2, 623, 2, 621], [2, 624, 2, 622], [2, 625, 2, 623], [2, 626, 2, 624], [2, 627, 2, 625], [2, 628, 2, 626], [2, 629, 2, 627], [2, 630, 2, 628], [2, 631, 2, 629], [2, 632, 2, 630], [2, 633, 2, 631], [2, 634, 2, 632], [2, 635, 2, 633], [2, 636, 2, 634], [2, 637, 2, 635], [2, 638, 2, 636], [2, 639, 2, 637], [2, 640, 2, 638], [2, 641, 2, 639], [2, 642, 2, 640], [2, 643, 2, 641], [-1, -1, 2, 642], [2, 645, -1, -1], [2, 646, 2, 644], [2, 647, 2, 645], [2, 648, 2, 646], [2, 649, 2, 647], [2, 650, 2, 648], [2, 651, 2, 649], [2, 652, 2, 650], [2, 653, 2, 651], [2, 654, 2, 652], [2, 655, 2, 653], [2, 656, 2, 654], [2, 657, 2, 655], [2, 658, 2, 656], [2, 659, 2, 657], [2, 660, 2, 658], [2, 661, 2, 659], [2, 662, 2, 660], [2, 663, 2, 661], [2, 664, 2, 662], [2, 665, 2, 663], [2, 666, 2, 664], [2, 667, 2, 665], [2, 668, 2, 666], [2, 669, 2, 667], [2, 670, 2, 668], [2, 671, 2, 669], [2, 672, 2, 670], [2, 673, 2, 671], [2, 674, 2, 672], [2, 675, 2, 673], [2, 676, 2, 674], [2, 677, 2, 675], [2, 678, 2, 676], [2, 679, 2, 677], [2, 680, 2, 678], [2, 681, 2, 679], [2, 682, 2, 680], [2, 683, 2, 681], [2, 684, 2, 682], [2, 685, 2, 683], [-1, -1, 2, 684], [2, 687, -1, -1], [2, 688, 2, 686], [2, 689, 2, 687], [2, 690, 2, 688], [2, 691, 2, 689], [2, 692, 2, 690], [2, 693, 2, 691], [2, 694, 2, 692], [2, 695, 2, 693], [2, 696, 2, 694], [2, 697, 2, 695], [2, 698, 2, 696], [2, 699, 2, 697], [2, 700, 2, 698], [2, 701, 2, 699], [2, 702, 2, 700], [2, 703, 2, 701], [2, 704, 2, 702], [2, 705, 2, 703], [2, 706, 2, 704], [2, 707, 2, 705], [2, 708, 2, 706], [2, 709, 2, 707], [2, 710, 2, 708], [2, 711, 2, 709], [2, 712, 2, 710], [2, 713, 2, 711], [2, 714, 2, 712], [2, 715, 2, 713], [2, 716, 2, 714], [2, 717, 2, 715], [2, 718, 2, 716], [2, 719, 2, 717], [2, 720, 2, 718], [2, 721, 2, 719], [2, 722, 2, 720], [2, 723, 2, 721], [2, 724, 2, 722], [2, 725, 2, 723], [2, 726, 2, 724], [2, 727, 2, 725], [-1, -1, 2, 726], [2, 729, -1, -1], [2, 730, 2, 728], [2, 731, 2, 729], [2, 732, 2, 730], [2, 733, 2, 731], [2, 734, 2, 732], [2, 735, 2, 733], [2, 736, 2, 734], [2, 737, 2, 735], [2, 738, 2, 736], [2, 739, 2, 737], [2, 740, 2, 738], [2, 741, 2, 739], [2, 742, 2, 740], [2, 743, 2, 741], [2, 744, 2, 742], [2, 745, 2, 743], [2, 746, 2, 744], [2, 747, 2, 745], [2, 748, 2, 746], [2, 749, 2, 747], [2, 750, 2, 748], [2, 751, 2, 749], [2, 752, 2, 750], [2, 753, 2, 751], [2, 754, 2, 752], [2, 755, 2, 753], [2, 756, 2, 754], [2, 757, 2, 755], [2, 758, 2, 756], [2, 759, 2, 757], [2, 760, 2, 758], [2, 761, 2, 759], [2, 762, 2, 760], [2, 7, 2, 761], [-1, -1, -1, -1], [-1, -1, -1, -1], [-1, -1, -1, -1], [-1, -1, -1, -1], [-1, -1, -1, -1], [-1, -1, -1, -1], [-1, -1, -1, -1], [-1, -1, -1, -1], [-1, -1, -1, -1], [-1, -1, -1, -1], [-1, -1, -1, -1], [-1, -1, -1, -1], [-1, -1, -1, -1], [-1, -1, -1, -1], [-1, -1, -1, -1], [-1, -1, -1, -1], [-1, -1, -1, -1], [-1, -1, -1, -1], [-1, -1, -1, -1], [-1, -1, -1, -1], [-1, -1, -1, -1], [-1, -1, -1, -1], [-1, -1, -1, -1], [-1, -1, -1, -1], [-1, -1, -1, -1], [-1, -1, -1, -1], [-1, -1, -1, -1], [-1, -1, -1, -1], [-1, -1, -1, -1], [-1, -1, -1, -1], [-1, -1, -1, -1], [-1, -1, -1, -1], [-1, -1, -1, -1], [-1, -1, -1, -1], [-1, -1, -1, -1]], 'skip': [0, 0, 0, 0, 0, 0, 0, 0, 0, 0, 0, 0, 0, 0, 0, 0, 0, 0, 0, 0, 0, 0, 0, 0, 0, 0, 0, 0, 0, 0, 0, 0, 0, 0, 0, 0, 0, 0, 0, 0, 0, 0, 0, 0, 0, 0, 0, 0, 0, 0, 0, 0, 0, 0, 0, 0, 0, 0, 0, 0, 0, 0, 0, 0, 0, 0, 0, 0, 0, 0, 0, 0, 0, 0, 0, 0, 0, 0, 0, 0, 0, 0, 0, 0, 0, 0, 0, 0, 0, 0, 0, 0, 0, 0, 0, 0, 0, 0, 0, 0, 0, 0, 0, 0, 0, 0, 0, 0, 0, 0, 0, 0, 0, 0, 0, 0, 0, 0, 0, 0, 0, 0, 0, 0, 0, 0, 0, 0, 0, 0, 0, 0, 0, 0, 0, 0, 0, 0, 0, 0, 0, 0, 0, 0, 0, 0, 0, 0, 0, 0, 0, 0, 0, 0, 0, 0, 0, 0, 0, 0, 0, 0, 0, 0, 0, 0, 0, 0, 0, 0, 0, 0, 0, 0, 0, 0, 0, 0, 0, 0, 0, 0, 0, 0, 0, 0, 0, 0, 0, 0, 0, 0, 0, 0, 0, 0, 0, 0, 0, 0, 0, 0, 0, 0, 0, 0, 0, 0, 0, 0, 0, 0, 0, 0, 0, 0, 0, 0, 0, 0, 0, 0, 0, 0, 0, 0, 0, 0, 0, 0, 0, 0, 0, 0, 0, 0, 0, 0, 0, 0, 0, 0, 0, 0, 0, 0, 0, 0, 0, 0, 0, 0, 0, 0, 0, 0, 0, 0, 0, 0, 0, 0, 0, 0, 0, 0, 0, 0, 0, 0, 0, 0, 0, 0, 0, 0, 0, 0, 0, 0, 0, 0, 0, 0, 0, 0, 0, 0, 0, 0, 0, 0, 0, 0, 0, 0, 0, 0, 0, 0, 0, 0, 0, 0, 0, 0, 0, 0, 0, 0, 0, 0, 0, 0, 0, 0, 0, 0, 0, 0, 0, 0, 0, 0, 0, 0, 0, 0, 0, 0, 0, 0, 0, 0, 0, 0, 0, 0, 0, 0, 0, 0, 0, 0, 0, 0, 0, 0, 0, 0, 0, 0, 0, 0, 0, 0, 0, 0, 0, 0, 0, 0, 0, 0, 0, 0, 0, 0, 0, 0, 0, 0, 0, 0, 0, 0, 0, 0, 0, 0, 0, 0, 0, 0, 0, 0, 0, 0, 0, 0, 0, 0, 0, 0, 0, 0, 0, 0, 0, 0, 0, 0, 0, 0, 0, 0, 0, 0, 0, 0, 0, 0, 0, 0, 0, 0, 0, 0, 0, 0, 0, 0, 0, 0, 0, 0, 0, 0, 0, 0, 0, 0, 0, 0, 0, 0, 0, 0, 0, 0, 0, 0, 0, 0, 0, 0, 0, 0, 0, 0, 0, 0, 0, 0, 0, 0, 0, 0, 0, 0, 0, 0, 0, 0, 0, 0, 0, 0, 0, 0, 0, 0, 0, 0, 0, 0, 0, 0, 0, 0, 0, 0, 0, 0, 0, 0, 0, 0, 0, 0, 0, 0, 0, 0, 0, 0, 0, 0, 0, 0, 0, 0, 0, 0, 0, 0, 0, 0, 0, 0, 0, 0, 0, 0, 0, 0, 0, 0, 0, 0, 0, 0, 0, 0, 0, 0, 0, 0, 0, 0, 0, 0, 0, 0, 0, 0, 0, 0, 0, 0, 0, 0, 0, 0, 0, 0, 0, 0, 0, 0, 0, 0, 0, 0, 0, 0, 0, 0, 0, 0, 0, 0, 0, 0, 0, 0, 0, 0, 0, 0, 0, 0, 0, 0, 0, 0, 0, 0, 0, 0, 0, 0, 0, 0, 0, 0, 0, 0, 0, 0, 0, 0, 0, 0, 0, 0, 0, 0, 0, 0, 0, 0, 0, 0, 0, 0, 0, 0, 0, 0, 0, 0, 0, 0, 0, 0, 0, 0, 0, 0, 0, 0, 0, 0, 0, 0, 0, 0, 0, 0, 0, 0, 0, 0, 0, 0, 0, 0, 0, 0, 0, 0, 0, 0, 0, 0, 0, 0, 0, 0, 0, 0, 0, 0, 0, 0, 0, 0, 0, 0, 0, 0, 0, 0, 0, 0, 0, 0, 0, 0, 0, 0, 0, 0, 0, 0, 0, 0, 0, 0, 0, 0, 0, 0, 0, 0, 0, 0, 0, 0, 0, 0, 0, 0, 0, 0, 0, 0, 0, 0, 0, 0, 0, 0, 0, 0, 0, 0, 0, 0, 0, 0, 0, 0, 0, 0, 0, 0, 0, 0, 0, 0, 0, 0, 0, 0, 0, 0, 0, 0, 0, 0, 0, 0, 0, 0, 0, 0, 0, 0, 0, 0, 0, 0, 0, 0, 0, 0, 0, 0, 0, 0, 0, 0, 0, 0, 0, 0, 0, 0, 0, 0, 0, 0, 0, 0, 0, 0, 0, 0, 0, 0, 0, 0, 0, 0, 0, 0, 0, 0, 0, 0, 0, 0, 0, 0, 0, 0, 0, 0, 0, 0, 0, 0, 0, 0, 0, 0], 'scaf': [[-1, -1, -1, -1], [-1, -1, -1, -1], [-1, -1, -1, -1], [-1, -1, -1, -1], [-1, -1, -1, -1], [-1, -1, -1, -1], [-1, -1, -1, -1], [2, 762, 2, 8], [2, 7, 2, 9], [2, 8, 2, 10], [2, 9, 2, 11], [2, 10, 2, 12], [2, 11, 2, 13], [2, 12, 2, 14], [2, 13, 2, 15], [2, 14, 3, 15], [3, 16, 2, 17], [2, 16, 2, 18], [2, 17, 2, 19], [2, 18, 2, 20], [2, 19, 2, 21], [2, 20, 2, 22], [2, 21, 1, 22], [1, 23, 2, 24], [2, 23, 2, 25], [2, 24, 2, 26], [2, 25, 2, 27], [2, 26, 2, 28], [2, 27, 2, 29], [2, 28, 2, 30], [2, 29, 2, 31], [2, 30, 2, 32], [2, 31, 2, 33], [2, 32, 2, 34], [2, 33, 2, 35], [2, 34, 2, 36], [2, 35, 3, 36], [3, 37, 2, 38], [2, 37, 2, 39], [2, 38, 2, 40], [2, 39, 2, 41], [2, 40, 2, 42], [2, 41, 2, 43], [2, 42, 1, 43], [1, 44, 2, 45], [2, 44, 2, 46], [2, 45, 2, 47], [2, 46, 2, 48], [2, 47, 2, 49], [2, 48, 2, 50], [2, 49, 2, 51], [2, 50, 2, 52], [2, 51, 2, 53], [2, 52, 2, 54], [2, 53, 2, 55], [2, 54, 2, 56], [2, 55, 2, 57], [2, 56, 3, 57], [3, 58, 2, 59], [2, 58, 2, 60], [2, 59, 2, 61], [2, 60, 2, 62], [2, 61, 2, 63], [2, 62, 2, 64], [2, 63, 1, 64], [1, 65, 2, 66], [2, 65, 2, 67], [2, 66, 2, 68], [2, 67, 2, 69], [2, 68, 2, 70], [2, 69, 2, 71], [2, 70, 2, 72], [2, 71, 2, 73], [2, 72, 2, 74], [2, 73, 2, 75], [2, 74, 2, 76], [2, 75, 2, 77], [2, 76, 2, 78], [2, 77, 3, 78], [3, 79, 2, 80], [2, 79, 2, 81], [2, 80, 2, 82], [2, 81, 2, 83], [2, 82, 2, 84], [2, 83, 2, 85], [2, 84, 1, 85], [1, 86, 2, 87], [2, 86, 2, 88], [2, 87, 2, 89], [2, 88, 2, 90], [2, 89, 2, 91], [2, 90, 2, 92], [2, 91, 2, 93], [2, 92, 2, 94], [2, 93, 2, 95], [2, 94, 2, 96], [2, 95, 2, 97], [2, 96, 2, 98], [2, 97, 2, 99], [2, 98, 3, 99], [3, 100, 2, 101], [2, 100, 2, 102], [2, 101, 2, 103], [2, 102, 2, 104], [2, 103, 2, 105], [2, 104, 2, 106], [2, 105, 1, 106], [1, 107, 2, 108], [2, 107, 2, 109], [2, 108, 2, 110], [2, 109, 2, 111], [2, 110, 2, 112], [2, 111, 2, 113], [2, 112, 2, 114], [2, 113, 2, 115], [2, 114, 2, 116], [2, 115, 2, 117], [2, 116, 2, 118], [2, 117, 2, 119], [2, 118, 2, 120], [2, 119, 3, 120], [3, 121, 2, 122], [2, 121, 2, 123], [2, 122, 2, 124], [2, 123, 2, 125], [2, 124, 2, 126], [2, 125, 2, 127], [2, 126, 1, 127], [1, 128, 2, 129], [2, 128, 2, 130], [2, 129, 2, 131], [2, 130, 2, 132], [2, 131, 2, 133], [2, 132, 2, 134], [2, 133, 2, 135], [2, 134, 2, 136], [2, 135, 2, 137], [2, 136, 2, 138], [2, 137, 2, 139], [2, 138, 2, 140], [2, 139, 2, 141], [2, 140, 3, 141], [3, 142, 2, 143], [2, 142, 2, 144], [2, 143, 2, 145], [2, 144, 2, 146], [2, 145, 2, 147], [2, 146, 2, 148], [2, 147, 1, 148], [1, 149, 2, 150], [2, 149, 2, 151], [2, 150, 2, 152], [2, 151, 2, 153], [2, 152, 2, 154], [2, 153, 2, 155], [2, 154, 2, 156], [2, 155, 2, 157], [2, 156, 2, 158], [2, 157, 2, 159], [2, 158, 2, 160], [2, 159, 2, 161], [2, 160, 2, 162], [2, 161, 3, 162], [3, 163, 2, 164], [2, 163, 2, 165], [2, 164, 2, 166], [2, 165, 2, 167], [2, 166, 2, 168], [2, 167, 2, 169], [2, 168, 1, 169], [1, 170, 2, 171], [2, 170, 2, 172], [2, 171, 2, 173], [2, 172, 2, 174], [2, 173, 2, 175], [2, 174, 2, 176], [2, 175, 2, 177], [2, 176, 2, 178], [2, 177, 2, 179], [2, 178, 2, 180], [2, 179, 2, 181], [2, 180, 2, 182], [2, 181, 2, 183], [2, 182, 3, 183], [3, 184, 2, 185], [2, 184, 2, 186], [2, 185, 2, 187], [2, 186, 2, 188], [2, 187, 2, 189], [2, 188, 2, 190], [2, 189, 1, 190], [1, 191, 2, 192], [2, 191, 2, 193], [2, 192, 2, 194], [2, 193, 2, 195], [2, 194, 2, 196], [2, 195, 2, 197], [2, 196, 2, 198], [2, 197, 2, 199], [2, 198, 2, 200], [2, 199, 2, 201], [2, 200, 2, 202], [2, 201, 2, 203], [2, 202, 2, 204], [2, 203, 3, 204], [3, 205, 2, 206], [2, 205, 2, 207], [2, 206, 2, 208], [2, 207, 2, 209], [2, 208, 2, 210], [2, 209, 2, 211], [2, 210, 1, 211], [1, 212, 2, 213], [2, 212, 2, 214], [2, 213, 2, 215], [2, 214, 2, 216], [2, 215, 2, 217], [2, 216, 2, 218], [2, 217, 2, 219], [2, 218, 2, 220], [2, 219, 2, 221], [2, 220, 2, 222], [2, 221, 2, 223], [2, 222, 2, 224], [2, 223, 2, 225], [2, 224, 3, 225], [3, 226, 2, 227], [2, 226, 2, 228], [2, 227, 2, 229], [2, 228, 2, 230], [2, 229, 2, 231], [2, 230, 2, 232], [2, 231, 1, 232], [1, 233, 2, 234], [2, 233, 2, 235], [2, 234, 2, 236], [2, 235, 2, 237], [2, 236, 2, 238], [2, 237, 2, 239], [2, 238, 2, 240], [2, 239, 2, 241], [2, 240, 2, 242], [2, 241, 2, 243], [2, 242, 2, 244], [2, 243, 2, 245], [2, 244, 2, 246], [2, 245, 3, 246], [3, 247, 2, 248], [2, 247, 2, 249], [2, 248, 2, 250], [2, 249, 2, 251], [2, 250, 2, 252], [2, 251, 2, 253], [2, 252, 1, 253], [1, 254, 2, 255], [2, 254, 2, 256], [2, 255, 2, 257], [2, 256, 2, 258], [2, 257, 2, 259], [2, 258, 2, 260], [2, 259, 2, 261], [2, 260, 2, 262], [2, 261, 2, 263], [2, 262, 2, 264], [2, 263, 2, 265], [2, 264, 2, 266], [2, 265, 2, 267], [2, 266, 3, 267], [3, 268, 2, 269], [2, 268, 2, 270], [2, 269, 2, 271], [2, 270, 2, 272], [2, 271, 2, 273], [2, 272, 2, 274], [2, 273, 1, 274], [1, 275, 2, 276], [2, 275, 2, 277], [2, 276, 2, 278], [2, 277, 2, 279], [2, 278, 2, 280], [2, 279, 2, 281], [2, 280, 2, 282], [2, 281, 2, 283], [2, 282, 2, 284], [2, 283, 2, 285], [2, 284, 2, 286], [2, 285, 2, 287], [2, 286, 2, 288], [2, 287, 3, 288], [3, 289, 2, 290], [2, 289, 2, 291], [2, 290, 2, 292], [2, 291, 2, 293], [2, 292, 2, 294], [2, 293, 2, 295], [2, 294, 1, 295], [1, 296, 2, 297], [2, 296, 2, 298], [2, 297, 2, 299], [2, 298, 2, 300], [2, 299, 2, 301], [2, 300, 2, 302], [2, 301, 2, 303], [2, 302, 2, 304], [2, 303, 2, 305], [2, 304, 2, 306], [2, 305, 2, 307], [2, 306, 2, 308], [2, 307, 2, 309], [2, 308, 3, 309], [3, 310, 2, 311], [2, 310, 2, 312], [2, 311, 2, 313], [2, 312, 2, 314], [2, 313, 2, 315], [2, 314, 2, 316], [2, 315, 1, 316], [1, 317, 2, 318], [2, 317, 2, 319], [2, 318, 2, 320], [2, 319, 2, 321], [2, 320, 2, 322], [2, 321, 2, 323], [2, 322, 2, 324], [2, 323, 2, 325], [2, 324, 2, 326], [2, 325, 2, 327], [2, 326, 2, 328], [2, 327, 2, 329], [2, 328, 2, 330], [2, 329, 3, 330], [3, 331, 2, 332], [2, 331, 2, 333], [2, 332, 2, 334], [2, 333, 2, 335], [2, 334, 2, 336], [2, 335, 2, 337], [2, 336, 1, 337], [1, 338, 2, 339], [2, 338, 2, 340], [2, 339, 2, 341], [2, 340, 2, 342], [2, 341, 2, 343], [2, 342, 2, 344], [2, 343, 2, 345], [2, 344, 2, 346], [2, 345, 2, 347], [2, 346, 2, 348], [2, 347, 2, 349], [2, 348, 2, 350], [2, 349, 2, 351], [2, 350, 3, 351], [3, 352, 2, 353], [2, 352, 2, 354], [2, 353, 2, 355], [2, 354, 2, 356], [2, 355, 2, 357], [2, 356, 2, 358], [2, 357, 1, 358], [1, 359, 2, 360], [2, 359, 2, 361], [2, 360, 2, 362], [2, 361, 2, 363], [2, 362, 2, 364], [2, 363, 2, 365], [2, 364, 2, 366], [2, 365, 2, 367], [2, 366, 2, 368], [2, 367, 2, 369], [2, 368, 2, 370], [2, 369, 2, 371], [2, 370, 2, 372], [2, 371, 3, 372], [3, 373, 2, 374], [2, 373, 2, 375], [2, 374, 2, 376], [2, 375, 2, 377], [2, 376, 2, 378], [2, 377, 2, 379], [2, 378, 1, 379], [1, 380, 2, 381], [2, 380, 2, 382], [2, 381, 2, 383], [2, 382, 2, 384], [2, 383, 2, 385], [2, 384, 2, 386], [2, 385, 2, 387], [2, 386, 2, 388], [2, 387, 2, 389], [2, 388, 2, 390], [2, 389, 2, 391], [2, 390, 2, 392], [2, 391, 2, 393], [2, 392, 3, 393], [3, 394, 2, 395], [2, 394, 2, 396], [2, 395, 2, 397], [2, 396, 2, 398], [2, 397, 2, 399], [2, 398, 2, 400], [2, 399, 1, 400], [1, 401, 2, 402], [2, 401, 2, 403], [2, 402, 2, 404], [2, 403, 2, 405], [2, 404, 2, 406], [2, 405, 2, 407], [2, 406, 2, 408], [2, 407, 2, 409], [2, 408, 2, 410], [2, 409, 2, 411], [2, 410, 2, 412], [2, 411, 2, 413], [2, 412, 2, 414], [2, 413, 3, 414], [3, 415, 2, 416], [2, 415, 2, 417], [2, 416, 2, 418], [2, 417, 2, 419], [2, 418, 2, 420], [2, 419, 2, 421], [2, 420, 1, 421], [1, 422, 2, 423], [2, 422, 2, 424], [2, 423, 2, 425], [2, 424, 2, 426], [2, 425, 2, 427], [2, 426, 2, 428], [2, 427, 2, 429], [2, 428, 2, 430], [2, 429, 2, 431], [2, 430, 2, 432], [2, 431, 2, 433], [2, 432, 2, 434], [2, 433, 2, 435], [2, 434, 3, 435], [3, 436, 2, 437], [2, 436, 2, 438], [2, 437, 2, 439], [2, 438, 2, 440], [2, 439, 2, 441], [2, 440, 2, 442], [2, 441, 1, 442], [1, 443, 2, 444], [2, 443, 2, 445], [2, 444, 2, 446], [2, 445, 2, 447], [2, 446, 2, 448], [2, 447, 2, 449], [2, 448, 2, 450], [2, 449, 2, 451], [2, 450, 2, 452], [2, 451, 2, 453], [2, 452, 2, 454], [2, 453, 2, 455], [2, 454, 2, 456], [2, 455, 3, 456], [3, 457, 2, 458], [2, 457, 2, 459], [2, 458, 2, 460], [2, 459, 2, 461], [2, 460, 2, 462], [2, 461, 2, 463], [2, 462, 1, 463], [1, 464, 2, 465], [2, 464, 2, 466], [2, 465, 2, 467], [2, 466, 2, 468], [2, 467, 2, 469], [2, 468, 2, 470], [2, 469, 2, 471], [2, 470, 2, 472], [2, 471, 2, 473], [2, 472, 2, 474], [2, 473, 2, 475], [2, 474, 2, 476], [2, 475, 2, 477], [2, 476, 3, 477], [3, 478, 2, 479], [2, 478, 2, 480], [2, 479, 2, 481], [2, 480, 2, 482], [2, 481, 2, 483], [2, 482, 2, 484], [2, 483, 1, 484], [1, 485, 2, 486], [2, 485, 2, 487], [2, 486, 2, 488], [2, 487, 2, 489], [2, 488, 2, 490], [2, 489, 2, 491], [2, 490, 2, 492], [2, 491, 2, 493], [2, 492, 2, 494], [2, 493, 2, 495], [2, 494, 2, 496], [2, 495, 2, 497], [2, 496, 2, 498], [2, 497, 3, 498], [3, 499, 2, 500], [2, 499, 2, 501], [2, 500, 2, 502], [2, 501, 2, 503], [2, 502, 2, 504], [2, 503, 2, 505], [2, 504, 1, 505], [1, 506, 2, 507], [2, 506, 2, 508], [2, 507, 2, 509], [2, 508, 2, 510], [2, 509, 2, 511], [2, 510, 2, 512], [2, 511, 2, 513], [2, 512, 2, 514], [2, 513, 2, 515], [2, 514, 2, 516], [2, 515, 2, 517], [2, 516, 2, 518], [2, 517, 2, 519], [2, 518, 3, 519], [3, 520, 2, 521], [2, 520, 2, 522], [2, 521, 2, 523], [2, 522, 2, 524], [2, 523, 2, 525], [2, 524, 2, 526], [2, 525, 1, 526], [1, 527, 2, 528], [2, 527, 2, 529], [2, 528, 2, 530], [2, 529, 2, 531], [2, 530, 2, 532], [2, 531, 2, 533], [2, 532, 2, 534], [2, 533, 2, 535], [2, 534, 2, 536], [2, 535, 2, 537], [2, 536, 2, 538], [2, 537, 2, 539], [2, 538, 2, 540], [2, 539, 3, 540], [3, 541, 2, 542], [2, 541, 2, 543], [2, 542, 2, 544], [2, 543, 2, 545], [2, 544, 2, 546], [2, 545, 2, 547], [2, 546, 1, 547], [1, 548, 2, 549], [2, 548, 2, 550], [2, 549, 2, 551], [2, 550, 2, 552], [2, 551, 2, 553], [2, 552, 2, 554], [2, 553, 2, 555], [2, 554, 2, 556], [2, 555, 2, 557], [2, 556, 2, 558], [2, 557, 2, 559], [2, 558, 2, 560], [2, 559, 2, 561], [2, 560, 3, 561], [3, 562, 2, 563], [2, 562, 2, 564], [2, 563, 2, 565], [2, 564, 2, 566], [2, 565, 2, 567], [2, 566, 2, 568], [2, 567, 1, 568], [1, 569, 2, 570], [2, 569, 2, 571], [2, 570, 2, 572], [2, 571, 2, 573], [2, 572, 2, 574], [2, 573, 2, 575], [2, 574, 2, 576], [2, 575, 2, 577], [2, 576, 2, 578], [2, 577, 2, 579], [2, 578, 2, 580], [2, 579, 2, 581], [2, 580, 2, 582], [2, 581, 3, 582], [3, 583, 2, 584], [2, 583, 2, 585], [2, 584, 2, 586], [2, 585, 2, 587], [2, 586, 2, 588], [2, 587, 2, 589], [2, 588, 1, 589], [1, 590, 2, 591], [2, 590, 2, 592], [2, 591, 2, 593], [2, 592, 2, 594], [2, 593, 2, 595], [2, 594, 2, 596], [2, 595, 2, 597], [2, 596, 2, 598], [2, 597, 2, 599], [2, 598, 2, 600], [2, 599, 2, 601], [2, 600, 2, 602], [2, 601, 2, 603], [2, 602, 3, 603], [3, 604, 2, 605], [2, 604, 2, 606], [2, 605, 2, 607], [2, 606, 2, 608], [2, 607, 2, 609], [2, 608, 2, 610], [2, 609, 1, 610], [1, 611, 2, 612], [2, 611, 2, 613], [2, 612, 2, 614], [2, 613, 2, 615], [2, 614, 2, 616], [2, 615, 2, 617], [2, 616, 2, 618], [2, 617, 2, 619], [2, 618, 2, 620], [2, 619, 2, 621], [2, 620, 2, 622], [2, 621, 2, 623], [2, 622, 2, 624], [2, 623, 3, 624], [3, 625, 2, 626], [2, 625, 2, 627], [2, 626, 2, 628], [2, 627, 2, 629], [2, 628, 2, 630], [2, 629, 2, 631], [2, 630, 1, 631], [1, 632, 2, 633], [2, 632, 2, 634], [2, 633, 2, 635], [2, 634, 2, 636], [2, 635, 2, 637], [2, 636, 2, 638], [2, 637, 2, 639], [2, 638, 2, 640], [2, 639, 2, 641], [2, 640, 2, 642], [2, 641, 2, 643], [2, 642, 2, 644], [2, 643, 2, 645], [2, 644, 3, 645], [3, 646, 2, 647], [2, 646, 2, 648], [2, 647, 2, 649], [2, 648, 2, 650], [2, 649, 2, 651], [2, 650, 2, 652], [2, 651, 1, 652], [1, 653, 2, 654], [2, 653, 2, 655], [2, 654, 2, 656], [2, 655, 2, 657], [2, 656, 2, 658], [2, 657, 2, 659], [2, 658, 2, 660], [2, 659, 2, 661], [2, 660, 2, 662], [2, 661, 2, 663], [2, 662, 2, 664], [2, 663, 2, 665], [2, 664, 2, 666], [2, 665, 3, 666], [3, 667, 2, 668], [2, 667, 2, 669], [2, 668, 2, 670], [2, 669, 2, 671], [2, 670, 2, 672], [2, 671, 2, 673], [2, 672, 1, 673], [1, 674, 2, 675], [2, 674, 2, 676], [2, 675, 2, 677], [2, 676, 2, 678], [2, 677, 2, 679], [2, 678, 2, 680], [2, 679, 2, 681], [2, 680, 2, 682], [2, 681, 2, 683], [2, 682, 2, 684], [2, 683, 2, 685], [2, 684, 2, 686], [2, 685, 2, 687], [2, 686, 3, 687], [3, 688, 2, 689], [2, 688, 2, 690], [2, 689, 2, 691], [2, 690, 2, 692], [2, 691, 2, 693], [2, 692, 2, 694], [2, 693, 1, 694], [1, 695, 2, 696], [2, 695, 2, 697], [2, 696, 2, 698], [2, 697, 2, 699], [2, 698, 2, 700], [2, 699, 2, 701], [2, 700, 2, 702], [2, 701, 2, 703], [2, 702, 2, 704], [2, 703, 2, 705], [2, 704, 2, 706], [2, 705, 2, 707], [2, 706, 2, 708], [2, 707, 3, 708], [3, 709, 2, 710], [2, 709, 2, 711], [2, 710, 2, 712], [2, 711, 2, 713], [2, 712, 2, 714], [2, 713, 2, 715], [2, 714, 1, 715], [1, 716, 2, 717], [2, 716, 2, 718], [2, 717, 2, 719], [2, 718, 2, 720], [2, 719, 2, 721], [2, 720, 2, 722], [2, 721, 2, 723], [2, 722, 2, 724], [2, 723, 2, 725], [2, 724, 2, 726], [2, 725, 2, 727], [2, 726, 2, 728], [2, 727, 2, 729], [2, 728, 3, 729], [3, 730, 2, 731], [2, 730, 2, 732], [2, 731, 2, 733], [2, 732, 2, 734], [2, 733, 2, 735], [2, 734, 2, 736], [2, 735, 1, 736], [1, 737, 2, 738], [2, 737, 2, 739], [2, 738, 2, 740], [2, 739, 2, 741], [2, 740, 2, 742], [2, 741, 2, 743], [2, 742, 2, 744], [2, 743, 2, 745], [2, 744, 2, 746], [2, 745, 2, 747], [2, 746, 2, 748], [2, 747, 2, 749], [2, 748, 2, 750], [2, 749, 3, 750], [3, 751, 2, 752], [2, 751, 2, 753], [2, 752, 2, 754], [2, 753, 2, 755], [2, 754, 2, 756], [2, 755, 2, 757], [2, 756, 1, 757], [1, 758, 2, 759], [2, 758, 2, 760], [2, 759, 2, 761], [2, 760, 2, 762], [2, 761, 2, 7], [-1, -1, -1, -1], [-1, -1, -1, -1], [-1, -1, -1, -1], [-1, -1, -1, -1], [-1, -1, -1, -1], [-1, -1, -1, -1], [-1, -1, -1, -1], [-1, -1, -1, -1], [-1, -1, -1, -1], [-1, -1, -1, -1], [-1, -1, -1, -1], [-1, -1, -1, -1], [-1, -1, -1, -1], [-1, -1, -1, -1], [-1, -1, -1, -1], [-1, -1, -1, -1], [-1, -1, -1, -1], [-1, -1, -1, -1], [-1, -1, -1, -1], [-1, -1, -1, -1], [-1, -1, -1, -1], [-1, -1, -1, -1], [-1, -1, -1, -1], [-1, -1, -1, -1], [-1, -1, -1, -1], [-1, -1, -1, -1], [-1, -1, -1, -1], [-1, -1, -1, -1], [-1, -1, -1, -1], [-1, -1, -1, -1], [-1, -1, -1, -1], [-1, -1, -1, -1], [-1, -1, -1, -1], [-1, -1, -1, -1], [-1, -1, -1, -1]], 'stapLoop': [], 'col': 18, 'loop': [0, 0, 0, 0, 0, 0, 0, 0, 0, 0, 0, 0, 0, 0, 0, 0, 0, 0, 0, 0, 0, 0, 0, 0, 0, 0, 1, 0, 0, 0, 0, 0, 0, 0, 0, 0, 0, 0, 0, 0, 0, 0, 0, 0, 0, 0, 0, 1, 0, 0, 0, 0, 0, 0, 0, 0, 0, 0, 0, 0, 0, 0, 0, 0, 0, 0, 0, 0, 1, 0, 0, 0, 0, 0, 0, 0, 0, 0, 0, 0, 0, 0, 0, 0, 0, 0, 0, 0, 0, 1, 0, 0, 0, 0, 0, 0, 0, 0, 0, 0, 0, 0, 0, 0, 0, 0, 0, 0, 0, 0, 1, 0, 0, 0, 0, 0, 0, 0, 0, 0, 0, 0, 0, 0, 0, 0, 0, 0, 0, 0, 0, 1, 0, 0, 0, 0, 0, 0, 0, 0, 0, 0, 0, 0, 0, 0, 0, 0, 0, 0, 0, 0, 1, 0, 0, 0, 0, 0, 0, 0, 0, 0, 0, 0, 0, 0, 0, 0, 0, 0, 0, 0, 0, 1, 0, 0, 0, 0, 0, 0, 0, 0, 0, 0, 0, 0, 0, 0, 0, 0, 0, 0, 0, 0, 1, 0, 0, 0, 0, 0, 0, 0, 0, 0, 0, 0, 0, 0, 0, 0, 0, 0, 0, 0, 0, 1, 0, 0, 0, 0, 0, 0, 0, 0, 0, 0, 0, 0, 0, 0, 0, 0, 0, 0, 0, 0, 1, 0, 0, 0, 0, 0, 0, 0, 0, 0, 0, 0, 0, 0, 0, 0, 0, 0, 0, 0, 0, 1, 0, 0, 0, 0, 0, 0, 0, 0, 0, 0, 0, 0, 0, 0, 0, 0, 0, 0, 0, 0, 1, 0, 0, 0, 0, 0, 0, 0, 0, 0, 0, 0, 0, 0, 0, 0, 0, 0, 0, 0, 0, 1, 0, 0, 0, 0, 0, 0, 0, 0, 0, 0, 0, 0, 0, 0, 0, 0, 0, 0, 0, 0, 1, 0, 0, 0, 0, 0, 0, 0, 0, 0, 0, 0, 0, 0, 0, 0, 0, 0, 0, 0, 0, 1, 0, 0, 0, 0, 0, 0, 0, 0, 0, 0, 0, 0, 0, 0, 0, 0, 0, 0, 0, 0, 1, 0, 0, 0, 0, 0, 0, 0, 0, 0, 0, 0, 0, 0, 0, 0, 0, 0, 0, 0, 0, 1, 0, 0, 0, 0, 0, 0, 0, 0, 0, 0, 0, 0, 0, 0, 0, 0, 0, 0, 0, 0, 1, 0, 0, 0, 0, 0, 0, 0, 0, 0, 0, 0, 0, 0, 0, 0, 0, 0, 0, 0, 0, 1, 0, 0, 0, 0, 0, 0, 0, 0, 0, 0, 0, 0, 0, 0, 0, 0, 0, 0, 0, 0, 1, 0, 0, 0, 0, 0, 0, 0, 0, 0, 0, 0, 0, 0, 0, 0, 0, 0, 0, 0, 0, 1, 0, 0, 0, 0, 0, 0, 0, 0, 0, 0, 0, 0, 0, 0, 0, 0, 0, 0, 0, 0, 1, 0, 0, 0, 0, 0, 0, 0, 0, 0, 0, 0, 0, 0, 0, 0, 0, 0, 0, 0, 0, 1, 0, 0, 0, 0, 0, 0, 0, 0, 0, 0, 0, 0, 0, 0, 0, 0, 0, 0, 0, 0, 1, 0, 0, 0, 0, 0, 0, 0, 0, 0, 0, 0, 0, 0, 0, 0, 0, 0, 0, 0, 0, 1, 0, 0, 0, 0, 0, 0, 0, 0, 0, 0, 0, 0, 0, 0, 0, 0, 0, 0, 0, 0, 1, 0, 0, 0, 0, 0, 0, 0, 0, 0, 0, 0, 0, 0, 0, 0, 0, 0, 0, 0, 0, 1, 0, 0, 0, 0, 0, 0, 0, 0, 0, 0, 0, 0, 0, 0, 0, 0, 0, 0, 0, 0, 1, 0, 0, 0, 0, 0, 0, 0, 0, 0, 0, 0, 0, 0, 0, 0, 0, 0, 0, 0, 0, 1, 0, 0, 0, 0, 0, 0, 0, 0, 0, 0, 0, 0, 0, 0, 0, 0, 0, 0, 0, 0, 1, 0, 0, 0, 0, 0, 0, 0, 0, 0, 0, 0, 0, 0, 0, 0, 0, 0, 0, 0, 0, 1, 0, 0, 0, 0, 0, 0, 0, 0, 0, 0, 0, 0, 0, 0, 0, 0, 0, 0, 0, 0, 1, 0, 0, 0, 0, 0, 0, 0, 0, 0, 0, 0, 0, 0, 0, 0, 0, 0, 0, 0, 0, 1, 0, 0, 0, 0, 0, 0, 0, 0, 0, 0, 0, 0, 0, 0, 0, 0, 0, 0, 0, 0, 1, 0, 0, 0, 0, 0, 0, 0, 0, 0, 0, 0, 0, 0, 0, 0, 0, 0, 0, 0, 0, 1, 0, 0, 0, 0, 0, 0, 0, 0, 0, 0, 0, 0, 0, 0, 0, 0, 0, 0, 0, 0, 0, 0, 0, 0, 0, 0, 0, 0, 0, 0, 0, 0, 0, 0, 0, 0], 'row': 2}, {'stap_colors': [], 'num': 36, 'scafLoop': [], 'stap': [[-1, -1, -1, -1], [-1, -1, -1, -1], [-1, -1, -1, -1], [-1, -1, -1, -1], [-1, -1, -1, -1], [-1, -1, -1, -1], [-1, -1, -1, -1], [36, 8, 36, 762], [36, 9, 36, 7], [36, 10, 36, 8], [36, 11, 36, 9], [36, 12, 36, 10], [36, 13, 36, 11], [3, 13, 36, 12], [36, 15, 3, 14], [36, 16, 36, 14], [36, 17, 36, 15], [36, 18, 36, 16], [36, 19, 36, 17], [36, 20, 36, 18], [36, 21, 36, 19], [36, 22, 36, 20], [36, 23, 36, 21], [36, 24, 36, 22], [36, 25, 36, 23], [36, 26, 36, 24], [36, 27, 36, 25], [36, 28, 36, 26], [36, 29, 36, 27], [36, 30, 36, 28], [36, 31, 36, 29], [36, 32, 36, 30], [36, 33, 36, 31], [36, 34, 36, 32], [3, 34, 36, 33], [36, 36, 3, 35], [36, 37, 36, 35], [36, 38, 36, 36], [36, 39, 36, 37], [36, 40, 36, 38], [36, 41, 36, 39], [36, 42, 36, 40], [36, 43, 36, 41], [36, 44, 36, 42], [36, 45, 36, 43], [36, 46, 36, 44], [36, 47, 36, 45], [36, 48, 36, 46], [36, 49, 36, 47], [36, 50, 36, 48], [36, 51, 36, 49], [36, 52, 36, 50], [36, 53, 36, 51], [36, 54, 36, 52], [36, 55, 36, 53], [3, 55, 36, 54], [36, 57, 3, 56], [36, 58, 36, 56], [36, 59, 36, 57], [36, 60, 36, 58], [36, 61, 36, 59], [36, 62, 36, 60], [36, 63, 36, 61], [36, 64, 36, 62], [36, 65, 36, 63], [36, 66, 36, 64], [36, 67, 36, 65], [36, 68, 36, 66], [36, 69, 36, 67], [36, 70, 36, 68], [36, 71, 36, 69], [36, 72, 36, 70], [36, 73, 36, 71], [36, 74, 36, 72], [36, 75, 36, 73], [36, 76, 36, 74], [3, 76, 36, 75], [36, 78, 3, 77], [36, 79, 36, 77], [36, 80, 36, 78], [36, 81, 36, 79], [36, 82, 36, 80], [36, 83, 36, 81], [36, 84, 36, 82], [36, 85, 36, 83], [36, 86, 36, 84], [36, 87, 36, 85], [36, 88, 36, 86], [36, 89, 36, 87], [36, 90, 36, 88], [36, 91, 36, 89], [36, 92, 36, 90], [36, 93, 36, 91], [36, 94, 36, 92], [36, 95, 36, 93], [36, 96, 36, 94], [36, 97, 36, 95], [3, 97, 36, 96], [36, 99, 3, 98], [36, 100, 36, 98], [36, 101, 36, 99], [36, 102, 36, 100], [36, 103, 36, 101], [36, 104, 36, 102], [36, 105, 36, 103], [36, 106, 36, 104], [36, 107, 36, 105], [36, 108, 36, 106], [36, 109, 36, 107], [36, 110, 36, 108], [36, 111, 36, 109], [36, 112, 36, 110], [36, 113, 36, 111], [36, 114, 36, 112], [36, 115, 36, 113], [36, 116, 36, 114], [36, 117, 36, 115], [36, 118, 36, 116], [3, 118, 36, 117], [36, 120, 3, 119], [36, 121, 36, 119], [36, 122, 36, 120], [36, 123, 36, 121], [36, 124, 36, 122], [36, 125, 36, 123], [36, 126, 36, 124], [36, 127, 36, 125], [36, 128, 36, 126], [36, 129, 36, 127], [36, 130, 36, 128], [36, 131, 36, 129], [36, 132, 36, 130], [36, 133, 36, 131], [36, 134, 36, 132], [36, 135, 36, 133], [36, 136, 36, 134], [36, 137, 36, 135], [36, 138, 36, 136], [36, 139, 36, 137], [3, 139, 36, 138], [36, 141, 3, 140], [36, 142, 36, 140], [36, 143, 36, 141], [36, 144, 36, 142], [36, 145, 36, 143], [36, 146, 36, 144], [36, 147, 36, 145], [36, 148, 36, 146], [36, 149, 36, 147], [36, 150, 36, 148], [36, 151, 36, 149], [36, 152, 36, 150], [36, 153, 36, 151], [36, 154, 36, 152], [36, 155, 36, 153], [36, 156, 36, 154], [36, 157, 36, 155], [36, 158, 36, 156], [36, 159, 36, 157], [36, 160, 36, 158], [3, 160, 36, 159], [36, 162, 3, 161], [36, 163, 36, 161], [36, 164, 36, 162], [36, 165, 36, 163], [36, 166, 36, 164], [36, 167, 36, 165], [36, 168, 36, 166], [36, 169, 36, 167], [36, 170, 36, 168], [36, 171, 36, 169], [36, 172, 36, 170], [36, 173, 36, 171], [36, 174, 36, 172], [36, 175, 36, 173], [36, 176, 36, 174], [36, 177, 36, 175], [36, 178, 36, 176], [36, 179, 36, 177], [36, 180, 36, 178], [36, 181, 36, 179], [3, 181, 36, 180], [36, 183, 3, 182], [36, 184, 36, 182], [36, 185, 36, 183], [36, 186, 36, 184], [36, 187, 36, 185], [36, 188, 36, 186], [36, 189, 36, 187], [36, 190, 36, 188], [36, 191, 36, 189], [36, 192, 36, 190], [36, 193, 36, 191], [36, 194, 36, 192], [36, 195, 36, 193], [36, 196, 36, 194], [36, 197, 36, 195], [36, 198, 36, 196], [36, 199, 36, 197], [36, 200, 36, 198], [36, 201, 36, 199], [36, 202, 36, 200], [3, 202, 36, 201], [36, 204, 3, 203], [36, 205, 36, 203], [36, 206, 36, 204], [36, 207, 36, 205], [36, 208, 36, 206], [36, 209, 36, 207], [36, 210, 36, 208], [36, 211, 36, 209], [36, 212, 36, 210], [36, 213, 36, 211], [36, 214, 36, 212], [36, 215, 36, 213], [36, 216, 36, 214], [36, 217, 36, 215], [36, 218, 36, 216], [36, 219, 36, 217], [36, 220, 36, 218], [36, 221, 36, 219], [36, 222, 36, 220], [36, 223, 36, 221], [3, 223, 36, 222], [36, 225, 3, 224], [36, 226, 36, 224], [36, 227, 36, 225], [36, 228, 36, 226], [36, 229, 36, 227], [36, 230, 36, 228], [36, 231, 36, 229], [36, 232, 36, 230], [36, 233, 36, 231], [36, 234, 36, 232], [36, 235, 36, 233], [36, 236, 36, 234], [36, 237, 36, 235], [36, 238, 36, 236], [36, 239, 36, 237], [36, 240, 36, 238], [36, 241, 36, 239], [36, 242, 36, 240], [36, 243, 36, 241], [36, 244, 36, 242], [3, 244, 36, 243], [36, 246, 3, 245], [36, 247, 36, 245], [36, 248, 36, 246], [36, 249, 36, 247], [36, 250, 36, 248], [36, 251, 36, 249], [36, 252, 36, 250], [36, 253, 36, 251], [36, 254, 36, 252], [36, 255, 36, 253], [36, 256, 36, 254], [36, 257, 36, 255], [36, 258, 36, 256], [36, 259, 36, 257], [36, 260, 36, 258], [36, 261, 36, 259], [36, 262, 36, 260], [36, 263, 36, 261], [36, 264, 36, 262], [36, 265, 36, 263], [3, 265, 36, 264], [36, 267, 3, 266], [36, 268, 36, 266], [36, 269, 36, 267], [36, 270, 36, 268], [36, 271, 36, 269], [36, 272, 36, 270], [36, 273, 36, 271], [36, 274, 36, 272], [36, 275, 36, 273], [36, 276, 36, 274], [36, 277, 36, 275], [36, 278, 36, 276], [36, 279, 36, 277], [36, 280, 36, 278], [36, 281, 36, 279], [36, 282, 36, 280], [36, 283, 36, 281], [36, 284, 36, 282], [36, 285, 36, 283], [36, 286, 36, 284], [3, 286, 36, 285], [36, 288, 3, 287], [36, 289, 36, 287], [36, 290, 36, 288], [36, 291, 36, 289], [36, 292, 36, 290], [36, 293, 36, 291], [36, 294, 36, 292], [36, 295, 36, 293], [36, 296, 36, 294], [36, 297, 36, 295], [36, 298, 36, 296], [36, 299, 36, 297], [36, 300, 36, 298], [36, 301, 36, 299], [36, 302, 36, 300], [36, 303, 36, 301], [36, 304, 36, 302], [36, 305, 36, 303], [36, 306, 36, 304], [36, 307, 36, 305], [3, 307, 36, 306], [36, 309, 3, 308], [36, 310, 36, 308], [36, 311, 36, 309], [36, 312, 36, 310], [36, 313, 36, 311], [36, 314, 36, 312], [36, 315, 36, 313], [36, 316, 36, 314], [36, 317, 36, 315], [36, 318, 36, 316], [36, 319, 36, 317], [36, 320, 36, 318], [36, 321, 36, 319], [36, 322, 36, 320], [36, 323, 36, 321], [36, 324, 36, 322], [36, 325, 36, 323], [36, 326, 36, 324], [36, 327, 36, 325], [36, 328, 36, 326], [3, 328, 36, 327], [36, 330, 3, 329], [36, 331, 36, 329], [36, 332, 36, 330], [36, 333, 36, 331], [36, 334, 36, 332], [36, 335, 36, 333], [36, 336, 36, 334], [36, 337, 36, 335], [36, 338, 36, 336], [36, 339, 36, 337], [36, 340, 36, 338], [36, 341, 36, 339], [36, 342, 36, 340], [36, 343, 36, 341], [36, 344, 36, 342], [36, 345, 36, 343], [36, 346, 36, 344], [36, 347, 36, 345], [36, 348, 36, 346], [36, 349, 36, 347], [3, 349, 36, 348], [36, 351, 3, 350], [36, 352, 36, 350], [36, 353, 36, 351], [36, 354, 36, 352], [36, 355, 36, 353], [36, 356, 36, 354], [36, 357, 36, 355], [36, 358, 36, 356], [36, 359, 36, 357], [36, 360, 36, 358], [36, 361, 36, 359], [36, 362, 36, 360], [36, 363, 36, 361], [36, 364, 36, 362], [36, 365, 36, 363], [36, 366, 36, 364], [36, 367, 36, 365], [36, 368, 36, 366], [36, 369, 36, 367], [36, 370, 36, 368], [3, 370, 36, 369], [36, 372, 3, 371], [36, 373, 36, 371], [36, 374, 36, 372], [36, 375, 36, 373], [36, 376, 36, 374], [36, 377, 36, 375], [36, 378, 36, 376], [36, 379, 36, 377], [36, 380, 36, 378], [36, 381, 36, 379], [36, 382, 36, 380], [36, 383, 36, 381], [36, 384, 36, 382], [36, 385, 36, 383], [36, 386, 36, 384], [36, 387, 36, 385], [36, 388, 36, 386], [36, 389, 36, 387], [36, 390, 36, 388], [36, 391, 36, 389], [3, 391, 36, 390], [36, 393, 3, 392], [36, 394, 36, 392], [36, 395, 36, 393], [36, 396, 36, 394], [36, 397, 36, 395], [36, 398, 36, 396], [36, 399, 36, 397], [36, 400, 36, 398], [36, 401, 36, 399], [36, 402, 36, 400], [36, 403, 36, 401], [36, 404, 36, 402], [36, 405, 36, 403], [36, 406, 36, 404], [36, 407, 36, 405], [36, 408, 36, 406], [36, 409, 36, 407], [36, 410, 36, 408], [36, 411, 36, 409], [36, 412, 36, 410], [3, 412, 36, 411], [36, 414, 3, 413], [36, 415, 36, 413], [36, 416, 36, 414], [36, 417, 36, 415], [36, 418, 36, 416], [36, 419, 36, 417], [36, 420, 36, 418], [36, 421, 36, 419], [36, 422, 36, 420], [36, 423, 36, 421], [36, 424, 36, 422], [36, 425, 36, 423], [36, 426, 36, 424], [36, 427, 36, 425], [36, 428, 36, 426], [36, 429, 36, 427], [36, 430, 36, 428], [36, 431, 36, 429], [36, 432, 36, 430], [36, 433, 36, 431], [3, 433, 36, 432], [36, 435, 3, 434], [36, 436, 36, 434], [36, 437, 36, 435], [36, 438, 36, 436], [36, 439, 36, 437], [36, 440, 36, 438], [36, 441, 36, 439], [36, 442, 36, 440], [36, 443, 36, 441], [36, 444, 36, 442], [36, 445, 36, 443], [36, 446, 36, 444], [36, 447, 36, 445], [36, 448, 36, 446], [36, 449, 36, 447], [36, 450, 36, 448], [36, 451, 36, 449], [36, 452, 36, 450], [36, 453, 36, 451], [36, 454, 36, 452], [3, 454, 36, 453], [36, 456, 3, 455], [36, 457, 36, 455], [36, 458, 36, 456], [36, 459, 36, 457], [36, 460, 36, 458], [36, 461, 36, 459], [36, 462, 36, 460], [36, 463, 36, 461], [36, 464, 36, 462], [36, 465, 36, 463], [36, 466, 36, 464], [36, 467, 36, 465], [36, 468, 36, 466], [36, 469, 36, 467], [36, 470, 36, 468], [36, 471, 36, 469], [36, 472, 36, 470], [36, 473, 36, 471], [36, 474, 36, 472], [36, 475, 36, 473], [3, 475, 36, 474], [36, 477, 3, 476], [36, 478, 36, 476], [36, 479, 36, 477], [36, 480, 36, 478], [36, 481, 36, 479], [36, 482, 36, 480], [36, 483, 36, 481], [36, 484, 36, 482], [36, 485, 36, 483], [36, 486, 36, 484], [36, 487, 36, 485], [36, 488, 36, 486], [36, 489, 36, 487], [36, 490, 36, 488], [36, 491, 36, 489], [36, 492, 36, 490], [36, 493, 36, 491], [36, 494, 36, 492], [36, 495, 36, 493], [36, 496, 36, 494], [3, 496, 36, 495], [36, 498, 3, 497], [36, 499, 36, 497], [36, 500, 36, 498], [36, 501, 36, 499], [36, 502, 36, 500], [36, 503, 36, 501], [36, 504, 36, 502], [36, 505, 36, 503], [36, 506, 36, 504], [36, 507, 36, 505], [36, 508, 36, 506], [36, 509, 36, 507], [36, 510, 36, 508], [36, 511, 36, 509], [36, 512, 36, 510], [36, 513, 36, 511], [36, 514, 36, 512], [36, 515, 36, 513], [36, 516, 36, 514], [36, 517, 36, 515], [3, 517, 36, 516], [36, 519, 3, 518], [36, 520, 36, 518], [36, 521, 36, 519], [36, 522, 36, 520], [36, 523, 36, 521], [36, 524, 36, 522], [36, 525, 36, 523], [36, 526, 36, 524], [36, 527, 36, 525], [36, 528, 36, 526], [36, 529, 36, 527], [36, 530, 36, 528], [36, 531, 36, 529], [36, 532, 36, 530], [36, 533, 36, 531], [36, 534, 36, 532], [36, 535, 36, 533], [36, 536, 36, 534], [36, 537, 36, 535], [36, 538, 36, 536], [3, 538, 36, 537], [36, 540, 3, 539], [36, 541, 36, 539], [36, 542, 36, 540], [36, 543, 36, 541], [36, 544, 36, 542], [36, 545, 36, 543], [36, 546, 36, 544], [36, 547, 36, 545], [36, 548, 36, 546], [36, 549, 36, 547], [36, 550, 36, 548], [36, 551, 36, 549], [36, 552, 36, 550], [36, 553, 36, 551], [36, 554, 36, 552], [36, 555, 36, 553], [36, 556, 36, 554], [36, 557, 36, 555], [36, 558, 36, 556], [36, 559, 36, 557], [3, 559, 36, 558], [36, 561, 3, 560], [36, 562, 36, 560], [36, 563, 36, 561], [36, 564, 36, 562], [36, 565, 36, 563], [36, 566, 36, 564], [36, 567, 36, 565], [36, 568, 36, 566], [36, 569, 36, 567], [36, 570, 36, 568], [36, 571, 36, 569], [36, 572, 36, 570], [36, 573, 36, 571], [36, 574, 36, 572], [36, 575, 36, 573], [36, 576, 36, 574], [36, 577, 36, 575], [36, 578, 36, 576], [36, 579, 36, 577], [36, 580, 36, 578], [3, 580, 36, 579], [36, 582, 3, 581], [36, 583, 36, 581], [36, 584, 36, 582], [36, 585, 36, 583], [36, 586, 36, 584], [36, 587, 36, 585], [36, 588, 36, 586], [36, 589, 36, 587], [36, 590, 36, 588], [36, 591, 36, 589], [36, 592, 36, 590], [36, 593, 36, 591], [36, 594, 36, 592], [36, 595, 36, 593], [36, 596, 36, 594], [36, 597, 36, 595], [36, 598, 36, 596], [36, 599, 36, 597], [36, 600, 36, 598], [36, 601, 36, 599], [3, 601, 36, 600], [36, 603, 3, 602], [36, 604, 36, 602], [36, 605, 36, 603], [36, 606, 36, 604], [36, 607, 36, 605], [36, 608, 36, 606], [36, 609, 36, 607], [36, 610, 36, 608], [36, 611, 36, 609], [36, 612, 36, 610], [36, 613, 36, 611], [36, 614, 36, 612], [36, 615, 36, 613], [36, 616, 36, 614], [36, 617, 36, 615], [36, 618, 36, 616], [36, 619, 36, 617], [36, 620, 36, 618], [36, 621, 36, 619], [36, 622, 36, 620], [3, 622, 36, 621], [36, 624, 3, 623], [36, 625, 36, 623], [36, 626, 36, 624], [36, 627, 36, 625], [36, 628, 36, 626], [36, 629, 36, 627], [36, 630, 36, 628], [36, 631, 36, 629], [36, 632, 36, 630], [36, 633, 36, 631], [36, 634, 36, 632], [36, 635, 36, 633], [36, 636, 36, 634], [36, 637, 36, 635], [36, 638, 36, 636], [36, 639, 36, 637], [36, 640, 36, 638], [36, 641, 36, 639], [36, 642, 36, 640], [36, 643, 36, 641], [3, 643, 36, 642], [36, 645, 3, 644], [36, 646, 36, 644], [36, 647, 36, 645], [36, 648, 36, 646], [36, 649, 36, 647], [36, 650, 36, 648], [36, 651, 36, 649], [36, 652, 36, 650], [36, 653, 36, 651], [36, 654, 36, 652], [36, 655, 36, 653], [36, 656, 36, 654], [36, 657, 36, 655], [36, 658, 36, 656], [36, 659, 36, 657], [36, 660, 36, 658], [36, 661, 36, 659], [36, 662, 36, 660], [36, 663, 36, 661], [36, 664, 36, 662], [3, 664, 36, 663], [36, 666, 3, 665], [36, 667, 36, 665], [36, 668, 36, 666], [36, 669, 36, 667], [36, 670, 36, 668], [36, 671, 36, 669], [36, 672, 36, 670], [36, 673, 36, 671], [36, 674, 36, 672], [36, 675, 36, 673], [36, 676, 36, 674], [36, 677, 36, 675], [36, 678, 36, 676], [36, 679, 36, 677], [36, 680, 36, 678], [36, 681, 36, 679], [36, 682, 36, 680], [36, 683, 36, 681], [36, 684, 36, 682], [36, 685, 36, 683], [3, 685, 36, 684], [36, 687, 3, 686], [36, 688, 36, 686], [36, 689, 36, 687], [36, 690, 36, 688], [36, 691, 36, 689], [36, 692, 36, 690], [36, 693, 36, 691], [36, 694, 36, 692], [36, 695, 36, 693], [36, 696, 36, 694], [36, 697, 36, 695], [36, 698, 36, 696], [36, 699, 36, 697], [36, 700, 36, 698], [36, 701, 36, 699], [36, 702, 36, 700], [36, 703, 36, 701], [36, 704, 36, 702], [36, 705, 36, 703], [36, 706, 36, 704], [3, 706, 36, 705], [36, 708, 3, 707], [36, 709, 36, 707], [36, 710, 36, 708], [36, 711, 36, 709], [36, 712, 36, 710], [36, 713, 36, 711], [36, 714, 36, 712], [36, 715, 36, 713], [36, 716, 36, 714], [36, 717, 36, 715], [36, 718, 36, 716], [36, 719, 36, 717], [36, 720, 36, 718], [36, 721, 36, 719], [36, 722, 36, 720], [36, 723, 36, 721], [36, 724, 36, 722], [36, 725, 36, 723], [36, 726, 36, 724], [36, 727, 36, 725], [3, 727, 36, 726], [36, 729, 3, 728], [36, 730, 36, 728], [36, 731, 36, 729], [36, 732, 36, 730], [36, 733, 36, 731], [36, 734, 36, 732], [36, 735, 36, 733], [36, 736, 36, 734], [36, 737, 36, 735], [36, 738, 36, 736], [36, 739, 36, 737], [36, 740, 36, 738], [36, 741, 36, 739], [36, 742, 36, 740], [36, 743, 36, 741], [36, 744, 36, 742], [36, 745, 36, 743], [36, 746, 36, 744], [36, 747, 36, 745], [36, 748, 36, 746], [3, 748, 36, 747], [36, 750, 3, 749], [36, 751, 36, 749], [36, 752, 36, 750], [36, 753, 36, 751], [36, 754, 36, 752], [36, 755, 36, 753], [36, 756, 36, 754], [36, 757, 36, 755], [36, 758, 36, 756], [36, 759, 36, 757], [36, 760, 36, 758], [36, 761, 36, 759], [36, 762, 36, 760], [36, 7, 36, 761], [-1, -1, -1, -1], [-1, -1, -1, -1], [-1, -1, -1, -1], [-1, -1, -1, -1], [-1, -1, -1, -1], [-1, -1, -1, -1], [-1, -1, -1, -1], [-1, -1, -1, -1], [-1, -1, -1, -1], [-1, -1, -1, -1], [-1, -1, -1, -1], [-1, -1, -1, -1], [-1, -1, -1, -1], [-1, -1, -1, -1], [-1, -1, -1, -1], [-1, -1, -1, -1], [-1, -1, -1, -1], [-1, -1, -1, -1], [-1, -1, -1, -1], [-1, -1, -1, -1], [-1, -1, -1, -1], [-1, -1, -1, -1], [-1, -1, -1, -1], [-1, -1, -1, -1], [-1, -1, -1, -1], [-1, -1, -1, -1], [-1, -1, -1, -1], [-1, -1, -1, -1], [-1, -1, -1, -1], [-1, -1, -1, -1], [-1, -1, -1, -1], [-1, -1, -1, -1], [-1, -1, -1, -1], [-1, -1, -1, -1], [-1, -1, -1, -1]], 'skip': [0, 0, 0, 0, 0, 0, 0, 0, 0, 0, 0, 0, 0, 0, 0, 0, 0, 0, 0, 0, 0, 0, 0, 0, 0, 0, -1, 0, 0, 0, 0, 0, 0, 0, 0, 0, 0, 0, 0, 0, 0, 0, 0, 0, 0, 0, 0, -1, 0, 0, 0, 0, 0, 0, 0, 0, 0, 0, 0, 0, 0, 0, 0, 0, 0, 0, 0, 0, -1, 0, 0, 0, 0, 0, 0, 0, 0, 0, 0, 0, 0, 0, 0, 0, 0, 0, 0, 0, 0, -1, 0, 0, 0, 0, 0, 0, 0, 0, 0, 0, 0, 0, 0, 0, 0, 0, 0, 0, 0, 0, -1, 0, 0, 0, 0, 0, 0, 0, 0, 0, 0, 0, 0, 0, 0, 0, 0, 0, 0, 0, 0, -1, 0, 0, 0, 0, 0, 0, 0, 0, 0, 0, 0, 0, 0, 0, 0, 0, 0, 0, 0, 0, -1, 0, 0, 0, 0, 0, 0, 0, 0, 0, 0, 0, 0, 0, 0, 0, 0, 0, 0, 0, 0, -1, 0, 0, 0, 0, 0, 0, 0, 0, 0, 0, 0, 0, 0, 0, 0, 0, 0, 0, 0, 0, -1, 0, 0, 0, 0, 0, 0, 0, 0, 0, 0, 0, 0, 0, 0, 0, 0, 0, 0, 0, 0, -1, 0, 0, 0, 0, 0, 0, 0, 0, 0, 0, 0, 0, 0, 0, 0, 0, 0, 0, 0, 0, -1, 0, 0, 0, 0, 0, 0, 0, 0, 0, 0, 0, 0, 0, 0, 0, 0, 0, 0, 0, 0, -1, 0, 0, 0, 0, 0, 0, 0, 0, 0, 0, 0, 0, 0, 0, 0, 0, 0, 0, 0, 0, -1, 0, 0, 0, 0, 0, 0, 0, 0, 0, 0, 0, 0, 0, 0, 0, 0, 0, 0, 0, 0, -1, 0, 0, 0, 0, 0, 0, 0, 0, 0, 0, 0, 0, 0, 0, 0, 0, 0, 0, 0, 0, -1, 0, 0, 0, 0, 0, 0, 0, 0, 0, 0, 0, 0, 0, 0, 0, 0, 0, 0, 0, 0, -1, 0, 0, 0, 0, 0, 0, 0, 0, 0, 0, 0, 0, 0, 0, 0, 0, 0, 0, 0, 0, -1, 0, 0, 0, 0, 0, 0, 0, 0, 0, 0, 0, 0, 0, 0, 0, 0, 0, 0, 0, 0, -1, 0, 0, 0, 0, 0, 0, 0, 0, 0, 0, 0, 0, 0, 0, 0, 0, 0, 0, 0, 0, -1, 0, 0, 0, 0, 0, 0, 0, 0, 0, 0, 0, 0, 0, 0, 0, 0, 0, 0, 0, 0, -1, 0, 0, 0, 0, 0, 0, 0, 0, 0, 0, 0, 0, 0, 0, 0, 0, 0, 0, 0, 0, -1, 0, 0, 0, 0, 0, 0, 0, 0, 0, 0, 0, 0, 0, 0, 0, 0, 0, 0, 0, 0, -1, 0, 0, 0, 0, 0, 0, 0, 0, 0, 0, 0, 0, 0, 0, 0, 0, 0, 0, 0, 0, -1, 0, 0, 0, 0, 0, 0, 0, 0, 0, 0, 0, 0, 0, 0, 0, 0, 0, 0, 0, 0, -1, 0, 0, 0, 0, 0, 0, 0, 0, 0, 0, 0, 0, 0, 0, 0, 0, 0, 0, 0, 0, -1, 0, 0, 0, 0, 0, 0, 0, 0, 0, 0, 0, 0, 0, 0, 0, 0, 0, 0, 0, 0, -1, 0, 0, 0, 0, 0, 0, 0, 0, 0, 0, 0, 0, 0, 0, 0, 0, 0, 0, 0, 0, -1, 0, 0, 0, 0, 0, 0, 0, 0, 0, 0, 0, 0, 0, 0, 0, 0, 0, 0, 0, 0, -1, 0, 0, 0, 0, 0, 0, 0, 0, 0, 0, 0, 0, 0, 0, 0, 0, 0, 0, 0, 0, -1, 0, 0, 0, 0, 0, 0, 0, 0, 0, 0, 0, 0, 0, 0, 0, 0, 0, 0, 0, 0, -1, 0, 0, 0, 0, 0, 0, 0, 0, 0, 0, 0, 0, 0, 0, 0, 0, 0, 0, 0, 0, -1, 0, 0, 0, 0, 0, 0, 0, 0, 0, 0, 0, 0, 0, 0, 0, 0, 0, 0, 0, 0, -1, 0, 0, 0, 0, 0, 0, 0, 0, 0, 0, 0, 0, 0, 0, 0, 0, 0, 0, 0, 0, -1, 0, 0, 0, 0, 0, 0, 0, 0, 0, 0, 0, 0, 0, 0, 0, 0, 0, 0, 0, 0, -1, 0, 0, 0, 0, 0, 0, 0, 0, 0, 0, 0, 0, 0, 0, 0, 0, 0, 0, 0, 0, -1, 0, 0, 0, 0, 0, 0, 0, 0, 0, 0, 0, 0, 0, 0, 0, 0, 0, 0, 0, 0, -1, 0, 0, 0, 0, 0, 0, 0, 0, 0, 0, 0, 0, 0, 0, 0, 0, 0, 0, 0, 0, 0, 0, 0, 0, 0, 0, 0, 0, 0, 0, 0, 0, 0, 0, 0, 0], 'scaf': [[-1, -1, -1, -1], [-1, -1, -1, -1], [-1, -1, -1, -1], [-1, -1, -1, -1], [-1, -1, -1, -1], [-1, -1, -1, -1], [-1, -1, -1, -1], [36, 762, 36, 8], [36, 7, 36, 9], [36, 8, 36, 10], [36, 9, 36, 11], [36, 10, 36, 12], [36, 11, 36, 13], [36, 12, 36, 14], [36, 13, 36, 15], [36, 14, 36, 16], [36, 15, 36, 17], [36, 16, 36, 18], [36, 17, 36, 19], [36, 18, 36, 20], [36, 19, 36, 21], [36, 20, 36, 22], [36, 21, 36, 23], [36, 22, -1, -1], [-1, -1, 36, 25], [36, 24, 36, 26], [36, 25, 36, 27], [36, 26, 36, 28], [36, 27, 36, 29], [36, 28, 36, 30], [36, 29, 36, 31], [36, 30, 36, 32], [36, 31, 36, 33], [36, 32, 36, 34], [36, 33, 36, 35], [36, 34, 36, 36], [36, 35, 36, 37], [36, 36, 36, 38], [36, 37, 36, 39], [36, 38, 36, 40], [36, 39, 36, 41], [36, 40, 36, 42], [36, 41, 36, 43], [36, 42, 36, 44], [36, 43, 36, 45], [36, 44, 36, 46], [36, 45, 36, 47], [36, 46, 36, 48], [36, 47, 36, 49], [36, 48, 36, 50], [36, 49, 36, 51], [36, 50, 36, 52], [36, 51, 36, 53], [36, 52, 36, 54], [36, 53, 36, 55], [36, 54, 36, 56], [36, 55, 36, 57], [36, 56, 36, 58], [36, 57, 36, 59], [36, 58, 36, 60], [36, 59, 36, 61], [36, 60, 36, 62], [36, 61, 36, 63], [36, 62, 36, 64], [36, 63, 36, 65], [36, 64, -1, -1], [-1, -1, 36, 67], [36, 66, 36, 68], [36, 67, 36, 69], [36, 68, 36, 70], [36, 69, 36, 71], [36, 70, 36, 72], [36, 71, 36, 73], [36, 72, 36, 74], [36, 73, 36, 75], [36, 74, 36, 76], [36, 75, 36, 77], [36, 76, 36, 78], [36, 77, 36, 79], [36, 78, 36, 80], [36, 79, 36, 81], [36, 80, 36, 82], [36, 81, 36, 83], [36, 82, 36, 84], [36, 83, 36, 85], [36, 84, 36, 86], [36, 85, 36, 87], [36, 86, 36, 88], [36, 87, 36, 89], [36, 88, 36, 90], [36, 89, 36, 91], [36, 90, 36, 92], [36, 91, 36, 93], [36, 92, 36, 94], [36, 93, 36, 95], [36, 94, 36, 96], [36, 95, 36, 97], [36, 96, 36, 98], [36, 97, 36, 99], [36, 98, 36, 100], [36, 99, 36, 101], [36, 100, 36, 102], [36, 101, 36, 103], [36, 102, 36, 104], [36, 103, 36, 105], [36, 104, 36, 106], [36, 105, 36, 107], [36, 106, -1, -1], [-1, -1, 36, 109], [36, 108, 36, 110], [36, 109, 36, 111], [36, 110, 36, 112], [36, 111, 36, 113], [36, 112, 36, 114], [36, 113, 36, 115], [36, 114, 36, 116], [36, 115, 36, 117], [36, 116, 36, 118], [36, 117, 36, 119], [36, 118, 36, 120], [36, 119, 36, 121], [36, 120, 36, 122], [36, 121, 36, 123], [36, 122, 36, 124], [36, 123, 36, 125], [36, 124, 36, 126], [36, 125, 36, 127], [36, 126, 36, 128], [36, 127, 36, 129], [36, 128, 36, 130], [36, 129, 36, 131], [36, 130, 36, 132], [36, 131, 36, 133], [36, 132, 36, 134], [36, 133, 36, 135], [36, 134, 36, 136], [36, 135, 36, 137], [36, 136, 36, 138], [36, 137, 36, 139], [36, 138, 36, 140], [36, 139, 36, 141], [36, 140, 36, 142], [36, 141, 36, 143], [36, 142, 36, 144], [36, 143, 36, 145], [36, 144, 36, 146], [36, 145, 36, 147], [36, 146, 36, 148], [36, 147, 36, 149], [36, 148, -1, -1], [-1, -1, 36, 151], [36, 150, 36, 152], [36, 151, 36, 153], [36, 152, 36, 154], [36, 153, 36, 155], [36, 154, 36, 156], [36, 155, 36, 157], [36, 156, 36, 158], [36, 157, 36, 159], [36, 158, 36, 160], [36, 159, 36, 161], [36, 160, 36, 162], [36, 161, 36, 163], [36, 162, 36, 164], [36, 163, 36, 165], [36, 164, 36, 166], [36, 165, 36, 167], [36, 166, 36, 168], [36, 167, 36, 169], [36, 168, 36, 170], [36, 169, 36, 171], [36, 170, 36, 172], [36, 171, 36, 173], [36, 172, 36, 174], [36, 173, 36, 175], [36, 174, 36, 176], [36, 175, 36, 177], [36, 176, 36, 178], [36, 177, 36, 179], [36, 178, 36, 180], [36, 179, 36, 181], [36, 180, 36, 182], [36, 181, 36, 183], [36, 182, 36, 184], [36, 183, 36, 185], [36, 184, 36, 186], [36, 185, 36, 187], [36, 186, 36, 188], [36, 187, 36, 189], [36, 188, 36, 190], [36, 189, 36, 191], [36, 190, -1, -1], [-1, -1, 36, 193], [36, 192, 36, 194], [36, 193, 36, 195], [36, 194, 36, 196], [36, 195, 36, 197], [36, 196, 36, 198], [36, 197, 36, 199], [36, 198, 36, 200], [36, 199, 36, 201], [36, 200, 36, 202], [36, 201, 36, 203], [36, 202, 36, 204], [36, 203, 36, 205], [36, 204, 36, 206], [36, 205, 36, 207], [36, 206, 36, 208], [36, 207, 36, 209], [36, 208, 36, 210], [36, 209, 36, 211], [36, 210, 36, 212], [36, 211, 36, 213], [36, 212, 36, 214], [36, 213, 36, 215], [36, 214, 36, 216], [36, 215, 36, 217], [36, 216, 36, 218], [36, 217, 36, 219], [36, 218, 36, 220], [36, 219, 36, 221], [36, 220, 36, 222], [36, 221, 36, 223], [36, 222, 36, 224], [36, 223, 36, 225], [36, 224, 36, 226], [36, 225, 36, 227], [36, 226, 36, 228], [36, 227, 36, 229], [36, 228, 36, 230], [36, 229, 36, 231], [36, 230, 36, 232], [36, 231, 36, 233], [36, 232, -1, -1], [-1, -1, 36, 235], [36, 234, 36, 236], [36, 235, 36, 237], [36, 236, 36, 238], [36, 237, 36, 239], [36, 238, 36, 240], [36, 239, 36, 241], [36, 240, 36, 242], [36, 241, 36, 243], [36, 242, 36, 244], [36, 243, 36, 245], [36, 244, 36, 246], [36, 245, 36, 247], [36, 246, 36, 248], [36, 247, 36, 249], [36, 248, 36, 250], [36, 249, 36, 251], [36, 250, 36, 252], [36, 251, 36, 253], [36, 252, 36, 254], [36, 253, 36, 255], [36, 254, 36, 256], [36, 255, 36, 257], [36, 256, 36, 258], [36, 257, 36, 259], [36, 258, 36, 260], [36, 259, 36, 261], [36, 260, 36, 262], [36, 261, 36, 263], [36, 262, 36, 264], [36, 263, 36, 265], [36, 264, 36, 266], [36, 265, 36, 267], [36, 266, 36, 268], [36, 267, 36, 269], [36, 268, 36, 270], [36, 269, 36, 271], [36, 270, 36, 272], [36, 271, 36, 273], [36, 272, 36, 274], [36, 273, 36, 275], [36, 274, -1, -1], [-1, -1, 36, 277], [36, 276, 36, 278], [36, 277, 36, 279], [36, 278, 36, 280], [36, 279, 36, 281], [36, 280, 36, 282], [36, 281, 36, 283], [36, 282, 36, 284], [36, 283, 36, 285], [36, 284, 36, 286], [36, 285, 36, 287], [36, 286, 36, 288], [36, 287, 36, 289], [36, 288, 36, 290], [36, 289, 36, 291], [36, 290, 36, 292], [36, 291, 36, 293], [36, 292, 36, 294], [36, 293, 36, 295], [36, 294, 36, 296], [36, 295, 36, 297], [36, 296, 36, 298], [36, 297, 36, 299], [36, 298, 36, 300], [36, 299, 36, 301], [36, 300, 36, 302], [36, 301, 36, 303], [36, 302, 36, 304], [36, 303, 36, 305], [36, 304, 36, 306], [36, 305, 36, 307], [36, 306, 36, 308], [36, 307, 36, 309], [36, 308, 36, 310], [36, 309, 36, 311], [36, 310, 36, 312], [36, 311, 36, 313], [36, 312, 36, 314], [36, 313, 36, 315], [36, 314, 36, 316], [36, 315, 36, 317], [36, 316, -1, -1], [-1, -1, 36, 319], [36, 318, 36, 320], [36, 319, 36, 321], [36, 320, 36, 322], [36, 321, 36, 323], [36, 322, 36, 324], [36, 323, 36, 325], [36, 324, 36, 326], [36, 325, 36, 327], [36, 326, 36, 328], [36, 327, 36, 329], [36, 328, 36, 330], [36, 329, 36, 331], [36, 330, 36, 332], [36, 331, 36, 333], [36, 332, 36, 334], [36, 333, 36, 335], [36, 334, 36, 336], [36, 335, 36, 337], [36, 336, 36, 338], [36, 337, 36, 339], [36, 338, 36, 340], [36, 339, 36, 341], [36, 340, 36, 342], [36, 341, 36, 343], [36, 342, 36, 344], [36, 343, 36, 345], [36, 344, 36, 346], [36, 345, 36, 347], [36, 346, 36, 348], [36, 347, 36, 349], [36, 348, 36, 350], [36, 349, 36, 351], [36, 350, 36, 352], [36, 351, 36, 353], [36, 352, 36, 354], [36, 353, 36, 355], [36, 354, 36, 356], [36, 355, 36, 357], [36, 356, 36, 358], [36, 357, 36, 359], [36, 358, -1, -1], [-1, -1, 36, 361], [36, 360, 36, 362], [36, 361, 36, 363], [36, 362, 36, 364], [36, 363, 36, 365], [36, 364, 36, 366], [36, 365, 36, 367], [36, 366, 36, 368], [36, 367, 36, 369], [36, 368, 36, 370], [36, 369, 36, 371], [36, 370, 36, 372], [36, 371, 36, 373], [36, 372, 36, 374], [36, 373, 36, 375], [36, 374, 36, 376], [36, 375, 36, 377], [36, 376, 36, 378], [36, 377, 36, 379], [36, 378, 36, 380], [36, 379, 36, 381], [36, 380, 36, 382], [36, 381, 36, 383], [36, 382, 36, 384], [36, 383, 36, 385], [36, 384, 36, 386], [36, 385, 36, 387], [36, 386, 36, 388], [36, 387, 36, 389], [36, 388, 36, 390], [36, 389, 36, 391], [36, 390, 36, 392], [36, 391, 36, 393], [36, 392, 36, 394], [36, 393, 36, 395], [36, 394, 36, 396], [36, 395, 36, 397], [36, 396, 36, 398], [36, 397, 36, 399], [36, 398, 36, 400], [36, 399, 36, 401], [36, 400, -1, -1], [-1, -1, 36, 403], [36, 402, 36, 404], [36, 403, 36, 405], [36, 404, 36, 406], [36, 405, 36, 407], [36, 406, 36, 408], [36, 407, 36, 409], [36, 408, 36, 410], [36, 409, 36, 411], [36, 410, 36, 412], [36, 411, 36, 413], [36, 412, 36, 414], [36, 413, 36, 415], [36, 414, 36, 416], [36, 415, 36, 417], [36, 416, 36, 418], [36, 417, 36, 419], [36, 418, 36, 420], [36, 419, 36, 421], [36, 420, 36, 422], [36, 421, 36, 423], [36, 422, 36, 424], [36, 423, 36, 425], [36, 424, 36, 426], [36, 425, 36, 427], [36, 426, 36, 428], [36, 427, 36, 429], [36, 428, 36, 430], [36, 429, 36, 431], [36, 430, 36, 432], [36, 431, 36, 433], [36, 432, 36, 434], [36, 433, 36, 435], [36, 434, 36, 436], [36, 435, 36, 437], [36, 436, 36, 438], [36, 437, 36, 439], [36, 438, 36, 440], [36, 439, 36, 441], [36, 440, 36, 442], [36, 441, 36, 443], [36, 442, -1, -1], [-1, -1, 36, 445], [36, 444, 36, 446], [36, 445, 36, 447], [36, 446, 36, 448], [36, 447, 36, 449], [36, 448, 36, 450], [36, 449, 36, 451], [36, 450, 36, 452], [36, 451, 36, 453], [36, 452, 36, 454], [36, 453, 36, 455], [36, 454, 36, 456], [36, 455, 36, 457], [36, 456, 36, 458], [36, 457, 36, 459], [36, 458, 36, 460], [36, 459, 36, 461], [36, 460, 36, 462], [36, 461, 36, 463], [36, 462, 36, 464], [36, 463, 36, 465], [36, 464, 36, 466], [36, 465, 36, 467], [36, 466, 36, 468], [36, 467, 36, 469], [36, 468, 36, 470], [36, 469, 36, 471], [36, 470, 36, 472], [36, 471, 36, 473], [36, 472, 36, 474], [36, 473, 36, 475], [36, 474, 36, 476], [36, 475, 36, 477], [36, 476, 36, 478], [36, 477, 36, 479], [36, 478, 36, 480], [36, 479, 36, 481], [36, 480, 36, 482], [36, 481, 36, 483], [36, 482, 36, 484], [36, 483, 36, 485], [36, 484, -1, -1], [-1, -1, 36, 487], [36, 486, 36, 488], [36, 487, 36, 489], [36, 488, 36, 490], [36, 489, 36, 491], [36, 490, 36, 492], [36, 491, 36, 493], [36, 492, 36, 494], [36, 493, 36, 495], [36, 494, 36, 496], [36, 495, 36, 497], [36, 496, 36, 498], [36, 497, 36, 499], [36, 498, 36, 500], [36, 499, 36, 501], [36, 500, 36, 502], [36, 501, 36, 503], [36, 502, 36, 504], [36, 503, 36, 505], [36, 504, 36, 506], [36, 505, 36, 507], [36, 506, 36, 508], [36, 507, 36, 509], [36, 508, 36, 510], [36, 509, 36, 511], [36, 510, 36, 512], [36, 511, 36, 513], [36, 512, 36, 514], [36, 513, 36, 515], [36, 514, 36, 516], [36, 515, 36, 517], [36, 516, 36, 518], [36, 517, 36, 519], [36, 518, 36, 520], [36, 519, 36, 521], [36, 520, 36, 522], [36, 521, 36, 523], [36, 522, 36, 524], [36, 523, 36, 525], [36, 524, 36, 526], [36, 525, 36, 527], [36, 526, -1, -1], [-1, -1, 36, 529], [36, 528, 36, 530], [36, 529, 36, 531], [36, 530, 36, 532], [36, 531, 36, 533], [36, 532, 36, 534], [36, 533, 36, 535], [36, 534, 36, 536], [36, 535, 36, 537], [36, 536, 36, 538], [36, 537, 36, 539], [36, 538, 36, 540], [36, 539, 36, 541], [36, 540, 36, 542], [36, 541, 36, 543], [36, 542, 36, 544], [36, 543, 36, 545], [36, 544, 36, 546], [36, 545, 36, 547], [36, 546, 36, 548], [36, 547, 36, 549], [36, 548, 36, 550], [36, 549, 36, 551], [36, 550, 36, 552], [36, 551, 36, 553], [36, 552, 36, 554], [36, 553, 36, 555], [36, 554, 36, 556], [36, 555, 36, 557], [36, 556, 36, 558], [36, 557, 36, 559], [36, 558, 36, 560], [36, 559, 36, 561], [36, 560, 36, 562], [36, 561, 36, 563], [36, 562, 36, 564], [36, 563, 36, 565], [36, 564, 36, 566], [36, 565, 36, 567], [36, 566, 36, 568], [36, 567, 36, 569], [36, 568, -1, -1], [-1, -1, 36, 571], [36, 570, 36, 572], [36, 571, 36, 573], [36, 572, 36, 574], [36, 573, 36, 575], [36, 574, 36, 576], [36, 575, 36, 577], [36, 576, 36, 578], [36, 577, 36, 579], [36, 578, 36, 580], [36, 579, 36, 581], [36, 580, 36, 582], [36, 581, 36, 583], [36, 582, 36, 584], [36, 583, 36, 585], [36, 584, 36, 586], [36, 585, 36, 587], [36, 586, 36, 588], [36, 587, 36, 589], [36, 588, 36, 590], [36, 589, 36, 591], [36, 590, 36, 592], [36, 591, 36, 593], [36, 592, 36, 594], [36, 593, 36, 595], [36, 594, 36, 596], [36, 595, 36, 597], [36, 596, 36, 598], [36, 597, 36, 599], [36, 598, 36, 600], [36, 599, 36, 601], [36, 600, 36, 602], [36, 601, 36, 603], [36, 602, 36, 604], [36, 603, 36, 605], [36, 604, 36, 606], [36, 605, 36, 607], [36, 606, 36, 608], [36, 607, 36, 609], [36, 608, 36, 610], [36, 609, 36, 611], [36, 610, -1, -1], [-1, -1, 36, 613], [36, 612, 36, 614], [36, 613, 36, 615], [36, 614, 36, 616], [36, 615, 36, 617], [36, 616, 36, 618], [36, 617, 36, 619], [36, 618, 36, 620], [36, 619, 36, 621], [36, 620, 36, 622], [36, 621, 36, 623], [36, 622, 36, 624], [36, 623, 36, 625], [36, 624, 36, 626], [36, 625, 36, 627], [36, 626, 36, 628], [36, 627, 36, 629], [36, 628, 36, 630], [36, 629, 36, 631], [36, 630, 36, 632], [36, 631, 36, 633], [36, 632, 36, 634], [36, 633, 36, 635], [36, 634, 36, 636], [36, 635, 36, 637], [36, 636, 36, 638], [36, 637, 36, 639], [36, 638, 36, 640], [36, 639, 36, 641], [36, 640, 36, 642], [36, 641, 36, 643], [36, 642, 36, 644], [36, 643, 36, 645], [36, 644, 36, 646], [36, 645, 36, 647], [36, 646, 36, 648], [36, 647, 36, 649], [36, 648, 36, 650], [36, 649, 36, 651], [36, 650, 36, 652], [36, 651, 36, 653], [36, 652, -1, -1], [-1, -1, 36, 655], [36, 654, 36, 656], [36, 655, 36, 657], [36, 656, 36, 658], [36, 657, 36, 659], [36, 658, 36, 660], [36, 659, 36, 661], [36, 660, 36, 662], [36, 661, 36, 663], [36, 662, 36, 664], [36, 663, 36, 665], [36, 664, 36, 666], [36, 665, 36, 667], [36, 666, 36, 668], [36, 667, 36, 669], [36, 668, 36, 670], [36, 669, 36, 671], [36, 670, 36, 672], [36, 671, 36, 673], [36, 672, 36, 674], [36, 673, 36, 675], [36, 674, 36, 676], [36, 675, 36, 677], [36, 676, 36, 678], [36, 677, 36, 679], [36, 678, 36, 680], [36, 679, 36, 681], [36, 680, 36, 682], [36, 681, 36, 683], [36, 682, 36, 684], [36, 683, 36, 685], [36, 684, 36, 686], [36, 685, 36, 687], [36, 686, 36, 688], [36, 687, 36, 689], [36, 688, 36, 690], [36, 689, 36, 691], [36, 690, 36, 692], [36, 691, 36, 693], [36, 692, 36, 694], [36, 693, 36, 695], [36, 694, -1, -1], [-1, -1, 36, 697], [36, 696, 36, 698], [36, 697, 36, 699], [36, 698, 36, 700], [36, 699, 36, 701], [36, 700, 36, 702], [36, 701, 36, 703], [36, 702, 36, 704], [36, 703, 36, 705], [36, 704, 36, 706], [36, 705, 36, 707], [36, 706, 36, 708], [36, 707, 36, 709], [36, 708, 36, 710], [36, 709, 36, 711], [36, 710, 36, 712], [36, 711, 36, 713], [36, 712, 36, 714], [36, 713, 36, 715], [36, 714, 36, 716], [36, 715, 36, 717], [36, 716, 36, 718], [36, 717, 36, 719], [36, 718, 36, 720], [36, 719, 36, 721], [36, 720, 36, 722], [36, 721, 36, 723], [36, 722, 36, 724], [36, 723, 36, 725], [36, 724, 36, 726], [36, 725, 36, 727], [36, 726, 36, 728], [36, 727, 36, 729], [36, 728, 36, 730], [36, 729, 36, 731], [36, 730, 36, 732], [36, 731, 36, 733], [36, 732, 36, 734], [36, 733, 36, 735], [36, 734, 36, 736], [36, 735, 36, 737], [36, 736, -1, -1], [-1, -1, 36, 739], [36, 738, 36, 740], [36, 739, 36, 741], [36, 740, 36, 742], [36, 741, 36, 743], [36, 742, 36, 744], [36, 743, 36, 745], [36, 744, 36, 746], [36, 745, 36, 747], [36, 746, 36, 748], [36, 747, 36, 749], [36, 748, 36, 750], [36, 749, 36, 751], [36, 750, 36, 752], [36, 751, 36, 753], [36, 752, 36, 754], [36, 753, 36, 755], [36, 754, 36, 756], [36, 755, 36, 757], [36, 756, 36, 758], [36, 757, 36, 759], [36, 758, 36, 760], [36, 759, 36, 761], [36, 760, 36, 762], [36, 761, 36, 7], [-1, -1, -1, -1], [-1, -1, -1, -1], [-1, -1, -1, -1], [-1, -1, -1, -1], [-1, -1, -1, -1], [-1, -1, -1, -1], [-1, -1, -1, -1], [-1, -1, -1, -1], [-1, -1, -1, -1], [-1, -1, -1, -1], [-1, -1, -1, -1], [-1, -1, -1, -1], [-1, -1, -1, -1], [-1, -1, -1, -1], [-1, -1, -1, -1], [-1, -1, -1, -1], [-1, -1, -1, -1], [-1, -1, -1, -1], [-1, -1, -1, -1], [-1, -1, -1, -1], [-1, -1, -1, -1], [-1, -1, -1, -1], [-1, -1, -1, -1], [-1, -1, -1, -1], [-1, -1, -1, -1], [-1, -1, -1, -1], [-1, -1, -1, -1], [-1, -1, -1, -1], [-1, -1, -1, -1], [-1, -1, -1, -1], [-1, -1, -1, -1], [-1, -1, -1, -1], [-1, -1, -1, -1], [-1, -1, -1, -1], [-1, -1, -1, -1]], 'stapLoop': [], 'col': 17, 'loop': [0, 0, 0, 0, 0, 0, 0, 0, 0, 0, 0, 0, 0, 0, 0, 0, 0, 0, 0, 0, 0, 0, 0, 0, 0, 0, 0, 0, 0, 0, 0, 0, 0, 0, 0, 0, 0, 0, 0, 0, 0, 0, 0, 0, 0, 0, 0, 0, 0, 0, 0, 0, 0, 0, 0, 0, 0, 0, 0, 0, 0, 0, 0, 0, 0, 0, 0, 0, 0, 0, 0, 0, 0, 0, 0, 0, 0, 0, 0, 0, 0, 0, 0, 0, 0, 0, 0, 0, 0, 0, 0, 0, 0, 0, 0, 0, 0, 0, 0, 0, 0, 0, 0, 0, 0, 0, 0, 0, 0, 0, 0, 0, 0, 0, 0, 0, 0, 0, 0, 0, 0, 0, 0, 0, 0, 0, 0, 0, 0, 0, 0, 0, 0, 0, 0, 0, 0, 0, 0, 0, 0, 0, 0, 0, 0, 0, 0, 0, 0, 0, 0, 0, 0, 0, 0, 0, 0, 0, 0, 0, 0, 0, 0, 0, 0, 0, 0, 0, 0, 0, 0, 0, 0, 0, 0, 0, 0, 0, 0, 0, 0, 0, 0, 0, 0, 0, 0, 0, 0, 0, 0, 0, 0, 0, 0, 0, 0, 0, 0, 0, 0, 0, 0, 0, 0, 0, 0, 0, 0, 0, 0, 0, 0, 0, 0, 0, 0, 0, 0, 0, 0, 0, 0, 0, 0, 0, 0, 0, 0, 0, 0, 0, 0, 0, 0, 0, 0, 0, 0, 0, 0, 0, 0, 0, 0, 0, 0, 0, 0, 0, 0, 0, 0, 0, 0, 0, 0, 0, 0, 0, 0, 0, 0, 0, 0, 0, 0, 0, 0, 0, 0, 0, 0, 0, 0, 0, 0, 0, 0, 0, 0, 0, 0, 0, 0, 0, 0, 0, 0, 0, 0, 0, 0, 0, 0, 0, 0, 0, 0, 0, 0, 0, 0, 0, 0, 0, 0, 0, 0, 0, 0, 0, 0, 0, 0, 0, 0, 0, 0, 0, 0, 0, 0, 0, 0, 0, 0, 0, 0, 0, 0, 0, 0, 0, 0, 0, 0, 0, 0, 0, 0, 0, 0, 0, 0, 0, 0, 0, 0, 0, 0, 0, 0, 0, 0, 0, 0, 0, 0, 0, 0, 0, 0, 0, 0, 0, 0, 0, 0, 0, 0, 0, 0, 0, 0, 0, 0, 0, 0, 0, 0, 0, 0, 0, 0, 0, 0, 0, 0, 0, 0, 0, 0, 0, 0, 0, 0, 0, 0, 0, 0, 0, 0, 0, 0, 0, 0, 0, 0, 0, 0, 0, 0, 0, 0, 0, 0, 0, 0, 0, 0, 0, 0, 0, 0, 0, 0, 0, 0, 0, 0, 0, 0, 0, 0, 0, 0, 0, 0, 0, 0, 0, 0, 0, 0, 0, 0, 0, 0, 0, 0, 0, 0, 0, 0, 0, 0, 0, 0, 0, 0, 0, 0, 0, 0, 0, 0, 0, 0, 0, 0, 0, 0, 0, 0, 0, 0, 0, 0, 0, 0, 0, 0, 0, 0, 0, 0, 0, 0, 0, 0, 0, 0, 0, 0, 0, 0, 0, 0, 0, 0, 0, 0, 0, 0, 0, 0, 0, 0, 0, 0, 0, 0, 0, 0, 0, 0, 0, 0, 0, 0, 0, 0, 0, 0, 0, 0, 0, 0, 0, 0, 0, 0, 0, 0, 0, 0, 0, 0, 0, 0, 0, 0, 0, 0, 0, 0, 0, 0, 0, 0, 0, 0, 0, 0, 0, 0, 0, 0, 0, 0, 0, 0, 0, 0, 0, 0, 0, 0, 0, 0, 0, 0, 0, 0, 0, 0, 0, 0, 0, 0, 0, 0, 0, 0, 0, 0, 0, 0, 0, 0, 0, 0, 0, 0, 0, 0, 0, 0, 0, 0, 0, 0, 0, 0, 0, 0, 0, 0, 0, 0, 0, 0, 0, 0, 0, 0, 0, 0, 0, 0, 0, 0, 0, 0, 0, 0, 0, 0, 0, 0, 0, 0, 0, 0, 0, 0, 0, 0, 0, 0, 0, 0, 0, 0, 0, 0, 0, 0, 0, 0, 0, 0, 0, 0, 0, 0, 0, 0, 0, 0, 0, 0, 0, 0, 0, 0, 0, 0, 0, 0, 0, 0, 0, 0, 0, 0, 0, 0, 0, 0, 0, 0, 0, 0, 0, 0, 0, 0, 0, 0, 0, 0, 0, 0, 0, 0, 0, 0, 0, 0, 0, 0, 0, 0, 0, 0, 0, 0, 0, 0, 0, 0, 0, 0, 0, 0, 0, 0, 0, 0, 0, 0, 0, 0, 0, 0, 0, 0, 0, 0, 0, 0, 0, 0, 0, 0, 0, 0, 0, 0, 0, 0, 0, 0, 0, 0, 0, 0, 0, 0, 0, 0, 0, 0, 0, 0, 0, 0, 0, 0, 0, 0, 0, 0, 0, 0, 0, 0, 0, 0, 0, 0, 0, 0, 0, 0, 0, 0, 0, 0, 0, 0, 0, 0, 0, 0, 0, 0, 0, 0, 0, 0, 0, 0, 0, 0, 0], 'row': 3}, {'stap_colors': [[7, 5749504], [28, 5749504], [49, 5749504], [70, 5749504], [91, 5749504], [112, 5749504], [133, 5749504], [154, 5749504], [175, 5749504], [196, 5749504], [217, 5749504], [238, 5749504], [259, 5749504], [280, 5749504], [301, 5749504], [322, 5749504], [343, 5749504], [364, 5749504], [385, 5749504], [406, 5749504], [427, 5749504], [448, 5749504], [469, 5749504], [490, 5749504], [511, 5749504], [532, 5749504], [553, 5749504], [574, 5749504], [595, 5749504], [616, 5749504], [637, 5749504], [658, 5749504], [679, 5749504], [700, 5749504], [721, 5749504], [742, 5749504], [7, 5749504], [28, 5749504], [49, 5749504], [70, 5749504], [91, 5749504], [112, 5749504], [133, 5749504], [154, 5749504], [175, 5749504], [196, 5749504], [217, 5749504], [238, 5749504], [259, 5749504], [280, 5749504], [301, 5749504], [322, 5749504], [343, 5749504], [364, 5749504], [385, 5749504], [406, 5749504], [427, 5749504], [448, 5749504], [469, 5749504], [490, 5749504], [511, 5749504], [532, 5749504], [553, 5749504], [574, 5749504], [595, 5749504], [616, 5749504], [637, 5749504], [658, 5749504], [679, 5749504], [700, 5749504], [721, 5749504], [742, 5749504]], 'num': 3, 'scafLoop': [], 'stap': [[-1, -1, -1, -1], [-1, -1, -1, -1], [-1, -1, -1, -1], [-1, -1, -1, -1], [-1, -1, -1, -1], [-1, -1, -1, -1], [-1, -1, -1, -1], [-1, -1, 3, 8], [3, 7, 3, 9], [3, 8, 3, 10], [3, 9, 3, 11], [3, 10, 3, 12], [3, 11, 3, 13], [3, 12, 36, 13], [36, 14, 3, 15], [3, 14, 3, 16], [3, 15, 3, 17], [3, 16, 3, 18], [3, 17, 3, 19], [3, 18, 3, 20], [3, 19, 3, 21], [3, 20, 3, 22], [3, 21, 3, 23], [3, 22, 3, 24], [3, 23, 3, 25], [3, 24, 3, 26], [3, 25, 3, 27], [3, 26, -1, -1], [-1, -1, 3, 29], [3, 28, 3, 30], [3, 29, 3, 31], [3, 30, 3, 32], [3, 31, 3, 33], [3, 32, 3, 34], [3, 33, 36, 34], [36, 35, 3, 36], [3, 35, 3, 37], [3, 36, 3, 38], [3, 37, 3, 39], [3, 38, 3, 40], [3, 39, 3, 41], [3, 40, 3, 42], [3, 41, 3, 43], [3, 42, 3, 44], [3, 43, 3, 45], [3, 44, 3, 46], [3, 45, 3, 47], [3, 46, 3, 48], [3, 47, -1, -1], [-1, -1, 3, 50], [3, 49, 3, 51], [3, 50, 3, 52], [3, 51, 3, 53], [3, 52, 3, 54], [3, 53, 3, 55], [3, 54, 36, 55], [36, 56, 3, 57], [3, 56, 3, 58], [3, 57, 3, 59], [3, 58, 3, 60], [3, 59, 3, 61], [3, 60, 3, 62], [3, 61, 3, 63], [3, 62, 3, 64], [3, 63, 3, 65], [3, 64, 3, 66], [3, 65, 3, 67], [3, 66, 3, 68], [3, 67, 3, 69], [3, 68, -1, -1], [-1, -1, 3, 71], [3, 70, 3, 72], [3, 71, 3, 73], [3, 72, 3, 74], [3, 73, 3, 75], [3, 74, 3, 76], [3, 75, 36, 76], [36, 77, 3, 78], [3, 77, 3, 79], [3, 78, 3, 80], [3, 79, 3, 81], [3, 80, 3, 82], [3, 81, 3, 83], [3, 82, 3, 84], [3, 83, 3, 85], [3, 84, 3, 86], [3, 85, 3, 87], [3, 86, 3, 88], [3, 87, 3, 89], [3, 88, 3, 90], [3, 89, -1, -1], [-1, -1, 3, 92], [3, 91, 3, 93], [3, 92, 3, 94], [3, 93, 3, 95], [3, 94, 3, 96], [3, 95, 3, 97], [3, 96, 36, 97], [36, 98, 3, 99], [3, 98, 3, 100], [3, 99, 3, 101], [3, 100, 3, 102], [3, 101, 3, 103], [3, 102, 3, 104], [3, 103, 3, 105], [3, 104, 3, 106], [3, 105, 3, 107], [3, 106, 3, 108], [3, 107, 3, 109], [3, 108, 3, 110], [3, 109, 3, 111], [3, 110, -1, -1], [-1, -1, 3, 113], [3, 112, 3, 114], [3, 113, 3, 115], [3, 114, 3, 116], [3, 115, 3, 117], [3, 116, 3, 118], [3, 117, 36, 118], [36, 119, 3, 120], [3, 119, 3, 121], [3, 120, 3, 122], [3, 121, 3, 123], [3, 122, 3, 124], [3, 123, 3, 125], [3, 124, 3, 126], [3, 125, 3, 127], [3, 126, 3, 128], [3, 127, 3, 129], [3, 128, 3, 130], [3, 129, 3, 131], [3, 130, 3, 132], [3, 131, -1, -1], [-1, -1, 3, 134], [3, 133, 3, 135], [3, 134, 3, 136], [3, 135, 3, 137], [3, 136, 3, 138], [3, 137, 3, 139], [3, 138, 36, 139], [36, 140, 3, 141], [3, 140, 3, 142], [3, 141, 3, 143], [3, 142, 3, 144], [3, 143, 3, 145], [3, 144, 3, 146], [3, 145, 3, 147], [3, 146, 3, 148], [3, 147, 3, 149], [3, 148, 3, 150], [3, 149, 3, 151], [3, 150, 3, 152], [3, 151, 3, 153], [3, 152, -1, -1], [-1, -1, 3, 155], [3, 154, 3, 156], [3, 155, 3, 157], [3, 156, 3, 158], [3, 157, 3, 159], [3, 158, 3, 160], [3, 159, 36, 160], [36, 161, 3, 162], [3, 161, 3, 163], [3, 162, 3, 164], [3, 163, 3, 165], [3, 164, 3, 166], [3, 165, 3, 167], [3, 166, 3, 168], [3, 167, 3, 169], [3, 168, 3, 170], [3, 169, 3, 171], [3, 170, 3, 172], [3, 171, 3, 173], [3, 172, 3, 174], [3, 173, -1, -1], [-1, -1, 3, 176], [3, 175, 3, 177], [3, 176, 3, 178], [3, 177, 3, 179], [3, 178, 3, 180], [3, 179, 3, 181], [3, 180, 36, 181], [36, 182, 3, 183], [3, 182, 3, 184], [3, 183, 3, 185], [3, 184, 3, 186], [3, 185, 3, 187], [3, 186, 3, 188], [3, 187, 3, 189], [3, 188, 3, 190], [3, 189, 3, 191], [3, 190, 3, 192], [3, 191, 3, 193], [3, 192, 3, 194], [3, 193, 3, 195], [3, 194, -1, -1], [-1, -1, 3, 197], [3, 196, 3, 198], [3, 197, 3, 199], [3, 198, 3, 200], [3, 199, 3, 201], [3, 200, 3, 202], [3, 201, 36, 202], [36, 203, 3, 204], [3, 203, 3, 205], [3, 204, 3, 206], [3, 205, 3, 207], [3, 206, 3, 208], [3, 207, 3, 209], [3, 208, 3, 210], [3, 209, 3, 211], [3, 210, 3, 212], [3, 211, 3, 213], [3, 212, 3, 214], [3, 213, 3, 215], [3, 214, 3, 216], [3, 215, -1, -1], [-1, -1, 3, 218], [3, 217, 3, 219], [3, 218, 3, 220], [3, 219, 3, 221], [3, 220, 3, 222], [3, 221, 3, 223], [3, 222, 36, 223], [36, 224, 3, 225], [3, 224, 3, 226], [3, 225, 3, 227], [3, 226, 3, 228], [3, 227, 3, 229], [3, 228, 3, 230], [3, 229, 3, 231], [3, 230, 3, 232], [3, 231, 3, 233], [3, 232, 3, 234], [3, 233, 3, 235], [3, 234, 3, 236], [3, 235, 3, 237], [3, 236, -1, -1], [-1, -1, 3, 239], [3, 238, 3, 240], [3, 239, 3, 241], [3, 240, 3, 242], [3, 241, 3, 243], [3, 242, 3, 244], [3, 243, 36, 244], [36, 245, 3, 246], [3, 245, 3, 247], [3, 246, 3, 248], [3, 247, 3, 249], [3, 248, 3, 250], [3, 249, 3, 251], [3, 250, 3, 252], [3, 251, 3, 253], [3, 252, 3, 254], [3, 253, 3, 255], [3, 254, 3, 256], [3, 255, 3, 257], [3, 256, 3, 258], [3, 257, -1, -1], [-1, -1, 3, 260], [3, 259, 3, 261], [3, 260, 3, 262], [3, 261, 3, 263], [3, 262, 3, 264], [3, 263, 3, 265], [3, 264, 36, 265], [36, 266, 3, 267], [3, 266, 3, 268], [3, 267, 3, 269], [3, 268, 3, 270], [3, 269, 3, 271], [3, 270, 3, 272], [3, 271, 3, 273], [3, 272, 3, 274], [3, 273, 3, 275], [3, 274, 3, 276], [3, 275, 3, 277], [3, 276, 3, 278], [3, 277, 3, 279], [3, 278, -1, -1], [-1, -1, 3, 281], [3, 280, 3, 282], [3, 281, 3, 283], [3, 282, 3, 284], [3, 283, 3, 285], [3, 284, 3, 286], [3, 285, 36, 286], [36, 287, 3, 288], [3, 287, 3, 289], [3, 288, 3, 290], [3, 289, 3, 291], [3, 290, 3, 292], [3, 291, 3, 293], [3, 292, 3, 294], [3, 293, 3, 295], [3, 294, 3, 296], [3, 295, 3, 297], [3, 296, 3, 298], [3, 297, 3, 299], [3, 298, 3, 300], [3, 299, -1, -1], [-1, -1, 3, 302], [3, 301, 3, 303], [3, 302, 3, 304], [3, 303, 3, 305], [3, 304, 3, 306], [3, 305, 3, 307], [3, 306, 36, 307], [36, 308, 3, 309], [3, 308, 3, 310], [3, 309, 3, 311], [3, 310, 3, 312], [3, 311, 3, 313], [3, 312, 3, 314], [3, 313, 3, 315], [3, 314, 3, 316], [3, 315, 3, 317], [3, 316, 3, 318], [3, 317, 3, 319], [3, 318, 3, 320], [3, 319, 3, 321], [3, 320, -1, -1], [-1, -1, 3, 323], [3, 322, 3, 324], [3, 323, 3, 325], [3, 324, 3, 326], [3, 325, 3, 327], [3, 326, 3, 328], [3, 327, 36, 328], [36, 329, 3, 330], [3, 329, 3, 331], [3, 330, 3, 332], [3, 331, 3, 333], [3, 332, 3, 334], [3, 333, 3, 335], [3, 334, 3, 336], [3, 335, 3, 337], [3, 336, 3, 338], [3, 337, 3, 339], [3, 338, 3, 340], [3, 339, 3, 341], [3, 340, 3, 342], [3, 341, -1, -1], [-1, -1, 3, 344], [3, 343, 3, 345], [3, 344, 3, 346], [3, 345, 3, 347], [3, 346, 3, 348], [3, 347, 3, 349], [3, 348, 36, 349], [36, 350, 3, 351], [3, 350, 3, 352], [3, 351, 3, 353], [3, 352, 3, 354], [3, 353, 3, 355], [3, 354, 3, 356], [3, 355, 3, 357], [3, 356, 3, 358], [3, 357, 3, 359], [3, 358, 3, 360], [3, 359, 3, 361], [3, 360, 3, 362], [3, 361, 3, 363], [3, 362, -1, -1], [-1, -1, 3, 365], [3, 364, 3, 366], [3, 365, 3, 367], [3, 366, 3, 368], [3, 367, 3, 369], [3, 368, 3, 370], [3, 369, 36, 370], [36, 371, 3, 372], [3, 371, 3, 373], [3, 372, 3, 374], [3, 373, 3, 375], [3, 374, 3, 376], [3, 375, 3, 377], [3, 376, 3, 378], [3, 377, 3, 379], [3, 378, 3, 380], [3, 379, 3, 381], [3, 380, 3, 382], [3, 381, 3, 383], [3, 382, 3, 384], [3, 383, -1, -1], [-1, -1, 3, 386], [3, 385, 3, 387], [3, 386, 3, 388], [3, 387, 3, 389], [3, 388, 3, 390], [3, 389, 3, 391], [3, 390, 36, 391], [36, 392, 3, 393], [3, 392, 3, 394], [3, 393, 3, 395], [3, 394, 3, 396], [3, 395, 3, 397], [3, 396, 3, 398], [3, 397, 3, 399], [3, 398, 3, 400], [3, 399, 3, 401], [3, 400, 3, 402], [3, 401, 3, 403], [3, 402, 3, 404], [3, 403, 3, 405], [3, 404, -1, -1], [-1, -1, 3, 407], [3, 406, 3, 408], [3, 407, 3, 409], [3, 408, 3, 410], [3, 409, 3, 411], [3, 410, 3, 412], [3, 411, 36, 412], [36, 413, 3, 414], [3, 413, 3, 415], [3, 414, 3, 416], [3, 415, 3, 417], [3, 416, 3, 418], [3, 417, 3, 419], [3, 418, 3, 420], [3, 419, 3, 421], [3, 420, 3, 422], [3, 421, 3, 423], [3, 422, 3, 424], [3, 423, 3, 425], [3, 424, 3, 426], [3, 425, -1, -1], [-1, -1, 3, 428], [3, 427, 3, 429], [3, 428, 3, 430], [3, 429, 3, 431], [3, 430, 3, 432], [3, 431, 3, 433], [3, 432, 36, 433], [36, 434, 3, 435], [3, 434, 3, 436], [3, 435, 3, 437], [3, 436, 3, 438], [3, 437, 3, 439], [3, 438, 3, 440], [3, 439, 3, 441], [3, 440, 3, 442], [3, 441, 3, 443], [3, 442, 3, 444], [3, 443, 3, 445], [3, 444, 3, 446], [3, 445, 3, 447], [3, 446, -1, -1], [-1, -1, 3, 449], [3, 448, 3, 450], [3, 449, 3, 451], [3, 450, 3, 452], [3, 451, 3, 453], [3, 452, 3, 454], [3, 453, 36, 454], [36, 455, 3, 456], [3, 455, 3, 457], [3, 456, 3, 458], [3, 457, 3, 459], [3, 458, 3, 460], [3, 459, 3, 461], [3, 460, 3, 462], [3, 461, 3, 463], [3, 462, 3, 464], [3, 463, 3, 465], [3, 464, 3, 466], [3, 465, 3, 467], [3, 466, 3, 468], [3, 467, -1, -1], [-1, -1, 3, 470], [3, 469, 3, 471], [3, 470, 3, 472], [3, 471, 3, 473], [3, 472, 3, 474], [3, 473, 3, 475], [3, 474, 36, 475], [36, 476, 3, 477], [3, 476, 3, 478], [3, 477, 3, 479], [3, 478, 3, 480], [3, 479, 3, 481], [3, 480, 3, 482], [3, 481, 3, 483], [3, 482, 3, 484], [3, 483, 3, 485], [3, 484, 3, 486], [3, 485, 3, 487], [3, 486, 3, 488], [3, 487, 3, 489], [3, 488, -1, -1], [-1, -1, 3, 491], [3, 490, 3, 492], [3, 491, 3, 493], [3, 492, 3, 494], [3, 493, 3, 495], [3, 494, 3, 496], [3, 495, 36, 496], [36, 497, 3, 498], [3, 497, 3, 499], [3, 498, 3, 500], [3, 499, 3, 501], [3, 500, 3, 502], [3, 501, 3, 503], [3, 502, 3, 504], [3, 503, 3, 505], [3, 504, 3, 506], [3, 505, 3, 507], [3, 506, 3, 508], [3, 507, 3, 509], [3, 508, 3, 510], [3, 509, -1, -1], [-1, -1, 3, 512], [3, 511, 3, 513], [3, 512, 3, 514], [3, 513, 3, 515], [3, 514, 3, 516], [3, 515, 3, 517], [3, 516, 36, 517], [36, 518, 3, 519], [3, 518, 3, 520], [3, 519, 3, 521], [3, 520, 3, 522], [3, 521, 3, 523], [3, 522, 3, 524], [3, 523, 3, 525], [3, 524, 3, 526], [3, 525, 3, 527], [3, 526, 3, 528], [3, 527, 3, 529], [3, 528, 3, 530], [3, 529, 3, 531], [3, 530, -1, -1], [-1, -1, 3, 533], [3, 532, 3, 534], [3, 533, 3, 535], [3, 534, 3, 536], [3, 535, 3, 537], [3, 536, 3, 538], [3, 537, 36, 538], [36, 539, 3, 540], [3, 539, 3, 541], [3, 540, 3, 542], [3, 541, 3, 543], [3, 542, 3, 544], [3, 543, 3, 545], [3, 544, 3, 546], [3, 545, 3, 547], [3, 546, 3, 548], [3, 547, 3, 549], [3, 548, 3, 550], [3, 549, 3, 551], [3, 550, 3, 552], [3, 551, -1, -1], [-1, -1, 3, 554], [3, 553, 3, 555], [3, 554, 3, 556], [3, 555, 3, 557], [3, 556, 3, 558], [3, 557, 3, 559], [3, 558, 36, 559], [36, 560, 3, 561], [3, 560, 3, 562], [3, 561, 3, 563], [3, 562, 3, 564], [3, 563, 3, 565], [3, 564, 3, 566], [3, 565, 3, 567], [3, 566, 3, 568], [3, 567, 3, 569], [3, 568, 3, 570], [3, 569, 3, 571], [3, 570, 3, 572], [3, 571, 3, 573], [3, 572, -1, -1], [-1, -1, 3, 575], [3, 574, 3, 576], [3, 575, 3, 577], [3, 576, 3, 578], [3, 577, 3, 579], [3, 578, 3, 580], [3, 579, 36, 580], [36, 581, 3, 582], [3, 581, 3, 583], [3, 582, 3, 584], [3, 583, 3, 585], [3, 584, 3, 586], [3, 585, 3, 587], [3, 586, 3, 588], [3, 587, 3, 589], [3, 588, 3, 590], [3, 589, 3, 591], [3, 590, 3, 592], [3, 591, 3, 593], [3, 592, 3, 594], [3, 593, -1, -1], [-1, -1, 3, 596], [3, 595, 3, 597], [3, 596, 3, 598], [3, 597, 3, 599], [3, 598, 3, 600], [3, 599, 3, 601], [3, 600, 36, 601], [36, 602, 3, 603], [3, 602, 3, 604], [3, 603, 3, 605], [3, 604, 3, 606], [3, 605, 3, 607], [3, 606, 3, 608], [3, 607, 3, 609], [3, 608, 3, 610], [3, 609, 3, 611], [3, 610, 3, 612], [3, 611, 3, 613], [3, 612, 3, 614], [3, 613, 3, 615], [3, 614, -1, -1], [-1, -1, 3, 617], [3, 616, 3, 618], [3, 617, 3, 619], [3, 618, 3, 620], [3, 619, 3, 621], [3, 620, 3, 622], [3, 621, 36, 622], [36, 623, 3, 624], [3, 623, 3, 625], [3, 624, 3, 626], [3, 625, 3, 627], [3, 626, 3, 628], [3, 627, 3, 629], [3, 628, 3, 630], [3, 629, 3, 631], [3, 630, 3, 632], [3, 631, 3, 633], [3, 632, 3, 634], [3, 633, 3, 635], [3, 634, 3, 636], [3, 635, -1, -1], [-1, -1, 3, 638], [3, 637, 3, 639], [3, 638, 3, 640], [3, 639, 3, 641], [3, 640, 3, 642], [3, 641, 3, 643], [3, 642, 36, 643], [36, 644, 3, 645], [3, 644, 3, 646], [3, 645, 3, 647], [3, 646, 3, 648], [3, 647, 3, 649], [3, 648, 3, 650], [3, 649, 3, 651], [3, 650, 3, 652], [3, 651, 3, 653], [3, 652, 3, 654], [3, 653, 3, 655], [3, 654, 3, 656], [3, 655, 3, 657], [3, 656, -1, -1], [-1, -1, 3, 659], [3, 658, 3, 660], [3, 659, 3, 661], [3, 660, 3, 662], [3, 661, 3, 663], [3, 662, 3, 664], [3, 663, 36, 664], [36, 665, 3, 666], [3, 665, 3, 667], [3, 666, 3, 668], [3, 667, 3, 669], [3, 668, 3, 670], [3, 669, 3, 671], [3, 670, 3, 672], [3, 671, 3, 673], [3, 672, 3, 674], [3, 673, 3, 675], [3, 674, 3, 676], [3, 675, 3, 677], [3, 676, 3, 678], [3, 677, -1, -1], [-1, -1, 3, 680], [3, 679, 3, 681], [3, 680, 3, 682], [3, 681, 3, 683], [3, 682, 3, 684], [3, 683, 3, 685], [3, 684, 36, 685], [36, 686, 3, 687], [3, 686, 3, 688], [3, 687, 3, 689], [3, 688, 3, 690], [3, 689, 3, 691], [3, 690, 3, 692], [3, 691, 3, 693], [3, 692, 3, 694], [3, 693, 3, 695], [3, 694, 3, 696], [3, 695, 3, 697], [3, 696, 3, 698], [3, 697, 3, 699], [3, 698, -1, -1], [-1, -1, 3, 701], [3, 700, 3, 702], [3, 701, 3, 703], [3, 702, 3, 704], [3, 703, 3, 705], [3, 704, 3, 706], [3, 705, 36, 706], [36, 707, 3, 708], [3, 707, 3, 709], [3, 708, 3, 710], [3, 709, 3, 711], [3, 710, 3, 712], [3, 711, 3, 713], [3, 712, 3, 714], [3, 713, 3, 715], [3, 714, 3, 716], [3, 715, 3, 717], [3, 716, 3, 718], [3, 717, 3, 719], [3, 718, 3, 720], [3, 719, -1, -1], [-1, -1, 3, 722], [3, 721, 3, 723], [3, 722, 3, 724], [3, 723, 3, 725], [3, 724, 3, 726], [3, 725, 3, 727], [3, 726, 36, 727], [36, 728, 3, 729], [3, 728, 3, 730], [3, 729, 3, 731], [3, 730, 3, 732], [3, 731, 3, 733], [3, 732, 3, 734], [3, 733, 3, 735], [3, 734, 3, 736], [3, 735, 3, 737], [3, 736, 3, 738], [3, 737, 3, 739], [3, 738, 3, 740], [3, 739, 3, 741], [3, 740, -1, -1], [-1, -1, 3, 743], [3, 742, 3, 744], [3, 743, 3, 745], [3, 744, 3, 746], [3, 745, 3, 747], [3, 746, 3, 748], [3, 747, 36, 748], [36, 749, 3, 750], [3, 749, 3, 751], [3, 750, 3, 752], [3, 751, 3, 753], [3, 752, 3, 754], [3, 753, 3, 755], [3, 754, 3, 756], [3, 755, 3, 757], [3, 756, 3, 758], [3, 757, 3, 759], [3, 758, 3, 760], [3, 759, 3, 761], [3, 760, 3, 762], [3, 761, -1, -1], [-1, -1, -1, -1], [-1, -1, -1, -1], [-1, -1, -1, -1], [-1, -1, -1, -1], [-1, -1, -1, -1], [-1, -1, -1, -1], [-1, -1, -1, -1], [-1, -1, -1, -1], [-1, -1, -1, -1], [-1, -1, -1, -1], [-1, -1, -1, -1], [-1, -1, -1, -1], [-1, -1, -1, -1], [-1, -1, -1, -1], [-1, -1, -1, -1], [-1, -1, -1, -1], [-1, -1, -1, -1], [-1, -1, -1, -1], [-1, -1, -1, -1], [-1, -1, -1, -1], [-1, -1, -1, -1], [-1, -1, -1, -1], [-1, -1, -1, -1], [-1, -1, -1, -1], [-1, -1, -1, -1], [-1, -1, -1, -1], [-1, -1, -1, -1], [-1, -1, -1, -1], [-1, -1, -1, -1], [-1, -1, -1, -1], [-1, -1, -1, -1], [-1, -1, -1, -1], [-1, -1, -1, -1], [-1, -1, -1, -1], [-1, -1, -1, -1]], 'skip': [0, 0, 0, 0, 0, 0, 0, 0, 0, 0, 0, 0, 0, 0, 0, 0, 0, 0, 0, 0, 0, 0, 0, 0, 0, 0, 0, 0, 0, 0, 0, 0, 0, 0, 0, 0, 0, 0, 0, 0, 0, 0, 0, 0, 0, 0, 0, 0, 0, 0, 0, 0, 0, 0, 0, 0, 0, 0, 0, 0, 0, 0, 0, 0, 0, 0, 0, 0, 0, 0, 0, 0, 0, 0, 0, 0, 0, 0, 0, 0, 0, 0, 0, 0, 0, 0, 0, 0, 0, 0, 0, 0, 0, 0, 0, 0, 0, 0, 0, 0, 0, 0, 0, 0, 0, 0, 0, 0, 0, 0, 0, 0, 0, 0, 0, 0, 0, 0, 0, 0, 0, 0, 0, 0, 0, 0, 0, 0, 0, 0, 0, 0, 0, 0, 0, 0, 0, 0, 0, 0, 0, 0, 0, 0, 0, 0, 0, 0, 0, 0, 0, 0, 0, 0, 0, 0, 0, 0, 0, 0, 0, 0, 0, 0, 0, 0, 0, 0, 0, 0, 0, 0, 0, 0, 0, 0, 0, 0, 0, 0, 0, 0, 0, 0, 0, 0, 0, 0, 0, 0, 0, 0, 0, 0, 0, 0, 0, 0, 0, 0, 0, 0, 0, 0, 0, 0, 0, 0, 0, 0, 0, 0, 0, 0, 0, 0, 0, 0, 0, 0, 0, 0, 0, 0, 0, 0, 0, 0, 0, 0, 0, 0, 0, 0, 0, 0, 0, 0, 0, 0, 0, 0, 0, 0, 0, 0, 0, 0, 0, 0, 0, 0, 0, 0, 0, 0, 0, 0, 0, 0, 0, 0, 0, 0, 0, 0, 0, 0, 0, 0, 0, 0, 0, 0, 0, 0, 0, 0, 0, 0, 0, 0, 0, 0, 0, 0, 0, 0, 0, 0, 0, 0, 0, 0, 0, 0, 0, 0, 0, 0, 0, 0, 0, 0, 0, 0, 0, 0, 0, 0, 0, 0, 0, 0, 0, 0, 0, 0, 0, 0, 0, 0, 0, 0, 0, 0, 0, 0, 0, 0, 0, 0, 0, 0, 0, 0, 0, 0, 0, 0, 0, 0, 0, 0, 0, 0, 0, 0, 0, 0, 0, 0, 0, 0, 0, 0, 0, 0, 0, 0, 0, 0, 0, 0, 0, 0, 0, 0, 0, 0, 0, 0, 0, 0, 0, 0, 0, 0, 0, 0, 0, 0, 0, 0, 0, 0, 0, 0, 0, 0, 0, 0, 0, 0, 0, 0, 0, 0, 0, 0, 0, 0, 0, 0, 0, 0, 0, 0, 0, 0, 0, 0, 0, 0, 0, 0, 0, 0, 0, 0, 0, 0, 0, 0, 0, 0, 0, 0, 0, 0, 0, 0, 0, 0, 0, 0, 0, 0, 0, 0, 0, 0, 0, 0, 0, 0, 0, 0, 0, 0, 0, 0, 0, 0, 0, 0, 0, 0, 0, 0, 0, 0, 0, 0, 0, 0, 0, 0, 0, 0, 0, 0, 0, 0, 0, 0, 0, 0, 0, 0, 0, 0, 0, 0, 0, 0, 0, 0, 0, 0, 0, 0, 0, 0, 0, 0, 0, 0, 0, 0, 0, 0, 0, 0, 0, 0, 0, 0, 0, 0, 0, 0, 0, 0, 0, 0, 0, 0, 0, 0, 0, 0, 0, 0, 0, 0, 0, 0, 0, 0, 0, 0, 0, 0, 0, 0, 0, 0, 0, 0, 0, 0, 0, 0, 0, 0, 0, 0, 0, 0, 0, 0, 0, 0, 0, 0, 0, 0, 0, 0, 0, 0, 0, 0, 0, 0, 0, 0, 0, 0, 0, 0, 0, 0, 0, 0, 0, 0, 0, 0, 0, 0, 0, 0, 0, 0, 0, 0, 0, 0, 0, 0, 0, 0, 0, 0, 0, 0, 0, 0, 0, 0, 0, 0, 0, 0, 0, 0, 0, 0, 0, 0, 0, 0, 0, 0, 0, 0, 0, 0, 0, 0, 0, 0, 0, 0, 0, 0, 0, 0, 0, 0, 0, 0, 0, 0, 0, 0, 0, 0, 0, 0, 0, 0, 0, 0, 0, 0, 0, 0, 0, 0, 0, 0, 0, 0, 0, 0, 0, 0, 0, 0, 0, 0, 0, 0, 0, 0, 0, 0, 0, 0, 0, 0, 0, 0, 0, 0, 0, 0, 0, 0, 0, 0, 0, 0, 0, 0, 0, 0, 0, 0, 0, 0, 0, 0, 0, 0, 0, 0, 0, 0, 0, 0, 0, 0, 0, 0, 0, 0, 0, 0, 0, 0, 0, 0, 0, 0, 0, 0, 0, 0, 0, 0, 0, 0, 0, 0, 0, 0, 0, 0, 0, 0, 0, 0, 0, 0, 0, 0, 0, 0, 0, 0, 0, 0, 0, 0, 0, 0, 0, 0, 0, 0, 0, 0, 0, 0, 0, 0, 0, 0, 0, 0, 0, 0, 0, 0, 0, 0, 0, 0, 0, 0, 0, 0, 0, 0, 0, 0, 0, 0, 0, 0, 0, 0, 0, 0, 0, 0, 0, 0, 0, 0, 0, 0, 0, 0], 'scaf': [[-1, -1, -1, -1], [-1, -1, -1, -1], [-1, -1, -1, -1], [-1, -1, -1, -1], [-1, -1, -1, -1], [-1, -1, -1, -1], [-1, -1, -1, -1], [3, 8, 3, 762], [3, 9, 3, 7], [3, 10, 3, 8], [3, 11, 3, 9], [3, 12, 3, 10], [3, 13, 3, 11], [3, 14, 3, 12], [3, 15, 3, 13], [2, 15, 3, 14], [3, 17, 2, 16], [3, 18, 3, 16], [3, 19, 3, 17], [3, 20, 3, 18], [3, 21, 3, 19], [3, 22, 3, 20], [4, 22, 3, 21], [3, 24, 4, 23], [3, 25, 3, 23], [3, 26, 3, 24], [3, 27, 3, 25], [3, 28, 3, 26], [3, 29, 3, 27], [3, 30, 3, 28], [3, 31, 3, 29], [3, 32, 3, 30], [3, 33, 3, 31], [3, 34, 3, 32], [3, 35, 3, 33], [3, 36, 3, 34], [2, 36, 3, 35], [3, 38, 2, 37], [3, 39, 3, 37], [3, 40, 3, 38], [3, 41, 3, 39], [3, 42, 3, 40], [3, 43, 3, 41], [4, 43, 3, 42], [3, 45, 4, 44], [3, 46, 3, 44], [3, 47, 3, 45], [3, 48, 3, 46], [3, 49, 3, 47], [3, 50, 3, 48], [3, 51, 3, 49], [3, 52, 3, 50], [3, 53, 3, 51], [3, 54, 3, 52], [3, 55, 3, 53], [3, 56, 3, 54], [3, 57, 3, 55], [2, 57, 3, 56], [3, 59, 2, 58], [3, 60, 3, 58], [3, 61, 3, 59], [3, 62, 3, 60], [3, 63, 3, 61], [3, 64, 3, 62], [4, 64, 3, 63], [3, 66, 4, 65], [3, 67, 3, 65], [3, 68, 3, 66], [3, 69, 3, 67], [3, 70, 3, 68], [3, 71, 3, 69], [3, 72, 3, 70], [3, 73, 3, 71], [3, 74, 3, 72], [3, 75, 3, 73], [3, 76, 3, 74], [3, 77, 3, 75], [3, 78, 3, 76], [2, 78, 3, 77], [3, 80, 2, 79], [3, 81, 3, 79], [3, 82, 3, 80], [3, 83, 3, 81], [3, 84, 3, 82], [3, 85, 3, 83], [4, 85, 3, 84], [3, 87, 4, 86], [3, 88, 3, 86], [3, 89, 3, 87], [3, 90, 3, 88], [3, 91, 3, 89], [3, 92, 3, 90], [3, 93, 3, 91], [3, 94, 3, 92], [3, 95, 3, 93], [3, 96, 3, 94], [3, 97, 3, 95], [3, 98, 3, 96], [3, 99, 3, 97], [2, 99, 3, 98], [3, 101, 2, 100], [3, 102, 3, 100], [3, 103, 3, 101], [3, 104, 3, 102], [3, 105, 3, 103], [3, 106, 3, 104], [4, 106, 3, 105], [3, 108, 4, 107], [3, 109, 3, 107], [3, 110, 3, 108], [3, 111, 3, 109], [3, 112, 3, 110], [3, 113, 3, 111], [3, 114, 3, 112], [3, 115, 3, 113], [3, 116, 3, 114], [3, 117, 3, 115], [3, 118, 3, 116], [3, 119, 3, 117], [3, 120, 3, 118], [2, 120, 3, 119], [3, 122, 2, 121], [3, 123, 3, 121], [3, 124, 3, 122], [3, 125, 3, 123], [3, 126, 3, 124], [3, 127, 3, 125], [4, 127, 3, 126], [3, 129, 4, 128], [3, 130, 3, 128], [3, 131, 3, 129], [3, 132, 3, 130], [3, 133, 3, 131], [3, 134, 3, 132], [3, 135, 3, 133], [3, 136, 3, 134], [3, 137, 3, 135], [3, 138, 3, 136], [3, 139, 3, 137], [3, 140, 3, 138], [3, 141, 3, 139], [2, 141, 3, 140], [3, 143, 2, 142], [3, 144, 3, 142], [3, 145, 3, 143], [3, 146, 3, 144], [3, 147, 3, 145], [3, 148, 3, 146], [4, 148, 3, 147], [3, 150, 4, 149], [3, 151, 3, 149], [3, 152, 3, 150], [3, 153, 3, 151], [3, 154, 3, 152], [3, 155, 3, 153], [3, 156, 3, 154], [3, 157, 3, 155], [3, 158, 3, 156], [3, 159, 3, 157], [3, 160, 3, 158], [3, 161, 3, 159], [3, 162, 3, 160], [2, 162, 3, 161], [3, 164, 2, 163], [3, 165, 3, 163], [3, 166, 3, 164], [3, 167, 3, 165], [3, 168, 3, 166], [3, 169, 3, 167], [4, 169, 3, 168], [3, 171, 4, 170], [3, 172, 3, 170], [3, 173, 3, 171], [3, 174, 3, 172], [3, 175, 3, 173], [3, 176, 3, 174], [3, 177, 3, 175], [3, 178, 3, 176], [3, 179, 3, 177], [3, 180, 3, 178], [3, 181, 3, 179], [3, 182, 3, 180], [3, 183, 3, 181], [2, 183, 3, 182], [3, 185, 2, 184], [3, 186, 3, 184], [3, 187, 3, 185], [3, 188, 3, 186], [3, 189, 3, 187], [3, 190, 3, 188], [4, 190, 3, 189], [3, 192, 4, 191], [3, 193, 3, 191], [3, 194, 3, 192], [3, 195, 3, 193], [3, 196, 3, 194], [3, 197, 3, 195], [3, 198, 3, 196], [3, 199, 3, 197], [3, 200, 3, 198], [3, 201, 3, 199], [3, 202, 3, 200], [3, 203, 3, 201], [3, 204, 3, 202], [2, 204, 3, 203], [3, 206, 2, 205], [3, 207, 3, 205], [3, 208, 3, 206], [3, 209, 3, 207], [3, 210, 3, 208], [3, 211, 3, 209], [4, 211, 3, 210], [3, 213, 4, 212], [3, 214, 3, 212], [3, 215, 3, 213], [3, 216, 3, 214], [3, 217, 3, 215], [3, 218, 3, 216], [3, 219, 3, 217], [3, 220, 3, 218], [3, 221, 3, 219], [3, 222, 3, 220], [3, 223, 3, 221], [3, 224, 3, 222], [3, 225, 3, 223], [2, 225, 3, 224], [3, 227, 2, 226], [3, 228, 3, 226], [3, 229, 3, 227], [3, 230, 3, 228], [3, 231, 3, 229], [3, 232, 3, 230], [4, 232, 3, 231], [3, 234, 4, 233], [3, 235, 3, 233], [3, 236, 3, 234], [3, 237, 3, 235], [3, 238, 3, 236], [3, 239, 3, 237], [3, 240, 3, 238], [3, 241, 3, 239], [3, 242, 3, 240], [3, 243, 3, 241], [3, 244, 3, 242], [3, 245, 3, 243], [3, 246, 3, 244], [2, 246, 3, 245], [3, 248, 2, 247], [3, 249, 3, 247], [3, 250, 3, 248], [3, 251, 3, 249], [3, 252, 3, 250], [3, 253, 3, 251], [4, 253, 3, 252], [3, 255, 4, 254], [3, 256, 3, 254], [3, 257, 3, 255], [3, 258, 3, 256], [3, 259, 3, 257], [3, 260, 3, 258], [3, 261, 3, 259], [3, 262, 3, 260], [3, 263, 3, 261], [3, 264, 3, 262], [3, 265, 3, 263], [3, 266, 3, 264], [3, 267, 3, 265], [2, 267, 3, 266], [3, 269, 2, 268], [3, 270, 3, 268], [3, 271, 3, 269], [3, 272, 3, 270], [3, 273, 3, 271], [3, 274, 3, 272], [4, 274, 3, 273], [3, 276, 4, 275], [3, 277, 3, 275], [3, 278, 3, 276], [3, 279, 3, 277], [3, 280, 3, 278], [3, 281, 3, 279], [3, 282, 3, 280], [3, 283, 3, 281], [3, 284, 3, 282], [3, 285, 3, 283], [3, 286, 3, 284], [3, 287, 3, 285], [3, 288, 3, 286], [2, 288, 3, 287], [3, 290, 2, 289], [3, 291, 3, 289], [3, 292, 3, 290], [3, 293, 3, 291], [3, 294, 3, 292], [3, 295, 3, 293], [4, 295, 3, 294], [3, 297, 4, 296], [3, 298, 3, 296], [3, 299, 3, 297], [3, 300, 3, 298], [3, 301, 3, 299], [3, 302, 3, 300], [3, 303, 3, 301], [3, 304, 3, 302], [3, 305, 3, 303], [3, 306, 3, 304], [3, 307, 3, 305], [3, 308, 3, 306], [3, 309, 3, 307], [2, 309, 3, 308], [3, 311, 2, 310], [3, 312, 3, 310], [3, 313, 3, 311], [3, 314, 3, 312], [3, 315, 3, 313], [3, 316, 3, 314], [4, 316, 3, 315], [3, 318, 4, 317], [3, 319, 3, 317], [3, 320, 3, 318], [3, 321, 3, 319], [3, 322, 3, 320], [3, 323, 3, 321], [3, 324, 3, 322], [3, 325, 3, 323], [3, 326, 3, 324], [3, 327, 3, 325], [3, 328, 3, 326], [3, 329, 3, 327], [3, 330, 3, 328], [2, 330, 3, 329], [3, 332, 2, 331], [3, 333, 3, 331], [3, 334, 3, 332], [3, 335, 3, 333], [3, 336, 3, 334], [3, 337, 3, 335], [4, 337, 3, 336], [3, 339, 4, 338], [3, 340, 3, 338], [3, 341, 3, 339], [3, 342, 3, 340], [3, 343, 3, 341], [3, 344, 3, 342], [3, 345, 3, 343], [3, 346, 3, 344], [3, 347, 3, 345], [3, 348, 3, 346], [3, 349, 3, 347], [3, 350, 3, 348], [3, 351, 3, 349], [2, 351, 3, 350], [3, 353, 2, 352], [3, 354, 3, 352], [3, 355, 3, 353], [3, 356, 3, 354], [3, 357, 3, 355], [3, 358, 3, 356], [4, 358, 3, 357], [3, 360, 4, 359], [3, 361, 3, 359], [3, 362, 3, 360], [3, 363, 3, 361], [3, 364, 3, 362], [3, 365, 3, 363], [3, 366, 3, 364], [3, 367, 3, 365], [3, 368, 3, 366], [3, 369, 3, 367], [3, 370, 3, 368], [3, 371, 3, 369], [3, 372, 3, 370], [2, 372, 3, 371], [3, 374, 2, 373], [3, 375, 3, 373], [3, 376, 3, 374], [3, 377, 3, 375], [3, 378, 3, 376], [3, 379, 3, 377], [4, 379, 3, 378], [3, 381, 4, 380], [3, 382, 3, 380], [3, 383, 3, 381], [3, 384, 3, 382], [3, 385, 3, 383], [3, 386, 3, 384], [3, 387, 3, 385], [3, 388, 3, 386], [3, 389, 3, 387], [3, 390, 3, 388], [3, 391, 3, 389], [3, 392, 3, 390], [3, 393, 3, 391], [2, 393, 3, 392], [3, 395, 2, 394], [3, 396, 3, 394], [3, 397, 3, 395], [3, 398, 3, 396], [3, 399, 3, 397], [3, 400, 3, 398], [4, 400, 3, 399], [3, 402, 4, 401], [3, 403, 3, 401], [3, 404, 3, 402], [3, 405, 3, 403], [3, 406, 3, 404], [3, 407, 3, 405], [3, 408, 3, 406], [3, 409, 3, 407], [3, 410, 3, 408], [3, 411, 3, 409], [3, 412, 3, 410], [3, 413, 3, 411], [3, 414, 3, 412], [2, 414, 3, 413], [3, 416, 2, 415], [3, 417, 3, 415], [3, 418, 3, 416], [3, 419, 3, 417], [3, 420, 3, 418], [3, 421, 3, 419], [4, 421, 3, 420], [3, 423, 4, 422], [3, 424, 3, 422], [3, 425, 3, 423], [3, 426, 3, 424], [3, 427, 3, 425], [3, 428, 3, 426], [3, 429, 3, 427], [3, 430, 3, 428], [3, 431, 3, 429], [3, 432, 3, 430], [3, 433, 3, 431], [3, 434, 3, 432], [3, 435, 3, 433], [2, 435, 3, 434], [3, 437, 2, 436], [3, 438, 3, 436], [3, 439, 3, 437], [3, 440, 3, 438], [3, 441, 3, 439], [3, 442, 3, 440], [4, 442, 3, 441], [3, 444, 4, 443], [3, 445, 3, 443], [3, 446, 3, 444], [3, 447, 3, 445], [3, 448, 3, 446], [3, 449, 3, 447], [3, 450, 3, 448], [3, 451, 3, 449], [3, 452, 3, 450], [3, 453, 3, 451], [3, 454, 3, 452], [3, 455, 3, 453], [3, 456, 3, 454], [2, 456, 3, 455], [3, 458, 2, 457], [3, 459, 3, 457], [3, 460, 3, 458], [3, 461, 3, 459], [3, 462, 3, 460], [3, 463, 3, 461], [4, 463, 3, 462], [3, 465, 4, 464], [3, 466, 3, 464], [3, 467, 3, 465], [3, 468, 3, 466], [3, 469, 3, 467], [3, 470, 3, 468], [3, 471, 3, 469], [3, 472, 3, 470], [3, 473, 3, 471], [3, 474, 3, 472], [3, 475, 3, 473], [3, 476, 3, 474], [3, 477, 3, 475], [2, 477, 3, 476], [3, 479, 2, 478], [3, 480, 3, 478], [3, 481, 3, 479], [3, 482, 3, 480], [3, 483, 3, 481], [3, 484, 3, 482], [4, 484, 3, 483], [3, 486, 4, 485], [3, 487, 3, 485], [3, 488, 3, 486], [3, 489, 3, 487], [3, 490, 3, 488], [3, 491, 3, 489], [3, 492, 3, 490], [3, 493, 3, 491], [3, 494, 3, 492], [3, 495, 3, 493], [3, 496, 3, 494], [3, 497, 3, 495], [3, 498, 3, 496], [2, 498, 3, 497], [3, 500, 2, 499], [3, 501, 3, 499], [3, 502, 3, 500], [3, 503, 3, 501], [3, 504, 3, 502], [3, 505, 3, 503], [4, 505, 3, 504], [3, 507, 4, 506], [3, 508, 3, 506], [3, 509, 3, 507], [3, 510, 3, 508], [3, 511, 3, 509], [3, 512, 3, 510], [3, 513, 3, 511], [3, 514, 3, 512], [3, 515, 3, 513], [3, 516, 3, 514], [3, 517, 3, 515], [3, 518, 3, 516], [3, 519, 3, 517], [2, 519, 3, 518], [3, 521, 2, 520], [3, 522, 3, 520], [3, 523, 3, 521], [3, 524, 3, 522], [3, 525, 3, 523], [3, 526, 3, 524], [4, 526, 3, 525], [3, 528, 4, 527], [3, 529, 3, 527], [3, 530, 3, 528], [3, 531, 3, 529], [3, 532, 3, 530], [3, 533, 3, 531], [3, 534, 3, 532], [3, 535, 3, 533], [3, 536, 3, 534], [3, 537, 3, 535], [3, 538, 3, 536], [3, 539, 3, 537], [3, 540, 3, 538], [2, 540, 3, 539], [3, 542, 2, 541], [3, 543, 3, 541], [3, 544, 3, 542], [3, 545, 3, 543], [3, 546, 3, 544], [3, 547, 3, 545], [4, 547, 3, 546], [3, 549, 4, 548], [3, 550, 3, 548], [3, 551, 3, 549], [3, 552, 3, 550], [3, 553, 3, 551], [3, 554, 3, 552], [3, 555, 3, 553], [3, 556, 3, 554], [3, 557, 3, 555], [3, 558, 3, 556], [3, 559, 3, 557], [3, 560, 3, 558], [3, 561, 3, 559], [2, 561, 3, 560], [3, 563, 2, 562], [3, 564, 3, 562], [3, 565, 3, 563], [3, 566, 3, 564], [3, 567, 3, 565], [3, 568, 3, 566], [4, 568, 3, 567], [3, 570, 4, 569], [3, 571, 3, 569], [3, 572, 3, 570], [3, 573, 3, 571], [3, 574, 3, 572], [3, 575, 3, 573], [3, 576, 3, 574], [3, 577, 3, 575], [3, 578, 3, 576], [3, 579, 3, 577], [3, 580, 3, 578], [3, 581, 3, 579], [3, 582, 3, 580], [2, 582, 3, 581], [3, 584, 2, 583], [3, 585, 3, 583], [3, 586, 3, 584], [3, 587, 3, 585], [3, 588, 3, 586], [3, 589, 3, 587], [4, 589, 3, 588], [3, 591, 4, 590], [3, 592, 3, 590], [3, 593, 3, 591], [3, 594, 3, 592], [3, 595, 3, 593], [3, 596, 3, 594], [3, 597, 3, 595], [3, 598, 3, 596], [3, 599, 3, 597], [3, 600, 3, 598], [3, 601, 3, 599], [3, 602, 3, 600], [3, 603, 3, 601], [2, 603, 3, 602], [3, 605, 2, 604], [3, 606, 3, 604], [3, 607, 3, 605], [3, 608, 3, 606], [3, 609, 3, 607], [3, 610, 3, 608], [4, 610, 3, 609], [3, 612, 4, 611], [3, 613, 3, 611], [3, 614, 3, 612], [3, 615, 3, 613], [3, 616, 3, 614], [3, 617, 3, 615], [3, 618, 3, 616], [3, 619, 3, 617], [3, 620, 3, 618], [3, 621, 3, 619], [3, 622, 3, 620], [3, 623, 3, 621], [3, 624, 3, 622], [2, 624, 3, 623], [3, 626, 2, 625], [3, 627, 3, 625], [3, 628, 3, 626], [3, 629, 3, 627], [3, 630, 3, 628], [3, 631, 3, 629], [4, 631, 3, 630], [3, 633, 4, 632], [3, 634, 3, 632], [3, 635, 3, 633], [3, 636, 3, 634], [3, 637, 3, 635], [3, 638, 3, 636], [3, 639, 3, 637], [3, 640, 3, 638], [3, 641, 3, 639], [3, 642, 3, 640], [3, 643, 3, 641], [3, 644, 3, 642], [3, 645, 3, 643], [2, 645, 3, 644], [3, 647, 2, 646], [3, 648, 3, 646], [3, 649, 3, 647], [3, 650, 3, 648], [3, 651, 3, 649], [3, 652, 3, 650], [4, 652, 3, 651], [3, 654, 4, 653], [3, 655, 3, 653], [3, 656, 3, 654], [3, 657, 3, 655], [3, 658, 3, 656], [3, 659, 3, 657], [3, 660, 3, 658], [3, 661, 3, 659], [3, 662, 3, 660], [3, 663, 3, 661], [3, 664, 3, 662], [3, 665, 3, 663], [3, 666, 3, 664], [2, 666, 3, 665], [3, 668, 2, 667], [3, 669, 3, 667], [3, 670, 3, 668], [3, 671, 3, 669], [3, 672, 3, 670], [3, 673, 3, 671], [4, 673, 3, 672], [3, 675, 4, 674], [3, 676, 3, 674], [3, 677, 3, 675], [3, 678, 3, 676], [3, 679, 3, 677], [3, 680, 3, 678], [3, 681, 3, 679], [3, 682, 3, 680], [3, 683, 3, 681], [3, 684, 3, 682], [3, 685, 3, 683], [3, 686, 3, 684], [3, 687, 3, 685], [2, 687, 3, 686], [3, 689, 2, 688], [3, 690, 3, 688], [3, 691, 3, 689], [3, 692, 3, 690], [3, 693, 3, 691], [3, 694, 3, 692], [4, 694, 3, 693], [3, 696, 4, 695], [3, 697, 3, 695], [3, 698, 3, 696], [3, 699, 3, 697], [3, 700, 3, 698], [3, 701, 3, 699], [3, 702, 3, 700], [3, 703, 3, 701], [3, 704, 3, 702], [3, 705, 3, 703], [3, 706, 3, 704], [3, 707, 3, 705], [3, 708, 3, 706], [2, 708, 3, 707], [3, 710, 2, 709], [3, 711, 3, 709], [3, 712, 3, 710], [3, 713, 3, 711], [3, 714, 3, 712], [3, 715, 3, 713], [4, 715, 3, 714], [3, 717, 4, 716], [3, 718, 3, 716], [3, 719, 3, 717], [3, 720, 3, 718], [3, 721, 3, 719], [3, 722, 3, 720], [3, 723, 3, 721], [3, 724, 3, 722], [3, 725, 3, 723], [3, 726, 3, 724], [3, 727, 3, 725], [3, 728, 3, 726], [3, 729, 3, 727], [2, 729, 3, 728], [3, 731, 2, 730], [3, 732, 3, 730], [3, 733, 3, 731], [3, 734, 3, 732], [3, 735, 3, 733], [3, 736, 3, 734], [4, 736, 3, 735], [3, 738, 4, 737], [3, 739, 3, 737], [3, 740, 3, 738], [3, 741, 3, 739], [3, 742, 3, 740], [3, 743, 3, 741], [3, 744, 3, 742], [3, 745, 3, 743], [3, 746, 3, 744], [3, 747, 3, 745], [3, 748, 3, 746], [3, 749, 3, 747], [3, 750, 3, 748], [2, 750, 3, 749], [3, 752, 2, 751], [3, 753, 3, 751], [3, 754, 3, 752], [3, 755, 3, 753], [3, 756, 3, 754], [3, 757, 3, 755], [4, 757, 3, 756], [3, 759, 4, 758], [3, 760, 3, 758], [3, 761, 3, 759], [3, 762, 3, 760], [3, 7, 3, 761], [-1, -1, -1, -1], [-1, -1, -1, -1], [-1, -1, -1, -1], [-1, -1, -1, -1], [-1, -1, -1, -1], [-1, -1, -1, -1], [-1, -1, -1, -1], [-1, -1, -1, -1], [-1, -1, -1, -1], [-1, -1, -1, -1], [-1, -1, -1, -1], [-1, -1, -1, -1], [-1, -1, -1, -1], [-1, -1, -1, -1], [-1, -1, -1, -1], [-1, -1, -1, -1], [-1, -1, -1, -1], [-1, -1, -1, -1], [-1, -1, -1, -1], [-1, -1, -1, -1], [-1, -1, -1, -1], [-1, -1, -1, -1], [-1, -1, -1, -1], [-1, -1, -1, -1], [-1, -1, -1, -1], [-1, -1, -1, -1], [-1, -1, -1, -1], [-1, -1, -1, -1], [-1, -1, -1, -1], [-1, -1, -1, -1], [-1, -1, -1, -1], [-1, -1, -1, -1], [-1, -1, -1, -1], [-1, -1, -1, -1], [-1, -1, -1, -1]], 'stapLoop': [], 'col': 17, 'loop': [0, 0, 0, 0, 0, 0, 0, 0, 0, 0, 0, 0, 0, 0, 0, 0, 0, 0, 0, 0, 0, 0, 0, 0, 0, 0, 1, 0, 0, 0, 0, 0, 0, 0, 0, 0, 0, 0, 0, 0, 0, 0, 0, 0, 0, 0, 0, 0, 0, 0, 0, 0, 0, 0, 0, 0, 0, 0, 0, 0, 0, 0, 0, 0, 0, 0, 0, 0, 0, 0, 0, 0, 0, 0, 0, 0, 0, 0, 0, 0, 0, 0, 0, 0, 0, 0, 0, 0, 0, 1, 0, 0, 0, 0, 0, 0, 0, 0, 0, 0, 0, 0, 0, 0, 0, 0, 0, 0, 0, 0, 0, 0, 0, 0, 0, 0, 0, 0, 0, 0, 0, 0, 0, 0, 0, 0, 0, 0, 0, 0, 0, 0, 0, 0, 0, 0, 0, 0, 0, 0, 0, 0, 0, 0, 0, 0, 0, 0, 0, 0, 0, 0, 1, 0, 0, 0, 0, 0, 0, 0, 0, 0, 0, 0, 0, 0, 0, 0, 0, 0, 0, 0, 0, 0, 0, 0, 0, 0, 0, 0, 0, 0, 0, 0, 0, 0, 0, 0, 0, 0, 0, 0, 0, 0, 0, 0, 0, 0, 0, 0, 0, 0, 0, 0, 0, 0, 0, 0, 0, 0, 0, 0, 0, 0, 0, 1, 0, 0, 0, 0, 0, 0, 0, 0, 0, 0, 0, 0, 0, 0, 0, 0, 0, 0, 0, 0, 0, 0, 0, 0, 0, 0, 0, 0, 0, 0, 0, 0, 0, 0, 0, 0, 0, 0, 0, 0, 0, 0, 0, 0, 0, 0, 0, 0, 0, 0, 0, 0, 0, 0, 0, 0, 0, 0, 0, 0, 0, 0, 1, 0, 0, 0, 0, 0, 0, 0, 0, 0, 0, 0, 0, 0, 0, 0, 0, 0, 0, 0, 0, 0, 0, 0, 0, 0, 0, 0, 0, 0, 0, 0, 0, 0, 0, 0, 0, 0, 0, 0, 0, 0, 0, 0, 0, 0, 0, 0, 0, 0, 0, 0, 0, 0, 0, 0, 0, 0, 0, 0, 0, 0, 0, 1, 0, 0, 0, 0, 0, 0, 0, 0, 0, 0, 0, 0, 0, 0, 0, 0, 0, 0, 0, 0, 0, 0, 0, 0, 0, 0, 0, 0, 0, 0, 0, 0, 0, 0, 0, 0, 0, 0, 0, 0, 0, 0, 0, 0, 0, 0, 0, 0, 0, 0, 0, 0, 0, 0, 0, 0, 0, 0, 0, 0, 0, 0, 1, 0, 0, 0, 0, 0, 0, 0, 0, 0, 0, 0, 0, 0, 0, 0, 0, 0, 0, 0, 0, 0, 0, 0, 0, 0, 0, 0, 0, 0, 0, 0, 0, 0, 0, 0, 0, 0, 0, 0, 0, 0, 0, 0, 0, 0, 0, 0, 0, 0, 0, 0, 0, 0, 0, 0, 0, 0, 0, 0, 0, 0, 0, 1, 0, 0, 0, 0, 0, 0, 0, 0, 0, 0, 0, 0, 0, 0, 0, 0, 0, 0, 0, 0, 0, 0, 0, 0, 0, 0, 0, 0, 0, 0, 0, 0, 0, 0, 0, 0, 0, 0, 0, 0, 0, 0, 0, 0, 0, 0, 0, 0, 0, 0, 0, 0, 0, 0, 0, 0, 0, 0, 0, 0, 0, 0, 1, 0, 0, 0, 0, 0, 0, 0, 0, 0, 0, 0, 0, 0, 0, 0, 0, 0, 0, 0, 0, 0, 0, 0, 0, 0, 0, 0, 0, 0, 0, 0, 0, 0, 0, 0, 0, 0, 0, 0, 0, 0, 0, 0, 0, 0, 0, 0, 0, 0, 0, 0, 0, 0, 0, 0, 0, 0, 0, 0, 0, 0, 0, 1, 0, 0, 0, 0, 0, 0, 0, 0, 0, 0, 0, 0, 0, 0, 0, 0, 0, 0, 0, 0, 0, 0, 0, 0, 0, 0, 0, 0, 0, 0, 0, 0, 0, 0, 0, 0, 0, 0, 0, 0, 0, 0, 0, 0, 0, 0, 0, 0, 0, 0, 0, 0, 0, 0, 0, 0, 0, 0, 0, 0, 0, 0, 1, 0, 0, 0, 0, 0, 0, 0, 0, 0, 0, 0, 0, 0, 0, 0, 0, 0, 0, 0, 0, 0, 0, 0, 0, 0, 0, 0, 0, 0, 0, 0, 0, 0, 0, 0, 0, 0, 0, 0, 0, 0, 0, 0, 0, 0, 0, 0, 0, 0, 0, 0, 0, 0, 0, 0, 0, 0, 0, 0, 0, 0, 0, 1, 0, 0, 0, 0, 0, 0, 0, 0, 0, 0, 0, 0, 0, 0, 0, 0, 0, 0, 0, 0, 0, 0, 0, 0, 0, 0, 0, 0, 0, 0, 0, 0, 0, 0, 0, 0, 0, 0, 0, 0, 0, 0, 0, 0, 0, 0, 0, 0, 0, 0, 0, 0, 0, 0, 0, 0, 0, 0, 0, 0, 0, 0, 0, 0, 0, 0, 0, 0, 0, 0, 0, 0, 0, 0, 0, 0, 0, 0], 'row': 2}, {'stap_colors': [[34, 16225054], [76, 16225054], [118, 16225054], [160, 16225054], [202, 16225054], [244, 16225054], [286, 16225054], [328, 16225054], [370, 16225054], [412, 16225054], [454, 16225054], [496, 16225054], [538, 16225054], [580, 16225054], [622, 16225054], [664, 16225054], [706, 16225054], [748, 16225054], [34, 16225054], [76, 16225054], [118, 16225054], [160, 16225054], [202, 16225054], [244, 16225054], [286, 16225054], [328, 16225054], [370, 16225054], [412, 16225054], [454, 16225054], [496, 16225054], [538, 16225054], [580, 16225054], [622, 16225054], [664, 16225054], [706, 16225054], [748, 16225054]], 'num': 4, 'scafLoop': [], 'stap': [[-1, -1, -1, -1], [-1, -1, -1, -1], [-1, -1, -1, -1], [-1, -1, -1, -1], [-1, -1, -1, -1], [-1, -1, -1, -1], [-1, -1, -1, -1], [4, 8, 4, 762], [4, 9, 4, 7], [4, 10, 4, 8], [4, 11, 4, 9], [4, 12, 4, 10], [4, 13, 4, 11], [4, 14, 4, 12], [4, 15, 4, 13], [4, 16, 4, 14], [4, 17, 4, 15], [4, 18, 4, 16], [4, 19, 4, 17], [4, 20, 4, 18], [4, 21, 4, 19], [4, 22, 4, 20], [4, 23, 4, 21], [4, 24, 4, 22], [4, 25, 4, 23], [4, 26, 4, 24], [4, 27, 4, 25], [4, 28, 4, 26], [4, 29, 4, 27], [4, 30, 4, 28], [4, 31, 4, 29], [4, 32, 4, 30], [4, 33, 4, 31], [4, 34, 4, 32], [-1, -1, 4, 33], [4, 36, -1, -1], [4, 37, 4, 35], [4, 38, 4, 36], [4, 39, 4, 37], [4, 40, 4, 38], [4, 41, 4, 39], [4, 42, 4, 40], [4, 43, 4, 41], [4, 44, 4, 42], [4, 45, 4, 43], [4, 46, 4, 44], [4, 47, 4, 45], [4, 48, 4, 46], [4, 49, 4, 47], [4, 50, 4, 48], [4, 51, 4, 49], [4, 52, 4, 50], [4, 53, 4, 51], [4, 54, 4, 52], [4, 55, 4, 53], [4, 56, 4, 54], [4, 57, 4, 55], [4, 58, 4, 56], [4, 59, 4, 57], [4, 60, 4, 58], [4, 61, 4, 59], [4, 62, 4, 60], [4, 63, 4, 61], [4, 64, 4, 62], [4, 65, 4, 63], [4, 66, 4, 64], [4, 67, 4, 65], [4, 68, 4, 66], [4, 69, 4, 67], [4, 70, 4, 68], [4, 71, 4, 69], [4, 72, 4, 70], [4, 73, 4, 71], [4, 74, 4, 72], [4, 75, 4, 73], [4, 76, 4, 74], [-1, -1, 4, 75], [4, 78, -1, -1], [4, 79, 4, 77], [4, 80, 4, 78], [4, 81, 4, 79], [4, 82, 4, 80], [4, 83, 4, 81], [4, 84, 4, 82], [4, 85, 4, 83], [4, 86, 4, 84], [4, 87, 4, 85], [4, 88, 4, 86], [4, 89, 4, 87], [4, 90, 4, 88], [4, 91, 4, 89], [4, 92, 4, 90], [4, 93, 4, 91], [4, 94, 4, 92], [4, 95, 4, 93], [4, 96, 4, 94], [4, 97, 4, 95], [4, 98, 4, 96], [4, 99, 4, 97], [4, 100, 4, 98], [4, 101, 4, 99], [4, 102, 4, 100], [4, 103, 4, 101], [4, 104, 4, 102], [4, 105, 4, 103], [4, 106, 4, 104], [4, 107, 4, 105], [4, 108, 4, 106], [4, 109, 4, 107], [4, 110, 4, 108], [4, 111, 4, 109], [4, 112, 4, 110], [4, 113, 4, 111], [4, 114, 4, 112], [4, 115, 4, 113], [4, 116, 4, 114], [4, 117, 4, 115], [4, 118, 4, 116], [-1, -1, 4, 117], [4, 120, -1, -1], [4, 121, 4, 119], [4, 122, 4, 120], [4, 123, 4, 121], [4, 124, 4, 122], [4, 125, 4, 123], [4, 126, 4, 124], [4, 127, 4, 125], [4, 128, 4, 126], [4, 129, 4, 127], [4, 130, 4, 128], [4, 131, 4, 129], [4, 132, 4, 130], [4, 133, 4, 131], [4, 134, 4, 132], [4, 135, 4, 133], [4, 136, 4, 134], [4, 137, 4, 135], [4, 138, 4, 136], [4, 139, 4, 137], [4, 140, 4, 138], [4, 141, 4, 139], [4, 142, 4, 140], [4, 143, 4, 141], [4, 144, 4, 142], [4, 145, 4, 143], [4, 146, 4, 144], [4, 147, 4, 145], [4, 148, 4, 146], [4, 149, 4, 147], [4, 150, 4, 148], [4, 151, 4, 149], [4, 152, 4, 150], [4, 153, 4, 151], [4, 154, 4, 152], [4, 155, 4, 153], [4, 156, 4, 154], [4, 157, 4, 155], [4, 158, 4, 156], [4, 159, 4, 157], [4, 160, 4, 158], [-1, -1, 4, 159], [4, 162, -1, -1], [4, 163, 4, 161], [4, 164, 4, 162], [4, 165, 4, 163], [4, 166, 4, 164], [4, 167, 4, 165], [4, 168, 4, 166], [4, 169, 4, 167], [4, 170, 4, 168], [4, 171, 4, 169], [4, 172, 4, 170], [4, 173, 4, 171], [4, 174, 4, 172], [4, 175, 4, 173], [4, 176, 4, 174], [4, 177, 4, 175], [4, 178, 4, 176], [4, 179, 4, 177], [4, 180, 4, 178], [4, 181, 4, 179], [4, 182, 4, 180], [4, 183, 4, 181], [4, 184, 4, 182], [4, 185, 4, 183], [4, 186, 4, 184], [4, 187, 4, 185], [4, 188, 4, 186], [4, 189, 4, 187], [4, 190, 4, 188], [4, 191, 4, 189], [4, 192, 4, 190], [4, 193, 4, 191], [4, 194, 4, 192], [4, 195, 4, 193], [4, 196, 4, 194], [4, 197, 4, 195], [4, 198, 4, 196], [4, 199, 4, 197], [4, 200, 4, 198], [4, 201, 4, 199], [4, 202, 4, 200], [-1, -1, 4, 201], [4, 204, -1, -1], [4, 205, 4, 203], [4, 206, 4, 204], [4, 207, 4, 205], [4, 208, 4, 206], [4, 209, 4, 207], [4, 210, 4, 208], [4, 211, 4, 209], [4, 212, 4, 210], [4, 213, 4, 211], [4, 214, 4, 212], [4, 215, 4, 213], [4, 216, 4, 214], [4, 217, 4, 215], [4, 218, 4, 216], [4, 219, 4, 217], [4, 220, 4, 218], [4, 221, 4, 219], [4, 222, 4, 220], [4, 223, 4, 221], [4, 224, 4, 222], [4, 225, 4, 223], [4, 226, 4, 224], [4, 227, 4, 225], [4, 228, 4, 226], [4, 229, 4, 227], [4, 230, 4, 228], [4, 231, 4, 229], [4, 232, 4, 230], [4, 233, 4, 231], [4, 234, 4, 232], [4, 235, 4, 233], [4, 236, 4, 234], [4, 237, 4, 235], [4, 238, 4, 236], [4, 239, 4, 237], [4, 240, 4, 238], [4, 241, 4, 239], [4, 242, 4, 240], [4, 243, 4, 241], [4, 244, 4, 242], [-1, -1, 4, 243], [4, 246, -1, -1], [4, 247, 4, 245], [4, 248, 4, 246], [4, 249, 4, 247], [4, 250, 4, 248], [4, 251, 4, 249], [4, 252, 4, 250], [4, 253, 4, 251], [4, 254, 4, 252], [4, 255, 4, 253], [4, 256, 4, 254], [4, 257, 4, 255], [4, 258, 4, 256], [4, 259, 4, 257], [4, 260, 4, 258], [4, 261, 4, 259], [4, 262, 4, 260], [4, 263, 4, 261], [4, 264, 4, 262], [4, 265, 4, 263], [4, 266, 4, 264], [4, 267, 4, 265], [4, 268, 4, 266], [4, 269, 4, 267], [4, 270, 4, 268], [4, 271, 4, 269], [4, 272, 4, 270], [4, 273, 4, 271], [4, 274, 4, 272], [4, 275, 4, 273], [4, 276, 4, 274], [4, 277, 4, 275], [4, 278, 4, 276], [4, 279, 4, 277], [4, 280, 4, 278], [4, 281, 4, 279], [4, 282, 4, 280], [4, 283, 4, 281], [4, 284, 4, 282], [4, 285, 4, 283], [4, 286, 4, 284], [-1, -1, 4, 285], [4, 288, -1, -1], [4, 289, 4, 287], [4, 290, 4, 288], [4, 291, 4, 289], [4, 292, 4, 290], [4, 293, 4, 291], [4, 294, 4, 292], [4, 295, 4, 293], [4, 296, 4, 294], [4, 297, 4, 295], [4, 298, 4, 296], [4, 299, 4, 297], [4, 300, 4, 298], [4, 301, 4, 299], [4, 302, 4, 300], [4, 303, 4, 301], [4, 304, 4, 302], [4, 305, 4, 303], [4, 306, 4, 304], [4, 307, 4, 305], [4, 308, 4, 306], [4, 309, 4, 307], [4, 310, 4, 308], [4, 311, 4, 309], [4, 312, 4, 310], [4, 313, 4, 311], [4, 314, 4, 312], [4, 315, 4, 313], [4, 316, 4, 314], [4, 317, 4, 315], [4, 318, 4, 316], [4, 319, 4, 317], [4, 320, 4, 318], [4, 321, 4, 319], [4, 322, 4, 320], [4, 323, 4, 321], [4, 324, 4, 322], [4, 325, 4, 323], [4, 326, 4, 324], [4, 327, 4, 325], [4, 328, 4, 326], [-1, -1, 4, 327], [4, 330, -1, -1], [4, 331, 4, 329], [4, 332, 4, 330], [4, 333, 4, 331], [4, 334, 4, 332], [4, 335, 4, 333], [4, 336, 4, 334], [4, 337, 4, 335], [4, 338, 4, 336], [4, 339, 4, 337], [4, 340, 4, 338], [4, 341, 4, 339], [4, 342, 4, 340], [4, 343, 4, 341], [4, 344, 4, 342], [4, 345, 4, 343], [4, 346, 4, 344], [4, 347, 4, 345], [4, 348, 4, 346], [4, 349, 4, 347], [4, 350, 4, 348], [4, 351, 4, 349], [4, 352, 4, 350], [4, 353, 4, 351], [4, 354, 4, 352], [4, 355, 4, 353], [4, 356, 4, 354], [4, 357, 4, 355], [4, 358, 4, 356], [4, 359, 4, 357], [4, 360, 4, 358], [4, 361, 4, 359], [4, 362, 4, 360], [4, 363, 4, 361], [4, 364, 4, 362], [4, 365, 4, 363], [4, 366, 4, 364], [4, 367, 4, 365], [4, 368, 4, 366], [4, 369, 4, 367], [4, 370, 4, 368], [-1, -1, 4, 369], [4, 372, -1, -1], [4, 373, 4, 371], [4, 374, 4, 372], [4, 375, 4, 373], [4, 376, 4, 374], [4, 377, 4, 375], [4, 378, 4, 376], [4, 379, 4, 377], [4, 380, 4, 378], [4, 381, 4, 379], [4, 382, 4, 380], [4, 383, 4, 381], [4, 384, 4, 382], [4, 385, 4, 383], [4, 386, 4, 384], [4, 387, 4, 385], [4, 388, 4, 386], [4, 389, 4, 387], [4, 390, 4, 388], [4, 391, 4, 389], [4, 392, 4, 390], [4, 393, 4, 391], [4, 394, 4, 392], [4, 395, 4, 393], [4, 396, 4, 394], [4, 397, 4, 395], [4, 398, 4, 396], [4, 399, 4, 397], [4, 400, 4, 398], [4, 401, 4, 399], [4, 402, 4, 400], [4, 403, 4, 401], [4, 404, 4, 402], [4, 405, 4, 403], [4, 406, 4, 404], [4, 407, 4, 405], [4, 408, 4, 406], [4, 409, 4, 407], [4, 410, 4, 408], [4, 411, 4, 409], [4, 412, 4, 410], [-1, -1, 4, 411], [4, 414, -1, -1], [4, 415, 4, 413], [4, 416, 4, 414], [4, 417, 4, 415], [4, 418, 4, 416], [4, 419, 4, 417], [4, 420, 4, 418], [4, 421, 4, 419], [4, 422, 4, 420], [4, 423, 4, 421], [4, 424, 4, 422], [4, 425, 4, 423], [4, 426, 4, 424], [4, 427, 4, 425], [4, 428, 4, 426], [4, 429, 4, 427], [4, 430, 4, 428], [4, 431, 4, 429], [4, 432, 4, 430], [4, 433, 4, 431], [4, 434, 4, 432], [4, 435, 4, 433], [4, 436, 4, 434], [4, 437, 4, 435], [4, 438, 4, 436], [4, 439, 4, 437], [4, 440, 4, 438], [4, 441, 4, 439], [4, 442, 4, 440], [4, 443, 4, 441], [4, 444, 4, 442], [4, 445, 4, 443], [4, 446, 4, 444], [4, 447, 4, 445], [4, 448, 4, 446], [4, 449, 4, 447], [4, 450, 4, 448], [4, 451, 4, 449], [4, 452, 4, 450], [4, 453, 4, 451], [4, 454, 4, 452], [-1, -1, 4, 453], [4, 456, -1, -1], [4, 457, 4, 455], [4, 458, 4, 456], [4, 459, 4, 457], [4, 460, 4, 458], [4, 461, 4, 459], [4, 462, 4, 460], [4, 463, 4, 461], [4, 464, 4, 462], [4, 465, 4, 463], [4, 466, 4, 464], [4, 467, 4, 465], [4, 468, 4, 466], [4, 469, 4, 467], [4, 470, 4, 468], [4, 471, 4, 469], [4, 472, 4, 470], [4, 473, 4, 471], [4, 474, 4, 472], [4, 475, 4, 473], [4, 476, 4, 474], [4, 477, 4, 475], [4, 478, 4, 476], [4, 479, 4, 477], [4, 480, 4, 478], [4, 481, 4, 479], [4, 482, 4, 480], [4, 483, 4, 481], [4, 484, 4, 482], [4, 485, 4, 483], [4, 486, 4, 484], [4, 487, 4, 485], [4, 488, 4, 486], [4, 489, 4, 487], [4, 490, 4, 488], [4, 491, 4, 489], [4, 492, 4, 490], [4, 493, 4, 491], [4, 494, 4, 492], [4, 495, 4, 493], [4, 496, 4, 494], [-1, -1, 4, 495], [4, 498, -1, -1], [4, 499, 4, 497], [4, 500, 4, 498], [4, 501, 4, 499], [4, 502, 4, 500], [4, 503, 4, 501], [4, 504, 4, 502], [4, 505, 4, 503], [4, 506, 4, 504], [4, 507, 4, 505], [4, 508, 4, 506], [4, 509, 4, 507], [4, 510, 4, 508], [4, 511, 4, 509], [4, 512, 4, 510], [4, 513, 4, 511], [4, 514, 4, 512], [4, 515, 4, 513], [4, 516, 4, 514], [4, 517, 4, 515], [4, 518, 4, 516], [4, 519, 4, 517], [4, 520, 4, 518], [4, 521, 4, 519], [4, 522, 4, 520], [4, 523, 4, 521], [4, 524, 4, 522], [4, 525, 4, 523], [4, 526, 4, 524], [4, 527, 4, 525], [4, 528, 4, 526], [4, 529, 4, 527], [4, 530, 4, 528], [4, 531, 4, 529], [4, 532, 4, 530], [4, 533, 4, 531], [4, 534, 4, 532], [4, 535, 4, 533], [4, 536, 4, 534], [4, 537, 4, 535], [4, 538, 4, 536], [-1, -1, 4, 537], [4, 540, -1, -1], [4, 541, 4, 539], [4, 542, 4, 540], [4, 543, 4, 541], [4, 544, 4, 542], [4, 545, 4, 543], [4, 546, 4, 544], [4, 547, 4, 545], [4, 548, 4, 546], [4, 549, 4, 547], [4, 550, 4, 548], [4, 551, 4, 549], [4, 552, 4, 550], [4, 553, 4, 551], [4, 554, 4, 552], [4, 555, 4, 553], [4, 556, 4, 554], [4, 557, 4, 555], [4, 558, 4, 556], [4, 559, 4, 557], [4, 560, 4, 558], [4, 561, 4, 559], [4, 562, 4, 560], [4, 563, 4, 561], [4, 564, 4, 562], [4, 565, 4, 563], [4, 566, 4, 564], [4, 567, 4, 565], [4, 568, 4, 566], [4, 569, 4, 567], [4, 570, 4, 568], [4, 571, 4, 569], [4, 572, 4, 570], [4, 573, 4, 571], [4, 574, 4, 572], [4, 575, 4, 573], [4, 576, 4, 574], [4, 577, 4, 575], [4, 578, 4, 576], [4, 579, 4, 577], [4, 580, 4, 578], [-1, -1, 4, 579], [4, 582, -1, -1], [4, 583, 4, 581], [4, 584, 4, 582], [4, 585, 4, 583], [4, 586, 4, 584], [4, 587, 4, 585], [4, 588, 4, 586], [4, 589, 4, 587], [4, 590, 4, 588], [4, 591, 4, 589], [4, 592, 4, 590], [4, 593, 4, 591], [4, 594, 4, 592], [4, 595, 4, 593], [4, 596, 4, 594], [4, 597, 4, 595], [4, 598, 4, 596], [4, 599, 4, 597], [4, 600, 4, 598], [4, 601, 4, 599], [4, 602, 4, 600], [4, 603, 4, 601], [4, 604, 4, 602], [4, 605, 4, 603], [4, 606, 4, 604], [4, 607, 4, 605], [4, 608, 4, 606], [4, 609, 4, 607], [4, 610, 4, 608], [4, 611, 4, 609], [4, 612, 4, 610], [4, 613, 4, 611], [4, 614, 4, 612], [4, 615, 4, 613], [4, 616, 4, 614], [4, 617, 4, 615], [4, 618, 4, 616], [4, 619, 4, 617], [4, 620, 4, 618], [4, 621, 4, 619], [4, 622, 4, 620], [-1, -1, 4, 621], [4, 624, -1, -1], [4, 625, 4, 623], [4, 626, 4, 624], [4, 627, 4, 625], [4, 628, 4, 626], [4, 629, 4, 627], [4, 630, 4, 628], [4, 631, 4, 629], [4, 632, 4, 630], [4, 633, 4, 631], [4, 634, 4, 632], [4, 635, 4, 633], [4, 636, 4, 634], [4, 637, 4, 635], [4, 638, 4, 636], [4, 639, 4, 637], [4, 640, 4, 638], [4, 641, 4, 639], [4, 642, 4, 640], [4, 643, 4, 641], [4, 644, 4, 642], [4, 645, 4, 643], [4, 646, 4, 644], [4, 647, 4, 645], [4, 648, 4, 646], [4, 649, 4, 647], [4, 650, 4, 648], [4, 651, 4, 649], [4, 652, 4, 650], [4, 653, 4, 651], [4, 654, 4, 652], [4, 655, 4, 653], [4, 656, 4, 654], [4, 657, 4, 655], [4, 658, 4, 656], [4, 659, 4, 657], [4, 660, 4, 658], [4, 661, 4, 659], [4, 662, 4, 660], [4, 663, 4, 661], [4, 664, 4, 662], [-1, -1, 4, 663], [4, 666, -1, -1], [4, 667, 4, 665], [4, 668, 4, 666], [4, 669, 4, 667], [4, 670, 4, 668], [4, 671, 4, 669], [4, 672, 4, 670], [4, 673, 4, 671], [4, 674, 4, 672], [4, 675, 4, 673], [4, 676, 4, 674], [4, 677, 4, 675], [4, 678, 4, 676], [4, 679, 4, 677], [4, 680, 4, 678], [4, 681, 4, 679], [4, 682, 4, 680], [4, 683, 4, 681], [4, 684, 4, 682], [4, 685, 4, 683], [4, 686, 4, 684], [4, 687, 4, 685], [4, 688, 4, 686], [4, 689, 4, 687], [4, 690, 4, 688], [4, 691, 4, 689], [4, 692, 4, 690], [4, 693, 4, 691], [4, 694, 4, 692], [4, 695, 4, 693], [4, 696, 4, 694], [4, 697, 4, 695], [4, 698, 4, 696], [4, 699, 4, 697], [4, 700, 4, 698], [4, 701, 4, 699], [4, 702, 4, 700], [4, 703, 4, 701], [4, 704, 4, 702], [4, 705, 4, 703], [4, 706, 4, 704], [-1, -1, 4, 705], [4, 708, -1, -1], [4, 709, 4, 707], [4, 710, 4, 708], [4, 711, 4, 709], [4, 712, 4, 710], [4, 713, 4, 711], [4, 714, 4, 712], [4, 715, 4, 713], [4, 716, 4, 714], [4, 717, 4, 715], [4, 718, 4, 716], [4, 719, 4, 717], [4, 720, 4, 718], [4, 721, 4, 719], [4, 722, 4, 720], [4, 723, 4, 721], [4, 724, 4, 722], [4, 725, 4, 723], [4, 726, 4, 724], [4, 727, 4, 725], [4, 728, 4, 726], [4, 729, 4, 727], [4, 730, 4, 728], [4, 731, 4, 729], [4, 732, 4, 730], [4, 733, 4, 731], [4, 734, 4, 732], [4, 735, 4, 733], [4, 736, 4, 734], [4, 737, 4, 735], [4, 738, 4, 736], [4, 739, 4, 737], [4, 740, 4, 738], [4, 741, 4, 739], [4, 742, 4, 740], [4, 743, 4, 741], [4, 744, 4, 742], [4, 745, 4, 743], [4, 746, 4, 744], [4, 747, 4, 745], [4, 748, 4, 746], [-1, -1, 4, 747], [4, 750, -1, -1], [4, 751, 4, 749], [4, 752, 4, 750], [4, 753, 4, 751], [4, 754, 4, 752], [4, 755, 4, 753], [4, 756, 4, 754], [4, 757, 4, 755], [4, 758, 4, 756], [4, 759, 4, 757], [4, 760, 4, 758], [4, 761, 4, 759], [4, 762, 4, 760], [4, 7, 4, 761], [-1, -1, -1, -1], [-1, -1, -1, -1], [-1, -1, -1, -1], [-1, -1, -1, -1], [-1, -1, -1, -1], [-1, -1, -1, -1], [-1, -1, -1, -1], [-1, -1, -1, -1], [-1, -1, -1, -1], [-1, -1, -1, -1], [-1, -1, -1, -1], [-1, -1, -1, -1], [-1, -1, -1, -1], [-1, -1, -1, -1], [-1, -1, -1, -1], [-1, -1, -1, -1], [-1, -1, -1, -1], [-1, -1, -1, -1], [-1, -1, -1, -1], [-1, -1, -1, -1], [-1, -1, -1, -1], [-1, -1, -1, -1], [-1, -1, -1, -1], [-1, -1, -1, -1], [-1, -1, -1, -1], [-1, -1, -1, -1], [-1, -1, -1, -1], [-1, -1, -1, -1], [-1, -1, -1, -1], [-1, -1, -1, -1], [-1, -1, -1, -1], [-1, -1, -1, -1], [-1, -1, -1, -1], [-1, -1, -1, -1], [-1, -1, -1, -1]], 'skip': [0, 0, 0, 0, 0, 0, 0, 0, 0, 0, 0, 0, 0, 0, 0, 0, 0, 0, 0, 0, 0, 0, 0, 0, 0, 0, 0, 0, 0, 0, 0, 0, 0, 0, 0, 0, 0, 0, 0, 0, 0, 0, 0, 0, 0, 0, 0, 0, 0, 0, 0, 0, 0, 0, 0, 0, 0, 0, 0, 0, 0, 0, 0, 0, 0, 0, 0, 0, 0, 0, 0, 0, 0, 0, 0, 0, 0, 0, 0, 0, 0, 0, 0, 0, 0, 0, 0, 0, 0, 0, 0, 0, 0, 0, 0, 0, 0, 0, 0, 0, 0, 0, 0, 0, 0, 0, 0, 0, 0, 0, 0, 0, 0, 0, 0, 0, 0, 0, 0, 0, 0, 0, 0, 0, 0, 0, 0, 0, 0, 0, 0, 0, 0, 0, 0, 0, 0, 0, 0, 0, 0, 0, 0, 0, 0, 0, 0, 0, 0, 0, 0, 0, 0, 0, 0, 0, 0, 0, 0, 0, 0, 0, 0, 0, 0, 0, 0, 0, 0, 0, 0, 0, 0, 0, 0, 0, 0, 0, 0, 0, 0, 0, 0, 0, 0, 0, 0, 0, 0, 0, 0, 0, 0, 0, 0, 0, 0, 0, 0, 0, 0, 0, 0, 0, 0, 0, 0, 0, 0, 0, 0, 0, 0, 0, 0, 0, 0, 0, 0, 0, 0, 0, 0, 0, 0, 0, 0, 0, 0, 0, 0, 0, 0, 0, 0, 0, 0, 0, 0, 0, 0, 0, 0, 0, 0, 0, 0, 0, 0, 0, 0, 0, 0, 0, 0, 0, 0, 0, 0, 0, 0, 0, 0, 0, 0, 0, 0, 0, 0, 0, 0, 0, 0, 0, 0, 0, 0, 0, 0, 0, 0, 0, 0, 0, 0, 0, 0, 0, 0, 0, 0, 0, 0, 0, 0, 0, 0, 0, 0, 0, 0, 0, 0, 0, 0, 0, 0, 0, 0, 0, 0, 0, 0, 0, 0, 0, 0, 0, 0, 0, 0, 0, 0, 0, 0, 0, 0, 0, 0, 0, 0, 0, 0, 0, 0, 0, 0, 0, 0, 0, 0, 0, 0, 0, 0, 0, 0, 0, 0, 0, 0, 0, 0, 0, 0, 0, 0, 0, 0, 0, 0, 0, 0, 0, 0, 0, 0, 0, 0, 0, 0, 0, 0, 0, 0, 0, 0, 0, 0, 0, 0, 0, 0, 0, 0, 0, 0, 0, 0, 0, 0, 0, 0, 0, 0, 0, 0, 0, 0, 0, 0, 0, 0, 0, 0, 0, 0, 0, 0, 0, 0, 0, 0, 0, 0, 0, 0, 0, 0, 0, 0, 0, 0, 0, 0, 0, 0, 0, 0, 0, 0, 0, 0, 0, 0, 0, 0, 0, 0, 0, 0, 0, 0, 0, 0, 0, 0, 0, 0, 0, 0, 0, 0, 0, 0, 0, 0, 0, 0, 0, 0, 0, 0, 0, 0, 0, 0, 0, 0, 0, 0, 0, 0, 0, 0, 0, 0, 0, 0, 0, 0, 0, 0, 0, 0, 0, 0, 0, 0, 0, 0, 0, 0, 0, 0, 0, 0, 0, 0, 0, 0, 0, 0, 0, 0, 0, 0, 0, 0, 0, 0, 0, 0, 0, 0, 0, 0, 0, 0, 0, 0, 0, 0, 0, 0, 0, 0, 0, 0, 0, 0, 0, 0, 0, 0, 0, 0, 0, 0, 0, 0, 0, 0, 0, 0, 0, 0, 0, 0, 0, 0, 0, 0, 0, 0, 0, 0, 0, 0, 0, 0, 0, 0, 0, 0, 0, 0, 0, 0, 0, 0, 0, 0, 0, 0, 0, 0, 0, 0, 0, 0, 0, 0, 0, 0, 0, 0, 0, 0, 0, 0, 0, 0, 0, 0, 0, 0, 0, 0, 0, 0, 0, 0, 0, 0, 0, 0, 0, 0, 0, 0, 0, 0, 0, 0, 0, 0, 0, 0, 0, 0, 0, 0, 0, 0, 0, 0, 0, 0, 0, 0, 0, 0, 0, 0, 0, 0, 0, 0, 0, 0, 0, 0, 0, 0, 0, 0, 0, 0, 0, 0, 0, 0, 0, 0, 0, 0, 0, 0, 0, 0, 0, 0, 0, 0, 0, 0, 0, 0, 0, 0, 0, 0, 0, 0, 0, 0, 0, 0, 0, 0, 0, 0, 0, 0, 0, 0, 0, 0, 0, 0, 0, 0, 0, 0, 0, 0, 0, 0, 0, 0, 0, 0, 0, 0, 0, 0, 0, 0, 0, 0, 0, 0, 0, 0, 0, 0, 0, 0, 0, 0, 0, 0, 0, 0, 0, 0, 0, 0, 0, 0, 0, 0, 0, 0, 0, 0, 0, 0, 0, 0, 0, 0, 0, 0, 0, 0, 0, 0, 0, 0, 0, 0, 0, 0, 0, 0, 0, 0, 0, 0, 0, 0, 0, 0, 0, 0, 0, 0, 0, 0, 0, 0, 0, 0, 0, 0, 0, 0, 0, 0, 0, 0, 0, 0, 0, 0, 0, 0, 0, 0, 0, 0, 0, 0, 0, 0, 0], 'scaf': [[-1, -1, -1, -1], [-1, -1, -1, -1], [-1, -1, -1, -1], [-1, -1, -1, -1], [-1, -1, -1, -1], [-1, -1, -1, -1], [-1, -1, -1, -1], [4, 762, 4, 8], [4, 7, 4, 9], [4, 8, 4, 10], [4, 9, 4, 11], [4, 10, 4, 12], [4, 11, 4, 13], [4, 12, 4, 14], [4, 13, 4, 15], [4, 14, 5, 15], [5, 16, 4, 17], [4, 16, 4, 18], [4, 17, 4, 19], [4, 18, 4, 20], [4, 19, 4, 21], [4, 20, 4, 22], [4, 21, 3, 22], [3, 23, 4, 24], [4, 23, 4, 25], [4, 24, 4, 26], [4, 25, 4, 27], [4, 26, 4, 28], [4, 27, 4, 29], [4, 28, 4, 30], [4, 29, 4, 31], [4, 30, 4, 32], [4, 31, 4, 33], [4, 32, 4, 34], [4, 33, 4, 35], [4, 34, 4, 36], [4, 35, 5, 36], [5, 37, 4, 38], [4, 37, 4, 39], [4, 38, 4, 40], [4, 39, 4, 41], [4, 40, 4, 42], [4, 41, 4, 43], [4, 42, 3, 43], [3, 44, 4, 45], [4, 44, 4, 46], [4, 45, 4, 47], [4, 46, 4, 48], [4, 47, 4, 49], [4, 48, 4, 50], [4, 49, 4, 51], [4, 50, 4, 52], [4, 51, 4, 53], [4, 52, 4, 54], [4, 53, 4, 55], [4, 54, 4, 56], [4, 55, 4, 57], [4, 56, 5, 57], [5, 58, 4, 59], [4, 58, 4, 60], [4, 59, 4, 61], [4, 60, 4, 62], [4, 61, 4, 63], [4, 62, 4, 64], [4, 63, 3, 64], [3, 65, 4, 66], [4, 65, 4, 67], [4, 66, 4, 68], [4, 67, 4, 69], [4, 68, 4, 70], [4, 69, 4, 71], [4, 70, 4, 72], [4, 71, 4, 73], [4, 72, 4, 74], [4, 73, 4, 75], [4, 74, 4, 76], [4, 75, 4, 77], [4, 76, 4, 78], [4, 77, 5, 78], [5, 79, 4, 80], [4, 79, 4, 81], [4, 80, 4, 82], [4, 81, 4, 83], [4, 82, 4, 84], [4, 83, 4, 85], [4, 84, 3, 85], [3, 86, 4, 87], [4, 86, 4, 88], [4, 87, 4, 89], [4, 88, 4, 90], [4, 89, 4, 91], [4, 90, 4, 92], [4, 91, 4, 93], [4, 92, 4, 94], [4, 93, 4, 95], [4, 94, 4, 96], [4, 95, 4, 97], [4, 96, 4, 98], [4, 97, 4, 99], [4, 98, 5, 99], [5, 100, 4, 101], [4, 100, 4, 102], [4, 101, 4, 103], [4, 102, 4, 104], [4, 103, 4, 105], [4, 104, 4, 106], [4, 105, 3, 106], [3, 107, 4, 108], [4, 107, 4, 109], [4, 108, 4, 110], [4, 109, 4, 111], [4, 110, 4, 112], [4, 111, 4, 113], [4, 112, 4, 114], [4, 113, 4, 115], [4, 114, 4, 116], [4, 115, 4, 117], [4, 116, 4, 118], [4, 117, 4, 119], [4, 118, 4, 120], [4, 119, 5, 120], [5, 121, 4, 122], [4, 121, 4, 123], [4, 122, 4, 124], [4, 123, 4, 125], [4, 124, 4, 126], [4, 125, 4, 127], [4, 126, 3, 127], [3, 128, 4, 129], [4, 128, 4, 130], [4, 129, 4, 131], [4, 130, 4, 132], [4, 131, 4, 133], [4, 132, 4, 134], [4, 133, 4, 135], [4, 134, 4, 136], [4, 135, 4, 137], [4, 136, 4, 138], [4, 137, 4, 139], [4, 138, 4, 140], [4, 139, 4, 141], [4, 140, 5, 141], [5, 142, 4, 143], [4, 142, 4, 144], [4, 143, 4, 145], [4, 144, 4, 146], [4, 145, 4, 147], [4, 146, 4, 148], [4, 147, 3, 148], [3, 149, 4, 150], [4, 149, 4, 151], [4, 150, 4, 152], [4, 151, 4, 153], [4, 152, 4, 154], [4, 153, 4, 155], [4, 154, 4, 156], [4, 155, 4, 157], [4, 156, 4, 158], [4, 157, 4, 159], [4, 158, 4, 160], [4, 159, 4, 161], [4, 160, 4, 162], [4, 161, 5, 162], [5, 163, 4, 164], [4, 163, 4, 165], [4, 164, 4, 166], [4, 165, 4, 167], [4, 166, 4, 168], [4, 167, 4, 169], [4, 168, 3, 169], [3, 170, 4, 171], [4, 170, 4, 172], [4, 171, 4, 173], [4, 172, 4, 174], [4, 173, 4, 175], [4, 174, 4, 176], [4, 175, 4, 177], [4, 176, 4, 178], [4, 177, 4, 179], [4, 178, 4, 180], [4, 179, 4, 181], [4, 180, 4, 182], [4, 181, 4, 183], [4, 182, 5, 183], [5, 184, 4, 185], [4, 184, 4, 186], [4, 185, 4, 187], [4, 186, 4, 188], [4, 187, 4, 189], [4, 188, 4, 190], [4, 189, 3, 190], [3, 191, 4, 192], [4, 191, 4, 193], [4, 192, 4, 194], [4, 193, 4, 195], [4, 194, 4, 196], [4, 195, 4, 197], [4, 196, 4, 198], [4, 197, 4, 199], [4, 198, 4, 200], [4, 199, 4, 201], [4, 200, 4, 202], [4, 201, 4, 203], [4, 202, 4, 204], [4, 203, 5, 204], [5, 205, 4, 206], [4, 205, 4, 207], [4, 206, 4, 208], [4, 207, 4, 209], [4, 208, 4, 210], [4, 209, 4, 211], [4, 210, 3, 211], [3, 212, 4, 213], [4, 212, 4, 214], [4, 213, 4, 215], [4, 214, 4, 216], [4, 215, 4, 217], [4, 216, 4, 218], [4, 217, 4, 219], [4, 218, 4, 220], [4, 219, 4, 221], [4, 220, 4, 222], [4, 221, 4, 223], [4, 222, 4, 224], [4, 223, 4, 225], [4, 224, 5, 225], [5, 226, 4, 227], [4, 226, 4, 228], [4, 227, 4, 229], [4, 228, 4, 230], [4, 229, 4, 231], [4, 230, 4, 232], [4, 231, 3, 232], [3, 233, 4, 234], [4, 233, 4, 235], [4, 234, 4, 236], [4, 235, 4, 237], [4, 236, 4, 238], [4, 237, 4, 239], [4, 238, 4, 240], [4, 239, 4, 241], [4, 240, 4, 242], [4, 241, 4, 243], [4, 242, 4, 244], [4, 243, 4, 245], [4, 244, 4, 246], [4, 245, 5, 246], [5, 247, 4, 248], [4, 247, 4, 249], [4, 248, 4, 250], [4, 249, 4, 251], [4, 250, 4, 252], [4, 251, 4, 253], [4, 252, 3, 253], [3, 254, 4, 255], [4, 254, 4, 256], [4, 255, 4, 257], [4, 256, 4, 258], [4, 257, 4, 259], [4, 258, 4, 260], [4, 259, 4, 261], [4, 260, 4, 262], [4, 261, 4, 263], [4, 262, 4, 264], [4, 263, 4, 265], [4, 264, 4, 266], [4, 265, 4, 267], [4, 266, 5, 267], [5, 268, 4, 269], [4, 268, 4, 270], [4, 269, 4, 271], [4, 270, 4, 272], [4, 271, 4, 273], [4, 272, 4, 274], [4, 273, 3, 274], [3, 275, 4, 276], [4, 275, 4, 277], [4, 276, 4, 278], [4, 277, 4, 279], [4, 278, 4, 280], [4, 279, 4, 281], [4, 280, 4, 282], [4, 281, 4, 283], [4, 282, 4, 284], [4, 283, 4, 285], [4, 284, 4, 286], [4, 285, 4, 287], [4, 286, 4, 288], [4, 287, 5, 288], [5, 289, 4, 290], [4, 289, 4, 291], [4, 290, 4, 292], [4, 291, 4, 293], [4, 292, 4, 294], [4, 293, 4, 295], [4, 294, 3, 295], [3, 296, 4, 297], [4, 296, 4, 298], [4, 297, 4, 299], [4, 298, 4, 300], [4, 299, 4, 301], [4, 300, 4, 302], [4, 301, 4, 303], [4, 302, 4, 304], [4, 303, 4, 305], [4, 304, 4, 306], [4, 305, 4, 307], [4, 306, 4, 308], [4, 307, 4, 309], [4, 308, 5, 309], [5, 310, 4, 311], [4, 310, 4, 312], [4, 311, 4, 313], [4, 312, 4, 314], [4, 313, 4, 315], [4, 314, 4, 316], [4, 315, 3, 316], [3, 317, 4, 318], [4, 317, 4, 319], [4, 318, 4, 320], [4, 319, 4, 321], [4, 320, 4, 322], [4, 321, 4, 323], [4, 322, 4, 324], [4, 323, 4, 325], [4, 324, 4, 326], [4, 325, 4, 327], [4, 326, 4, 328], [4, 327, 4, 329], [4, 328, 4, 330], [4, 329, 5, 330], [5, 331, 4, 332], [4, 331, 4, 333], [4, 332, 4, 334], [4, 333, 4, 335], [4, 334, 4, 336], [4, 335, 4, 337], [4, 336, 3, 337], [3, 338, 4, 339], [4, 338, 4, 340], [4, 339, 4, 341], [4, 340, 4, 342], [4, 341, 4, 343], [4, 342, 4, 344], [4, 343, 4, 345], [4, 344, 4, 346], [4, 345, 4, 347], [4, 346, 4, 348], [4, 347, 4, 349], [4, 348, 4, 350], [4, 349, 4, 351], [4, 350, 5, 351], [5, 352, 4, 353], [4, 352, 4, 354], [4, 353, 4, 355], [4, 354, 4, 356], [4, 355, 4, 357], [4, 356, 4, 358], [4, 357, 3, 358], [3, 359, 4, 360], [4, 359, 4, 361], [4, 360, 4, 362], [4, 361, 4, 363], [4, 362, 4, 364], [4, 363, 4, 365], [4, 364, 4, 366], [4, 365, 4, 367], [4, 366, 4, 368], [4, 367, 4, 369], [4, 368, 4, 370], [4, 369, 4, 371], [4, 370, 4, 372], [4, 371, 5, 372], [5, 373, 4, 374], [4, 373, 4, 375], [4, 374, 4, 376], [4, 375, 4, 377], [4, 376, 4, 378], [4, 377, 4, 379], [4, 378, 3, 379], [3, 380, 4, 381], [4, 380, 4, 382], [4, 381, 4, 383], [4, 382, 4, 384], [4, 383, 4, 385], [4, 384, 4, 386], [4, 385, 4, 387], [4, 386, 4, 388], [4, 387, 4, 389], [4, 388, 4, 390], [4, 389, 4, 391], [4, 390, 4, 392], [4, 391, 4, 393], [4, 392, 5, 393], [5, 394, 4, 395], [4, 394, 4, 396], [4, 395, 4, 397], [4, 396, 4, 398], [4, 397, 4, 399], [4, 398, 4, 400], [4, 399, 3, 400], [3, 401, 4, 402], [4, 401, 4, 403], [4, 402, 4, 404], [4, 403, 4, 405], [4, 404, 4, 406], [4, 405, 4, 407], [4, 406, 4, 408], [4, 407, 4, 409], [4, 408, 4, 410], [4, 409, 4, 411], [4, 410, 4, 412], [4, 411, 4, 413], [4, 412, 4, 414], [4, 413, 5, 414], [5, 415, 4, 416], [4, 415, 4, 417], [4, 416, 4, 418], [4, 417, 4, 419], [4, 418, 4, 420], [4, 419, 4, 421], [4, 420, 3, 421], [3, 422, 4, 423], [4, 422, 4, 424], [4, 423, 4, 425], [4, 424, 4, 426], [4, 425, 4, 427], [4, 426, 4, 428], [4, 427, 4, 429], [4, 428, 4, 430], [4, 429, 4, 431], [4, 430, 4, 432], [4, 431, 4, 433], [4, 432, 4, 434], [4, 433, 4, 435], [4, 434, 5, 435], [5, 436, 4, 437], [4, 436, 4, 438], [4, 437, 4, 439], [4, 438, 4, 440], [4, 439, 4, 441], [4, 440, 4, 442], [4, 441, 3, 442], [3, 443, 4, 444], [4, 443, 4, 445], [4, 444, 4, 446], [4, 445, 4, 447], [4, 446, 4, 448], [4, 447, 4, 449], [4, 448, 4, 450], [4, 449, 4, 451], [4, 450, 4, 452], [4, 451, 4, 453], [4, 452, 4, 454], [4, 453, 4, 455], [4, 454, 4, 456], [4, 455, 5, 456], [5, 457, 4, 458], [4, 457, 4, 459], [4, 458, 4, 460], [4, 459, 4, 461], [4, 460, 4, 462], [4, 461, 4, 463], [4, 462, 3, 463], [3, 464, 4, 465], [4, 464, 4, 466], [4, 465, 4, 467], [4, 466, 4, 468], [4, 467, 4, 469], [4, 468, 4, 470], [4, 469, 4, 471], [4, 470, 4, 472], [4, 471, 4, 473], [4, 472, 4, 474], [4, 473, 4, 475], [4, 474, 4, 476], [4, 475, 4, 477], [4, 476, 5, 477], [5, 478, 4, 479], [4, 478, 4, 480], [4, 479, 4, 481], [4, 480, 4, 482], [4, 481, 4, 483], [4, 482, 4, 484], [4, 483, 3, 484], [3, 485, 4, 486], [4, 485, 4, 487], [4, 486, 4, 488], [4, 487, 4, 489], [4, 488, 4, 490], [4, 489, 4, 491], [4, 490, 4, 492], [4, 491, 4, 493], [4, 492, 4, 494], [4, 493, 4, 495], [4, 494, 4, 496], [4, 495, 4, 497], [4, 496, 4, 498], [4, 497, 5, 498], [5, 499, 4, 500], [4, 499, 4, 501], [4, 500, 4, 502], [4, 501, 4, 503], [4, 502, 4, 504], [4, 503, 4, 505], [4, 504, 3, 505], [3, 506, 4, 507], [4, 506, 4, 508], [4, 507, 4, 509], [4, 508, 4, 510], [4, 509, 4, 511], [4, 510, 4, 512], [4, 511, 4, 513], [4, 512, 4, 514], [4, 513, 4, 515], [4, 514, 4, 516], [4, 515, 4, 517], [4, 516, 4, 518], [4, 517, 4, 519], [4, 518, 5, 519], [5, 520, 4, 521], [4, 520, 4, 522], [4, 521, 4, 523], [4, 522, 4, 524], [4, 523, 4, 525], [4, 524, 4, 526], [4, 525, 3, 526], [3, 527, 4, 528], [4, 527, 4, 529], [4, 528, 4, 530], [4, 529, 4, 531], [4, 530, 4, 532], [4, 531, 4, 533], [4, 532, 4, 534], [4, 533, 4, 535], [4, 534, 4, 536], [4, 535, 4, 537], [4, 536, 4, 538], [4, 537, 4, 539], [4, 538, 4, 540], [4, 539, 5, 540], [5, 541, 4, 542], [4, 541, 4, 543], [4, 542, 4, 544], [4, 543, 4, 545], [4, 544, 4, 546], [4, 545, 4, 547], [4, 546, 3, 547], [3, 548, 4, 549], [4, 548, 4, 550], [4, 549, 4, 551], [4, 550, 4, 552], [4, 551, 4, 553], [4, 552, 4, 554], [4, 553, 4, 555], [4, 554, 4, 556], [4, 555, 4, 557], [4, 556, 4, 558], [4, 557, 4, 559], [4, 558, 4, 560], [4, 559, 4, 561], [4, 560, 5, 561], [5, 562, 4, 563], [4, 562, 4, 564], [4, 563, 4, 565], [4, 564, 4, 566], [4, 565, 4, 567], [4, 566, 4, 568], [4, 567, 3, 568], [3, 569, 4, 570], [4, 569, 4, 571], [4, 570, 4, 572], [4, 571, 4, 573], [4, 572, 4, 574], [4, 573, 4, 575], [4, 574, 4, 576], [4, 575, 4, 577], [4, 576, 4, 578], [4, 577, 4, 579], [4, 578, 4, 580], [4, 579, 4, 581], [4, 580, 4, 582], [4, 581, 5, 582], [5, 583, 4, 584], [4, 583, 4, 585], [4, 584, 4, 586], [4, 585, 4, 587], [4, 586, 4, 588], [4, 587, 4, 589], [4, 588, 3, 589], [3, 590, 4, 591], [4, 590, 4, 592], [4, 591, 4, 593], [4, 592, 4, 594], [4, 593, 4, 595], [4, 594, 4, 596], [4, 595, 4, 597], [4, 596, 4, 598], [4, 597, 4, 599], [4, 598, 4, 600], [4, 599, 4, 601], [4, 600, 4, 602], [4, 601, 4, 603], [4, 602, 5, 603], [5, 604, 4, 605], [4, 604, 4, 606], [4, 605, 4, 607], [4, 606, 4, 608], [4, 607, 4, 609], [4, 608, 4, 610], [4, 609, 3, 610], [3, 611, 4, 612], [4, 611, 4, 613], [4, 612, 4, 614], [4, 613, 4, 615], [4, 614, 4, 616], [4, 615, 4, 617], [4, 616, 4, 618], [4, 617, 4, 619], [4, 618, 4, 620], [4, 619, 4, 621], [4, 620, 4, 622], [4, 621, 4, 623], [4, 622, 4, 624], [4, 623, 5, 624], [5, 625, 4, 626], [4, 625, 4, 627], [4, 626, 4, 628], [4, 627, 4, 629], [4, 628, 4, 630], [4, 629, 4, 631], [4, 630, 3, 631], [3, 632, 4, 633], [4, 632, 4, 634], [4, 633, 4, 635], [4, 634, 4, 636], [4, 635, 4, 637], [4, 636, 4, 638], [4, 637, 4, 639], [4, 638, 4, 640], [4, 639, 4, 641], [4, 640, 4, 642], [4, 641, 4, 643], [4, 642, 4, 644], [4, 643, 4, 645], [4, 644, 5, 645], [5, 646, 4, 647], [4, 646, 4, 648], [4, 647, 4, 649], [4, 648, 4, 650], [4, 649, 4, 651], [4, 650, 4, 652], [4, 651, 3, 652], [3, 653, 4, 654], [4, 653, 4, 655], [4, 654, 4, 656], [4, 655, 4, 657], [4, 656, 4, 658], [4, 657, 4, 659], [4, 658, 4, 660], [4, 659, 4, 661], [4, 660, 4, 662], [4, 661, 4, 663], [4, 662, 4, 664], [4, 663, 4, 665], [4, 664, 4, 666], [4, 665, 5, 666], [5, 667, 4, 668], [4, 667, 4, 669], [4, 668, 4, 670], [4, 669, 4, 671], [4, 670, 4, 672], [4, 671, 4, 673], [4, 672, 3, 673], [3, 674, 4, 675], [4, 674, 4, 676], [4, 675, 4, 677], [4, 676, 4, 678], [4, 677, 4, 679], [4, 678, 4, 680], [4, 679, 4, 681], [4, 680, 4, 682], [4, 681, 4, 683], [4, 682, 4, 684], [4, 683, 4, 685], [4, 684, 4, 686], [4, 685, 4, 687], [4, 686, 5, 687], [5, 688, 4, 689], [4, 688, 4, 690], [4, 689, 4, 691], [4, 690, 4, 692], [4, 691, 4, 693], [4, 692, 4, 694], [4, 693, 3, 694], [3, 695, 4, 696], [4, 695, 4, 697], [4, 696, 4, 698], [4, 697, 4, 699], [4, 698, 4, 700], [4, 699, 4, 701], [4, 700, 4, 702], [4, 701, 4, 703], [4, 702, 4, 704], [4, 703, 4, 705], [4, 704, 4, 706], [4, 705, 4, 707], [4, 706, 4, 708], [4, 707, 5, 708], [5, 709, 4, 710], [4, 709, 4, 711], [4, 710, 4, 712], [4, 711, 4, 713], [4, 712, 4, 714], [4, 713, 4, 715], [4, 714, 3, 715], [3, 716, 4, 717], [4, 716, 4, 718], [4, 717, 4, 719], [4, 718, 4, 720], [4, 719, 4, 721], [4, 720, 4, 722], [4, 721, 4, 723], [4, 722, 4, 724], [4, 723, 4, 725], [4, 724, 4, 726], [4, 725, 4, 727], [4, 726, 4, 728], [4, 727, 4, 729], [4, 728, 5, 729], [5, 730, 4, 731], [4, 730, 4, 732], [4, 731, 4, 733], [4, 732, 4, 734], [4, 733, 4, 735], [4, 734, 4, 736], [4, 735, 3, 736], [3, 737, 4, 738], [4, 737, 4, 739], [4, 738, 4, 740], [4, 739, 4, 741], [4, 740, 4, 742], [4, 741, 4, 743], [4, 742, 4, 744], [4, 743, 4, 745], [4, 744, 4, 746], [4, 745, 4, 747], [4, 746, 4, 748], [4, 747, 4, 749], [4, 748, 4, 750], [4, 749, 5, 750], [5, 751, 4, 752], [4, 751, 4, 753], [4, 752, 4, 754], [4, 753, 4, 755], [4, 754, 4, 756], [4, 755, 4, 757], [4, 756, 3, 757], [3, 758, 4, 759], [4, 758, 4, 760], [4, 759, 4, 761], [4, 760, 4, 762], [4, 761, 4, 7], [-1, -1, -1, -1], [-1, -1, -1, -1], [-1, -1, -1, -1], [-1, -1, -1, -1], [-1, -1, -1, -1], [-1, -1, -1, -1], [-1, -1, -1, -1], [-1, -1, -1, -1], [-1, -1, -1, -1], [-1, -1, -1, -1], [-1, -1, -1, -1], [-1, -1, -1, -1], [-1, -1, -1, -1], [-1, -1, -1, -1], [-1, -1, -1, -1], [-1, -1, -1, -1], [-1, -1, -1, -1], [-1, -1, -1, -1], [-1, -1, -1, -1], [-1, -1, -1, -1], [-1, -1, -1, -1], [-1, -1, -1, -1], [-1, -1, -1, -1], [-1, -1, -1, -1], [-1, -1, -1, -1], [-1, -1, -1, -1], [-1, -1, -1, -1], [-1, -1, -1, -1], [-1, -1, -1, -1], [-1, -1, -1, -1], [-1, -1, -1, -1], [-1, -1, -1, -1], [-1, -1, -1, -1], [-1, -1, -1, -1], [-1, -1, -1, -1]], 'stapLoop': [], 'col': 16, 'loop': [0, 0, 0, 0, 0, 0, 0, 0, 0, 0, 0, 0, 0, 0, 0, 0, 0, 0, 0, 0, 0, 0, 0, 0, 0, 0, 1, 0, 0, 0, 0, 0, 0, 0, 0, 0, 0, 0, 0, 0, 0, 0, 0, 0, 0, 0, 0, 1, 0, 0, 0, 0, 0, 0, 0, 0, 0, 0, 0, 0, 0, 0, 0, 0, 0, 0, 0, 0, 1, 0, 0, 0, 0, 0, 0, 0, 0, 0, 0, 0, 0, 0, 0, 0, 0, 0, 0, 0, 0, 1, 0, 0, 0, 0, 0, 0, 0, 0, 0, 0, 0, 0, 0, 0, 0, 0, 0, 0, 0, 0, 1, 0, 0, 0, 0, 0, 0, 0, 0, 0, 0, 0, 0, 0, 0, 0, 0, 0, 0, 0, 0, 1, 0, 0, 0, 0, 0, 0, 0, 0, 0, 0, 0, 0, 0, 0, 0, 0, 0, 0, 0, 0, 1, 0, 0, 0, 0, 0, 0, 0, 0, 0, 0, 0, 0, 0, 0, 0, 0, 0, 0, 0, 0, 1, 0, 0, 0, 0, 0, 0, 0, 0, 0, 0, 0, 0, 0, 0, 0, 0, 0, 0, 0, 0, 1, 0, 0, 0, 0, 0, 0, 0, 0, 0, 0, 0, 0, 0, 0, 0, 0, 0, 0, 0, 0, 1, 0, 0, 0, 0, 0, 0, 0, 0, 0, 0, 0, 0, 0, 0, 0, 0, 0, 0, 0, 0, 1, 0, 0, 0, 0, 0, 0, 0, 0, 0, 0, 0, 0, 0, 0, 0, 0, 0, 0, 0, 0, 1, 0, 0, 0, 0, 0, 0, 0, 0, 0, 0, 0, 0, 0, 0, 0, 0, 0, 0, 0, 0, 1, 0, 0, 0, 0, 0, 0, 0, 0, 0, 0, 0, 0, 0, 0, 0, 0, 0, 0, 0, 0, 1, 0, 0, 0, 0, 0, 0, 0, 0, 0, 0, 0, 0, 0, 0, 0, 0, 0, 0, 0, 0, 1, 0, 0, 0, 0, 0, 0, 0, 0, 0, 0, 0, 0, 0, 0, 0, 0, 0, 0, 0, 0, 1, 0, 0, 0, 0, 0, 0, 0, 0, 0, 0, 0, 0, 0, 0, 0, 0, 0, 0, 0, 0, 1, 0, 0, 0, 0, 0, 0, 0, 0, 0, 0, 0, 0, 0, 0, 0, 0, 0, 0, 0, 0, 1, 0, 0, 0, 0, 0, 0, 0, 0, 0, 0, 0, 0, 0, 0, 0, 0, 0, 0, 0, 0, 1, 0, 0, 0, 0, 0, 0, 0, 0, 0, 0, 0, 0, 0, 0, 0, 0, 0, 0, 0, 0, 1, 0, 0, 0, 0, 0, 0, 0, 0, 0, 0, 0, 0, 0, 0, 0, 0, 0, 0, 0, 0, 1, 0, 0, 0, 0, 0, 0, 0, 0, 0, 0, 0, 0, 0, 0, 0, 0, 0, 0, 0, 0, 1, 0, 0, 0, 0, 0, 0, 0, 0, 0, 0, 0, 0, 0, 0, 0, 0, 0, 0, 0, 0, 1, 0, 0, 0, 0, 0, 0, 0, 0, 0, 0, 0, 0, 0, 0, 0, 0, 0, 0, 0, 0, 1, 0, 0, 0, 0, 0, 0, 0, 0, 0, 0, 0, 0, 0, 0, 0, 0, 0, 0, 0, 0, 1, 0, 0, 0, 0, 0, 0, 0, 0, 0, 0, 0, 0, 0, 0, 0, 0, 0, 0, 0, 0, 1, 0, 0, 0, 0, 0, 0, 0, 0, 0, 0, 0, 0, 0, 0, 0, 0, 0, 0, 0, 0, 1, 0, 0, 0, 0, 0, 0, 0, 0, 0, 0, 0, 0, 0, 0, 0, 0, 0, 0, 0, 0, 1, 0, 0, 0, 0, 0, 0, 0, 0, 0, 0, 0, 0, 0, 0, 0, 0, 0, 0, 0, 0, 1, 0, 0, 0, 0, 0, 0, 0, 0, 0, 0, 0, 0, 0, 0, 0, 0, 0, 0, 0, 0, 1, 0, 0, 0, 0, 0, 0, 0, 0, 0, 0, 0, 0, 0, 0, 0, 0, 0, 0, 0, 0, 1, 0, 0, 0, 0, 0, 0, 0, 0, 0, 0, 0, 0, 0, 0, 0, 0, 0, 0, 0, 0, 1, 0, 0, 0, 0, 0, 0, 0, 0, 0, 0, 0, 0, 0, 0, 0, 0, 0, 0, 0, 0, 1, 0, 0, 0, 0, 0, 0, 0, 0, 0, 0, 0, 0, 0, 0, 0, 0, 0, 0, 0, 0, 1, 0, 0, 0, 0, 0, 0, 0, 0, 0, 0, 0, 0, 0, 0, 0, 0, 0, 0, 0, 0, 1, 0, 0, 0, 0, 0, 0, 0, 0, 0, 0, 0, 0, 0, 0, 0, 0, 0, 0, 0, 0, 1, 0, 0, 0, 0, 0, 0, 0, 0, 0, 0, 0, 0, 0, 0, 0, 0, 0, 0, 0, 0, 0, 0, 0, 0, 0, 0, 0, 0, 0, 0, 0, 0, 0, 0, 0, 0], 'row': 2}, {'stap_colors': [], 'num': 34, 'scafLoop': [], 'stap': [[-1, -1, -1, -1], [-1, -1, -1, -1], [-1, -1, -1, -1], [-1, -1, -1, -1], [-1, -1, -1, -1], [-1, -1, -1, -1], [-1, -1, -1, -1], [34, 8, 34, 762], [34, 9, 34, 7], [34, 10, 34, 8], [34, 11, 34, 9], [34, 12, 34, 10], [34, 13, 34, 11], [5, 13, 34, 12], [34, 15, 5, 14], [34, 16, 34, 14], [34, 17, 34, 15], [34, 18, 34, 16], [34, 19, 34, 17], [34, 20, 34, 18], [34, 21, 34, 19], [34, 22, 34, 20], [34, 23, 34, 21], [34, 24, 34, 22], [34, 25, 34, 23], [34, 26, 34, 24], [34, 27, 34, 25], [34, 28, 34, 26], [34, 29, 34, 27], [34, 30, 34, 28], [34, 31, 34, 29], [34, 32, 34, 30], [34, 33, 34, 31], [34, 34, 34, 32], [5, 34, 34, 33], [34, 36, 5, 35], [34, 37, 34, 35], [34, 38, 34, 36], [34, 39, 34, 37], [34, 40, 34, 38], [34, 41, 34, 39], [34, 42, 34, 40], [34, 43, 34, 41], [34, 44, 34, 42], [34, 45, 34, 43], [34, 46, 34, 44], [34, 47, 34, 45], [34, 48, 34, 46], [34, 49, 34, 47], [34, 50, 34, 48], [34, 51, 34, 49], [34, 52, 34, 50], [34, 53, 34, 51], [34, 54, 34, 52], [34, 55, 34, 53], [5, 55, 34, 54], [34, 57, 5, 56], [34, 58, 34, 56], [34, 59, 34, 57], [34, 60, 34, 58], [34, 61, 34, 59], [34, 62, 34, 60], [34, 63, 34, 61], [34, 64, 34, 62], [34, 65, 34, 63], [34, 66, 34, 64], [34, 67, 34, 65], [34, 68, 34, 66], [34, 69, 34, 67], [34, 70, 34, 68], [34, 71, 34, 69], [34, 72, 34, 70], [34, 73, 34, 71], [34, 74, 34, 72], [34, 75, 34, 73], [34, 76, 34, 74], [5, 76, 34, 75], [34, 78, 5, 77], [34, 79, 34, 77], [34, 80, 34, 78], [34, 81, 34, 79], [34, 82, 34, 80], [34, 83, 34, 81], [34, 84, 34, 82], [34, 85, 34, 83], [34, 86, 34, 84], [34, 87, 34, 85], [34, 88, 34, 86], [34, 89, 34, 87], [34, 90, 34, 88], [34, 91, 34, 89], [34, 92, 34, 90], [34, 93, 34, 91], [34, 94, 34, 92], [34, 95, 34, 93], [34, 96, 34, 94], [34, 97, 34, 95], [5, 97, 34, 96], [34, 99, 5, 98], [34, 100, 34, 98], [34, 101, 34, 99], [34, 102, 34, 100], [34, 103, 34, 101], [34, 104, 34, 102], [34, 105, 34, 103], [34, 106, 34, 104], [34, 107, 34, 105], [34, 108, 34, 106], [34, 109, 34, 107], [34, 110, 34, 108], [34, 111, 34, 109], [34, 112, 34, 110], [34, 113, 34, 111], [34, 114, 34, 112], [34, 115, 34, 113], [34, 116, 34, 114], [34, 117, 34, 115], [34, 118, 34, 116], [5, 118, 34, 117], [34, 120, 5, 119], [34, 121, 34, 119], [34, 122, 34, 120], [34, 123, 34, 121], [34, 124, 34, 122], [34, 125, 34, 123], [34, 126, 34, 124], [34, 127, 34, 125], [34, 128, 34, 126], [34, 129, 34, 127], [34, 130, 34, 128], [34, 131, 34, 129], [34, 132, 34, 130], [34, 133, 34, 131], [34, 134, 34, 132], [34, 135, 34, 133], [34, 136, 34, 134], [34, 137, 34, 135], [34, 138, 34, 136], [34, 139, 34, 137], [5, 139, 34, 138], [34, 141, 5, 140], [34, 142, 34, 140], [34, 143, 34, 141], [34, 144, 34, 142], [34, 145, 34, 143], [34, 146, 34, 144], [34, 147, 34, 145], [34, 148, 34, 146], [34, 149, 34, 147], [34, 150, 34, 148], [34, 151, 34, 149], [34, 152, 34, 150], [34, 153, 34, 151], [34, 154, 34, 152], [34, 155, 34, 153], [34, 156, 34, 154], [34, 157, 34, 155], [34, 158, 34, 156], [34, 159, 34, 157], [34, 160, 34, 158], [5, 160, 34, 159], [34, 162, 5, 161], [34, 163, 34, 161], [34, 164, 34, 162], [34, 165, 34, 163], [34, 166, 34, 164], [34, 167, 34, 165], [34, 168, 34, 166], [34, 169, 34, 167], [34, 170, 34, 168], [34, 171, 34, 169], [34, 172, 34, 170], [34, 173, 34, 171], [34, 174, 34, 172], [34, 175, 34, 173], [34, 176, 34, 174], [34, 177, 34, 175], [34, 178, 34, 176], [34, 179, 34, 177], [34, 180, 34, 178], [34, 181, 34, 179], [5, 181, 34, 180], [34, 183, 5, 182], [34, 184, 34, 182], [34, 185, 34, 183], [34, 186, 34, 184], [34, 187, 34, 185], [34, 188, 34, 186], [34, 189, 34, 187], [34, 190, 34, 188], [34, 191, 34, 189], [34, 192, 34, 190], [34, 193, 34, 191], [34, 194, 34, 192], [34, 195, 34, 193], [34, 196, 34, 194], [34, 197, 34, 195], [34, 198, 34, 196], [34, 199, 34, 197], [34, 200, 34, 198], [34, 201, 34, 199], [34, 202, 34, 200], [5, 202, 34, 201], [34, 204, 5, 203], [34, 205, 34, 203], [34, 206, 34, 204], [34, 207, 34, 205], [34, 208, 34, 206], [34, 209, 34, 207], [34, 210, 34, 208], [34, 211, 34, 209], [34, 212, 34, 210], [34, 213, 34, 211], [34, 214, 34, 212], [34, 215, 34, 213], [34, 216, 34, 214], [34, 217, 34, 215], [34, 218, 34, 216], [34, 219, 34, 217], [34, 220, 34, 218], [34, 221, 34, 219], [34, 222, 34, 220], [34, 223, 34, 221], [5, 223, 34, 222], [34, 225, 5, 224], [34, 226, 34, 224], [34, 227, 34, 225], [34, 228, 34, 226], [34, 229, 34, 227], [34, 230, 34, 228], [34, 231, 34, 229], [34, 232, 34, 230], [34, 233, 34, 231], [34, 234, 34, 232], [34, 235, 34, 233], [34, 236, 34, 234], [34, 237, 34, 235], [34, 238, 34, 236], [34, 239, 34, 237], [34, 240, 34, 238], [34, 241, 34, 239], [34, 242, 34, 240], [34, 243, 34, 241], [34, 244, 34, 242], [5, 244, 34, 243], [34, 246, 5, 245], [34, 247, 34, 245], [34, 248, 34, 246], [34, 249, 34, 247], [34, 250, 34, 248], [34, 251, 34, 249], [34, 252, 34, 250], [34, 253, 34, 251], [34, 254, 34, 252], [34, 255, 34, 253], [34, 256, 34, 254], [34, 257, 34, 255], [34, 258, 34, 256], [34, 259, 34, 257], [34, 260, 34, 258], [34, 261, 34, 259], [34, 262, 34, 260], [34, 263, 34, 261], [34, 264, 34, 262], [34, 265, 34, 263], [5, 265, 34, 264], [34, 267, 5, 266], [34, 268, 34, 266], [34, 269, 34, 267], [34, 270, 34, 268], [34, 271, 34, 269], [34, 272, 34, 270], [34, 273, 34, 271], [34, 274, 34, 272], [34, 275, 34, 273], [34, 276, 34, 274], [34, 277, 34, 275], [34, 278, 34, 276], [34, 279, 34, 277], [34, 280, 34, 278], [34, 281, 34, 279], [34, 282, 34, 280], [34, 283, 34, 281], [34, 284, 34, 282], [34, 285, 34, 283], [34, 286, 34, 284], [5, 286, 34, 285], [34, 288, 5, 287], [34, 289, 34, 287], [34, 290, 34, 288], [34, 291, 34, 289], [34, 292, 34, 290], [34, 293, 34, 291], [34, 294, 34, 292], [34, 295, 34, 293], [34, 296, 34, 294], [34, 297, 34, 295], [34, 298, 34, 296], [34, 299, 34, 297], [34, 300, 34, 298], [34, 301, 34, 299], [34, 302, 34, 300], [34, 303, 34, 301], [34, 304, 34, 302], [34, 305, 34, 303], [34, 306, 34, 304], [34, 307, 34, 305], [5, 307, 34, 306], [34, 309, 5, 308], [34, 310, 34, 308], [34, 311, 34, 309], [34, 312, 34, 310], [34, 313, 34, 311], [34, 314, 34, 312], [34, 315, 34, 313], [34, 316, 34, 314], [34, 317, 34, 315], [34, 318, 34, 316], [34, 319, 34, 317], [34, 320, 34, 318], [34, 321, 34, 319], [34, 322, 34, 320], [34, 323, 34, 321], [34, 324, 34, 322], [34, 325, 34, 323], [34, 326, 34, 324], [34, 327, 34, 325], [34, 328, 34, 326], [5, 328, 34, 327], [34, 330, 5, 329], [34, 331, 34, 329], [34, 332, 34, 330], [34, 333, 34, 331], [34, 334, 34, 332], [34, 335, 34, 333], [34, 336, 34, 334], [34, 337, 34, 335], [34, 338, 34, 336], [34, 339, 34, 337], [34, 340, 34, 338], [34, 341, 34, 339], [34, 342, 34, 340], [34, 343, 34, 341], [34, 344, 34, 342], [34, 345, 34, 343], [34, 346, 34, 344], [34, 347, 34, 345], [34, 348, 34, 346], [34, 349, 34, 347], [5, 349, 34, 348], [34, 351, 5, 350], [34, 352, 34, 350], [34, 353, 34, 351], [34, 354, 34, 352], [34, 355, 34, 353], [34, 356, 34, 354], [34, 357, 34, 355], [34, 358, 34, 356], [34, 359, 34, 357], [34, 360, 34, 358], [34, 361, 34, 359], [34, 362, 34, 360], [34, 363, 34, 361], [34, 364, 34, 362], [34, 365, 34, 363], [34, 366, 34, 364], [34, 367, 34, 365], [34, 368, 34, 366], [34, 369, 34, 367], [34, 370, 34, 368], [5, 370, 34, 369], [34, 372, 5, 371], [34, 373, 34, 371], [34, 374, 34, 372], [34, 375, 34, 373], [34, 376, 34, 374], [34, 377, 34, 375], [34, 378, 34, 376], [34, 379, 34, 377], [34, 380, 34, 378], [34, 381, 34, 379], [34, 382, 34, 380], [34, 383, 34, 381], [34, 384, 34, 382], [34, 385, 34, 383], [34, 386, 34, 384], [34, 387, 34, 385], [34, 388, 34, 386], [34, 389, 34, 387], [34, 390, 34, 388], [34, 391, 34, 389], [5, 391, 34, 390], [34, 393, 5, 392], [34, 394, 34, 392], [34, 395, 34, 393], [34, 396, 34, 394], [34, 397, 34, 395], [34, 398, 34, 396], [34, 399, 34, 397], [34, 400, 34, 398], [34, 401, 34, 399], [34, 402, 34, 400], [34, 403, 34, 401], [34, 404, 34, 402], [34, 405, 34, 403], [34, 406, 34, 404], [34, 407, 34, 405], [34, 408, 34, 406], [34, 409, 34, 407], [34, 410, 34, 408], [34, 411, 34, 409], [34, 412, 34, 410], [5, 412, 34, 411], [34, 414, 5, 413], [34, 415, 34, 413], [34, 416, 34, 414], [34, 417, 34, 415], [34, 418, 34, 416], [34, 419, 34, 417], [34, 420, 34, 418], [34, 421, 34, 419], [34, 422, 34, 420], [34, 423, 34, 421], [34, 424, 34, 422], [34, 425, 34, 423], [34, 426, 34, 424], [34, 427, 34, 425], [34, 428, 34, 426], [34, 429, 34, 427], [34, 430, 34, 428], [34, 431, 34, 429], [34, 432, 34, 430], [34, 433, 34, 431], [5, 433, 34, 432], [34, 435, 5, 434], [34, 436, 34, 434], [34, 437, 34, 435], [34, 438, 34, 436], [34, 439, 34, 437], [34, 440, 34, 438], [34, 441, 34, 439], [34, 442, 34, 440], [34, 443, 34, 441], [34, 444, 34, 442], [34, 445, 34, 443], [34, 446, 34, 444], [34, 447, 34, 445], [34, 448, 34, 446], [34, 449, 34, 447], [34, 450, 34, 448], [34, 451, 34, 449], [34, 452, 34, 450], [34, 453, 34, 451], [34, 454, 34, 452], [5, 454, 34, 453], [34, 456, 5, 455], [34, 457, 34, 455], [34, 458, 34, 456], [34, 459, 34, 457], [34, 460, 34, 458], [34, 461, 34, 459], [34, 462, 34, 460], [34, 463, 34, 461], [34, 464, 34, 462], [34, 465, 34, 463], [34, 466, 34, 464], [34, 467, 34, 465], [34, 468, 34, 466], [34, 469, 34, 467], [34, 470, 34, 468], [34, 471, 34, 469], [34, 472, 34, 470], [34, 473, 34, 471], [34, 474, 34, 472], [34, 475, 34, 473], [5, 475, 34, 474], [34, 477, 5, 476], [34, 478, 34, 476], [34, 479, 34, 477], [34, 480, 34, 478], [34, 481, 34, 479], [34, 482, 34, 480], [34, 483, 34, 481], [34, 484, 34, 482], [34, 485, 34, 483], [34, 486, 34, 484], [34, 487, 34, 485], [34, 488, 34, 486], [34, 489, 34, 487], [34, 490, 34, 488], [34, 491, 34, 489], [34, 492, 34, 490], [34, 493, 34, 491], [34, 494, 34, 492], [34, 495, 34, 493], [34, 496, 34, 494], [5, 496, 34, 495], [34, 498, 5, 497], [34, 499, 34, 497], [34, 500, 34, 498], [34, 501, 34, 499], [34, 502, 34, 500], [34, 503, 34, 501], [34, 504, 34, 502], [34, 505, 34, 503], [34, 506, 34, 504], [34, 507, 34, 505], [34, 508, 34, 506], [34, 509, 34, 507], [34, 510, 34, 508], [34, 511, 34, 509], [34, 512, 34, 510], [34, 513, 34, 511], [34, 514, 34, 512], [34, 515, 34, 513], [34, 516, 34, 514], [34, 517, 34, 515], [5, 517, 34, 516], [34, 519, 5, 518], [34, 520, 34, 518], [34, 521, 34, 519], [34, 522, 34, 520], [34, 523, 34, 521], [34, 524, 34, 522], [34, 525, 34, 523], [34, 526, 34, 524], [34, 527, 34, 525], [34, 528, 34, 526], [34, 529, 34, 527], [34, 530, 34, 528], [34, 531, 34, 529], [34, 532, 34, 530], [34, 533, 34, 531], [34, 534, 34, 532], [34, 535, 34, 533], [34, 536, 34, 534], [34, 537, 34, 535], [34, 538, 34, 536], [5, 538, 34, 537], [34, 540, 5, 539], [34, 541, 34, 539], [34, 542, 34, 540], [34, 543, 34, 541], [34, 544, 34, 542], [34, 545, 34, 543], [34, 546, 34, 544], [34, 547, 34, 545], [34, 548, 34, 546], [34, 549, 34, 547], [34, 550, 34, 548], [34, 551, 34, 549], [34, 552, 34, 550], [34, 553, 34, 551], [34, 554, 34, 552], [34, 555, 34, 553], [34, 556, 34, 554], [34, 557, 34, 555], [34, 558, 34, 556], [34, 559, 34, 557], [5, 559, 34, 558], [34, 561, 5, 560], [34, 562, 34, 560], [34, 563, 34, 561], [34, 564, 34, 562], [34, 565, 34, 563], [34, 566, 34, 564], [34, 567, 34, 565], [34, 568, 34, 566], [34, 569, 34, 567], [34, 570, 34, 568], [34, 571, 34, 569], [34, 572, 34, 570], [34, 573, 34, 571], [34, 574, 34, 572], [34, 575, 34, 573], [34, 576, 34, 574], [34, 577, 34, 575], [34, 578, 34, 576], [34, 579, 34, 577], [34, 580, 34, 578], [5, 580, 34, 579], [34, 582, 5, 581], [34, 583, 34, 581], [34, 584, 34, 582], [34, 585, 34, 583], [34, 586, 34, 584], [34, 587, 34, 585], [34, 588, 34, 586], [34, 589, 34, 587], [34, 590, 34, 588], [34, 591, 34, 589], [34, 592, 34, 590], [34, 593, 34, 591], [34, 594, 34, 592], [34, 595, 34, 593], [34, 596, 34, 594], [34, 597, 34, 595], [34, 598, 34, 596], [34, 599, 34, 597], [34, 600, 34, 598], [34, 601, 34, 599], [5, 601, 34, 600], [34, 603, 5, 602], [34, 604, 34, 602], [34, 605, 34, 603], [34, 606, 34, 604], [34, 607, 34, 605], [34, 608, 34, 606], [34, 609, 34, 607], [34, 610, 34, 608], [34, 611, 34, 609], [34, 612, 34, 610], [34, 613, 34, 611], [34, 614, 34, 612], [34, 615, 34, 613], [34, 616, 34, 614], [34, 617, 34, 615], [34, 618, 34, 616], [34, 619, 34, 617], [34, 620, 34, 618], [34, 621, 34, 619], [34, 622, 34, 620], [5, 622, 34, 621], [34, 624, 5, 623], [34, 625, 34, 623], [34, 626, 34, 624], [34, 627, 34, 625], [34, 628, 34, 626], [34, 629, 34, 627], [34, 630, 34, 628], [34, 631, 34, 629], [34, 632, 34, 630], [34, 633, 34, 631], [34, 634, 34, 632], [34, 635, 34, 633], [34, 636, 34, 634], [34, 637, 34, 635], [34, 638, 34, 636], [34, 639, 34, 637], [34, 640, 34, 638], [34, 641, 34, 639], [34, 642, 34, 640], [34, 643, 34, 641], [5, 643, 34, 642], [34, 645, 5, 644], [34, 646, 34, 644], [34, 647, 34, 645], [34, 648, 34, 646], [34, 649, 34, 647], [34, 650, 34, 648], [34, 651, 34, 649], [34, 652, 34, 650], [34, 653, 34, 651], [34, 654, 34, 652], [34, 655, 34, 653], [34, 656, 34, 654], [34, 657, 34, 655], [34, 658, 34, 656], [34, 659, 34, 657], [34, 660, 34, 658], [34, 661, 34, 659], [34, 662, 34, 660], [34, 663, 34, 661], [34, 664, 34, 662], [5, 664, 34, 663], [34, 666, 5, 665], [34, 667, 34, 665], [34, 668, 34, 666], [34, 669, 34, 667], [34, 670, 34, 668], [34, 671, 34, 669], [34, 672, 34, 670], [34, 673, 34, 671], [34, 674, 34, 672], [34, 675, 34, 673], [34, 676, 34, 674], [34, 677, 34, 675], [34, 678, 34, 676], [34, 679, 34, 677], [34, 680, 34, 678], [34, 681, 34, 679], [34, 682, 34, 680], [34, 683, 34, 681], [34, 684, 34, 682], [34, 685, 34, 683], [5, 685, 34, 684], [34, 687, 5, 686], [34, 688, 34, 686], [34, 689, 34, 687], [34, 690, 34, 688], [34, 691, 34, 689], [34, 692, 34, 690], [34, 693, 34, 691], [34, 694, 34, 692], [34, 695, 34, 693], [34, 696, 34, 694], [34, 697, 34, 695], [34, 698, 34, 696], [34, 699, 34, 697], [34, 700, 34, 698], [34, 701, 34, 699], [34, 702, 34, 700], [34, 703, 34, 701], [34, 704, 34, 702], [34, 705, 34, 703], [34, 706, 34, 704], [5, 706, 34, 705], [34, 708, 5, 707], [34, 709, 34, 707], [34, 710, 34, 708], [34, 711, 34, 709], [34, 712, 34, 710], [34, 713, 34, 711], [34, 714, 34, 712], [34, 715, 34, 713], [34, 716, 34, 714], [34, 717, 34, 715], [34, 718, 34, 716], [34, 719, 34, 717], [34, 720, 34, 718], [34, 721, 34, 719], [34, 722, 34, 720], [34, 723, 34, 721], [34, 724, 34, 722], [34, 725, 34, 723], [34, 726, 34, 724], [34, 727, 34, 725], [5, 727, 34, 726], [34, 729, 5, 728], [34, 730, 34, 728], [34, 731, 34, 729], [34, 732, 34, 730], [34, 733, 34, 731], [34, 734, 34, 732], [34, 735, 34, 733], [34, 736, 34, 734], [34, 737, 34, 735], [34, 738, 34, 736], [34, 739, 34, 737], [34, 740, 34, 738], [34, 741, 34, 739], [34, 742, 34, 740], [34, 743, 34, 741], [34, 744, 34, 742], [34, 745, 34, 743], [34, 746, 34, 744], [34, 747, 34, 745], [34, 748, 34, 746], [5, 748, 34, 747], [34, 750, 5, 749], [34, 751, 34, 749], [34, 752, 34, 750], [34, 753, 34, 751], [34, 754, 34, 752], [34, 755, 34, 753], [34, 756, 34, 754], [34, 757, 34, 755], [34, 758, 34, 756], [34, 759, 34, 757], [34, 760, 34, 758], [34, 761, 34, 759], [34, 762, 34, 760], [34, 7, 34, 761], [-1, -1, -1, -1], [-1, -1, -1, -1], [-1, -1, -1, -1], [-1, -1, -1, -1], [-1, -1, -1, -1], [-1, -1, -1, -1], [-1, -1, -1, -1], [-1, -1, -1, -1], [-1, -1, -1, -1], [-1, -1, -1, -1], [-1, -1, -1, -1], [-1, -1, -1, -1], [-1, -1, -1, -1], [-1, -1, -1, -1], [-1, -1, -1, -1], [-1, -1, -1, -1], [-1, -1, -1, -1], [-1, -1, -1, -1], [-1, -1, -1, -1], [-1, -1, -1, -1], [-1, -1, -1, -1], [-1, -1, -1, -1], [-1, -1, -1, -1], [-1, -1, -1, -1], [-1, -1, -1, -1], [-1, -1, -1, -1], [-1, -1, -1, -1], [-1, -1, -1, -1], [-1, -1, -1, -1], [-1, -1, -1, -1], [-1, -1, -1, -1], [-1, -1, -1, -1], [-1, -1, -1, -1], [-1, -1, -1, -1], [-1, -1, -1, -1]], 'skip': [0, 0, 0, 0, 0, 0, 0, 0, 0, 0, 0, 0, 0, 0, 0, 0, 0, 0, 0, 0, 0, 0, 0, 0, 0, 0, -1, 0, 0, 0, 0, 0, 0, 0, 0, 0, 0, 0, 0, 0, 0, 0, 0, 0, 0, 0, 0, -1, 0, 0, 0, 0, 0, 0, 0, 0, 0, 0, 0, 0, 0, 0, 0, 0, 0, 0, 0, 0, -1, 0, 0, 0, 0, 0, 0, 0, 0, 0, 0, 0, 0, 0, 0, 0, 0, 0, 0, 0, 0, -1, 0, 0, 0, 0, 0, 0, 0, 0, 0, 0, 0, 0, 0, 0, 0, 0, 0, 0, 0, 0, -1, 0, 0, 0, 0, 0, 0, 0, 0, 0, 0, 0, 0, 0, 0, 0, 0, 0, 0, 0, 0, -1, 0, 0, 0, 0, 0, 0, 0, 0, 0, 0, 0, 0, 0, 0, 0, 0, 0, 0, 0, 0, -1, 0, 0, 0, 0, 0, 0, 0, 0, 0, 0, 0, 0, 0, 0, 0, 0, 0, 0, 0, 0, -1, 0, 0, 0, 0, 0, 0, 0, 0, 0, 0, 0, 0, 0, 0, 0, 0, 0, 0, 0, 0, -1, 0, 0, 0, 0, 0, 0, 0, 0, 0, 0, 0, 0, 0, 0, 0, 0, 0, 0, 0, 0, -1, 0, 0, 0, 0, 0, 0, 0, 0, 0, 0, 0, 0, 0, 0, 0, 0, 0, 0, 0, 0, -1, 0, 0, 0, 0, 0, 0, 0, 0, 0, 0, 0, 0, 0, 0, 0, 0, 0, 0, 0, 0, -1, 0, 0, 0, 0, 0, 0, 0, 0, 0, 0, 0, 0, 0, 0, 0, 0, 0, 0, 0, 0, -1, 0, 0, 0, 0, 0, 0, 0, 0, 0, 0, 0, 0, 0, 0, 0, 0, 0, 0, 0, 0, -1, 0, 0, 0, 0, 0, 0, 0, 0, 0, 0, 0, 0, 0, 0, 0, 0, 0, 0, 0, 0, -1, 0, 0, 0, 0, 0, 0, 0, 0, 0, 0, 0, 0, 0, 0, 0, 0, 0, 0, 0, 0, -1, 0, 0, 0, 0, 0, 0, 0, 0, 0, 0, 0, 0, 0, 0, 0, 0, 0, 0, 0, 0, -1, 0, 0, 0, 0, 0, 0, 0, 0, 0, 0, 0, 0, 0, 0, 0, 0, 0, 0, 0, 0, -1, 0, 0, 0, 0, 0, 0, 0, 0, 0, 0, 0, 0, 0, 0, 0, 0, 0, 0, 0, 0, -1, 0, 0, 0, 0, 0, 0, 0, 0, 0, 0, 0, 0, 0, 0, 0, 0, 0, 0, 0, 0, -1, 0, 0, 0, 0, 0, 0, 0, 0, 0, 0, 0, 0, 0, 0, 0, 0, 0, 0, 0, 0, -1, 0, 0, 0, 0, 0, 0, 0, 0, 0, 0, 0, 0, 0, 0, 0, 0, 0, 0, 0, 0, -1, 0, 0, 0, 0, 0, 0, 0, 0, 0, 0, 0, 0, 0, 0, 0, 0, 0, 0, 0, 0, -1, 0, 0, 0, 0, 0, 0, 0, 0, 0, 0, 0, 0, 0, 0, 0, 0, 0, 0, 0, 0, -1, 0, 0, 0, 0, 0, 0, 0, 0, 0, 0, 0, 0, 0, 0, 0, 0, 0, 0, 0, 0, -1, 0, 0, 0, 0, 0, 0, 0, 0, 0, 0, 0, 0, 0, 0, 0, 0, 0, 0, 0, 0, -1, 0, 0, 0, 0, 0, 0, 0, 0, 0, 0, 0, 0, 0, 0, 0, 0, 0, 0, 0, 0, -1, 0, 0, 0, 0, 0, 0, 0, 0, 0, 0, 0, 0, 0, 0, 0, 0, 0, 0, 0, 0, -1, 0, 0, 0, 0, 0, 0, 0, 0, 0, 0, 0, 0, 0, 0, 0, 0, 0, 0, 0, 0, -1, 0, 0, 0, 0, 0, 0, 0, 0, 0, 0, 0, 0, 0, 0, 0, 0, 0, 0, 0, 0, -1, 0, 0, 0, 0, 0, 0, 0, 0, 0, 0, 0, 0, 0, 0, 0, 0, 0, 0, 0, 0, -1, 0, 0, 0, 0, 0, 0, 0, 0, 0, 0, 0, 0, 0, 0, 0, 0, 0, 0, 0, 0, -1, 0, 0, 0, 0, 0, 0, 0, 0, 0, 0, 0, 0, 0, 0, 0, 0, 0, 0, 0, 0, -1, 0, 0, 0, 0, 0, 0, 0, 0, 0, 0, 0, 0, 0, 0, 0, 0, 0, 0, 0, 0, -1, 0, 0, 0, 0, 0, 0, 0, 0, 0, 0, 0, 0, 0, 0, 0, 0, 0, 0, 0, 0, -1, 0, 0, 0, 0, 0, 0, 0, 0, 0, 0, 0, 0, 0, 0, 0, 0, 0, 0, 0, 0, -1, 0, 0, 0, 0, 0, 0, 0, 0, 0, 0, 0, 0, 0, 0, 0, 0, 0, 0, 0, 0, 0, 0, 0, 0, 0, 0, 0, 0, 0, 0, 0, 0, 0, 0, 0, 0], 'scaf': [[-1, -1, -1, -1], [-1, -1, -1, -1], [-1, -1, -1, -1], [-1, -1, -1, -1], [-1, -1, -1, -1], [-1, -1, -1, -1], [-1, -1, -1, -1], [34, 762, 34, 8], [34, 7, 34, 9], [34, 8, 34, 10], [34, 9, 34, 11], [34, 10, 34, 12], [34, 11, 34, 13], [34, 12, 34, 14], [34, 13, 34, 15], [34, 14, 34, 16], [34, 15, 34, 17], [34, 16, 34, 18], [34, 17, 34, 19], [34, 18, 34, 20], [34, 19, 34, 21], [34, 20, 34, 22], [34, 21, 34, 23], [34, 22, 34, 24], [34, 23, 34, 25], [34, 24, 34, 26], [34, 25, 34, 27], [34, 26, 34, 28], [34, 27, 34, 29], [34, 28, 34, 30], [34, 29, 34, 31], [34, 30, 34, 32], [34, 31, 34, 33], [34, 32, 34, 34], [34, 33, 34, 35], [34, 34, 34, 36], [34, 35, 34, 37], [34, 36, 34, 38], [34, 37, 34, 39], [34, 38, 34, 40], [34, 39, 34, 41], [34, 40, 34, 42], [34, 41, 34, 43], [34, 42, 34, 44], [34, 43, -1, -1], [-1, -1, 34, 46], [34, 45, 34, 47], [34, 46, 34, 48], [34, 47, 34, 49], [34, 48, 34, 50], [34, 49, 34, 51], [34, 50, 34, 52], [34, 51, 34, 53], [34, 52, 34, 54], [34, 53, 34, 55], [34, 54, 34, 56], [34, 55, 34, 57], [34, 56, 34, 58], [34, 57, 34, 59], [34, 58, 34, 60], [34, 59, 34, 61], [34, 60, 34, 62], [34, 61, 34, 63], [34, 62, 34, 64], [34, 63, 34, 65], [34, 64, 34, 66], [34, 65, 34, 67], [34, 66, 34, 68], [34, 67, 34, 69], [34, 68, 34, 70], [34, 69, 34, 71], [34, 70, 34, 72], [34, 71, 34, 73], [34, 72, 34, 74], [34, 73, 34, 75], [34, 74, 34, 76], [34, 75, 34, 77], [34, 76, 34, 78], [34, 77, 34, 79], [34, 78, 34, 80], [34, 79, 34, 81], [34, 80, 34, 82], [34, 81, 34, 83], [34, 82, 34, 84], [34, 83, 34, 85], [34, 84, 34, 86], [34, 85, -1, -1], [-1, -1, 34, 88], [34, 87, 34, 89], [34, 88, 34, 90], [34, 89, 34, 91], [34, 90, 34, 92], [34, 91, 34, 93], [34, 92, 34, 94], [34, 93, 34, 95], [34, 94, 34, 96], [34, 95, 34, 97], [34, 96, 34, 98], [34, 97, 34, 99], [34, 98, 34, 100], [34, 99, 34, 101], [34, 100, 34, 102], [34, 101, 34, 103], [34, 102, 34, 104], [34, 103, 34, 105], [34, 104, 34, 106], [34, 105, 34, 107], [34, 106, 34, 108], [34, 107, 34, 109], [34, 108, 34, 110], [34, 109, 34, 111], [34, 110, 34, 112], [34, 111, 34, 113], [34, 112, 34, 114], [34, 113, 34, 115], [34, 114, 34, 116], [34, 115, 34, 117], [34, 116, 34, 118], [34, 117, 34, 119], [34, 118, 34, 120], [34, 119, 34, 121], [34, 120, 34, 122], [34, 121, 34, 123], [34, 122, 34, 124], [34, 123, 34, 125], [34, 124, 34, 126], [34, 125, 34, 127], [34, 126, 34, 128], [34, 127, -1, -1], [-1, -1, 34, 130], [34, 129, 34, 131], [34, 130, 34, 132], [34, 131, 34, 133], [34, 132, 34, 134], [34, 133, 34, 135], [34, 134, 34, 136], [34, 135, 34, 137], [34, 136, 34, 138], [34, 137, 34, 139], [34, 138, 34, 140], [34, 139, 34, 141], [34, 140, 34, 142], [34, 141, 34, 143], [34, 142, 34, 144], [34, 143, 34, 145], [34, 144, 34, 146], [34, 145, 34, 147], [34, 146, 34, 148], [34, 147, 34, 149], [34, 148, 34, 150], [34, 149, 34, 151], [34, 150, 34, 152], [34, 151, 34, 153], [34, 152, 34, 154], [34, 153, 34, 155], [34, 154, 34, 156], [34, 155, 34, 157], [34, 156, 34, 158], [34, 157, 34, 159], [34, 158, 34, 160], [34, 159, 34, 161], [34, 160, 34, 162], [34, 161, 34, 163], [34, 162, 34, 164], [34, 163, 34, 165], [34, 164, 34, 166], [34, 165, 34, 167], [34, 166, 34, 168], [34, 167, 34, 169], [34, 168, 34, 170], [34, 169, -1, -1], [-1, -1, 34, 172], [34, 171, 34, 173], [34, 172, 34, 174], [34, 173, 34, 175], [34, 174, 34, 176], [34, 175, 34, 177], [34, 176, 34, 178], [34, 177, 34, 179], [34, 178, 34, 180], [34, 179, 34, 181], [34, 180, 34, 182], [34, 181, 34, 183], [34, 182, 34, 184], [34, 183, 34, 185], [34, 184, 34, 186], [34, 185, 34, 187], [34, 186, 34, 188], [34, 187, 34, 189], [34, 188, 34, 190], [34, 189, 34, 191], [34, 190, 34, 192], [34, 191, 34, 193], [34, 192, 34, 194], [34, 193, 34, 195], [34, 194, 34, 196], [34, 195, 34, 197], [34, 196, 34, 198], [34, 197, 34, 199], [34, 198, 34, 200], [34, 199, 34, 201], [34, 200, 34, 202], [34, 201, 34, 203], [34, 202, 34, 204], [34, 203, 34, 205], [34, 204, 34, 206], [34, 205, 34, 207], [34, 206, 34, 208], [34, 207, 34, 209], [34, 208, 34, 210], [34, 209, 34, 211], [34, 210, 34, 212], [34, 211, -1, -1], [-1, -1, 34, 214], [34, 213, 34, 215], [34, 214, 34, 216], [34, 215, 34, 217], [34, 216, 34, 218], [34, 217, 34, 219], [34, 218, 34, 220], [34, 219, 34, 221], [34, 220, 34, 222], [34, 221, 34, 223], [34, 222, 34, 224], [34, 223, 34, 225], [34, 224, 34, 226], [34, 225, 34, 227], [34, 226, 34, 228], [34, 227, 34, 229], [34, 228, 34, 230], [34, 229, 34, 231], [34, 230, 34, 232], [34, 231, 34, 233], [34, 232, 34, 234], [34, 233, 34, 235], [34, 234, 34, 236], [34, 235, 34, 237], [34, 236, 34, 238], [34, 237, 34, 239], [34, 238, 34, 240], [34, 239, 34, 241], [34, 240, 34, 242], [34, 241, 34, 243], [34, 242, 34, 244], [34, 243, 34, 245], [34, 244, 34, 246], [34, 245, 34, 247], [34, 246, 34, 248], [34, 247, 34, 249], [34, 248, 34, 250], [34, 249, 34, 251], [34, 250, 34, 252], [34, 251, 34, 253], [34, 252, 34, 254], [34, 253, -1, -1], [-1, -1, 34, 256], [34, 255, 34, 257], [34, 256, 34, 258], [34, 257, 34, 259], [34, 258, 34, 260], [34, 259, 34, 261], [34, 260, 34, 262], [34, 261, 34, 263], [34, 262, 34, 264], [34, 263, 34, 265], [34, 264, 34, 266], [34, 265, 34, 267], [34, 266, 34, 268], [34, 267, 34, 269], [34, 268, 34, 270], [34, 269, 34, 271], [34, 270, 34, 272], [34, 271, 34, 273], [34, 272, 34, 274], [34, 273, 34, 275], [34, 274, 34, 276], [34, 275, 34, 277], [34, 276, 34, 278], [34, 277, 34, 279], [34, 278, 34, 280], [34, 279, 34, 281], [34, 280, 34, 282], [34, 281, 34, 283], [34, 282, 34, 284], [34, 283, 34, 285], [34, 284, 34, 286], [34, 285, 34, 287], [34, 286, 34, 288], [34, 287, 34, 289], [34, 288, 34, 290], [34, 289, 34, 291], [34, 290, 34, 292], [34, 291, 34, 293], [34, 292, 34, 294], [34, 293, 34, 295], [34, 294, 34, 296], [34, 295, -1, -1], [-1, -1, 34, 298], [34, 297, 34, 299], [34, 298, 34, 300], [34, 299, 34, 301], [34, 300, 34, 302], [34, 301, 34, 303], [34, 302, 34, 304], [34, 303, 34, 305], [34, 304, 34, 306], [34, 305, 34, 307], [34, 306, 34, 308], [34, 307, 34, 309], [34, 308, 34, 310], [34, 309, 34, 311], [34, 310, 34, 312], [34, 311, 34, 313], [34, 312, 34, 314], [34, 313, 34, 315], [34, 314, 34, 316], [34, 315, 34, 317], [34, 316, 34, 318], [34, 317, 34, 319], [34, 318, 34, 320], [34, 319, 34, 321], [34, 320, 34, 322], [34, 321, 34, 323], [34, 322, 34, 324], [34, 323, 34, 325], [34, 324, 34, 326], [34, 325, 34, 327], [34, 326, 34, 328], [34, 327, 34, 329], [34, 328, 34, 330], [34, 329, 34, 331], [34, 330, 34, 332], [34, 331, 34, 333], [34, 332, 34, 334], [34, 333, 34, 335], [34, 334, 34, 336], [34, 335, 34, 337], [34, 336, 34, 338], [34, 337, -1, -1], [-1, -1, 34, 340], [34, 339, 34, 341], [34, 340, 34, 342], [34, 341, 34, 343], [34, 342, 34, 344], [34, 343, 34, 345], [34, 344, 34, 346], [34, 345, 34, 347], [34, 346, 34, 348], [34, 347, 34, 349], [34, 348, 34, 350], [34, 349, 34, 351], [34, 350, 34, 352], [34, 351, 34, 353], [34, 352, 34, 354], [34, 353, 34, 355], [34, 354, 34, 356], [34, 355, 34, 357], [34, 356, 34, 358], [34, 357, 34, 359], [34, 358, 34, 360], [34, 359, 34, 361], [34, 360, 34, 362], [34, 361, 34, 363], [34, 362, 34, 364], [34, 363, 34, 365], [34, 364, 34, 366], [34, 365, 34, 367], [34, 366, 34, 368], [34, 367, 34, 369], [34, 368, 34, 370], [34, 369, 34, 371], [34, 370, 34, 372], [34, 371, 34, 373], [34, 372, 34, 374], [34, 373, 34, 375], [34, 374, 34, 376], [34, 375, 34, 377], [34, 376, 34, 378], [34, 377, 34, 379], [34, 378, 34, 380], [34, 379, -1, -1], [-1, -1, 34, 382], [34, 381, 34, 383], [34, 382, 34, 384], [34, 383, 34, 385], [34, 384, 34, 386], [34, 385, 34, 387], [34, 386, 34, 388], [34, 387, 34, 389], [34, 388, 34, 390], [34, 389, 34, 391], [34, 390, 34, 392], [34, 391, 34, 393], [34, 392, 34, 394], [34, 393, 34, 395], [34, 394, 34, 396], [34, 395, 34, 397], [34, 396, 34, 398], [34, 397, 34, 399], [34, 398, 34, 400], [34, 399, 34, 401], [34, 400, 34, 402], [34, 401, 34, 403], [34, 402, 34, 404], [34, 403, 34, 405], [34, 404, 34, 406], [34, 405, 34, 407], [34, 406, 34, 408], [34, 407, 34, 409], [34, 408, 34, 410], [34, 409, 34, 411], [34, 410, 34, 412], [34, 411, 34, 413], [34, 412, 34, 414], [34, 413, 34, 415], [34, 414, 34, 416], [34, 415, 34, 417], [34, 416, 34, 418], [34, 417, 34, 419], [34, 418, 34, 420], [34, 419, 34, 421], [34, 420, 34, 422], [34, 421, -1, -1], [-1, -1, 34, 424], [34, 423, 34, 425], [34, 424, 34, 426], [34, 425, 34, 427], [34, 426, 34, 428], [34, 427, 34, 429], [34, 428, 34, 430], [34, 429, 34, 431], [34, 430, 34, 432], [34, 431, 34, 433], [34, 432, 34, 434], [34, 433, 34, 435], [34, 434, 34, 436], [34, 435, 34, 437], [34, 436, 34, 438], [34, 437, 34, 439], [34, 438, 34, 440], [34, 439, 34, 441], [34, 440, 34, 442], [34, 441, 34, 443], [34, 442, 34, 444], [34, 443, 34, 445], [34, 444, 34, 446], [34, 445, 34, 447], [34, 446, 34, 448], [34, 447, 34, 449], [34, 448, 34, 450], [34, 449, 34, 451], [34, 450, 34, 452], [34, 451, 34, 453], [34, 452, 34, 454], [34, 453, 34, 455], [34, 454, 34, 456], [34, 455, 34, 457], [34, 456, 34, 458], [34, 457, 34, 459], [34, 458, 34, 460], [34, 459, 34, 461], [34, 460, 34, 462], [34, 461, 34, 463], [34, 462, 34, 464], [34, 463, -1, -1], [-1, -1, 34, 466], [34, 465, 34, 467], [34, 466, 34, 468], [34, 467, 34, 469], [34, 468, 34, 470], [34, 469, 34, 471], [34, 470, 34, 472], [34, 471, 34, 473], [34, 472, 34, 474], [34, 473, 34, 475], [34, 474, 34, 476], [34, 475, 34, 477], [34, 476, 34, 478], [34, 477, 34, 479], [34, 478, 34, 480], [34, 479, 34, 481], [34, 480, 34, 482], [34, 481, 34, 483], [34, 482, 34, 484], [34, 483, 34, 485], [34, 484, 34, 486], [34, 485, 34, 487], [34, 486, 34, 488], [34, 487, 34, 489], [34, 488, 34, 490], [34, 489, 34, 491], [34, 490, 34, 492], [34, 491, 34, 493], [34, 492, 34, 494], [34, 493, 34, 495], [34, 494, 34, 496], [34, 495, 34, 497], [34, 496, 34, 498], [34, 497, 34, 499], [34, 498, 34, 500], [34, 499, 34, 501], [34, 500, 34, 502], [34, 501, 34, 503], [34, 502, 34, 504], [34, 503, 34, 505], [34, 504, 34, 506], [34, 505, -1, -1], [-1, -1, 34, 508], [34, 507, 34, 509], [34, 508, 34, 510], [34, 509, 34, 511], [34, 510, 34, 512], [34, 511, 34, 513], [34, 512, 34, 514], [34, 513, 34, 515], [34, 514, 34, 516], [34, 515, 34, 517], [34, 516, 34, 518], [34, 517, 34, 519], [34, 518, 34, 520], [34, 519, 34, 521], [34, 520, 34, 522], [34, 521, 34, 523], [34, 522, 34, 524], [34, 523, 34, 525], [34, 524, 34, 526], [34, 525, 34, 527], [34, 526, 34, 528], [34, 527, 34, 529], [34, 528, 34, 530], [34, 529, 34, 531], [34, 530, 34, 532], [34, 531, 34, 533], [34, 532, 34, 534], [34, 533, 34, 535], [34, 534, 34, 536], [34, 535, 34, 537], [34, 536, 34, 538], [34, 537, 34, 539], [34, 538, 34, 540], [34, 539, 34, 541], [34, 540, 34, 542], [34, 541, 34, 543], [34, 542, 34, 544], [34, 543, 34, 545], [34, 544, 34, 546], [34, 545, 34, 547], [34, 546, 34, 548], [34, 547, -1, -1], [-1, -1, 34, 550], [34, 549, 34, 551], [34, 550, 34, 552], [34, 551, 34, 553], [34, 552, 34, 554], [34, 553, 34, 555], [34, 554, 34, 556], [34, 555, 34, 557], [34, 556, 34, 558], [34, 557, 34, 559], [34, 558, 34, 560], [34, 559, 34, 561], [34, 560, 34, 562], [34, 561, 34, 563], [34, 562, 34, 564], [34, 563, 34, 565], [34, 564, 34, 566], [34, 565, 34, 567], [34, 566, 34, 568], [34, 567, 34, 569], [34, 568, 34, 570], [34, 569, 34, 571], [34, 570, 34, 572], [34, 571, 34, 573], [34, 572, 34, 574], [34, 573, 34, 575], [34, 574, 34, 576], [34, 575, 34, 577], [34, 576, 34, 578], [34, 577, 34, 579], [34, 578, 34, 580], [34, 579, 34, 581], [34, 580, 34, 582], [34, 581, 34, 583], [34, 582, 34, 584], [34, 583, 34, 585], [34, 584, 34, 586], [34, 585, 34, 587], [34, 586, 34, 588], [34, 587, 34, 589], [34, 588, 34, 590], [34, 589, -1, -1], [-1, -1, 34, 592], [34, 591, 34, 593], [34, 592, 34, 594], [34, 593, 34, 595], [34, 594, 34, 596], [34, 595, 34, 597], [34, 596, 34, 598], [34, 597, 34, 599], [34, 598, 34, 600], [34, 599, 34, 601], [34, 600, 34, 602], [34, 601, 34, 603], [34, 602, 34, 604], [34, 603, 34, 605], [34, 604, 34, 606], [34, 605, 34, 607], [34, 606, 34, 608], [34, 607, 34, 609], [34, 608, 34, 610], [34, 609, 34, 611], [34, 610, 34, 612], [34, 611, 34, 613], [34, 612, 34, 614], [34, 613, 34, 615], [34, 614, 34, 616], [34, 615, 34, 617], [34, 616, 34, 618], [34, 617, 34, 619], [34, 618, 34, 620], [34, 619, 34, 621], [34, 620, 34, 622], [34, 621, 34, 623], [34, 622, 34, 624], [34, 623, 34, 625], [34, 624, 34, 626], [34, 625, 34, 627], [34, 626, 34, 628], [34, 627, 34, 629], [34, 628, 34, 630], [34, 629, 34, 631], [34, 630, 34, 632], [34, 631, -1, -1], [-1, -1, 34, 634], [34, 633, 34, 635], [34, 634, 34, 636], [34, 635, 34, 637], [34, 636, 34, 638], [34, 637, 34, 639], [34, 638, 34, 640], [34, 639, 34, 641], [34, 640, 34, 642], [34, 641, 34, 643], [34, 642, 34, 644], [34, 643, 34, 645], [34, 644, 34, 646], [34, 645, 34, 647], [34, 646, 34, 648], [34, 647, 34, 649], [34, 648, 34, 650], [34, 649, 34, 651], [34, 650, 34, 652], [34, 651, 34, 653], [34, 652, 34, 654], [34, 653, 34, 655], [34, 654, 34, 656], [34, 655, 34, 657], [34, 656, 34, 658], [34, 657, 34, 659], [34, 658, 34, 660], [34, 659, 34, 661], [34, 660, 34, 662], [34, 661, 34, 663], [34, 662, 34, 664], [34, 663, 34, 665], [34, 664, 34, 666], [34, 665, 34, 667], [34, 666, 34, 668], [34, 667, 34, 669], [34, 668, 34, 670], [34, 669, 34, 671], [34, 670, 34, 672], [34, 671, 34, 673], [34, 672, 34, 674], [34, 673, -1, -1], [-1, -1, 34, 676], [34, 675, 34, 677], [34, 676, 34, 678], [34, 677, 34, 679], [34, 678, 34, 680], [34, 679, 34, 681], [34, 680, 34, 682], [34, 681, 34, 683], [34, 682, 34, 684], [34, 683, 34, 685], [34, 684, 34, 686], [34, 685, 34, 687], [34, 686, 34, 688], [34, 687, 34, 689], [34, 688, 34, 690], [34, 689, 34, 691], [34, 690, 34, 692], [34, 691, 34, 693], [34, 692, 34, 694], [34, 693, 34, 695], [34, 694, 34, 696], [34, 695, 34, 697], [34, 696, 34, 698], [34, 697, 34, 699], [34, 698, 34, 700], [34, 699, 34, 701], [34, 700, 34, 702], [34, 701, 34, 703], [34, 702, 34, 704], [34, 703, 34, 705], [34, 704, 34, 706], [34, 705, 34, 707], [34, 706, 34, 708], [34, 707, 34, 709], [34, 708, 34, 710], [34, 709, 34, 711], [34, 710, 34, 712], [34, 711, 34, 713], [34, 712, 34, 714], [34, 713, 34, 715], [34, 714, 34, 716], [34, 715, -1, -1], [-1, -1, 34, 718], [34, 717, 34, 719], [34, 718, 34, 720], [34, 719, 34, 721], [34, 720, 34, 722], [34, 721, 34, 723], [34, 722, 34, 724], [34, 723, 34, 725], [34, 724, 34, 726], [34, 725, 34, 727], [34, 726, 34, 728], [34, 727, 34, 729], [34, 728, 34, 730], [34, 729, 34, 731], [34, 730, 34, 732], [34, 731, 34, 733], [34, 732, 34, 734], [34, 733, 34, 735], [34, 734, 34, 736], [34, 735, 34, 737], [34, 736, 34, 738], [34, 737, 34, 739], [34, 738, 34, 740], [34, 739, 34, 741], [34, 740, 34, 742], [34, 741, 34, 743], [34, 742, 34, 744], [34, 743, 34, 745], [34, 744, 34, 746], [34, 745, 34, 747], [34, 746, 34, 748], [34, 747, 34, 749], [34, 748, 34, 750], [34, 749, 34, 751], [34, 750, 34, 752], [34, 751, 34, 753], [34, 752, 34, 754], [34, 753, 34, 755], [34, 754, 34, 756], [34, 755, 34, 757], [34, 756, 34, 758], [34, 757, -1, -1], [-1, -1, 34, 760], [34, 759, 34, 761], [34, 760, 34, 762], [34, 761, 34, 7], [-1, -1, -1, -1], [-1, -1, -1, -1], [-1, -1, -1, -1], [-1, -1, -1, -1], [-1, -1, -1, -1], [-1, -1, -1, -1], [-1, -1, -1, -1], [-1, -1, -1, -1], [-1, -1, -1, -1], [-1, -1, -1, -1], [-1, -1, -1, -1], [-1, -1, -1, -1], [-1, -1, -1, -1], [-1, -1, -1, -1], [-1, -1, -1, -1], [-1, -1, -1, -1], [-1, -1, -1, -1], [-1, -1, -1, -1], [-1, -1, -1, -1], [-1, -1, -1, -1], [-1, -1, -1, -1], [-1, -1, -1, -1], [-1, -1, -1, -1], [-1, -1, -1, -1], [-1, -1, -1, -1], [-1, -1, -1, -1], [-1, -1, -1, -1], [-1, -1, -1, -1], [-1, -1, -1, -1], [-1, -1, -1, -1], [-1, -1, -1, -1], [-1, -1, -1, -1], [-1, -1, -1, -1], [-1, -1, -1, -1], [-1, -1, -1, -1]], 'stapLoop': [], 'col': 15, 'loop': [0, 0, 0, 0, 0, 0, 0, 0, 0, 0, 0, 0, 0, 0, 0, 0, 0, 0, 0, 0, 0, 0, 0, 0, 0, 0, 0, 0, 0, 0, 0, 0, 0, 0, 0, 0, 0, 0, 0, 0, 0, 0, 0, 0, 0, 0, 0, 0, 0, 0, 0, 0, 0, 0, 0, 0, 0, 0, 0, 0, 0, 0, 0, 0, 0, 0, 0, 0, 0, 0, 0, 0, 0, 0, 0, 0, 0, 0, 0, 0, 0, 0, 0, 0, 0, 0, 0, 0, 0, 0, 0, 0, 0, 0, 0, 0, 0, 0, 0, 0, 0, 0, 0, 0, 0, 0, 0, 0, 0, 0, 0, 0, 0, 0, 0, 0, 0, 0, 0, 0, 0, 0, 0, 0, 0, 0, 0, 0, 0, 0, 0, 0, 0, 0, 0, 0, 0, 0, 0, 0, 0, 0, 0, 0, 0, 0, 0, 0, 0, 0, 0, 0, 0, 0, 0, 0, 0, 0, 0, 0, 0, 0, 0, 0, 0, 0, 0, 0, 0, 0, 0, 0, 0, 0, 0, 0, 0, 0, 0, 0, 0, 0, 0, 0, 0, 0, 0, 0, 0, 0, 0, 0, 0, 0, 0, 0, 0, 0, 0, 0, 0, 0, 0, 0, 0, 0, 0, 0, 0, 0, 0, 0, 0, 0, 0, 0, 0, 0, 0, 0, 0, 0, 0, 0, 0, 0, 0, 0, 0, 0, 0, 0, 0, 0, 0, 0, 0, 0, 0, 0, 0, 0, 0, 0, 0, 0, 0, 0, 0, 0, 0, 0, 0, 0, 0, 0, 0, 0, 0, 0, 0, 0, 0, 0, 0, 0, 0, 0, 0, 0, 0, 0, 0, 0, 0, 0, 0, 0, 0, 0, 0, 0, 0, 0, 0, 0, 0, 0, 0, 0, 0, 0, 0, 0, 0, 0, 0, 0, 0, 0, 0, 0, 0, 0, 0, 0, 0, 0, 0, 0, 0, 0, 0, 0, 0, 0, 0, 0, 0, 0, 0, 0, 0, 0, 0, 0, 0, 0, 0, 0, 0, 0, 0, 0, 0, 0, 0, 0, 0, 0, 0, 0, 0, 0, 0, 0, 0, 0, 0, 0, 0, 0, 0, 0, 0, 0, 0, 0, 0, 0, 0, 0, 0, 0, 0, 0, 0, 0, 0, 0, 0, 0, 0, 0, 0, 0, 0, 0, 0, 0, 0, 0, 0, 0, 0, 0, 0, 0, 0, 0, 0, 0, 0, 0, 0, 0, 0, 0, 0, 0, 0, 0, 0, 0, 0, 0, 0, 0, 0, 0, 0, 0, 0, 0, 0, 0, 0, 0, 0, 0, 0, 0, 0, 0, 0, 0, 0, 0, 0, 0, 0, 0, 0, 0, 0, 0, 0, 0, 0, 0, 0, 0, 0, 0, 0, 0, 0, 0, 0, 0, 0, 0, 0, 0, 0, 0, 0, 0, 0, 0, 0, 0, 0, 0, 0, 0, 0, 0, 0, 0, 0, 0, 0, 0, 0, 0, 0, 0, 0, 0, 0, 0, 0, 0, 0, 0, 0, 0, 0, 0, 0, 0, 0, 0, 0, 0, 0, 0, 0, 0, 0, 0, 0, 0, 0, 0, 0, 0, 0, 0, 0, 0, 0, 0, 0, 0, 0, 0, 0, 0, 0, 0, 0, 0, 0, 0, 0, 0, 0, 0, 0, 0, 0, 0, 0, 0, 0, 0, 0, 0, 0, 0, 0, 0, 0, 0, 0, 0, 0, 0, 0, 0, 0, 0, 0, 0, 0, 0, 0, 0, 0, 0, 0, 0, 0, 0, 0, 0, 0, 0, 0, 0, 0, 0, 0, 0, 0, 0, 0, 0, 0, 0, 0, 0, 0, 0, 0, 0, 0, 0, 0, 0, 0, 0, 0, 0, 0, 0, 0, 0, 0, 0, 0, 0, 0, 0, 0, 0, 0, 0, 0, 0, 0, 0, 0, 0, 0, 0, 0, 0, 0, 0, 0, 0, 0, 0, 0, 0, 0, 0, 0, 0, 0, 0, 0, 0, 0, 0, 0, 0, 0, 0, 0, 0, 0, 0, 0, 0, 0, 0, 0, 0, 0, 0, 0, 0, 0, 0, 0, 0, 0, 0, 0, 0, 0, 0, 0, 0, 0, 0, 0, 0, 0, 0, 0, 0, 0, 0, 0, 0, 0, 0, 0, 0, 0, 0, 0, 0, 0, 0, 0, 0, 0, 0, 0, 0, 0, 0, 0, 0, 0, 0, 0, 0, 0, 0, 0, 0, 0, 0, 0, 0, 0, 0, 0, 0, 0, 0, 0, 0, 0, 0, 0, 0, 0, 0, 0, 0, 0, 0, 0, 0, 0, 0, 0, 0, 0, 0, 0, 0, 0, 0, 0, 0, 0, 0, 0, 0, 0, 0, 0, 0, 0, 0, 0, 0, 0, 0, 0, 0, 0, 0, 0, 0, 0, 0, 0, 0, 0, 0, 0, 0, 0, 0, 0, 0, 0, 0, 0, 0, 0, 0, 0, 0, 0, 0, 0, 0, 0, 0, 0, 0, 0, 0, 0, 0, 0, 0], 'row': 3}, {'stap_colors': [[7, 5749504], [28, 5749504], [49, 5749504], [70, 5749504], [91, 5749504], [112, 5749504], [133, 5749504], [154, 5749504], [175, 5749504], [196, 5749504], [217, 5749504], [238, 5749504], [259, 5749504], [280, 5749504], [301, 5749504], [322, 5749504], [343, 5749504], [364, 5749504], [385, 5749504], [406, 5749504], [427, 5749504], [448, 5749504], [469, 5749504], [490, 5749504], [511, 5749504], [532, 5749504], [553, 5749504], [574, 5749504], [595, 5749504], [616, 5749504], [637, 5749504], [658, 5749504], [679, 5749504], [700, 5749504], [721, 5749504], [742, 5749504], [7, 5749504], [28, 5749504], [49, 5749504], [70, 5749504], [91, 5749504], [112, 5749504], [133, 5749504], [154, 5749504], [175, 5749504], [196, 5749504], [217, 5749504], [238, 5749504], [259, 5749504], [280, 5749504], [301, 5749504], [322, 5749504], [343, 5749504], [364, 5749504], [385, 5749504], [406, 5749504], [427, 5749504], [448, 5749504], [469, 5749504], [490, 5749504], [511, 5749504], [532, 5749504], [553, 5749504], [574, 5749504], [595, 5749504], [616, 5749504], [637, 5749504], [658, 5749504], [679, 5749504], [700, 5749504], [721, 5749504], [742, 5749504]], 'num': 5, 'scafLoop': [], 'stap': [[-1, -1, -1, -1], [-1, -1, -1, -1], [-1, -1, -1, -1], [-1, -1, -1, -1], [-1, -1, -1, -1], [-1, -1, -1, -1], [-1, -1, -1, -1], [-1, -1, 5, 8], [5, 7, 5, 9], [5, 8, 5, 10], [5, 9, 5, 11], [5, 10, 5, 12], [5, 11, 5, 13], [5, 12, 34, 13], [34, 14, 5, 15], [5, 14, 5, 16], [5, 15, 5, 17], [5, 16, 5, 18], [5, 17, 5, 19], [5, 18, 5, 20], [5, 19, 5, 21], [5, 20, 5, 22], [5, 21, 5, 23], [5, 22, 5, 24], [5, 23, 5, 25], [5, 24, 5, 26], [5, 25, 5, 27], [5, 26, -1, -1], [-1, -1, 5, 29], [5, 28, 5, 30], [5, 29, 5, 31], [5, 30, 5, 32], [5, 31, 5, 33], [5, 32, 5, 34], [5, 33, 34, 34], [34, 35, 5, 36], [5, 35, 5, 37], [5, 36, 5, 38], [5, 37, 5, 39], [5, 38, 5, 40], [5, 39, 5, 41], [5, 40, 5, 42], [5, 41, 5, 43], [5, 42, 5, 44], [5, 43, 5, 45], [5, 44, 5, 46], [5, 45, 5, 47], [5, 46, 5, 48], [5, 47, -1, -1], [-1, -1, 5, 50], [5, 49, 5, 51], [5, 50, 5, 52], [5, 51, 5, 53], [5, 52, 5, 54], [5, 53, 5, 55], [5, 54, 34, 55], [34, 56, 5, 57], [5, 56, 5, 58], [5, 57, 5, 59], [5, 58, 5, 60], [5, 59, 5, 61], [5, 60, 5, 62], [5, 61, 5, 63], [5, 62, 5, 64], [5, 63, 5, 65], [5, 64, 5, 66], [5, 65, 5, 67], [5, 66, 5, 68], [5, 67, 5, 69], [5, 68, -1, -1], [-1, -1, 5, 71], [5, 70, 5, 72], [5, 71, 5, 73], [5, 72, 5, 74], [5, 73, 5, 75], [5, 74, 5, 76], [5, 75, 34, 76], [34, 77, 5, 78], [5, 77, 5, 79], [5, 78, 5, 80], [5, 79, 5, 81], [5, 80, 5, 82], [5, 81, 5, 83], [5, 82, 5, 84], [5, 83, 5, 85], [5, 84, 5, 86], [5, 85, 5, 87], [5, 86, 5, 88], [5, 87, 5, 89], [5, 88, 5, 90], [5, 89, -1, -1], [-1, -1, 5, 92], [5, 91, 5, 93], [5, 92, 5, 94], [5, 93, 5, 95], [5, 94, 5, 96], [5, 95, 5, 97], [5, 96, 34, 97], [34, 98, 5, 99], [5, 98, 5, 100], [5, 99, 5, 101], [5, 100, 5, 102], [5, 101, 5, 103], [5, 102, 5, 104], [5, 103, 5, 105], [5, 104, 5, 106], [5, 105, 5, 107], [5, 106, 5, 108], [5, 107, 5, 109], [5, 108, 5, 110], [5, 109, 5, 111], [5, 110, -1, -1], [-1, -1, 5, 113], [5, 112, 5, 114], [5, 113, 5, 115], [5, 114, 5, 116], [5, 115, 5, 117], [5, 116, 5, 118], [5, 117, 34, 118], [34, 119, 5, 120], [5, 119, 5, 121], [5, 120, 5, 122], [5, 121, 5, 123], [5, 122, 5, 124], [5, 123, 5, 125], [5, 124, 5, 126], [5, 125, 5, 127], [5, 126, 5, 128], [5, 127, 5, 129], [5, 128, 5, 130], [5, 129, 5, 131], [5, 130, 5, 132], [5, 131, -1, -1], [-1, -1, 5, 134], [5, 133, 5, 135], [5, 134, 5, 136], [5, 135, 5, 137], [5, 136, 5, 138], [5, 137, 5, 139], [5, 138, 34, 139], [34, 140, 5, 141], [5, 140, 5, 142], [5, 141, 5, 143], [5, 142, 5, 144], [5, 143, 5, 145], [5, 144, 5, 146], [5, 145, 5, 147], [5, 146, 5, 148], [5, 147, 5, 149], [5, 148, 5, 150], [5, 149, 5, 151], [5, 150, 5, 152], [5, 151, 5, 153], [5, 152, -1, -1], [-1, -1, 5, 155], [5, 154, 5, 156], [5, 155, 5, 157], [5, 156, 5, 158], [5, 157, 5, 159], [5, 158, 5, 160], [5, 159, 34, 160], [34, 161, 5, 162], [5, 161, 5, 163], [5, 162, 5, 164], [5, 163, 5, 165], [5, 164, 5, 166], [5, 165, 5, 167], [5, 166, 5, 168], [5, 167, 5, 169], [5, 168, 5, 170], [5, 169, 5, 171], [5, 170, 5, 172], [5, 171, 5, 173], [5, 172, 5, 174], [5, 173, -1, -1], [-1, -1, 5, 176], [5, 175, 5, 177], [5, 176, 5, 178], [5, 177, 5, 179], [5, 178, 5, 180], [5, 179, 5, 181], [5, 180, 34, 181], [34, 182, 5, 183], [5, 182, 5, 184], [5, 183, 5, 185], [5, 184, 5, 186], [5, 185, 5, 187], [5, 186, 5, 188], [5, 187, 5, 189], [5, 188, 5, 190], [5, 189, 5, 191], [5, 190, 5, 192], [5, 191, 5, 193], [5, 192, 5, 194], [5, 193, 5, 195], [5, 194, -1, -1], [-1, -1, 5, 197], [5, 196, 5, 198], [5, 197, 5, 199], [5, 198, 5, 200], [5, 199, 5, 201], [5, 200, 5, 202], [5, 201, 34, 202], [34, 203, 5, 204], [5, 203, 5, 205], [5, 204, 5, 206], [5, 205, 5, 207], [5, 206, 5, 208], [5, 207, 5, 209], [5, 208, 5, 210], [5, 209, 5, 211], [5, 210, 5, 212], [5, 211, 5, 213], [5, 212, 5, 214], [5, 213, 5, 215], [5, 214, 5, 216], [5, 215, -1, -1], [-1, -1, 5, 218], [5, 217, 5, 219], [5, 218, 5, 220], [5, 219, 5, 221], [5, 220, 5, 222], [5, 221, 5, 223], [5, 222, 34, 223], [34, 224, 5, 225], [5, 224, 5, 226], [5, 225, 5, 227], [5, 226, 5, 228], [5, 227, 5, 229], [5, 228, 5, 230], [5, 229, 5, 231], [5, 230, 5, 232], [5, 231, 5, 233], [5, 232, 5, 234], [5, 233, 5, 235], [5, 234, 5, 236], [5, 235, 5, 237], [5, 236, -1, -1], [-1, -1, 5, 239], [5, 238, 5, 240], [5, 239, 5, 241], [5, 240, 5, 242], [5, 241, 5, 243], [5, 242, 5, 244], [5, 243, 34, 244], [34, 245, 5, 246], [5, 245, 5, 247], [5, 246, 5, 248], [5, 247, 5, 249], [5, 248, 5, 250], [5, 249, 5, 251], [5, 250, 5, 252], [5, 251, 5, 253], [5, 252, 5, 254], [5, 253, 5, 255], [5, 254, 5, 256], [5, 255, 5, 257], [5, 256, 5, 258], [5, 257, -1, -1], [-1, -1, 5, 260], [5, 259, 5, 261], [5, 260, 5, 262], [5, 261, 5, 263], [5, 262, 5, 264], [5, 263, 5, 265], [5, 264, 34, 265], [34, 266, 5, 267], [5, 266, 5, 268], [5, 267, 5, 269], [5, 268, 5, 270], [5, 269, 5, 271], [5, 270, 5, 272], [5, 271, 5, 273], [5, 272, 5, 274], [5, 273, 5, 275], [5, 274, 5, 276], [5, 275, 5, 277], [5, 276, 5, 278], [5, 277, 5, 279], [5, 278, -1, -1], [-1, -1, 5, 281], [5, 280, 5, 282], [5, 281, 5, 283], [5, 282, 5, 284], [5, 283, 5, 285], [5, 284, 5, 286], [5, 285, 34, 286], [34, 287, 5, 288], [5, 287, 5, 289], [5, 288, 5, 290], [5, 289, 5, 291], [5, 290, 5, 292], [5, 291, 5, 293], [5, 292, 5, 294], [5, 293, 5, 295], [5, 294, 5, 296], [5, 295, 5, 297], [5, 296, 5, 298], [5, 297, 5, 299], [5, 298, 5, 300], [5, 299, -1, -1], [-1, -1, 5, 302], [5, 301, 5, 303], [5, 302, 5, 304], [5, 303, 5, 305], [5, 304, 5, 306], [5, 305, 5, 307], [5, 306, 34, 307], [34, 308, 5, 309], [5, 308, 5, 310], [5, 309, 5, 311], [5, 310, 5, 312], [5, 311, 5, 313], [5, 312, 5, 314], [5, 313, 5, 315], [5, 314, 5, 316], [5, 315, 5, 317], [5, 316, 5, 318], [5, 317, 5, 319], [5, 318, 5, 320], [5, 319, 5, 321], [5, 320, -1, -1], [-1, -1, 5, 323], [5, 322, 5, 324], [5, 323, 5, 325], [5, 324, 5, 326], [5, 325, 5, 327], [5, 326, 5, 328], [5, 327, 34, 328], [34, 329, 5, 330], [5, 329, 5, 331], [5, 330, 5, 332], [5, 331, 5, 333], [5, 332, 5, 334], [5, 333, 5, 335], [5, 334, 5, 336], [5, 335, 5, 337], [5, 336, 5, 338], [5, 337, 5, 339], [5, 338, 5, 340], [5, 339, 5, 341], [5, 340, 5, 342], [5, 341, -1, -1], [-1, -1, 5, 344], [5, 343, 5, 345], [5, 344, 5, 346], [5, 345, 5, 347], [5, 346, 5, 348], [5, 347, 5, 349], [5, 348, 34, 349], [34, 350, 5, 351], [5, 350, 5, 352], [5, 351, 5, 353], [5, 352, 5, 354], [5, 353, 5, 355], [5, 354, 5, 356], [5, 355, 5, 357], [5, 356, 5, 358], [5, 357, 5, 359], [5, 358, 5, 360], [5, 359, 5, 361], [5, 360, 5, 362], [5, 361, 5, 363], [5, 362, -1, -1], [-1, -1, 5, 365], [5, 364, 5, 366], [5, 365, 5, 367], [5, 366, 5, 368], [5, 367, 5, 369], [5, 368, 5, 370], [5, 369, 34, 370], [34, 371, 5, 372], [5, 371, 5, 373], [5, 372, 5, 374], [5, 373, 5, 375], [5, 374, 5, 376], [5, 375, 5, 377], [5, 376, 5, 378], [5, 377, 5, 379], [5, 378, 5, 380], [5, 379, 5, 381], [5, 380, 5, 382], [5, 381, 5, 383], [5, 382, 5, 384], [5, 383, -1, -1], [-1, -1, 5, 386], [5, 385, 5, 387], [5, 386, 5, 388], [5, 387, 5, 389], [5, 388, 5, 390], [5, 389, 5, 391], [5, 390, 34, 391], [34, 392, 5, 393], [5, 392, 5, 394], [5, 393, 5, 395], [5, 394, 5, 396], [5, 395, 5, 397], [5, 396, 5, 398], [5, 397, 5, 399], [5, 398, 5, 400], [5, 399, 5, 401], [5, 400, 5, 402], [5, 401, 5, 403], [5, 402, 5, 404], [5, 403, 5, 405], [5, 404, -1, -1], [-1, -1, 5, 407], [5, 406, 5, 408], [5, 407, 5, 409], [5, 408, 5, 410], [5, 409, 5, 411], [5, 410, 5, 412], [5, 411, 34, 412], [34, 413, 5, 414], [5, 413, 5, 415], [5, 414, 5, 416], [5, 415, 5, 417], [5, 416, 5, 418], [5, 417, 5, 419], [5, 418, 5, 420], [5, 419, 5, 421], [5, 420, 5, 422], [5, 421, 5, 423], [5, 422, 5, 424], [5, 423, 5, 425], [5, 424, 5, 426], [5, 425, -1, -1], [-1, -1, 5, 428], [5, 427, 5, 429], [5, 428, 5, 430], [5, 429, 5, 431], [5, 430, 5, 432], [5, 431, 5, 433], [5, 432, 34, 433], [34, 434, 5, 435], [5, 434, 5, 436], [5, 435, 5, 437], [5, 436, 5, 438], [5, 437, 5, 439], [5, 438, 5, 440], [5, 439, 5, 441], [5, 440, 5, 442], [5, 441, 5, 443], [5, 442, 5, 444], [5, 443, 5, 445], [5, 444, 5, 446], [5, 445, 5, 447], [5, 446, -1, -1], [-1, -1, 5, 449], [5, 448, 5, 450], [5, 449, 5, 451], [5, 450, 5, 452], [5, 451, 5, 453], [5, 452, 5, 454], [5, 453, 34, 454], [34, 455, 5, 456], [5, 455, 5, 457], [5, 456, 5, 458], [5, 457, 5, 459], [5, 458, 5, 460], [5, 459, 5, 461], [5, 460, 5, 462], [5, 461, 5, 463], [5, 462, 5, 464], [5, 463, 5, 465], [5, 464, 5, 466], [5, 465, 5, 467], [5, 466, 5, 468], [5, 467, -1, -1], [-1, -1, 5, 470], [5, 469, 5, 471], [5, 470, 5, 472], [5, 471, 5, 473], [5, 472, 5, 474], [5, 473, 5, 475], [5, 474, 34, 475], [34, 476, 5, 477], [5, 476, 5, 478], [5, 477, 5, 479], [5, 478, 5, 480], [5, 479, 5, 481], [5, 480, 5, 482], [5, 481, 5, 483], [5, 482, 5, 484], [5, 483, 5, 485], [5, 484, 5, 486], [5, 485, 5, 487], [5, 486, 5, 488], [5, 487, 5, 489], [5, 488, -1, -1], [-1, -1, 5, 491], [5, 490, 5, 492], [5, 491, 5, 493], [5, 492, 5, 494], [5, 493, 5, 495], [5, 494, 5, 496], [5, 495, 34, 496], [34, 497, 5, 498], [5, 497, 5, 499], [5, 498, 5, 500], [5, 499, 5, 501], [5, 500, 5, 502], [5, 501, 5, 503], [5, 502, 5, 504], [5, 503, 5, 505], [5, 504, 5, 506], [5, 505, 5, 507], [5, 506, 5, 508], [5, 507, 5, 509], [5, 508, 5, 510], [5, 509, -1, -1], [-1, -1, 5, 512], [5, 511, 5, 513], [5, 512, 5, 514], [5, 513, 5, 515], [5, 514, 5, 516], [5, 515, 5, 517], [5, 516, 34, 517], [34, 518, 5, 519], [5, 518, 5, 520], [5, 519, 5, 521], [5, 520, 5, 522], [5, 521, 5, 523], [5, 522, 5, 524], [5, 523, 5, 525], [5, 524, 5, 526], [5, 525, 5, 527], [5, 526, 5, 528], [5, 527, 5, 529], [5, 528, 5, 530], [5, 529, 5, 531], [5, 530, -1, -1], [-1, -1, 5, 533], [5, 532, 5, 534], [5, 533, 5, 535], [5, 534, 5, 536], [5, 535, 5, 537], [5, 536, 5, 538], [5, 537, 34, 538], [34, 539, 5, 540], [5, 539, 5, 541], [5, 540, 5, 542], [5, 541, 5, 543], [5, 542, 5, 544], [5, 543, 5, 545], [5, 544, 5, 546], [5, 545, 5, 547], [5, 546, 5, 548], [5, 547, 5, 549], [5, 548, 5, 550], [5, 549, 5, 551], [5, 550, 5, 552], [5, 551, -1, -1], [-1, -1, 5, 554], [5, 553, 5, 555], [5, 554, 5, 556], [5, 555, 5, 557], [5, 556, 5, 558], [5, 557, 5, 559], [5, 558, 34, 559], [34, 560, 5, 561], [5, 560, 5, 562], [5, 561, 5, 563], [5, 562, 5, 564], [5, 563, 5, 565], [5, 564, 5, 566], [5, 565, 5, 567], [5, 566, 5, 568], [5, 567, 5, 569], [5, 568, 5, 570], [5, 569, 5, 571], [5, 570, 5, 572], [5, 571, 5, 573], [5, 572, -1, -1], [-1, -1, 5, 575], [5, 574, 5, 576], [5, 575, 5, 577], [5, 576, 5, 578], [5, 577, 5, 579], [5, 578, 5, 580], [5, 579, 34, 580], [34, 581, 5, 582], [5, 581, 5, 583], [5, 582, 5, 584], [5, 583, 5, 585], [5, 584, 5, 586], [5, 585, 5, 587], [5, 586, 5, 588], [5, 587, 5, 589], [5, 588, 5, 590], [5, 589, 5, 591], [5, 590, 5, 592], [5, 591, 5, 593], [5, 592, 5, 594], [5, 593, -1, -1], [-1, -1, 5, 596], [5, 595, 5, 597], [5, 596, 5, 598], [5, 597, 5, 599], [5, 598, 5, 600], [5, 599, 5, 601], [5, 600, 34, 601], [34, 602, 5, 603], [5, 602, 5, 604], [5, 603, 5, 605], [5, 604, 5, 606], [5, 605, 5, 607], [5, 606, 5, 608], [5, 607, 5, 609], [5, 608, 5, 610], [5, 609, 5, 611], [5, 610, 5, 612], [5, 611, 5, 613], [5, 612, 5, 614], [5, 613, 5, 615], [5, 614, -1, -1], [-1, -1, 5, 617], [5, 616, 5, 618], [5, 617, 5, 619], [5, 618, 5, 620], [5, 619, 5, 621], [5, 620, 5, 622], [5, 621, 34, 622], [34, 623, 5, 624], [5, 623, 5, 625], [5, 624, 5, 626], [5, 625, 5, 627], [5, 626, 5, 628], [5, 627, 5, 629], [5, 628, 5, 630], [5, 629, 5, 631], [5, 630, 5, 632], [5, 631, 5, 633], [5, 632, 5, 634], [5, 633, 5, 635], [5, 634, 5, 636], [5, 635, -1, -1], [-1, -1, 5, 638], [5, 637, 5, 639], [5, 638, 5, 640], [5, 639, 5, 641], [5, 640, 5, 642], [5, 641, 5, 643], [5, 642, 34, 643], [34, 644, 5, 645], [5, 644, 5, 646], [5, 645, 5, 647], [5, 646, 5, 648], [5, 647, 5, 649], [5, 648, 5, 650], [5, 649, 5, 651], [5, 650, 5, 652], [5, 651, 5, 653], [5, 652, 5, 654], [5, 653, 5, 655], [5, 654, 5, 656], [5, 655, 5, 657], [5, 656, -1, -1], [-1, -1, 5, 659], [5, 658, 5, 660], [5, 659, 5, 661], [5, 660, 5, 662], [5, 661, 5, 663], [5, 662, 5, 664], [5, 663, 34, 664], [34, 665, 5, 666], [5, 665, 5, 667], [5, 666, 5, 668], [5, 667, 5, 669], [5, 668, 5, 670], [5, 669, 5, 671], [5, 670, 5, 672], [5, 671, 5, 673], [5, 672, 5, 674], [5, 673, 5, 675], [5, 674, 5, 676], [5, 675, 5, 677], [5, 676, 5, 678], [5, 677, -1, -1], [-1, -1, 5, 680], [5, 679, 5, 681], [5, 680, 5, 682], [5, 681, 5, 683], [5, 682, 5, 684], [5, 683, 5, 685], [5, 684, 34, 685], [34, 686, 5, 687], [5, 686, 5, 688], [5, 687, 5, 689], [5, 688, 5, 690], [5, 689, 5, 691], [5, 690, 5, 692], [5, 691, 5, 693], [5, 692, 5, 694], [5, 693, 5, 695], [5, 694, 5, 696], [5, 695, 5, 697], [5, 696, 5, 698], [5, 697, 5, 699], [5, 698, -1, -1], [-1, -1, 5, 701], [5, 700, 5, 702], [5, 701, 5, 703], [5, 702, 5, 704], [5, 703, 5, 705], [5, 704, 5, 706], [5, 705, 34, 706], [34, 707, 5, 708], [5, 707, 5, 709], [5, 708, 5, 710], [5, 709, 5, 711], [5, 710, 5, 712], [5, 711, 5, 713], [5, 712, 5, 714], [5, 713, 5, 715], [5, 714, 5, 716], [5, 715, 5, 717], [5, 716, 5, 718], [5, 717, 5, 719], [5, 718, 5, 720], [5, 719, -1, -1], [-1, -1, 5, 722], [5, 721, 5, 723], [5, 722, 5, 724], [5, 723, 5, 725], [5, 724, 5, 726], [5, 725, 5, 727], [5, 726, 34, 727], [34, 728, 5, 729], [5, 728, 5, 730], [5, 729, 5, 731], [5, 730, 5, 732], [5, 731, 5, 733], [5, 732, 5, 734], [5, 733, 5, 735], [5, 734, 5, 736], [5, 735, 5, 737], [5, 736, 5, 738], [5, 737, 5, 739], [5, 738, 5, 740], [5, 739, 5, 741], [5, 740, -1, -1], [-1, -1, 5, 743], [5, 742, 5, 744], [5, 743, 5, 745], [5, 744, 5, 746], [5, 745, 5, 747], [5, 746, 5, 748], [5, 747, 34, 748], [34, 749, 5, 750], [5, 749, 5, 751], [5, 750, 5, 752], [5, 751, 5, 753], [5, 752, 5, 754], [5, 753, 5, 755], [5, 754, 5, 756], [5, 755, 5, 757], [5, 756, 5, 758], [5, 757, 5, 759], [5, 758, 5, 760], [5, 759, 5, 761], [5, 760, 5, 762], [5, 761, -1, -1], [-1, -1, -1, -1], [-1, -1, -1, -1], [-1, -1, -1, -1], [-1, -1, -1, -1], [-1, -1, -1, -1], [-1, -1, -1, -1], [-1, -1, -1, -1], [-1, -1, -1, -1], [-1, -1, -1, -1], [-1, -1, -1, -1], [-1, -1, -1, -1], [-1, -1, -1, -1], [-1, -1, -1, -1], [-1, -1, -1, -1], [-1, -1, -1, -1], [-1, -1, -1, -1], [-1, -1, -1, -1], [-1, -1, -1, -1], [-1, -1, -1, -1], [-1, -1, -1, -1], [-1, -1, -1, -1], [-1, -1, -1, -1], [-1, -1, -1, -1], [-1, -1, -1, -1], [-1, -1, -1, -1], [-1, -1, -1, -1], [-1, -1, -1, -1], [-1, -1, -1, -1], [-1, -1, -1, -1], [-1, -1, -1, -1], [-1, -1, -1, -1], [-1, -1, -1, -1], [-1, -1, -1, -1], [-1, -1, -1, -1], [-1, -1, -1, -1]], 'skip': [0, 0, 0, 0, 0, 0, 0, 0, 0, 0, 0, 0, 0, 0, 0, 0, 0, 0, 0, 0, 0, 0, 0, 0, 0, 0, 0, 0, 0, 0, 0, 0, 0, 0, 0, 0, 0, 0, 0, 0, 0, 0, 0, 0, 0, 0, 0, 0, 0, 0, 0, 0, 0, 0, 0, 0, 0, 0, 0, 0, 0, 0, 0, 0, 0, 0, 0, 0, 0, 0, 0, 0, 0, 0, 0, 0, 0, 0, 0, 0, 0, 0, 0, 0, 0, 0, 0, 0, 0, 0, 0, 0, 0, 0, 0, 0, 0, 0, 0, 0, 0, 0, 0, 0, 0, 0, 0, 0, 0, 0, 0, 0, 0, 0, 0, 0, 0, 0, 0, 0, 0, 0, 0, 0, 0, 0, 0, 0, 0, 0, 0, 0, 0, 0, 0, 0, 0, 0, 0, 0, 0, 0, 0, 0, 0, 0, 0, 0, 0, 0, 0, 0, 0, 0, 0, 0, 0, 0, 0, 0, 0, 0, 0, 0, 0, 0, 0, 0, 0, 0, 0, 0, 0, 0, 0, 0, 0, 0, 0, 0, 0, 0, 0, 0, 0, 0, 0, 0, 0, 0, 0, 0, 0, 0, 0, 0, 0, 0, 0, 0, 0, 0, 0, 0, 0, 0, 0, 0, 0, 0, 0, 0, 0, 0, 0, 0, 0, 0, 0, 0, 0, 0, 0, 0, 0, 0, 0, 0, 0, 0, 0, 0, 0, 0, 0, 0, 0, 0, 0, 0, 0, 0, 0, 0, 0, 0, 0, 0, 0, 0, 0, 0, 0, 0, 0, 0, 0, 0, 0, 0, 0, 0, 0, 0, 0, 0, 0, 0, 0, 0, 0, 0, 0, 0, 0, 0, 0, 0, 0, 0, 0, 0, 0, 0, 0, 0, 0, 0, 0, 0, 0, 0, 0, 0, 0, 0, 0, 0, 0, 0, 0, 0, 0, 0, 0, 0, 0, 0, 0, 0, 0, 0, 0, 0, 0, 0, 0, 0, 0, 0, 0, 0, 0, 0, 0, 0, 0, 0, 0, 0, 0, 0, 0, 0, 0, 0, 0, 0, 0, 0, 0, 0, 0, 0, 0, 0, 0, 0, 0, 0, 0, 0, 0, 0, 0, 0, 0, 0, 0, 0, 0, 0, 0, 0, 0, 0, 0, 0, 0, 0, 0, 0, 0, 0, 0, 0, 0, 0, 0, 0, 0, 0, 0, 0, 0, 0, 0, 0, 0, 0, 0, 0, 0, 0, 0, 0, 0, 0, 0, 0, 0, 0, 0, 0, 0, 0, 0, 0, 0, 0, 0, 0, 0, 0, 0, 0, 0, 0, 0, 0, 0, 0, 0, 0, 0, 0, 0, 0, 0, 0, 0, 0, 0, 0, 0, 0, 0, 0, 0, 0, 0, 0, 0, 0, 0, 0, 0, 0, 0, 0, 0, 0, 0, 0, 0, 0, 0, 0, 0, 0, 0, 0, 0, 0, 0, 0, 0, 0, 0, 0, 0, 0, 0, 0, 0, 0, 0, 0, 0, 0, 0, 0, 0, 0, 0, 0, 0, 0, 0, 0, 0, 0, 0, 0, 0, 0, 0, 0, 0, 0, 0, 0, 0, 0, 0, 0, 0, 0, 0, 0, 0, 0, 0, 0, 0, 0, 0, 0, 0, 0, 0, 0, 0, 0, 0, 0, 0, 0, 0, 0, 0, 0, 0, 0, 0, 0, 0, 0, 0, 0, 0, 0, 0, 0, 0, 0, 0, 0, 0, 0, 0, 0, 0, 0, 0, 0, 0, 0, 0, 0, 0, 0, 0, 0, 0, 0, 0, 0, 0, 0, 0, 0, 0, 0, 0, 0, 0, 0, 0, 0, 0, 0, 0, 0, 0, 0, 0, 0, 0, 0, 0, 0, 0, 0, 0, 0, 0, 0, 0, 0, 0, 0, 0, 0, 0, 0, 0, 0, 0, 0, 0, 0, 0, 0, 0, 0, 0, 0, 0, 0, 0, 0, 0, 0, 0, 0, 0, 0, 0, 0, 0, 0, 0, 0, 0, 0, 0, 0, 0, 0, 0, 0, 0, 0, 0, 0, 0, 0, 0, 0, 0, 0, 0, 0, 0, 0, 0, 0, 0, 0, 0, 0, 0, 0, 0, 0, 0, 0, 0, 0, 0, 0, 0, 0, 0, 0, 0, 0, 0, 0, 0, 0, 0, 0, 0, 0, 0, 0, 0, 0, 0, 0, 0, 0, 0, 0, 0, 0, 0, 0, 0, 0, 0, 0, 0, 0, 0, 0, 0, 0, 0, 0, 0, 0, 0, 0, 0, 0, 0, 0, 0, 0, 0, 0, 0, 0, 0, 0, 0, 0, 0, 0, 0, 0, 0, 0, 0, 0, 0, 0, 0, 0, 0, 0, 0, 0, 0, 0, 0, 0, 0, 0, 0, 0, 0, 0, 0, 0, 0, 0, 0, 0, 0, 0, 0, 0, 0, 0, 0, 0, 0, 0, 0, 0, 0, 0, 0, 0, 0, 0, 0, 0, 0, 0, 0, 0, 0, 0, 0, 0, 0, 0, 0, 0, 0, 0, 0, 0], 'scaf': [[-1, -1, -1, -1], [-1, -1, -1, -1], [-1, -1, -1, -1], [-1, -1, -1, -1], [-1, -1, -1, -1], [-1, -1, -1, -1], [-1, -1, -1, -1], [5, 8, 5, 762], [5, 9, 5, 7], [5, 10, 5, 8], [5, 11, 5, 9], [5, 12, 5, 10], [5, 13, 5, 11], [5, 14, 5, 12], [5, 15, 5, 13], [4, 15, 5, 14], [5, 17, 4, 16], [5, 18, 5, 16], [5, 19, 5, 17], [5, 20, 5, 18], [5, 21, 5, 19], [5, 22, 5, 20], [6, 22, 5, 21], [5, 24, 6, 23], [5, 25, 5, 23], [5, 26, 5, 24], [5, 27, 5, 25], [5, 28, 5, 26], [5, 29, 5, 27], [5, 30, 5, 28], [5, 31, 5, 29], [5, 32, 5, 30], [5, 33, 5, 31], [5, 34, 5, 32], [5, 35, 5, 33], [5, 36, 5, 34], [4, 36, 5, 35], [5, 38, 4, 37], [5, 39, 5, 37], [5, 40, 5, 38], [5, 41, 5, 39], [5, 42, 5, 40], [5, 43, 5, 41], [6, 43, 5, 42], [5, 45, 6, 44], [5, 46, 5, 44], [5, 47, 5, 45], [5, 48, 5, 46], [5, 49, 5, 47], [5, 50, 5, 48], [5, 51, 5, 49], [5, 52, 5, 50], [5, 53, 5, 51], [5, 54, 5, 52], [5, 55, 5, 53], [5, 56, 5, 54], [5, 57, 5, 55], [4, 57, 5, 56], [5, 59, 4, 58], [5, 60, 5, 58], [5, 61, 5, 59], [5, 62, 5, 60], [5, 63, 5, 61], [5, 64, 5, 62], [6, 64, 5, 63], [5, 66, 6, 65], [5, 67, 5, 65], [5, 68, 5, 66], [5, 69, 5, 67], [5, 70, 5, 68], [5, 71, 5, 69], [5, 72, 5, 70], [5, 73, 5, 71], [5, 74, 5, 72], [5, 75, 5, 73], [5, 76, 5, 74], [5, 77, 5, 75], [5, 78, 5, 76], [4, 78, 5, 77], [5, 80, 4, 79], [5, 81, 5, 79], [5, 82, 5, 80], [5, 83, 5, 81], [5, 84, 5, 82], [5, 85, 5, 83], [6, 85, 5, 84], [5, 87, 6, 86], [5, 88, 5, 86], [5, 89, 5, 87], [5, 90, 5, 88], [5, 91, 5, 89], [5, 92, 5, 90], [5, 93, 5, 91], [5, 94, 5, 92], [5, 95, 5, 93], [5, 96, 5, 94], [5, 97, 5, 95], [5, 98, 5, 96], [5, 99, 5, 97], [4, 99, 5, 98], [5, 101, 4, 100], [5, 102, 5, 100], [5, 103, 5, 101], [5, 104, 5, 102], [5, 105, 5, 103], [5, 106, 5, 104], [6, 106, 5, 105], [5, 108, 6, 107], [5, 109, 5, 107], [5, 110, 5, 108], [5, 111, 5, 109], [5, 112, 5, 110], [5, 113, 5, 111], [5, 114, 5, 112], [5, 115, 5, 113], [5, 116, 5, 114], [5, 117, 5, 115], [5, 118, 5, 116], [5, 119, 5, 117], [5, 120, 5, 118], [4, 120, 5, 119], [5, 122, 4, 121], [5, 123, 5, 121], [5, 124, 5, 122], [5, 125, 5, 123], [5, 126, 5, 124], [5, 127, 5, 125], [6, 127, 5, 126], [5, 129, 6, 128], [5, 130, 5, 128], [5, 131, 5, 129], [5, 132, 5, 130], [5, 133, 5, 131], [5, 134, 5, 132], [5, 135, 5, 133], [5, 136, 5, 134], [5, 137, 5, 135], [5, 138, 5, 136], [5, 139, 5, 137], [5, 140, 5, 138], [5, 141, 5, 139], [4, 141, 5, 140], [5, 143, 4, 142], [5, 144, 5, 142], [5, 145, 5, 143], [5, 146, 5, 144], [5, 147, 5, 145], [5, 148, 5, 146], [6, 148, 5, 147], [5, 150, 6, 149], [5, 151, 5, 149], [5, 152, 5, 150], [5, 153, 5, 151], [5, 154, 5, 152], [5, 155, 5, 153], [5, 156, 5, 154], [5, 157, 5, 155], [5, 158, 5, 156], [5, 159, 5, 157], [5, 160, 5, 158], [5, 161, 5, 159], [5, 162, 5, 160], [4, 162, 5, 161], [5, 164, 4, 163], [5, 165, 5, 163], [5, 166, 5, 164], [5, 167, 5, 165], [5, 168, 5, 166], [5, 169, 5, 167], [6, 169, 5, 168], [5, 171, 6, 170], [5, 172, 5, 170], [5, 173, 5, 171], [5, 174, 5, 172], [5, 175, 5, 173], [5, 176, 5, 174], [5, 177, 5, 175], [5, 178, 5, 176], [5, 179, 5, 177], [5, 180, 5, 178], [5, 181, 5, 179], [5, 182, 5, 180], [5, 183, 5, 181], [4, 183, 5, 182], [5, 185, 4, 184], [5, 186, 5, 184], [5, 187, 5, 185], [5, 188, 5, 186], [5, 189, 5, 187], [5, 190, 5, 188], [6, 190, 5, 189], [5, 192, 6, 191], [5, 193, 5, 191], [5, 194, 5, 192], [5, 195, 5, 193], [5, 196, 5, 194], [5, 197, 5, 195], [5, 198, 5, 196], [5, 199, 5, 197], [5, 200, 5, 198], [5, 201, 5, 199], [5, 202, 5, 200], [5, 203, 5, 201], [5, 204, 5, 202], [4, 204, 5, 203], [5, 206, 4, 205], [5, 207, 5, 205], [5, 208, 5, 206], [5, 209, 5, 207], [5, 210, 5, 208], [5, 211, 5, 209], [6, 211, 5, 210], [5, 213, 6, 212], [5, 214, 5, 212], [5, 215, 5, 213], [5, 216, 5, 214], [5, 217, 5, 215], [5, 218, 5, 216], [5, 219, 5, 217], [5, 220, 5, 218], [5, 221, 5, 219], [5, 222, 5, 220], [5, 223, 5, 221], [5, 224, 5, 222], [5, 225, 5, 223], [4, 225, 5, 224], [5, 227, 4, 226], [5, 228, 5, 226], [5, 229, 5, 227], [5, 230, 5, 228], [5, 231, 5, 229], [5, 232, 5, 230], [6, 232, 5, 231], [5, 234, 6, 233], [5, 235, 5, 233], [5, 236, 5, 234], [5, 237, 5, 235], [5, 238, 5, 236], [5, 239, 5, 237], [5, 240, 5, 238], [5, 241, 5, 239], [5, 242, 5, 240], [5, 243, 5, 241], [5, 244, 5, 242], [5, 245, 5, 243], [5, 246, 5, 244], [4, 246, 5, 245], [5, 248, 4, 247], [5, 249, 5, 247], [5, 250, 5, 248], [5, 251, 5, 249], [5, 252, 5, 250], [5, 253, 5, 251], [6, 253, 5, 252], [5, 255, 6, 254], [5, 256, 5, 254], [5, 257, 5, 255], [5, 258, 5, 256], [5, 259, 5, 257], [5, 260, 5, 258], [5, 261, 5, 259], [5, 262, 5, 260], [5, 263, 5, 261], [5, 264, 5, 262], [5, 265, 5, 263], [5, 266, 5, 264], [5, 267, 5, 265], [4, 267, 5, 266], [5, 269, 4, 268], [5, 270, 5, 268], [5, 271, 5, 269], [5, 272, 5, 270], [5, 273, 5, 271], [5, 274, 5, 272], [6, 274, 5, 273], [5, 276, 6, 275], [5, 277, 5, 275], [5, 278, 5, 276], [5, 279, 5, 277], [5, 280, 5, 278], [5, 281, 5, 279], [5, 282, 5, 280], [5, 283, 5, 281], [5, 284, 5, 282], [5, 285, 5, 283], [5, 286, 5, 284], [5, 287, 5, 285], [5, 288, 5, 286], [4, 288, 5, 287], [5, 290, 4, 289], [5, 291, 5, 289], [5, 292, 5, 290], [5, 293, 5, 291], [5, 294, 5, 292], [5, 295, 5, 293], [6, 295, 5, 294], [5, 297, 6, 296], [5, 298, 5, 296], [5, 299, 5, 297], [5, 300, 5, 298], [5, 301, 5, 299], [5, 302, 5, 300], [5, 303, 5, 301], [5, 304, 5, 302], [5, 305, 5, 303], [5, 306, 5, 304], [5, 307, 5, 305], [5, 308, 5, 306], [5, 309, 5, 307], [4, 309, 5, 308], [5, 311, 4, 310], [5, 312, 5, 310], [5, 313, 5, 311], [5, 314, 5, 312], [5, 315, 5, 313], [5, 316, 5, 314], [6, 316, 5, 315], [5, 318, 6, 317], [5, 319, 5, 317], [5, 320, 5, 318], [5, 321, 5, 319], [5, 322, 5, 320], [5, 323, 5, 321], [5, 324, 5, 322], [5, 325, 5, 323], [5, 326, 5, 324], [5, 327, 5, 325], [5, 328, 5, 326], [5, 329, 5, 327], [5, 330, 5, 328], [4, 330, 5, 329], [5, 332, 4, 331], [5, 333, 5, 331], [5, 334, 5, 332], [5, 335, 5, 333], [5, 336, 5, 334], [5, 337, 5, 335], [6, 337, 5, 336], [5, 339, 6, 338], [5, 340, 5, 338], [5, 341, 5, 339], [5, 342, 5, 340], [5, 343, 5, 341], [5, 344, 5, 342], [5, 345, 5, 343], [5, 346, 5, 344], [5, 347, 5, 345], [5, 348, 5, 346], [5, 349, 5, 347], [5, 350, 5, 348], [5, 351, 5, 349], [4, 351, 5, 350], [5, 353, 4, 352], [5, 354, 5, 352], [5, 355, 5, 353], [5, 356, 5, 354], [5, 357, 5, 355], [5, 358, 5, 356], [6, 358, 5, 357], [5, 360, 6, 359], [5, 361, 5, 359], [5, 362, 5, 360], [5, 363, 5, 361], [5, 364, 5, 362], [5, 365, 5, 363], [5, 366, 5, 364], [5, 367, 5, 365], [5, 368, 5, 366], [5, 369, 5, 367], [5, 370, 5, 368], [5, 371, 5, 369], [5, 372, 5, 370], [4, 372, 5, 371], [5, 374, 4, 373], [5, 375, 5, 373], [5, 376, 5, 374], [5, 377, 5, 375], [5, 378, 5, 376], [5, 379, 5, 377], [6, 379, 5, 378], [5, 381, 6, 380], [5, 382, 5, 380], [5, 383, 5, 381], [5, 384, 5, 382], [5, 385, 5, 383], [5, 386, 5, 384], [5, 387, 5, 385], [5, 388, 5, 386], [5, 389, 5, 387], [5, 390, 5, 388], [5, 391, 5, 389], [5, 392, 5, 390], [5, 393, 5, 391], [4, 393, 5, 392], [5, 395, 4, 394], [5, 396, 5, 394], [5, 397, 5, 395], [5, 398, 5, 396], [5, 399, 5, 397], [5, 400, 5, 398], [6, 400, 5, 399], [5, 402, 6, 401], [5, 403, 5, 401], [5, 404, 5, 402], [5, 405, 5, 403], [5, 406, 5, 404], [5, 407, 5, 405], [5, 408, 5, 406], [5, 409, 5, 407], [5, 410, 5, 408], [5, 411, 5, 409], [5, 412, 5, 410], [5, 413, 5, 411], [5, 414, 5, 412], [4, 414, 5, 413], [5, 416, 4, 415], [5, 417, 5, 415], [5, 418, 5, 416], [5, 419, 5, 417], [5, 420, 5, 418], [5, 421, 5, 419], [6, 421, 5, 420], [5, 423, 6, 422], [5, 424, 5, 422], [5, 425, 5, 423], [5, 426, 5, 424], [5, 427, 5, 425], [5, 428, 5, 426], [5, 429, 5, 427], [5, 430, 5, 428], [5, 431, 5, 429], [5, 432, 5, 430], [5, 433, 5, 431], [5, 434, 5, 432], [5, 435, 5, 433], [4, 435, 5, 434], [5, 437, 4, 436], [5, 438, 5, 436], [5, 439, 5, 437], [5, 440, 5, 438], [5, 441, 5, 439], [5, 442, 5, 440], [6, 442, 5, 441], [5, 444, 6, 443], [5, 445, 5, 443], [5, 446, 5, 444], [5, 447, 5, 445], [5, 448, 5, 446], [5, 449, 5, 447], [5, 450, 5, 448], [5, 451, 5, 449], [5, 452, 5, 450], [5, 453, 5, 451], [5, 454, 5, 452], [5, 455, 5, 453], [5, 456, 5, 454], [4, 456, 5, 455], [5, 458, 4, 457], [5, 459, 5, 457], [5, 460, 5, 458], [5, 461, 5, 459], [5, 462, 5, 460], [5, 463, 5, 461], [6, 463, 5, 462], [5, 465, 6, 464], [5, 466, 5, 464], [5, 467, 5, 465], [5, 468, 5, 466], [5, 469, 5, 467], [5, 470, 5, 468], [5, 471, 5, 469], [5, 472, 5, 470], [5, 473, 5, 471], [5, 474, 5, 472], [5, 475, 5, 473], [5, 476, 5, 474], [5, 477, 5, 475], [4, 477, 5, 476], [5, 479, 4, 478], [5, 480, 5, 478], [5, 481, 5, 479], [5, 482, 5, 480], [5, 483, 5, 481], [5, 484, 5, 482], [6, 484, 5, 483], [5, 486, 6, 485], [5, 487, 5, 485], [5, 488, 5, 486], [5, 489, 5, 487], [5, 490, 5, 488], [5, 491, 5, 489], [5, 492, 5, 490], [5, 493, 5, 491], [5, 494, 5, 492], [5, 495, 5, 493], [5, 496, 5, 494], [5, 497, 5, 495], [5, 498, 5, 496], [4, 498, 5, 497], [5, 500, 4, 499], [5, 501, 5, 499], [5, 502, 5, 500], [5, 503, 5, 501], [5, 504, 5, 502], [5, 505, 5, 503], [6, 505, 5, 504], [5, 507, 6, 506], [5, 508, 5, 506], [5, 509, 5, 507], [5, 510, 5, 508], [5, 511, 5, 509], [5, 512, 5, 510], [5, 513, 5, 511], [5, 514, 5, 512], [5, 515, 5, 513], [5, 516, 5, 514], [5, 517, 5, 515], [5, 518, 5, 516], [5, 519, 5, 517], [4, 519, 5, 518], [5, 521, 4, 520], [5, 522, 5, 520], [5, 523, 5, 521], [5, 524, 5, 522], [5, 525, 5, 523], [5, 526, 5, 524], [6, 526, 5, 525], [5, 528, 6, 527], [5, 529, 5, 527], [5, 530, 5, 528], [5, 531, 5, 529], [5, 532, 5, 530], [5, 533, 5, 531], [5, 534, 5, 532], [5, 535, 5, 533], [5, 536, 5, 534], [5, 537, 5, 535], [5, 538, 5, 536], [5, 539, 5, 537], [5, 540, 5, 538], [4, 540, 5, 539], [5, 542, 4, 541], [5, 543, 5, 541], [5, 544, 5, 542], [5, 545, 5, 543], [5, 546, 5, 544], [5, 547, 5, 545], [6, 547, 5, 546], [5, 549, 6, 548], [5, 550, 5, 548], [5, 551, 5, 549], [5, 552, 5, 550], [5, 553, 5, 551], [5, 554, 5, 552], [5, 555, 5, 553], [5, 556, 5, 554], [5, 557, 5, 555], [5, 558, 5, 556], [5, 559, 5, 557], [5, 560, 5, 558], [5, 561, 5, 559], [4, 561, 5, 560], [5, 563, 4, 562], [5, 564, 5, 562], [5, 565, 5, 563], [5, 566, 5, 564], [5, 567, 5, 565], [5, 568, 5, 566], [6, 568, 5, 567], [5, 570, 6, 569], [5, 571, 5, 569], [5, 572, 5, 570], [5, 573, 5, 571], [5, 574, 5, 572], [5, 575, 5, 573], [5, 576, 5, 574], [5, 577, 5, 575], [5, 578, 5, 576], [5, 579, 5, 577], [5, 580, 5, 578], [5, 581, 5, 579], [5, 582, 5, 580], [4, 582, 5, 581], [5, 584, 4, 583], [5, 585, 5, 583], [5, 586, 5, 584], [5, 587, 5, 585], [5, 588, 5, 586], [5, 589, 5, 587], [6, 589, 5, 588], [5, 591, 6, 590], [5, 592, 5, 590], [5, 593, 5, 591], [5, 594, 5, 592], [5, 595, 5, 593], [5, 596, 5, 594], [5, 597, 5, 595], [5, 598, 5, 596], [5, 599, 5, 597], [5, 600, 5, 598], [5, 601, 5, 599], [5, 602, 5, 600], [5, 603, 5, 601], [4, 603, 5, 602], [5, 605, 4, 604], [5, 606, 5, 604], [5, 607, 5, 605], [5, 608, 5, 606], [5, 609, 5, 607], [5, 610, 5, 608], [6, 610, 5, 609], [5, 612, 6, 611], [5, 613, 5, 611], [5, 614, 5, 612], [5, 615, 5, 613], [5, 616, 5, 614], [5, 617, 5, 615], [5, 618, 5, 616], [5, 619, 5, 617], [5, 620, 5, 618], [5, 621, 5, 619], [5, 622, 5, 620], [5, 623, 5, 621], [5, 624, 5, 622], [4, 624, 5, 623], [5, 626, 4, 625], [5, 627, 5, 625], [5, 628, 5, 626], [5, 629, 5, 627], [5, 630, 5, 628], [5, 631, 5, 629], [6, 631, 5, 630], [5, 633, 6, 632], [5, 634, 5, 632], [5, 635, 5, 633], [5, 636, 5, 634], [5, 637, 5, 635], [5, 638, 5, 636], [5, 639, 5, 637], [5, 640, 5, 638], [5, 641, 5, 639], [5, 642, 5, 640], [5, 643, 5, 641], [5, 644, 5, 642], [5, 645, 5, 643], [4, 645, 5, 644], [5, 647, 4, 646], [5, 648, 5, 646], [5, 649, 5, 647], [5, 650, 5, 648], [5, 651, 5, 649], [5, 652, 5, 650], [6, 652, 5, 651], [5, 654, 6, 653], [5, 655, 5, 653], [5, 656, 5, 654], [5, 657, 5, 655], [5, 658, 5, 656], [5, 659, 5, 657], [5, 660, 5, 658], [5, 661, 5, 659], [5, 662, 5, 660], [5, 663, 5, 661], [5, 664, 5, 662], [5, 665, 5, 663], [5, 666, 5, 664], [4, 666, 5, 665], [5, 668, 4, 667], [5, 669, 5, 667], [5, 670, 5, 668], [5, 671, 5, 669], [5, 672, 5, 670], [5, 673, 5, 671], [6, 673, 5, 672], [5, 675, 6, 674], [5, 676, 5, 674], [5, 677, 5, 675], [5, 678, 5, 676], [5, 679, 5, 677], [5, 680, 5, 678], [5, 681, 5, 679], [5, 682, 5, 680], [5, 683, 5, 681], [5, 684, 5, 682], [5, 685, 5, 683], [5, 686, 5, 684], [5, 687, 5, 685], [4, 687, 5, 686], [5, 689, 4, 688], [5, 690, 5, 688], [5, 691, 5, 689], [5, 692, 5, 690], [5, 693, 5, 691], [5, 694, 5, 692], [6, 694, 5, 693], [5, 696, 6, 695], [5, 697, 5, 695], [5, 698, 5, 696], [5, 699, 5, 697], [5, 700, 5, 698], [5, 701, 5, 699], [5, 702, 5, 700], [5, 703, 5, 701], [5, 704, 5, 702], [5, 705, 5, 703], [5, 706, 5, 704], [5, 707, 5, 705], [5, 708, 5, 706], [4, 708, 5, 707], [5, 710, 4, 709], [5, 711, 5, 709], [5, 712, 5, 710], [5, 713, 5, 711], [5, 714, 5, 712], [5, 715, 5, 713], [6, 715, 5, 714], [5, 717, 6, 716], [5, 718, 5, 716], [5, 719, 5, 717], [5, 720, 5, 718], [5, 721, 5, 719], [5, 722, 5, 720], [5, 723, 5, 721], [5, 724, 5, 722], [5, 725, 5, 723], [5, 726, 5, 724], [5, 727, 5, 725], [5, 728, 5, 726], [5, 729, 5, 727], [4, 729, 5, 728], [5, 731, 4, 730], [5, 732, 5, 730], [5, 733, 5, 731], [5, 734, 5, 732], [5, 735, 5, 733], [5, 736, 5, 734], [6, 736, 5, 735], [5, 738, 6, 737], [5, 739, 5, 737], [5, 740, 5, 738], [5, 741, 5, 739], [5, 742, 5, 740], [5, 743, 5, 741], [5, 744, 5, 742], [5, 745, 5, 743], [5, 746, 5, 744], [5, 747, 5, 745], [5, 748, 5, 746], [5, 749, 5, 747], [5, 750, 5, 748], [4, 750, 5, 749], [5, 752, 4, 751], [5, 753, 5, 751], [5, 754, 5, 752], [5, 755, 5, 753], [5, 756, 5, 754], [5, 757, 5, 755], [6, 757, 5, 756], [5, 759, 6, 758], [5, 760, 5, 758], [5, 761, 5, 759], [5, 762, 5, 760], [5, 7, 5, 761], [-1, -1, -1, -1], [-1, -1, -1, -1], [-1, -1, -1, -1], [-1, -1, -1, -1], [-1, -1, -1, -1], [-1, -1, -1, -1], [-1, -1, -1, -1], [-1, -1, -1, -1], [-1, -1, -1, -1], [-1, -1, -1, -1], [-1, -1, -1, -1], [-1, -1, -1, -1], [-1, -1, -1, -1], [-1, -1, -1, -1], [-1, -1, -1, -1], [-1, -1, -1, -1], [-1, -1, -1, -1], [-1, -1, -1, -1], [-1, -1, -1, -1], [-1, -1, -1, -1], [-1, -1, -1, -1], [-1, -1, -1, -1], [-1, -1, -1, -1], [-1, -1, -1, -1], [-1, -1, -1, -1], [-1, -1, -1, -1], [-1, -1, -1, -1], [-1, -1, -1, -1], [-1, -1, -1, -1], [-1, -1, -1, -1], [-1, -1, -1, -1], [-1, -1, -1, -1], [-1, -1, -1, -1], [-1, -1, -1, -1], [-1, -1, -1, -1]], 'stapLoop': [], 'col': 15, 'loop': [0, 0, 0, 0, 0, 0, 0, 0, 0, 0, 0, 0, 0, 0, 0, 0, 0, 0, 0, 0, 0, 0, 0, 0, 0, 0, 1, 0, 0, 0, 0, 0, 0, 0, 0, 0, 0, 0, 0, 0, 0, 0, 0, 0, 0, 0, 0, 0, 0, 0, 0, 0, 0, 0, 0, 0, 0, 0, 0, 0, 0, 0, 0, 0, 0, 0, 0, 0, 0, 0, 0, 0, 0, 0, 0, 0, 0, 0, 0, 0, 0, 0, 0, 0, 0, 0, 0, 0, 0, 1, 0, 0, 0, 0, 0, 0, 0, 0, 0, 0, 0, 0, 0, 0, 0, 0, 0, 0, 0, 0, 0, 0, 0, 0, 0, 0, 0, 0, 0, 0, 0, 0, 0, 0, 0, 0, 0, 0, 0, 0, 0, 0, 0, 0, 0, 0, 0, 0, 0, 0, 0, 0, 0, 0, 0, 0, 0, 0, 0, 0, 0, 0, 1, 0, 0, 0, 0, 0, 0, 0, 0, 0, 0, 0, 0, 0, 0, 0, 0, 0, 0, 0, 0, 0, 0, 0, 0, 0, 0, 0, 0, 0, 0, 0, 0, 0, 0, 0, 0, 0, 0, 0, 0, 0, 0, 0, 0, 0, 0, 0, 0, 0, 0, 0, 0, 0, 0, 0, 0, 0, 0, 0, 0, 0, 0, 1, 0, 0, 0, 0, 0, 0, 0, 0, 0, 0, 0, 0, 0, 0, 0, 0, 0, 0, 0, 0, 0, 0, 0, 0, 0, 0, 0, 0, 0, 0, 0, 0, 0, 0, 0, 0, 0, 0, 0, 0, 0, 0, 0, 0, 0, 0, 0, 0, 0, 0, 0, 0, 0, 0, 0, 0, 0, 0, 0, 0, 0, 0, 1, 0, 0, 0, 0, 0, 0, 0, 0, 0, 0, 0, 0, 0, 0, 0, 0, 0, 0, 0, 0, 0, 0, 0, 0, 0, 0, 0, 0, 0, 0, 0, 0, 0, 0, 0, 0, 0, 0, 0, 0, 0, 0, 0, 0, 0, 0, 0, 0, 0, 0, 0, 0, 0, 0, 0, 0, 0, 0, 0, 0, 0, 0, 1, 0, 0, 0, 0, 0, 0, 0, 0, 0, 0, 0, 0, 0, 0, 0, 0, 0, 0, 0, 0, 0, 0, 0, 0, 0, 0, 0, 0, 0, 0, 0, 0, 0, 0, 0, 0, 0, 0, 0, 0, 0, 0, 0, 0, 0, 0, 0, 0, 0, 0, 0, 0, 0, 0, 0, 0, 0, 0, 0, 0, 0, 0, 1, 0, 0, 0, 0, 0, 0, 0, 0, 0, 0, 0, 0, 0, 0, 0, 0, 0, 0, 0, 0, 0, 0, 0, 0, 0, 0, 0, 0, 0, 0, 0, 0, 0, 0, 0, 0, 0, 0, 0, 0, 0, 0, 0, 0, 0, 0, 0, 0, 0, 0, 0, 0, 0, 0, 0, 0, 0, 0, 0, 0, 0, 0, 1, 0, 0, 0, 0, 0, 0, 0, 0, 0, 0, 0, 0, 0, 0, 0, 0, 0, 0, 0, 0, 0, 0, 0, 0, 0, 0, 0, 0, 0, 0, 0, 0, 0, 0, 0, 0, 0, 0, 0, 0, 0, 0, 0, 0, 0, 0, 0, 0, 0, 0, 0, 0, 0, 0, 0, 0, 0, 0, 0, 0, 0, 0, 1, 0, 0, 0, 0, 0, 0, 0, 0, 0, 0, 0, 0, 0, 0, 0, 0, 0, 0, 0, 0, 0, 0, 0, 0, 0, 0, 0, 0, 0, 0, 0, 0, 0, 0, 0, 0, 0, 0, 0, 0, 0, 0, 0, 0, 0, 0, 0, 0, 0, 0, 0, 0, 0, 0, 0, 0, 0, 0, 0, 0, 0, 0, 1, 0, 0, 0, 0, 0, 0, 0, 0, 0, 0, 0, 0, 0, 0, 0, 0, 0, 0, 0, 0, 0, 0, 0, 0, 0, 0, 0, 0, 0, 0, 0, 0, 0, 0, 0, 0, 0, 0, 0, 0, 0, 0, 0, 0, 0, 0, 0, 0, 0, 0, 0, 0, 0, 0, 0, 0, 0, 0, 0, 0, 0, 0, 1, 0, 0, 0, 0, 0, 0, 0, 0, 0, 0, 0, 0, 0, 0, 0, 0, 0, 0, 0, 0, 0, 0, 0, 0, 0, 0, 0, 0, 0, 0, 0, 0, 0, 0, 0, 0, 0, 0, 0, 0, 0, 0, 0, 0, 0, 0, 0, 0, 0, 0, 0, 0, 0, 0, 0, 0, 0, 0, 0, 0, 0, 0, 1, 0, 0, 0, 0, 0, 0, 0, 0, 0, 0, 0, 0, 0, 0, 0, 0, 0, 0, 0, 0, 0, 0, 0, 0, 0, 0, 0, 0, 0, 0, 0, 0, 0, 0, 0, 0, 0, 0, 0, 0, 0, 0, 0, 0, 0, 0, 0, 0, 0, 0, 0, 0, 0, 0, 0, 0, 0, 0, 0, 0, 0, 0, 0, 0, 0, 0, 0, 0, 0, 0, 0, 0, 0, 0, 0, 0, 0, 0], 'row': 2}, {'stap_colors': [[13, 16225054], [55, 16225054], [97, 16225054], [139, 16225054], [181, 16225054], [223, 16225054], [265, 16225054], [307, 16225054], [349, 16225054], [391, 16225054], [433, 16225054], [475, 16225054], [517, 16225054], [559, 16225054], [601, 16225054], [643, 16225054], [685, 16225054], [727, 16225054], [13, 16225054], [55, 16225054], [97, 16225054], [139, 16225054], [181, 16225054], [223, 16225054], [265, 16225054], [307, 16225054], [349, 16225054], [391, 16225054], [433, 16225054], [475, 16225054], [517, 16225054], [559, 16225054], [601, 16225054], [643, 16225054], [685, 16225054], [727, 16225054]], 'num': 6, 'scafLoop': [], 'stap': [[-1, -1, -1, -1], [-1, -1, -1, -1], [-1, -1, -1, -1], [-1, -1, -1, -1], [-1, -1, -1, -1], [-1, -1, -1, -1], [-1, -1, -1, -1], [6, 8, 6, 762], [6, 9, 6, 7], [6, 10, 6, 8], [6, 11, 6, 9], [6, 12, 6, 10], [6, 13, 6, 11], [-1, -1, 6, 12], [6, 15, -1, -1], [6, 16, 6, 14], [6, 17, 6, 15], [6, 18, 6, 16], [6, 19, 6, 17], [6, 20, 6, 18], [6, 21, 6, 19], [6, 22, 6, 20], [6, 23, 6, 21], [6, 24, 6, 22], [6, 25, 6, 23], [6, 26, 6, 24], [6, 27, 6, 25], [6, 28, 6, 26], [6, 29, 6, 27], [6, 30, 6, 28], [6, 31, 6, 29], [6, 32, 6, 30], [6, 33, 6, 31], [6, 34, 6, 32], [6, 35, 6, 33], [6, 36, 6, 34], [6, 37, 6, 35], [6, 38, 6, 36], [6, 39, 6, 37], [6, 40, 6, 38], [6, 41, 6, 39], [6, 42, 6, 40], [6, 43, 6, 41], [6, 44, 6, 42], [6, 45, 6, 43], [6, 46, 6, 44], [6, 47, 6, 45], [6, 48, 6, 46], [6, 49, 6, 47], [6, 50, 6, 48], [6, 51, 6, 49], [6, 52, 6, 50], [6, 53, 6, 51], [6, 54, 6, 52], [6, 55, 6, 53], [-1, -1, 6, 54], [6, 57, -1, -1], [6, 58, 6, 56], [6, 59, 6, 57], [6, 60, 6, 58], [6, 61, 6, 59], [6, 62, 6, 60], [6, 63, 6, 61], [6, 64, 6, 62], [6, 65, 6, 63], [6, 66, 6, 64], [6, 67, 6, 65], [6, 68, 6, 66], [6, 69, 6, 67], [6, 70, 6, 68], [6, 71, 6, 69], [6, 72, 6, 70], [6, 73, 6, 71], [6, 74, 6, 72], [6, 75, 6, 73], [6, 76, 6, 74], [6, 77, 6, 75], [6, 78, 6, 76], [6, 79, 6, 77], [6, 80, 6, 78], [6, 81, 6, 79], [6, 82, 6, 80], [6, 83, 6, 81], [6, 84, 6, 82], [6, 85, 6, 83], [6, 86, 6, 84], [6, 87, 6, 85], [6, 88, 6, 86], [6, 89, 6, 87], [6, 90, 6, 88], [6, 91, 6, 89], [6, 92, 6, 90], [6, 93, 6, 91], [6, 94, 6, 92], [6, 95, 6, 93], [6, 96, 6, 94], [6, 97, 6, 95], [-1, -1, 6, 96], [6, 99, -1, -1], [6, 100, 6, 98], [6, 101, 6, 99], [6, 102, 6, 100], [6, 103, 6, 101], [6, 104, 6, 102], [6, 105, 6, 103], [6, 106, 6, 104], [6, 107, 6, 105], [6, 108, 6, 106], [6, 109, 6, 107], [6, 110, 6, 108], [6, 111, 6, 109], [6, 112, 6, 110], [6, 113, 6, 111], [6, 114, 6, 112], [6, 115, 6, 113], [6, 116, 6, 114], [6, 117, 6, 115], [6, 118, 6, 116], [6, 119, 6, 117], [6, 120, 6, 118], [6, 121, 6, 119], [6, 122, 6, 120], [6, 123, 6, 121], [6, 124, 6, 122], [6, 125, 6, 123], [6, 126, 6, 124], [6, 127, 6, 125], [6, 128, 6, 126], [6, 129, 6, 127], [6, 130, 6, 128], [6, 131, 6, 129], [6, 132, 6, 130], [6, 133, 6, 131], [6, 134, 6, 132], [6, 135, 6, 133], [6, 136, 6, 134], [6, 137, 6, 135], [6, 138, 6, 136], [6, 139, 6, 137], [-1, -1, 6, 138], [6, 141, -1, -1], [6, 142, 6, 140], [6, 143, 6, 141], [6, 144, 6, 142], [6, 145, 6, 143], [6, 146, 6, 144], [6, 147, 6, 145], [6, 148, 6, 146], [6, 149, 6, 147], [6, 150, 6, 148], [6, 151, 6, 149], [6, 152, 6, 150], [6, 153, 6, 151], [6, 154, 6, 152], [6, 155, 6, 153], [6, 156, 6, 154], [6, 157, 6, 155], [6, 158, 6, 156], [6, 159, 6, 157], [6, 160, 6, 158], [6, 161, 6, 159], [6, 162, 6, 160], [6, 163, 6, 161], [6, 164, 6, 162], [6, 165, 6, 163], [6, 166, 6, 164], [6, 167, 6, 165], [6, 168, 6, 166], [6, 169, 6, 167], [6, 170, 6, 168], [6, 171, 6, 169], [6, 172, 6, 170], [6, 173, 6, 171], [6, 174, 6, 172], [6, 175, 6, 173], [6, 176, 6, 174], [6, 177, 6, 175], [6, 178, 6, 176], [6, 179, 6, 177], [6, 180, 6, 178], [6, 181, 6, 179], [-1, -1, 6, 180], [6, 183, -1, -1], [6, 184, 6, 182], [6, 185, 6, 183], [6, 186, 6, 184], [6, 187, 6, 185], [6, 188, 6, 186], [6, 189, 6, 187], [6, 190, 6, 188], [6, 191, 6, 189], [6, 192, 6, 190], [6, 193, 6, 191], [6, 194, 6, 192], [6, 195, 6, 193], [6, 196, 6, 194], [6, 197, 6, 195], [6, 198, 6, 196], [6, 199, 6, 197], [6, 200, 6, 198], [6, 201, 6, 199], [6, 202, 6, 200], [6, 203, 6, 201], [6, 204, 6, 202], [6, 205, 6, 203], [6, 206, 6, 204], [6, 207, 6, 205], [6, 208, 6, 206], [6, 209, 6, 207], [6, 210, 6, 208], [6, 211, 6, 209], [6, 212, 6, 210], [6, 213, 6, 211], [6, 214, 6, 212], [6, 215, 6, 213], [6, 216, 6, 214], [6, 217, 6, 215], [6, 218, 6, 216], [6, 219, 6, 217], [6, 220, 6, 218], [6, 221, 6, 219], [6, 222, 6, 220], [6, 223, 6, 221], [-1, -1, 6, 222], [6, 225, -1, -1], [6, 226, 6, 224], [6, 227, 6, 225], [6, 228, 6, 226], [6, 229, 6, 227], [6, 230, 6, 228], [6, 231, 6, 229], [6, 232, 6, 230], [6, 233, 6, 231], [6, 234, 6, 232], [6, 235, 6, 233], [6, 236, 6, 234], [6, 237, 6, 235], [6, 238, 6, 236], [6, 239, 6, 237], [6, 240, 6, 238], [6, 241, 6, 239], [6, 242, 6, 240], [6, 243, 6, 241], [6, 244, 6, 242], [6, 245, 6, 243], [6, 246, 6, 244], [6, 247, 6, 245], [6, 248, 6, 246], [6, 249, 6, 247], [6, 250, 6, 248], [6, 251, 6, 249], [6, 252, 6, 250], [6, 253, 6, 251], [6, 254, 6, 252], [6, 255, 6, 253], [6, 256, 6, 254], [6, 257, 6, 255], [6, 258, 6, 256], [6, 259, 6, 257], [6, 260, 6, 258], [6, 261, 6, 259], [6, 262, 6, 260], [6, 263, 6, 261], [6, 264, 6, 262], [6, 265, 6, 263], [-1, -1, 6, 264], [6, 267, -1, -1], [6, 268, 6, 266], [6, 269, 6, 267], [6, 270, 6, 268], [6, 271, 6, 269], [6, 272, 6, 270], [6, 273, 6, 271], [6, 274, 6, 272], [6, 275, 6, 273], [6, 276, 6, 274], [6, 277, 6, 275], [6, 278, 6, 276], [6, 279, 6, 277], [6, 280, 6, 278], [6, 281, 6, 279], [6, 282, 6, 280], [6, 283, 6, 281], [6, 284, 6, 282], [6, 285, 6, 283], [6, 286, 6, 284], [6, 287, 6, 285], [6, 288, 6, 286], [6, 289, 6, 287], [6, 290, 6, 288], [6, 291, 6, 289], [6, 292, 6, 290], [6, 293, 6, 291], [6, 294, 6, 292], [6, 295, 6, 293], [6, 296, 6, 294], [6, 297, 6, 295], [6, 298, 6, 296], [6, 299, 6, 297], [6, 300, 6, 298], [6, 301, 6, 299], [6, 302, 6, 300], [6, 303, 6, 301], [6, 304, 6, 302], [6, 305, 6, 303], [6, 306, 6, 304], [6, 307, 6, 305], [-1, -1, 6, 306], [6, 309, -1, -1], [6, 310, 6, 308], [6, 311, 6, 309], [6, 312, 6, 310], [6, 313, 6, 311], [6, 314, 6, 312], [6, 315, 6, 313], [6, 316, 6, 314], [6, 317, 6, 315], [6, 318, 6, 316], [6, 319, 6, 317], [6, 320, 6, 318], [6, 321, 6, 319], [6, 322, 6, 320], [6, 323, 6, 321], [6, 324, 6, 322], [6, 325, 6, 323], [6, 326, 6, 324], [6, 327, 6, 325], [6, 328, 6, 326], [6, 329, 6, 327], [6, 330, 6, 328], [6, 331, 6, 329], [6, 332, 6, 330], [6, 333, 6, 331], [6, 334, 6, 332], [6, 335, 6, 333], [6, 336, 6, 334], [6, 337, 6, 335], [6, 338, 6, 336], [6, 339, 6, 337], [6, 340, 6, 338], [6, 341, 6, 339], [6, 342, 6, 340], [6, 343, 6, 341], [6, 344, 6, 342], [6, 345, 6, 343], [6, 346, 6, 344], [6, 347, 6, 345], [6, 348, 6, 346], [6, 349, 6, 347], [-1, -1, 6, 348], [6, 351, -1, -1], [6, 352, 6, 350], [6, 353, 6, 351], [6, 354, 6, 352], [6, 355, 6, 353], [6, 356, 6, 354], [6, 357, 6, 355], [6, 358, 6, 356], [6, 359, 6, 357], [6, 360, 6, 358], [6, 361, 6, 359], [6, 362, 6, 360], [6, 363, 6, 361], [6, 364, 6, 362], [6, 365, 6, 363], [6, 366, 6, 364], [6, 367, 6, 365], [6, 368, 6, 366], [6, 369, 6, 367], [6, 370, 6, 368], [6, 371, 6, 369], [6, 372, 6, 370], [6, 373, 6, 371], [6, 374, 6, 372], [6, 375, 6, 373], [6, 376, 6, 374], [6, 377, 6, 375], [6, 378, 6, 376], [6, 379, 6, 377], [6, 380, 6, 378], [6, 381, 6, 379], [6, 382, 6, 380], [6, 383, 6, 381], [6, 384, 6, 382], [6, 385, 6, 383], [6, 386, 6, 384], [6, 387, 6, 385], [6, 388, 6, 386], [6, 389, 6, 387], [6, 390, 6, 388], [6, 391, 6, 389], [-1, -1, 6, 390], [6, 393, -1, -1], [6, 394, 6, 392], [6, 395, 6, 393], [6, 396, 6, 394], [6, 397, 6, 395], [6, 398, 6, 396], [6, 399, 6, 397], [6, 400, 6, 398], [6, 401, 6, 399], [6, 402, 6, 400], [6, 403, 6, 401], [6, 404, 6, 402], [6, 405, 6, 403], [6, 406, 6, 404], [6, 407, 6, 405], [6, 408, 6, 406], [6, 409, 6, 407], [6, 410, 6, 408], [6, 411, 6, 409], [6, 412, 6, 410], [6, 413, 6, 411], [6, 414, 6, 412], [6, 415, 6, 413], [6, 416, 6, 414], [6, 417, 6, 415], [6, 418, 6, 416], [6, 419, 6, 417], [6, 420, 6, 418], [6, 421, 6, 419], [6, 422, 6, 420], [6, 423, 6, 421], [6, 424, 6, 422], [6, 425, 6, 423], [6, 426, 6, 424], [6, 427, 6, 425], [6, 428, 6, 426], [6, 429, 6, 427], [6, 430, 6, 428], [6, 431, 6, 429], [6, 432, 6, 430], [6, 433, 6, 431], [-1, -1, 6, 432], [6, 435, -1, -1], [6, 436, 6, 434], [6, 437, 6, 435], [6, 438, 6, 436], [6, 439, 6, 437], [6, 440, 6, 438], [6, 441, 6, 439], [6, 442, 6, 440], [6, 443, 6, 441], [6, 444, 6, 442], [6, 445, 6, 443], [6, 446, 6, 444], [6, 447, 6, 445], [6, 448, 6, 446], [6, 449, 6, 447], [6, 450, 6, 448], [6, 451, 6, 449], [6, 452, 6, 450], [6, 453, 6, 451], [6, 454, 6, 452], [6, 455, 6, 453], [6, 456, 6, 454], [6, 457, 6, 455], [6, 458, 6, 456], [6, 459, 6, 457], [6, 460, 6, 458], [6, 461, 6, 459], [6, 462, 6, 460], [6, 463, 6, 461], [6, 464, 6, 462], [6, 465, 6, 463], [6, 466, 6, 464], [6, 467, 6, 465], [6, 468, 6, 466], [6, 469, 6, 467], [6, 470, 6, 468], [6, 471, 6, 469], [6, 472, 6, 470], [6, 473, 6, 471], [6, 474, 6, 472], [6, 475, 6, 473], [-1, -1, 6, 474], [6, 477, -1, -1], [6, 478, 6, 476], [6, 479, 6, 477], [6, 480, 6, 478], [6, 481, 6, 479], [6, 482, 6, 480], [6, 483, 6, 481], [6, 484, 6, 482], [6, 485, 6, 483], [6, 486, 6, 484], [6, 487, 6, 485], [6, 488, 6, 486], [6, 489, 6, 487], [6, 490, 6, 488], [6, 491, 6, 489], [6, 492, 6, 490], [6, 493, 6, 491], [6, 494, 6, 492], [6, 495, 6, 493], [6, 496, 6, 494], [6, 497, 6, 495], [6, 498, 6, 496], [6, 499, 6, 497], [6, 500, 6, 498], [6, 501, 6, 499], [6, 502, 6, 500], [6, 503, 6, 501], [6, 504, 6, 502], [6, 505, 6, 503], [6, 506, 6, 504], [6, 507, 6, 505], [6, 508, 6, 506], [6, 509, 6, 507], [6, 510, 6, 508], [6, 511, 6, 509], [6, 512, 6, 510], [6, 513, 6, 511], [6, 514, 6, 512], [6, 515, 6, 513], [6, 516, 6, 514], [6, 517, 6, 515], [-1, -1, 6, 516], [6, 519, -1, -1], [6, 520, 6, 518], [6, 521, 6, 519], [6, 522, 6, 520], [6, 523, 6, 521], [6, 524, 6, 522], [6, 525, 6, 523], [6, 526, 6, 524], [6, 527, 6, 525], [6, 528, 6, 526], [6, 529, 6, 527], [6, 530, 6, 528], [6, 531, 6, 529], [6, 532, 6, 530], [6, 533, 6, 531], [6, 534, 6, 532], [6, 535, 6, 533], [6, 536, 6, 534], [6, 537, 6, 535], [6, 538, 6, 536], [6, 539, 6, 537], [6, 540, 6, 538], [6, 541, 6, 539], [6, 542, 6, 540], [6, 543, 6, 541], [6, 544, 6, 542], [6, 545, 6, 543], [6, 546, 6, 544], [6, 547, 6, 545], [6, 548, 6, 546], [6, 549, 6, 547], [6, 550, 6, 548], [6, 551, 6, 549], [6, 552, 6, 550], [6, 553, 6, 551], [6, 554, 6, 552], [6, 555, 6, 553], [6, 556, 6, 554], [6, 557, 6, 555], [6, 558, 6, 556], [6, 559, 6, 557], [-1, -1, 6, 558], [6, 561, -1, -1], [6, 562, 6, 560], [6, 563, 6, 561], [6, 564, 6, 562], [6, 565, 6, 563], [6, 566, 6, 564], [6, 567, 6, 565], [6, 568, 6, 566], [6, 569, 6, 567], [6, 570, 6, 568], [6, 571, 6, 569], [6, 572, 6, 570], [6, 573, 6, 571], [6, 574, 6, 572], [6, 575, 6, 573], [6, 576, 6, 574], [6, 577, 6, 575], [6, 578, 6, 576], [6, 579, 6, 577], [6, 580, 6, 578], [6, 581, 6, 579], [6, 582, 6, 580], [6, 583, 6, 581], [6, 584, 6, 582], [6, 585, 6, 583], [6, 586, 6, 584], [6, 587, 6, 585], [6, 588, 6, 586], [6, 589, 6, 587], [6, 590, 6, 588], [6, 591, 6, 589], [6, 592, 6, 590], [6, 593, 6, 591], [6, 594, 6, 592], [6, 595, 6, 593], [6, 596, 6, 594], [6, 597, 6, 595], [6, 598, 6, 596], [6, 599, 6, 597], [6, 600, 6, 598], [6, 601, 6, 599], [-1, -1, 6, 600], [6, 603, -1, -1], [6, 604, 6, 602], [6, 605, 6, 603], [6, 606, 6, 604], [6, 607, 6, 605], [6, 608, 6, 606], [6, 609, 6, 607], [6, 610, 6, 608], [6, 611, 6, 609], [6, 612, 6, 610], [6, 613, 6, 611], [6, 614, 6, 612], [6, 615, 6, 613], [6, 616, 6, 614], [6, 617, 6, 615], [6, 618, 6, 616], [6, 619, 6, 617], [6, 620, 6, 618], [6, 621, 6, 619], [6, 622, 6, 620], [6, 623, 6, 621], [6, 624, 6, 622], [6, 625, 6, 623], [6, 626, 6, 624], [6, 627, 6, 625], [6, 628, 6, 626], [6, 629, 6, 627], [6, 630, 6, 628], [6, 631, 6, 629], [6, 632, 6, 630], [6, 633, 6, 631], [6, 634, 6, 632], [6, 635, 6, 633], [6, 636, 6, 634], [6, 637, 6, 635], [6, 638, 6, 636], [6, 639, 6, 637], [6, 640, 6, 638], [6, 641, 6, 639], [6, 642, 6, 640], [6, 643, 6, 641], [-1, -1, 6, 642], [6, 645, -1, -1], [6, 646, 6, 644], [6, 647, 6, 645], [6, 648, 6, 646], [6, 649, 6, 647], [6, 650, 6, 648], [6, 651, 6, 649], [6, 652, 6, 650], [6, 653, 6, 651], [6, 654, 6, 652], [6, 655, 6, 653], [6, 656, 6, 654], [6, 657, 6, 655], [6, 658, 6, 656], [6, 659, 6, 657], [6, 660, 6, 658], [6, 661, 6, 659], [6, 662, 6, 660], [6, 663, 6, 661], [6, 664, 6, 662], [6, 665, 6, 663], [6, 666, 6, 664], [6, 667, 6, 665], [6, 668, 6, 666], [6, 669, 6, 667], [6, 670, 6, 668], [6, 671, 6, 669], [6, 672, 6, 670], [6, 673, 6, 671], [6, 674, 6, 672], [6, 675, 6, 673], [6, 676, 6, 674], [6, 677, 6, 675], [6, 678, 6, 676], [6, 679, 6, 677], [6, 680, 6, 678], [6, 681, 6, 679], [6, 682, 6, 680], [6, 683, 6, 681], [6, 684, 6, 682], [6, 685, 6, 683], [-1, -1, 6, 684], [6, 687, -1, -1], [6, 688, 6, 686], [6, 689, 6, 687], [6, 690, 6, 688], [6, 691, 6, 689], [6, 692, 6, 690], [6, 693, 6, 691], [6, 694, 6, 692], [6, 695, 6, 693], [6, 696, 6, 694], [6, 697, 6, 695], [6, 698, 6, 696], [6, 699, 6, 697], [6, 700, 6, 698], [6, 701, 6, 699], [6, 702, 6, 700], [6, 703, 6, 701], [6, 704, 6, 702], [6, 705, 6, 703], [6, 706, 6, 704], [6, 707, 6, 705], [6, 708, 6, 706], [6, 709, 6, 707], [6, 710, 6, 708], [6, 711, 6, 709], [6, 712, 6, 710], [6, 713, 6, 711], [6, 714, 6, 712], [6, 715, 6, 713], [6, 716, 6, 714], [6, 717, 6, 715], [6, 718, 6, 716], [6, 719, 6, 717], [6, 720, 6, 718], [6, 721, 6, 719], [6, 722, 6, 720], [6, 723, 6, 721], [6, 724, 6, 722], [6, 725, 6, 723], [6, 726, 6, 724], [6, 727, 6, 725], [-1, -1, 6, 726], [6, 729, -1, -1], [6, 730, 6, 728], [6, 731, 6, 729], [6, 732, 6, 730], [6, 733, 6, 731], [6, 734, 6, 732], [6, 735, 6, 733], [6, 736, 6, 734], [6, 737, 6, 735], [6, 738, 6, 736], [6, 739, 6, 737], [6, 740, 6, 738], [6, 741, 6, 739], [6, 742, 6, 740], [6, 743, 6, 741], [6, 744, 6, 742], [6, 745, 6, 743], [6, 746, 6, 744], [6, 747, 6, 745], [6, 748, 6, 746], [6, 749, 6, 747], [6, 750, 6, 748], [6, 751, 6, 749], [6, 752, 6, 750], [6, 753, 6, 751], [6, 754, 6, 752], [6, 755, 6, 753], [6, 756, 6, 754], [6, 757, 6, 755], [6, 758, 6, 756], [6, 759, 6, 757], [6, 760, 6, 758], [6, 761, 6, 759], [6, 762, 6, 760], [6, 7, 6, 761], [-1, -1, -1, -1], [-1, -1, -1, -1], [-1, -1, -1, -1], [-1, -1, -1, -1], [-1, -1, -1, -1], [-1, -1, -1, -1], [-1, -1, -1, -1], [-1, -1, -1, -1], [-1, -1, -1, -1], [-1, -1, -1, -1], [-1, -1, -1, -1], [-1, -1, -1, -1], [-1, -1, -1, -1], [-1, -1, -1, -1], [-1, -1, -1, -1], [-1, -1, -1, -1], [-1, -1, -1, -1], [-1, -1, -1, -1], [-1, -1, -1, -1], [-1, -1, -1, -1], [-1, -1, -1, -1], [-1, -1, -1, -1], [-1, -1, -1, -1], [-1, -1, -1, -1], [-1, -1, -1, -1], [-1, -1, -1, -1], [-1, -1, -1, -1], [-1, -1, -1, -1], [-1, -1, -1, -1], [-1, -1, -1, -1], [-1, -1, -1, -1], [-1, -1, -1, -1], [-1, -1, -1, -1], [-1, -1, -1, -1], [-1, -1, -1, -1]], 'skip': [0, 0, 0, 0, 0, 0, 0, 0, 0, 0, 0, 0, 0, 0, 0, 0, 0, 0, 0, 0, 0, 0, 0, 0, 0, 0, 0, 0, 0, 0, 0, 0, 0, 0, 0, 0, 0, 0, 0, 0, 0, 0, 0, 0, 0, 0, 0, 0, 0, 0, 0, 0, 0, 0, 0, 0, 0, 0, 0, 0, 0, 0, 0, 0, 0, 0, 0, 0, 0, 0, 0, 0, 0, 0, 0, 0, 0, 0, 0, 0, 0, 0, 0, 0, 0, 0, 0, 0, 0, 0, 0, 0, 0, 0, 0, 0, 0, 0, 0, 0, 0, 0, 0, 0, 0, 0, 0, 0, 0, 0, 0, 0, 0, 0, 0, 0, 0, 0, 0, 0, 0, 0, 0, 0, 0, 0, 0, 0, 0, 0, 0, 0, 0, 0, 0, 0, 0, 0, 0, 0, 0, 0, 0, 0, 0, 0, 0, 0, 0, 0, 0, 0, 0, 0, 0, 0, 0, 0, 0, 0, 0, 0, 0, 0, 0, 0, 0, 0, 0, 0, 0, 0, 0, 0, 0, 0, 0, 0, 0, 0, 0, 0, 0, 0, 0, 0, 0, 0, 0, 0, 0, 0, 0, 0, 0, 0, 0, 0, 0, 0, 0, 0, 0, 0, 0, 0, 0, 0, 0, 0, 0, 0, 0, 0, 0, 0, 0, 0, 0, 0, 0, 0, 0, 0, 0, 0, 0, 0, 0, 0, 0, 0, 0, 0, 0, 0, 0, 0, 0, 0, 0, 0, 0, 0, 0, 0, 0, 0, 0, 0, 0, 0, 0, 0, 0, 0, 0, 0, 0, 0, 0, 0, 0, 0, 0, 0, 0, 0, 0, 0, 0, 0, 0, 0, 0, 0, 0, 0, 0, 0, 0, 0, 0, 0, 0, 0, 0, 0, 0, 0, 0, 0, 0, 0, 0, 0, 0, 0, 0, 0, 0, 0, 0, 0, 0, 0, 0, 0, 0, 0, 0, 0, 0, 0, 0, 0, 0, 0, 0, 0, 0, 0, 0, 0, 0, 0, 0, 0, 0, 0, 0, 0, 0, 0, 0, 0, 0, 0, 0, 0, 0, 0, 0, 0, 0, 0, 0, 0, 0, 0, 0, 0, 0, 0, 0, 0, 0, 0, 0, 0, 0, 0, 0, 0, 0, 0, 0, 0, 0, 0, 0, 0, 0, 0, 0, 0, 0, 0, 0, 0, 0, 0, 0, 0, 0, 0, 0, 0, 0, 0, 0, 0, 0, 0, 0, 0, 0, 0, 0, 0, 0, 0, 0, 0, 0, 0, 0, 0, 0, 0, 0, 0, 0, 0, 0, 0, 0, 0, 0, 0, 0, 0, 0, 0, 0, 0, 0, 0, 0, 0, 0, 0, 0, 0, 0, 0, 0, 0, 0, 0, 0, 0, 0, 0, 0, 0, 0, 0, 0, 0, 0, 0, 0, 0, 0, 0, 0, 0, 0, 0, 0, 0, 0, 0, 0, 0, 0, 0, 0, 0, 0, 0, 0, 0, 0, 0, 0, 0, 0, 0, 0, 0, 0, 0, 0, 0, 0, 0, 0, 0, 0, 0, 0, 0, 0, 0, 0, 0, 0, 0, 0, 0, 0, 0, 0, 0, 0, 0, 0, 0, 0, 0, 0, 0, 0, 0, 0, 0, 0, 0, 0, 0, 0, 0, 0, 0, 0, 0, 0, 0, 0, 0, 0, 0, 0, 0, 0, 0, 0, 0, 0, 0, 0, 0, 0, 0, 0, 0, 0, 0, 0, 0, 0, 0, 0, 0, 0, 0, 0, 0, 0, 0, 0, 0, 0, 0, 0, 0, 0, 0, 0, 0, 0, 0, 0, 0, 0, 0, 0, 0, 0, 0, 0, 0, 0, 0, 0, 0, 0, 0, 0, 0, 0, 0, 0, 0, 0, 0, 0, 0, 0, 0, 0, 0, 0, 0, 0, 0, 0, 0, 0, 0, 0, 0, 0, 0, 0, 0, 0, 0, 0, 0, 0, 0, 0, 0, 0, 0, 0, 0, 0, 0, 0, 0, 0, 0, 0, 0, 0, 0, 0, 0, 0, 0, 0, 0, 0, 0, 0, 0, 0, 0, 0, 0, 0, 0, 0, 0, 0, 0, 0, 0, 0, 0, 0, 0, 0, 0, 0, 0, 0, 0, 0, 0, 0, 0, 0, 0, 0, 0, 0, 0, 0, 0, 0, 0, 0, 0, 0, 0, 0, 0, 0, 0, 0, 0, 0, 0, 0, 0, 0, 0, 0, 0, 0, 0, 0, 0, 0, 0, 0, 0, 0, 0, 0, 0, 0, 0, 0, 0, 0, 0, 0, 0, 0, 0, 0, 0, 0, 0, 0, 0, 0, 0, 0, 0, 0, 0, 0, 0, 0, 0, 0, 0, 0, 0, 0, 0, 0, 0, 0, 0, 0, 0, 0, 0, 0, 0, 0, 0, 0, 0, 0, 0, 0, 0, 0, 0, 0, 0, 0, 0, 0, 0, 0, 0, 0, 0, 0, 0, 0, 0, 0, 0, 0, 0, 0, 0, 0, 0, 0, 0, 0, 0, 0, 0, 0, 0], 'scaf': [[-1, -1, -1, -1], [-1, -1, -1, -1], [-1, -1, -1, -1], [-1, -1, -1, -1], [-1, -1, -1, -1], [-1, -1, -1, -1], [-1, -1, -1, -1], [6, 762, 6, 8], [6, 7, 6, 9], [6, 8, 6, 10], [6, 9, 6, 11], [6, 10, 6, 12], [6, 11, 6, 13], [6, 12, 6, 14], [6, 13, 6, 15], [6, 14, 7, 15], [7, 16, 6, 17], [6, 16, 6, 18], [6, 17, 6, 19], [6, 18, 6, 20], [6, 19, 6, 21], [6, 20, 6, 22], [6, 21, 5, 22], [5, 23, 6, 24], [6, 23, 6, 25], [6, 24, 6, 26], [6, 25, 6, 27], [6, 26, 6, 28], [6, 27, 6, 29], [6, 28, 6, 30], [6, 29, 6, 31], [6, 30, 6, 32], [6, 31, 6, 33], [6, 32, 6, 34], [6, 33, 6, 35], [6, 34, 6, 36], [6, 35, 7, 36], [7, 37, 6, 38], [6, 37, 6, 39], [6, 38, 6, 40], [6, 39, 6, 41], [6, 40, 6, 42], [6, 41, 6, 43], [6, 42, 5, 43], [5, 44, 6, 45], [6, 44, 6, 46], [6, 45, 6, 47], [6, 46, 6, 48], [6, 47, 6, 49], [6, 48, 6, 50], [6, 49, 6, 51], [6, 50, 6, 52], [6, 51, 6, 53], [6, 52, 6, 54], [6, 53, 6, 55], [6, 54, 6, 56], [6, 55, 6, 57], [6, 56, 7, 57], [7, 58, 6, 59], [6, 58, 6, 60], [6, 59, 6, 61], [6, 60, 6, 62], [6, 61, 6, 63], [6, 62, 6, 64], [6, 63, 5, 64], [5, 65, 6, 66], [6, 65, 6, 67], [6, 66, 6, 68], [6, 67, 6, 69], [6, 68, 6, 70], [6, 69, 6, 71], [6, 70, 6, 72], [6, 71, 6, 73], [6, 72, 6, 74], [6, 73, 6, 75], [6, 74, 6, 76], [6, 75, 6, 77], [6, 76, 6, 78], [6, 77, 7, 78], [7, 79, 6, 80], [6, 79, 6, 81], [6, 80, 6, 82], [6, 81, 6, 83], [6, 82, 6, 84], [6, 83, 6, 85], [6, 84, 5, 85], [5, 86, 6, 87], [6, 86, 6, 88], [6, 87, 6, 89], [6, 88, 6, 90], [6, 89, 6, 91], [6, 90, 6, 92], [6, 91, 6, 93], [6, 92, 6, 94], [6, 93, 6, 95], [6, 94, 6, 96], [6, 95, 6, 97], [6, 96, 6, 98], [6, 97, 6, 99], [6, 98, 7, 99], [7, 100, 6, 101], [6, 100, 6, 102], [6, 101, 6, 103], [6, 102, 6, 104], [6, 103, 6, 105], [6, 104, 6, 106], [6, 105, 5, 106], [5, 107, 6, 108], [6, 107, 6, 109], [6, 108, 6, 110], [6, 109, 6, 111], [6, 110, 6, 112], [6, 111, 6, 113], [6, 112, 6, 114], [6, 113, 6, 115], [6, 114, 6, 116], [6, 115, 6, 117], [6, 116, 6, 118], [6, 117, 6, 119], [6, 118, 6, 120], [6, 119, 7, 120], [7, 121, 6, 122], [6, 121, 6, 123], [6, 122, 6, 124], [6, 123, 6, 125], [6, 124, 6, 126], [6, 125, 6, 127], [6, 126, 5, 127], [5, 128, 6, 129], [6, 128, 6, 130], [6, 129, 6, 131], [6, 130, 6, 132], [6, 131, 6, 133], [6, 132, 6, 134], [6, 133, 6, 135], [6, 134, 6, 136], [6, 135, 6, 137], [6, 136, 6, 138], [6, 137, 6, 139], [6, 138, 6, 140], [6, 139, 6, 141], [6, 140, 7, 141], [7, 142, 6, 143], [6, 142, 6, 144], [6, 143, 6, 145], [6, 144, 6, 146], [6, 145, 6, 147], [6, 146, 6, 148], [6, 147, 5, 148], [5, 149, 6, 150], [6, 149, 6, 151], [6, 150, 6, 152], [6, 151, 6, 153], [6, 152, 6, 154], [6, 153, 6, 155], [6, 154, 6, 156], [6, 155, 6, 157], [6, 156, 6, 158], [6, 157, 6, 159], [6, 158, 6, 160], [6, 159, 6, 161], [6, 160, 6, 162], [6, 161, 7, 162], [7, 163, 6, 164], [6, 163, 6, 165], [6, 164, 6, 166], [6, 165, 6, 167], [6, 166, 6, 168], [6, 167, 6, 169], [6, 168, 5, 169], [5, 170, 6, 171], [6, 170, 6, 172], [6, 171, 6, 173], [6, 172, 6, 174], [6, 173, 6, 175], [6, 174, 6, 176], [6, 175, 6, 177], [6, 176, 6, 178], [6, 177, 6, 179], [6, 178, 6, 180], [6, 179, 6, 181], [6, 180, 6, 182], [6, 181, 6, 183], [6, 182, 7, 183], [7, 184, 6, 185], [6, 184, 6, 186], [6, 185, 6, 187], [6, 186, 6, 188], [6, 187, 6, 189], [6, 188, 6, 190], [6, 189, 5, 190], [5, 191, 6, 192], [6, 191, 6, 193], [6, 192, 6, 194], [6, 193, 6, 195], [6, 194, 6, 196], [6, 195, 6, 197], [6, 196, 6, 198], [6, 197, 6, 199], [6, 198, 6, 200], [6, 199, 6, 201], [6, 200, 6, 202], [6, 201, 6, 203], [6, 202, 6, 204], [6, 203, 7, 204], [7, 205, 6, 206], [6, 205, 6, 207], [6, 206, 6, 208], [6, 207, 6, 209], [6, 208, 6, 210], [6, 209, 6, 211], [6, 210, 5, 211], [5, 212, 6, 213], [6, 212, 6, 214], [6, 213, 6, 215], [6, 214, 6, 216], [6, 215, 6, 217], [6, 216, 6, 218], [6, 217, 6, 219], [6, 218, 6, 220], [6, 219, 6, 221], [6, 220, 6, 222], [6, 221, 6, 223], [6, 222, 6, 224], [6, 223, 6, 225], [6, 224, 7, 225], [7, 226, 6, 227], [6, 226, 6, 228], [6, 227, 6, 229], [6, 228, 6, 230], [6, 229, 6, 231], [6, 230, 6, 232], [6, 231, 5, 232], [5, 233, 6, 234], [6, 233, 6, 235], [6, 234, 6, 236], [6, 235, 6, 237], [6, 236, 6, 238], [6, 237, 6, 239], [6, 238, 6, 240], [6, 239, 6, 241], [6, 240, 6, 242], [6, 241, 6, 243], [6, 242, 6, 244], [6, 243, 6, 245], [6, 244, 6, 246], [6, 245, 7, 246], [7, 247, 6, 248], [6, 247, 6, 249], [6, 248, 6, 250], [6, 249, 6, 251], [6, 250, 6, 252], [6, 251, 6, 253], [6, 252, 5, 253], [5, 254, 6, 255], [6, 254, 6, 256], [6, 255, 6, 257], [6, 256, 6, 258], [6, 257, 6, 259], [6, 258, 6, 260], [6, 259, 6, 261], [6, 260, 6, 262], [6, 261, 6, 263], [6, 262, 6, 264], [6, 263, 6, 265], [6, 264, 6, 266], [6, 265, 6, 267], [6, 266, 7, 267], [7, 268, 6, 269], [6, 268, 6, 270], [6, 269, 6, 271], [6, 270, 6, 272], [6, 271, 6, 273], [6, 272, 6, 274], [6, 273, 5, 274], [5, 275, 6, 276], [6, 275, 6, 277], [6, 276, 6, 278], [6, 277, 6, 279], [6, 278, 6, 280], [6, 279, 6, 281], [6, 280, 6, 282], [6, 281, 6, 283], [6, 282, 6, 284], [6, 283, 6, 285], [6, 284, 6, 286], [6, 285, 6, 287], [6, 286, 6, 288], [6, 287, 7, 288], [7, 289, 6, 290], [6, 289, 6, 291], [6, 290, 6, 292], [6, 291, 6, 293], [6, 292, 6, 294], [6, 293, 6, 295], [6, 294, 5, 295], [5, 296, 6, 297], [6, 296, 6, 298], [6, 297, 6, 299], [6, 298, 6, 300], [6, 299, 6, 301], [6, 300, 6, 302], [6, 301, 6, 303], [6, 302, 6, 304], [6, 303, 6, 305], [6, 304, 6, 306], [6, 305, 6, 307], [6, 306, 6, 308], [6, 307, 6, 309], [6, 308, 7, 309], [7, 310, 6, 311], [6, 310, 6, 312], [6, 311, 6, 313], [6, 312, 6, 314], [6, 313, 6, 315], [6, 314, 6, 316], [6, 315, 5, 316], [5, 317, 6, 318], [6, 317, 6, 319], [6, 318, 6, 320], [6, 319, 6, 321], [6, 320, 6, 322], [6, 321, 6, 323], [6, 322, 6, 324], [6, 323, 6, 325], [6, 324, 6, 326], [6, 325, 6, 327], [6, 326, 6, 328], [6, 327, 6, 329], [6, 328, 6, 330], [6, 329, 7, 330], [7, 331, 6, 332], [6, 331, 6, 333], [6, 332, 6, 334], [6, 333, 6, 335], [6, 334, 6, 336], [6, 335, 6, 337], [6, 336, 5, 337], [5, 338, 6, 339], [6, 338, 6, 340], [6, 339, 6, 341], [6, 340, 6, 342], [6, 341, 6, 343], [6, 342, 6, 344], [6, 343, 6, 345], [6, 344, 6, 346], [6, 345, 6, 347], [6, 346, 6, 348], [6, 347, 6, 349], [6, 348, 6, 350], [6, 349, 6, 351], [6, 350, 7, 351], [7, 352, 6, 353], [6, 352, 6, 354], [6, 353, 6, 355], [6, 354, 6, 356], [6, 355, 6, 357], [6, 356, 6, 358], [6, 357, 5, 358], [5, 359, 6, 360], [6, 359, 6, 361], [6, 360, 6, 362], [6, 361, 6, 363], [6, 362, 6, 364], [6, 363, 6, 365], [6, 364, 6, 366], [6, 365, 6, 367], [6, 366, 6, 368], [6, 367, 6, 369], [6, 368, 6, 370], [6, 369, 6, 371], [6, 370, 6, 372], [6, 371, 7, 372], [7, 373, 6, 374], [6, 373, 6, 375], [6, 374, 6, 376], [6, 375, 6, 377], [6, 376, 6, 378], [6, 377, 6, 379], [6, 378, 5, 379], [5, 380, 6, 381], [6, 380, 6, 382], [6, 381, 6, 383], [6, 382, 6, 384], [6, 383, 6, 385], [6, 384, 6, 386], [6, 385, 6, 387], [6, 386, 6, 388], [6, 387, 6, 389], [6, 388, 6, 390], [6, 389, 6, 391], [6, 390, 6, 392], [6, 391, 6, 393], [6, 392, 7, 393], [7, 394, 6, 395], [6, 394, 6, 396], [6, 395, 6, 397], [6, 396, 6, 398], [6, 397, 6, 399], [6, 398, 6, 400], [6, 399, 5, 400], [5, 401, 6, 402], [6, 401, 6, 403], [6, 402, 6, 404], [6, 403, 6, 405], [6, 404, 6, 406], [6, 405, 6, 407], [6, 406, 6, 408], [6, 407, 6, 409], [6, 408, 6, 410], [6, 409, 6, 411], [6, 410, 6, 412], [6, 411, 6, 413], [6, 412, 6, 414], [6, 413, 7, 414], [7, 415, 6, 416], [6, 415, 6, 417], [6, 416, 6, 418], [6, 417, 6, 419], [6, 418, 6, 420], [6, 419, 6, 421], [6, 420, 5, 421], [5, 422, 6, 423], [6, 422, 6, 424], [6, 423, 6, 425], [6, 424, 6, 426], [6, 425, 6, 427], [6, 426, 6, 428], [6, 427, 6, 429], [6, 428, 6, 430], [6, 429, 6, 431], [6, 430, 6, 432], [6, 431, 6, 433], [6, 432, 6, 434], [6, 433, 6, 435], [6, 434, 7, 435], [7, 436, 6, 437], [6, 436, 6, 438], [6, 437, 6, 439], [6, 438, 6, 440], [6, 439, 6, 441], [6, 440, 6, 442], [6, 441, 5, 442], [5, 443, 6, 444], [6, 443, 6, 445], [6, 444, 6, 446], [6, 445, 6, 447], [6, 446, 6, 448], [6, 447, 6, 449], [6, 448, 6, 450], [6, 449, 6, 451], [6, 450, 6, 452], [6, 451, 6, 453], [6, 452, 6, 454], [6, 453, 6, 455], [6, 454, 6, 456], [6, 455, 7, 456], [7, 457, 6, 458], [6, 457, 6, 459], [6, 458, 6, 460], [6, 459, 6, 461], [6, 460, 6, 462], [6, 461, 6, 463], [6, 462, 5, 463], [5, 464, 6, 465], [6, 464, 6, 466], [6, 465, 6, 467], [6, 466, 6, 468], [6, 467, 6, 469], [6, 468, 6, 470], [6, 469, 6, 471], [6, 470, 6, 472], [6, 471, 6, 473], [6, 472, 6, 474], [6, 473, 6, 475], [6, 474, 6, 476], [6, 475, 6, 477], [6, 476, 7, 477], [7, 478, 6, 479], [6, 478, 6, 480], [6, 479, 6, 481], [6, 480, 6, 482], [6, 481, 6, 483], [6, 482, 6, 484], [6, 483, 5, 484], [5, 485, 6, 486], [6, 485, 6, 487], [6, 486, 6, 488], [6, 487, 6, 489], [6, 488, 6, 490], [6, 489, 6, 491], [6, 490, 6, 492], [6, 491, 6, 493], [6, 492, 6, 494], [6, 493, 6, 495], [6, 494, 6, 496], [6, 495, 6, 497], [6, 496, 6, 498], [6, 497, 7, 498], [7, 499, 6, 500], [6, 499, 6, 501], [6, 500, 6, 502], [6, 501, 6, 503], [6, 502, 6, 504], [6, 503, 6, 505], [6, 504, 5, 505], [5, 506, 6, 507], [6, 506, 6, 508], [6, 507, 6, 509], [6, 508, 6, 510], [6, 509, 6, 511], [6, 510, 6, 512], [6, 511, 6, 513], [6, 512, 6, 514], [6, 513, 6, 515], [6, 514, 6, 516], [6, 515, 6, 517], [6, 516, 6, 518], [6, 517, 6, 519], [6, 518, 7, 519], [7, 520, 6, 521], [6, 520, 6, 522], [6, 521, 6, 523], [6, 522, 6, 524], [6, 523, 6, 525], [6, 524, 6, 526], [6, 525, 5, 526], [5, 527, 6, 528], [6, 527, 6, 529], [6, 528, 6, 530], [6, 529, 6, 531], [6, 530, 6, 532], [6, 531, 6, 533], [6, 532, 6, 534], [6, 533, 6, 535], [6, 534, 6, 536], [6, 535, 6, 537], [6, 536, 6, 538], [6, 537, 6, 539], [6, 538, 6, 540], [6, 539, 7, 540], [7, 541, 6, 542], [6, 541, 6, 543], [6, 542, 6, 544], [6, 543, 6, 545], [6, 544, 6, 546], [6, 545, 6, 547], [6, 546, 5, 547], [5, 548, 6, 549], [6, 548, 6, 550], [6, 549, 6, 551], [6, 550, 6, 552], [6, 551, 6, 553], [6, 552, 6, 554], [6, 553, 6, 555], [6, 554, 6, 556], [6, 555, 6, 557], [6, 556, 6, 558], [6, 557, 6, 559], [6, 558, 6, 560], [6, 559, 6, 561], [6, 560, 7, 561], [7, 562, 6, 563], [6, 562, 6, 564], [6, 563, 6, 565], [6, 564, 6, 566], [6, 565, 6, 567], [6, 566, 6, 568], [6, 567, 5, 568], [5, 569, 6, 570], [6, 569, 6, 571], [6, 570, 6, 572], [6, 571, 6, 573], [6, 572, 6, 574], [6, 573, 6, 575], [6, 574, 6, 576], [6, 575, 6, 577], [6, 576, 6, 578], [6, 577, 6, 579], [6, 578, 6, 580], [6, 579, 6, 581], [6, 580, 6, 582], [6, 581, 7, 582], [7, 583, 6, 584], [6, 583, 6, 585], [6, 584, 6, 586], [6, 585, 6, 587], [6, 586, 6, 588], [6, 587, 6, 589], [6, 588, 5, 589], [5, 590, 6, 591], [6, 590, 6, 592], [6, 591, 6, 593], [6, 592, 6, 594], [6, 593, 6, 595], [6, 594, 6, 596], [6, 595, 6, 597], [6, 596, 6, 598], [6, 597, 6, 599], [6, 598, 6, 600], [6, 599, 6, 601], [6, 600, 6, 602], [6, 601, 6, 603], [6, 602, 7, 603], [7, 604, 6, 605], [6, 604, 6, 606], [6, 605, 6, 607], [6, 606, 6, 608], [6, 607, 6, 609], [6, 608, 6, 610], [6, 609, 5, 610], [5, 611, 6, 612], [6, 611, 6, 613], [6, 612, 6, 614], [6, 613, 6, 615], [6, 614, 6, 616], [6, 615, 6, 617], [6, 616, 6, 618], [6, 617, 6, 619], [6, 618, 6, 620], [6, 619, 6, 621], [6, 620, 6, 622], [6, 621, 6, 623], [6, 622, 6, 624], [6, 623, 7, 624], [7, 625, 6, 626], [6, 625, 6, 627], [6, 626, 6, 628], [6, 627, 6, 629], [6, 628, 6, 630], [6, 629, 6, 631], [6, 630, 5, 631], [5, 632, 6, 633], [6, 632, 6, 634], [6, 633, 6, 635], [6, 634, 6, 636], [6, 635, 6, 637], [6, 636, 6, 638], [6, 637, 6, 639], [6, 638, 6, 640], [6, 639, 6, 641], [6, 640, 6, 642], [6, 641, 6, 643], [6, 642, 6, 644], [6, 643, 6, 645], [6, 644, 7, 645], [7, 646, 6, 647], [6, 646, 6, 648], [6, 647, 6, 649], [6, 648, 6, 650], [6, 649, 6, 651], [6, 650, 6, 652], [6, 651, 5, 652], [5, 653, 6, 654], [6, 653, 6, 655], [6, 654, 6, 656], [6, 655, 6, 657], [6, 656, 6, 658], [6, 657, 6, 659], [6, 658, 6, 660], [6, 659, 6, 661], [6, 660, 6, 662], [6, 661, 6, 663], [6, 662, 6, 664], [6, 663, 6, 665], [6, 664, 6, 666], [6, 665, 7, 666], [7, 667, 6, 668], [6, 667, 6, 669], [6, 668, 6, 670], [6, 669, 6, 671], [6, 670, 6, 672], [6, 671, 6, 673], [6, 672, 5, 673], [5, 674, 6, 675], [6, 674, 6, 676], [6, 675, 6, 677], [6, 676, 6, 678], [6, 677, 6, 679], [6, 678, 6, 680], [6, 679, 6, 681], [6, 680, 6, 682], [6, 681, 6, 683], [6, 682, 6, 684], [6, 683, 6, 685], [6, 684, 6, 686], [6, 685, 6, 687], [6, 686, 7, 687], [7, 688, 6, 689], [6, 688, 6, 690], [6, 689, 6, 691], [6, 690, 6, 692], [6, 691, 6, 693], [6, 692, 6, 694], [6, 693, 5, 694], [5, 695, 6, 696], [6, 695, 6, 697], [6, 696, 6, 698], [6, 697, 6, 699], [6, 698, 6, 700], [6, 699, 6, 701], [6, 700, 6, 702], [6, 701, 6, 703], [6, 702, 6, 704], [6, 703, 6, 705], [6, 704, 6, 706], [6, 705, 6, 707], [6, 706, 6, 708], [6, 707, 7, 708], [7, 709, 6, 710], [6, 709, 6, 711], [6, 710, 6, 712], [6, 711, 6, 713], [6, 712, 6, 714], [6, 713, 6, 715], [6, 714, 5, 715], [5, 716, 6, 717], [6, 716, 6, 718], [6, 717, 6, 719], [6, 718, 6, 720], [6, 719, 6, 721], [6, 720, 6, 722], [6, 721, 6, 723], [6, 722, 6, 724], [6, 723, 6, 725], [6, 724, 6, 726], [6, 725, 6, 727], [6, 726, 6, 728], [6, 727, 6, 729], [6, 728, 7, 729], [7, 730, 6, 731], [6, 730, 6, 732], [6, 731, 6, 733], [6, 732, 6, 734], [6, 733, 6, 735], [6, 734, 6, 736], [6, 735, 5, 736], [5, 737, 6, 738], [6, 737, 6, 739], [6, 738, 6, 740], [6, 739, 6, 741], [6, 740, 6, 742], [6, 741, 6, 743], [6, 742, 6, 744], [6, 743, 6, 745], [6, 744, 6, 746], [6, 745, 6, 747], [6, 746, 6, 748], [6, 747, 6, 749], [6, 748, 6, 750], [6, 749, 7, 750], [7, 751, 6, 752], [6, 751, 6, 753], [6, 752, 6, 754], [6, 753, 6, 755], [6, 754, 6, 756], [6, 755, 6, 757], [6, 756, 5, 757], [5, 758, 6, 759], [6, 758, 6, 760], [6, 759, 6, 761], [6, 760, 6, 762], [6, 761, 6, 7], [-1, -1, -1, -1], [-1, -1, -1, -1], [-1, -1, -1, -1], [-1, -1, -1, -1], [-1, -1, -1, -1], [-1, -1, -1, -1], [-1, -1, -1, -1], [-1, -1, -1, -1], [-1, -1, -1, -1], [-1, -1, -1, -1], [-1, -1, -1, -1], [-1, -1, -1, -1], [-1, -1, -1, -1], [-1, -1, -1, -1], [-1, -1, -1, -1], [-1, -1, -1, -1], [-1, -1, -1, -1], [-1, -1, -1, -1], [-1, -1, -1, -1], [-1, -1, -1, -1], [-1, -1, -1, -1], [-1, -1, -1, -1], [-1, -1, -1, -1], [-1, -1, -1, -1], [-1, -1, -1, -1], [-1, -1, -1, -1], [-1, -1, -1, -1], [-1, -1, -1, -1], [-1, -1, -1, -1], [-1, -1, -1, -1], [-1, -1, -1, -1], [-1, -1, -1, -1], [-1, -1, -1, -1], [-1, -1, -1, -1], [-1, -1, -1, -1]], 'stapLoop': [], 'col': 14, 'loop': [0, 0, 0, 0, 0, 0, 0, 0, 0, 0, 0, 0, 0, 0, 0, 0, 0, 0, 0, 0, 0, 0, 0, 0, 0, 0, 1, 0, 0, 0, 0, 0, 0, 0, 0, 0, 0, 0, 0, 0, 0, 0, 0, 0, 0, 0, 0, 1, 0, 0, 0, 0, 0, 0, 0, 0, 0, 0, 0, 0, 0, 0, 0, 0, 0, 0, 0, 0, 1, 0, 0, 0, 0, 0, 0, 0, 0, 0, 0, 0, 0, 0, 0, 0, 0, 0, 0, 0, 0, 1, 0, 0, 0, 0, 0, 0, 0, 0, 0, 0, 0, 0, 0, 0, 0, 0, 0, 0, 0, 0, 1, 0, 0, 0, 0, 0, 0, 0, 0, 0, 0, 0, 0, 0, 0, 0, 0, 0, 0, 0, 0, 1, 0, 0, 0, 0, 0, 0, 0, 0, 0, 0, 0, 0, 0, 0, 0, 0, 0, 0, 0, 0, 1, 0, 0, 0, 0, 0, 0, 0, 0, 0, 0, 0, 0, 0, 0, 0, 0, 0, 0, 0, 0, 1, 0, 0, 0, 0, 0, 0, 0, 0, 0, 0, 0, 0, 0, 0, 0, 0, 0, 0, 0, 0, 1, 0, 0, 0, 0, 0, 0, 0, 0, 0, 0, 0, 0, 0, 0, 0, 0, 0, 0, 0, 0, 1, 0, 0, 0, 0, 0, 0, 0, 0, 0, 0, 0, 0, 0, 0, 0, 0, 0, 0, 0, 0, 1, 0, 0, 0, 0, 0, 0, 0, 0, 0, 0, 0, 0, 0, 0, 0, 0, 0, 0, 0, 0, 1, 0, 0, 0, 0, 0, 0, 0, 0, 0, 0, 0, 0, 0, 0, 0, 0, 0, 0, 0, 0, 1, 0, 0, 0, 0, 0, 0, 0, 0, 0, 0, 0, 0, 0, 0, 0, 0, 0, 0, 0, 0, 1, 0, 0, 0, 0, 0, 0, 0, 0, 0, 0, 0, 0, 0, 0, 0, 0, 0, 0, 0, 0, 1, 0, 0, 0, 0, 0, 0, 0, 0, 0, 0, 0, 0, 0, 0, 0, 0, 0, 0, 0, 0, 1, 0, 0, 0, 0, 0, 0, 0, 0, 0, 0, 0, 0, 0, 0, 0, 0, 0, 0, 0, 0, 1, 0, 0, 0, 0, 0, 0, 0, 0, 0, 0, 0, 0, 0, 0, 0, 0, 0, 0, 0, 0, 1, 0, 0, 0, 0, 0, 0, 0, 0, 0, 0, 0, 0, 0, 0, 0, 0, 0, 0, 0, 0, 1, 0, 0, 0, 0, 0, 0, 0, 0, 0, 0, 0, 0, 0, 0, 0, 0, 0, 0, 0, 0, 1, 0, 0, 0, 0, 0, 0, 0, 0, 0, 0, 0, 0, 0, 0, 0, 0, 0, 0, 0, 0, 1, 0, 0, 0, 0, 0, 0, 0, 0, 0, 0, 0, 0, 0, 0, 0, 0, 0, 0, 0, 0, 1, 0, 0, 0, 0, 0, 0, 0, 0, 0, 0, 0, 0, 0, 0, 0, 0, 0, 0, 0, 0, 1, 0, 0, 0, 0, 0, 0, 0, 0, 0, 0, 0, 0, 0, 0, 0, 0, 0, 0, 0, 0, 1, 0, 0, 0, 0, 0, 0, 0, 0, 0, 0, 0, 0, 0, 0, 0, 0, 0, 0, 0, 0, 1, 0, 0, 0, 0, 0, 0, 0, 0, 0, 0, 0, 0, 0, 0, 0, 0, 0, 0, 0, 0, 1, 0, 0, 0, 0, 0, 0, 0, 0, 0, 0, 0, 0, 0, 0, 0, 0, 0, 0, 0, 0, 1, 0, 0, 0, 0, 0, 0, 0, 0, 0, 0, 0, 0, 0, 0, 0, 0, 0, 0, 0, 0, 1, 0, 0, 0, 0, 0, 0, 0, 0, 0, 0, 0, 0, 0, 0, 0, 0, 0, 0, 0, 0, 1, 0, 0, 0, 0, 0, 0, 0, 0, 0, 0, 0, 0, 0, 0, 0, 0, 0, 0, 0, 0, 1, 0, 0, 0, 0, 0, 0, 0, 0, 0, 0, 0, 0, 0, 0, 0, 0, 0, 0, 0, 0, 1, 0, 0, 0, 0, 0, 0, 0, 0, 0, 0, 0, 0, 0, 0, 0, 0, 0, 0, 0, 0, 1, 0, 0, 0, 0, 0, 0, 0, 0, 0, 0, 0, 0, 0, 0, 0, 0, 0, 0, 0, 0, 1, 0, 0, 0, 0, 0, 0, 0, 0, 0, 0, 0, 0, 0, 0, 0, 0, 0, 0, 0, 0, 1, 0, 0, 0, 0, 0, 0, 0, 0, 0, 0, 0, 0, 0, 0, 0, 0, 0, 0, 0, 0, 1, 0, 0, 0, 0, 0, 0, 0, 0, 0, 0, 0, 0, 0, 0, 0, 0, 0, 0, 0, 0, 1, 0, 0, 0, 0, 0, 0, 0, 0, 0, 0, 0, 0, 0, 0, 0, 0, 0, 0, 0, 0, 0, 0, 0, 0, 0, 0, 0, 0, 0, 0, 0, 0, 0, 0, 0, 0], 'row': 2}, {'stap_colors': [], 'num': 32, 'scafLoop': [], 'stap': [[-1, -1, -1, -1], [-1, -1, -1, -1], [-1, -1, -1, -1], [-1, -1, -1, -1], [-1, -1, -1, -1], [-1, -1, -1, -1], [-1, -1, -1, -1], [32, 8, 32, 762], [32, 9, 32, 7], [32, 10, 32, 8], [32, 11, 32, 9], [32, 12, 32, 10], [32, 13, 32, 11], [7, 13, 32, 12], [32, 15, 7, 14], [32, 16, 32, 14], [32, 17, 32, 15], [32, 18, 32, 16], [32, 19, 32, 17], [32, 20, 32, 18], [32, 21, 32, 19], [32, 22, 32, 20], [32, 23, 32, 21], [32, 24, 32, 22], [32, 25, 32, 23], [32, 26, 32, 24], [32, 27, 32, 25], [32, 28, 32, 26], [32, 29, 32, 27], [32, 30, 32, 28], [32, 31, 32, 29], [32, 32, 32, 30], [32, 33, 32, 31], [32, 34, 32, 32], [7, 34, 32, 33], [32, 36, 7, 35], [32, 37, 32, 35], [32, 38, 32, 36], [32, 39, 32, 37], [32, 40, 32, 38], [32, 41, 32, 39], [32, 42, 32, 40], [32, 43, 32, 41], [32, 44, 32, 42], [32, 45, 32, 43], [32, 46, 32, 44], [32, 47, 32, 45], [32, 48, 32, 46], [32, 49, 32, 47], [32, 50, 32, 48], [32, 51, 32, 49], [32, 52, 32, 50], [32, 53, 32, 51], [32, 54, 32, 52], [32, 55, 32, 53], [7, 55, 32, 54], [32, 57, 7, 56], [32, 58, 32, 56], [32, 59, 32, 57], [32, 60, 32, 58], [32, 61, 32, 59], [32, 62, 32, 60], [32, 63, 32, 61], [32, 64, 32, 62], [32, 65, 32, 63], [32, 66, 32, 64], [32, 67, 32, 65], [32, 68, 32, 66], [32, 69, 32, 67], [32, 70, 32, 68], [32, 71, 32, 69], [32, 72, 32, 70], [32, 73, 32, 71], [32, 74, 32, 72], [32, 75, 32, 73], [32, 76, 32, 74], [7, 76, 32, 75], [32, 78, 7, 77], [32, 79, 32, 77], [32, 80, 32, 78], [32, 81, 32, 79], [32, 82, 32, 80], [32, 83, 32, 81], [32, 84, 32, 82], [32, 85, 32, 83], [32, 86, 32, 84], [32, 87, 32, 85], [32, 88, 32, 86], [32, 89, 32, 87], [32, 90, 32, 88], [32, 91, 32, 89], [32, 92, 32, 90], [32, 93, 32, 91], [32, 94, 32, 92], [32, 95, 32, 93], [32, 96, 32, 94], [32, 97, 32, 95], [7, 97, 32, 96], [32, 99, 7, 98], [32, 100, 32, 98], [32, 101, 32, 99], [32, 102, 32, 100], [32, 103, 32, 101], [32, 104, 32, 102], [32, 105, 32, 103], [32, 106, 32, 104], [32, 107, 32, 105], [32, 108, 32, 106], [32, 109, 32, 107], [32, 110, 32, 108], [32, 111, 32, 109], [32, 112, 32, 110], [32, 113, 32, 111], [32, 114, 32, 112], [32, 115, 32, 113], [32, 116, 32, 114], [32, 117, 32, 115], [32, 118, 32, 116], [7, 118, 32, 117], [32, 120, 7, 119], [32, 121, 32, 119], [32, 122, 32, 120], [32, 123, 32, 121], [32, 124, 32, 122], [32, 125, 32, 123], [32, 126, 32, 124], [32, 127, 32, 125], [32, 128, 32, 126], [32, 129, 32, 127], [32, 130, 32, 128], [32, 131, 32, 129], [32, 132, 32, 130], [32, 133, 32, 131], [32, 134, 32, 132], [32, 135, 32, 133], [32, 136, 32, 134], [32, 137, 32, 135], [32, 138, 32, 136], [32, 139, 32, 137], [7, 139, 32, 138], [32, 141, 7, 140], [32, 142, 32, 140], [32, 143, 32, 141], [32, 144, 32, 142], [32, 145, 32, 143], [32, 146, 32, 144], [32, 147, 32, 145], [32, 148, 32, 146], [32, 149, 32, 147], [32, 150, 32, 148], [32, 151, 32, 149], [32, 152, 32, 150], [32, 153, 32, 151], [32, 154, 32, 152], [32, 155, 32, 153], [32, 156, 32, 154], [32, 157, 32, 155], [32, 158, 32, 156], [32, 159, 32, 157], [32, 160, 32, 158], [7, 160, 32, 159], [32, 162, 7, 161], [32, 163, 32, 161], [32, 164, 32, 162], [32, 165, 32, 163], [32, 166, 32, 164], [32, 167, 32, 165], [32, 168, 32, 166], [32, 169, 32, 167], [32, 170, 32, 168], [32, 171, 32, 169], [32, 172, 32, 170], [32, 173, 32, 171], [32, 174, 32, 172], [32, 175, 32, 173], [32, 176, 32, 174], [32, 177, 32, 175], [32, 178, 32, 176], [32, 179, 32, 177], [32, 180, 32, 178], [32, 181, 32, 179], [7, 181, 32, 180], [32, 183, 7, 182], [32, 184, 32, 182], [32, 185, 32, 183], [32, 186, 32, 184], [32, 187, 32, 185], [32, 188, 32, 186], [32, 189, 32, 187], [32, 190, 32, 188], [32, 191, 32, 189], [32, 192, 32, 190], [32, 193, 32, 191], [32, 194, 32, 192], [32, 195, 32, 193], [32, 196, 32, 194], [32, 197, 32, 195], [32, 198, 32, 196], [32, 199, 32, 197], [32, 200, 32, 198], [32, 201, 32, 199], [32, 202, 32, 200], [7, 202, 32, 201], [32, 204, 7, 203], [32, 205, 32, 203], [32, 206, 32, 204], [32, 207, 32, 205], [32, 208, 32, 206], [32, 209, 32, 207], [32, 210, 32, 208], [32, 211, 32, 209], [32, 212, 32, 210], [32, 213, 32, 211], [32, 214, 32, 212], [32, 215, 32, 213], [32, 216, 32, 214], [32, 217, 32, 215], [32, 218, 32, 216], [32, 219, 32, 217], [32, 220, 32, 218], [32, 221, 32, 219], [32, 222, 32, 220], [32, 223, 32, 221], [7, 223, 32, 222], [32, 225, 7, 224], [32, 226, 32, 224], [32, 227, 32, 225], [32, 228, 32, 226], [32, 229, 32, 227], [32, 230, 32, 228], [32, 231, 32, 229], [32, 232, 32, 230], [32, 233, 32, 231], [32, 234, 32, 232], [32, 235, 32, 233], [32, 236, 32, 234], [32, 237, 32, 235], [32, 238, 32, 236], [32, 239, 32, 237], [32, 240, 32, 238], [32, 241, 32, 239], [32, 242, 32, 240], [32, 243, 32, 241], [32, 244, 32, 242], [7, 244, 32, 243], [32, 246, 7, 245], [32, 247, 32, 245], [32, 248, 32, 246], [32, 249, 32, 247], [32, 250, 32, 248], [32, 251, 32, 249], [32, 252, 32, 250], [32, 253, 32, 251], [32, 254, 32, 252], [32, 255, 32, 253], [32, 256, 32, 254], [32, 257, 32, 255], [32, 258, 32, 256], [32, 259, 32, 257], [32, 260, 32, 258], [32, 261, 32, 259], [32, 262, 32, 260], [32, 263, 32, 261], [32, 264, 32, 262], [32, 265, 32, 263], [7, 265, 32, 264], [32, 267, 7, 266], [32, 268, 32, 266], [32, 269, 32, 267], [32, 270, 32, 268], [32, 271, 32, 269], [32, 272, 32, 270], [32, 273, 32, 271], [32, 274, 32, 272], [32, 275, 32, 273], [32, 276, 32, 274], [32, 277, 32, 275], [32, 278, 32, 276], [32, 279, 32, 277], [32, 280, 32, 278], [32, 281, 32, 279], [32, 282, 32, 280], [32, 283, 32, 281], [32, 284, 32, 282], [32, 285, 32, 283], [32, 286, 32, 284], [7, 286, 32, 285], [32, 288, 7, 287], [32, 289, 32, 287], [32, 290, 32, 288], [32, 291, 32, 289], [32, 292, 32, 290], [32, 293, 32, 291], [32, 294, 32, 292], [32, 295, 32, 293], [32, 296, 32, 294], [32, 297, 32, 295], [32, 298, 32, 296], [32, 299, 32, 297], [32, 300, 32, 298], [32, 301, 32, 299], [32, 302, 32, 300], [32, 303, 32, 301], [32, 304, 32, 302], [32, 305, 32, 303], [32, 306, 32, 304], [32, 307, 32, 305], [7, 307, 32, 306], [32, 309, 7, 308], [32, 310, 32, 308], [32, 311, 32, 309], [32, 312, 32, 310], [32, 313, 32, 311], [32, 314, 32, 312], [32, 315, 32, 313], [32, 316, 32, 314], [32, 317, 32, 315], [32, 318, 32, 316], [32, 319, 32, 317], [32, 320, 32, 318], [32, 321, 32, 319], [32, 322, 32, 320], [32, 323, 32, 321], [32, 324, 32, 322], [32, 325, 32, 323], [32, 326, 32, 324], [32, 327, 32, 325], [32, 328, 32, 326], [7, 328, 32, 327], [32, 330, 7, 329], [32, 331, 32, 329], [32, 332, 32, 330], [32, 333, 32, 331], [32, 334, 32, 332], [32, 335, 32, 333], [32, 336, 32, 334], [32, 337, 32, 335], [32, 338, 32, 336], [32, 339, 32, 337], [32, 340, 32, 338], [32, 341, 32, 339], [32, 342, 32, 340], [32, 343, 32, 341], [32, 344, 32, 342], [32, 345, 32, 343], [32, 346, 32, 344], [32, 347, 32, 345], [32, 348, 32, 346], [32, 349, 32, 347], [7, 349, 32, 348], [32, 351, 7, 350], [32, 352, 32, 350], [32, 353, 32, 351], [32, 354, 32, 352], [32, 355, 32, 353], [32, 356, 32, 354], [32, 357, 32, 355], [32, 358, 32, 356], [32, 359, 32, 357], [32, 360, 32, 358], [32, 361, 32, 359], [32, 362, 32, 360], [32, 363, 32, 361], [32, 364, 32, 362], [32, 365, 32, 363], [32, 366, 32, 364], [32, 367, 32, 365], [32, 368, 32, 366], [32, 369, 32, 367], [32, 370, 32, 368], [7, 370, 32, 369], [32, 372, 7, 371], [32, 373, 32, 371], [32, 374, 32, 372], [32, 375, 32, 373], [32, 376, 32, 374], [32, 377, 32, 375], [32, 378, 32, 376], [32, 379, 32, 377], [32, 380, 32, 378], [32, 381, 32, 379], [32, 382, 32, 380], [32, 383, 32, 381], [32, 384, 32, 382], [32, 385, 32, 383], [32, 386, 32, 384], [32, 387, 32, 385], [32, 388, 32, 386], [32, 389, 32, 387], [32, 390, 32, 388], [32, 391, 32, 389], [7, 391, 32, 390], [32, 393, 7, 392], [32, 394, 32, 392], [32, 395, 32, 393], [32, 396, 32, 394], [32, 397, 32, 395], [32, 398, 32, 396], [32, 399, 32, 397], [32, 400, 32, 398], [32, 401, 32, 399], [32, 402, 32, 400], [32, 403, 32, 401], [32, 404, 32, 402], [32, 405, 32, 403], [32, 406, 32, 404], [32, 407, 32, 405], [32, 408, 32, 406], [32, 409, 32, 407], [32, 410, 32, 408], [32, 411, 32, 409], [32, 412, 32, 410], [7, 412, 32, 411], [32, 414, 7, 413], [32, 415, 32, 413], [32, 416, 32, 414], [32, 417, 32, 415], [32, 418, 32, 416], [32, 419, 32, 417], [32, 420, 32, 418], [32, 421, 32, 419], [32, 422, 32, 420], [32, 423, 32, 421], [32, 424, 32, 422], [32, 425, 32, 423], [32, 426, 32, 424], [32, 427, 32, 425], [32, 428, 32, 426], [32, 429, 32, 427], [32, 430, 32, 428], [32, 431, 32, 429], [32, 432, 32, 430], [32, 433, 32, 431], [7, 433, 32, 432], [32, 435, 7, 434], [32, 436, 32, 434], [32, 437, 32, 435], [32, 438, 32, 436], [32, 439, 32, 437], [32, 440, 32, 438], [32, 441, 32, 439], [32, 442, 32, 440], [32, 443, 32, 441], [32, 444, 32, 442], [32, 445, 32, 443], [32, 446, 32, 444], [32, 447, 32, 445], [32, 448, 32, 446], [32, 449, 32, 447], [32, 450, 32, 448], [32, 451, 32, 449], [32, 452, 32, 450], [32, 453, 32, 451], [32, 454, 32, 452], [7, 454, 32, 453], [32, 456, 7, 455], [32, 457, 32, 455], [32, 458, 32, 456], [32, 459, 32, 457], [32, 460, 32, 458], [32, 461, 32, 459], [32, 462, 32, 460], [32, 463, 32, 461], [32, 464, 32, 462], [32, 465, 32, 463], [32, 466, 32, 464], [32, 467, 32, 465], [32, 468, 32, 466], [32, 469, 32, 467], [32, 470, 32, 468], [32, 471, 32, 469], [32, 472, 32, 470], [32, 473, 32, 471], [32, 474, 32, 472], [32, 475, 32, 473], [7, 475, 32, 474], [32, 477, 7, 476], [32, 478, 32, 476], [32, 479, 32, 477], [32, 480, 32, 478], [32, 481, 32, 479], [32, 482, 32, 480], [32, 483, 32, 481], [32, 484, 32, 482], [32, 485, 32, 483], [32, 486, 32, 484], [32, 487, 32, 485], [32, 488, 32, 486], [32, 489, 32, 487], [32, 490, 32, 488], [32, 491, 32, 489], [32, 492, 32, 490], [32, 493, 32, 491], [32, 494, 32, 492], [32, 495, 32, 493], [32, 496, 32, 494], [7, 496, 32, 495], [32, 498, 7, 497], [32, 499, 32, 497], [32, 500, 32, 498], [32, 501, 32, 499], [32, 502, 32, 500], [32, 503, 32, 501], [32, 504, 32, 502], [32, 505, 32, 503], [32, 506, 32, 504], [32, 507, 32, 505], [32, 508, 32, 506], [32, 509, 32, 507], [32, 510, 32, 508], [32, 511, 32, 509], [32, 512, 32, 510], [32, 513, 32, 511], [32, 514, 32, 512], [32, 515, 32, 513], [32, 516, 32, 514], [32, 517, 32, 515], [7, 517, 32, 516], [32, 519, 7, 518], [32, 520, 32, 518], [32, 521, 32, 519], [32, 522, 32, 520], [32, 523, 32, 521], [32, 524, 32, 522], [32, 525, 32, 523], [32, 526, 32, 524], [32, 527, 32, 525], [32, 528, 32, 526], [32, 529, 32, 527], [32, 530, 32, 528], [32, 531, 32, 529], [32, 532, 32, 530], [32, 533, 32, 531], [32, 534, 32, 532], [32, 535, 32, 533], [32, 536, 32, 534], [32, 537, 32, 535], [32, 538, 32, 536], [7, 538, 32, 537], [32, 540, 7, 539], [32, 541, 32, 539], [32, 542, 32, 540], [32, 543, 32, 541], [32, 544, 32, 542], [32, 545, 32, 543], [32, 546, 32, 544], [32, 547, 32, 545], [32, 548, 32, 546], [32, 549, 32, 547], [32, 550, 32, 548], [32, 551, 32, 549], [32, 552, 32, 550], [32, 553, 32, 551], [32, 554, 32, 552], [32, 555, 32, 553], [32, 556, 32, 554], [32, 557, 32, 555], [32, 558, 32, 556], [32, 559, 32, 557], [7, 559, 32, 558], [32, 561, 7, 560], [32, 562, 32, 560], [32, 563, 32, 561], [32, 564, 32, 562], [32, 565, 32, 563], [32, 566, 32, 564], [32, 567, 32, 565], [32, 568, 32, 566], [32, 569, 32, 567], [32, 570, 32, 568], [32, 571, 32, 569], [32, 572, 32, 570], [32, 573, 32, 571], [32, 574, 32, 572], [32, 575, 32, 573], [32, 576, 32, 574], [32, 577, 32, 575], [32, 578, 32, 576], [32, 579, 32, 577], [32, 580, 32, 578], [7, 580, 32, 579], [32, 582, 7, 581], [32, 583, 32, 581], [32, 584, 32, 582], [32, 585, 32, 583], [32, 586, 32, 584], [32, 587, 32, 585], [32, 588, 32, 586], [32, 589, 32, 587], [32, 590, 32, 588], [32, 591, 32, 589], [32, 592, 32, 590], [32, 593, 32, 591], [32, 594, 32, 592], [32, 595, 32, 593], [32, 596, 32, 594], [32, 597, 32, 595], [32, 598, 32, 596], [32, 599, 32, 597], [32, 600, 32, 598], [32, 601, 32, 599], [7, 601, 32, 600], [32, 603, 7, 602], [32, 604, 32, 602], [32, 605, 32, 603], [32, 606, 32, 604], [32, 607, 32, 605], [32, 608, 32, 606], [32, 609, 32, 607], [32, 610, 32, 608], [32, 611, 32, 609], [32, 612, 32, 610], [32, 613, 32, 611], [32, 614, 32, 612], [32, 615, 32, 613], [32, 616, 32, 614], [32, 617, 32, 615], [32, 618, 32, 616], [32, 619, 32, 617], [32, 620, 32, 618], [32, 621, 32, 619], [32, 622, 32, 620], [7, 622, 32, 621], [32, 624, 7, 623], [32, 625, 32, 623], [32, 626, 32, 624], [32, 627, 32, 625], [32, 628, 32, 626], [32, 629, 32, 627], [32, 630, 32, 628], [32, 631, 32, 629], [32, 632, 32, 630], [32, 633, 32, 631], [32, 634, 32, 632], [32, 635, 32, 633], [32, 636, 32, 634], [32, 637, 32, 635], [32, 638, 32, 636], [32, 639, 32, 637], [32, 640, 32, 638], [32, 641, 32, 639], [32, 642, 32, 640], [32, 643, 32, 641], [7, 643, 32, 642], [32, 645, 7, 644], [32, 646, 32, 644], [32, 647, 32, 645], [32, 648, 32, 646], [32, 649, 32, 647], [32, 650, 32, 648], [32, 651, 32, 649], [32, 652, 32, 650], [32, 653, 32, 651], [32, 654, 32, 652], [32, 655, 32, 653], [32, 656, 32, 654], [32, 657, 32, 655], [32, 658, 32, 656], [32, 659, 32, 657], [32, 660, 32, 658], [32, 661, 32, 659], [32, 662, 32, 660], [32, 663, 32, 661], [32, 664, 32, 662], [7, 664, 32, 663], [32, 666, 7, 665], [32, 667, 32, 665], [32, 668, 32, 666], [32, 669, 32, 667], [32, 670, 32, 668], [32, 671, 32, 669], [32, 672, 32, 670], [32, 673, 32, 671], [32, 674, 32, 672], [32, 675, 32, 673], [32, 676, 32, 674], [32, 677, 32, 675], [32, 678, 32, 676], [32, 679, 32, 677], [32, 680, 32, 678], [32, 681, 32, 679], [32, 682, 32, 680], [32, 683, 32, 681], [32, 684, 32, 682], [32, 685, 32, 683], [7, 685, 32, 684], [32, 687, 7, 686], [32, 688, 32, 686], [32, 689, 32, 687], [32, 690, 32, 688], [32, 691, 32, 689], [32, 692, 32, 690], [32, 693, 32, 691], [32, 694, 32, 692], [32, 695, 32, 693], [32, 696, 32, 694], [32, 697, 32, 695], [32, 698, 32, 696], [32, 699, 32, 697], [32, 700, 32, 698], [32, 701, 32, 699], [32, 702, 32, 700], [32, 703, 32, 701], [32, 704, 32, 702], [32, 705, 32, 703], [32, 706, 32, 704], [7, 706, 32, 705], [32, 708, 7, 707], [32, 709, 32, 707], [32, 710, 32, 708], [32, 711, 32, 709], [32, 712, 32, 710], [32, 713, 32, 711], [32, 714, 32, 712], [32, 715, 32, 713], [32, 716, 32, 714], [32, 717, 32, 715], [32, 718, 32, 716], [32, 719, 32, 717], [32, 720, 32, 718], [32, 721, 32, 719], [32, 722, 32, 720], [32, 723, 32, 721], [32, 724, 32, 722], [32, 725, 32, 723], [32, 726, 32, 724], [32, 727, 32, 725], [7, 727, 32, 726], [32, 729, 7, 728], [32, 730, 32, 728], [32, 731, 32, 729], [32, 732, 32, 730], [32, 733, 32, 731], [32, 734, 32, 732], [32, 735, 32, 733], [32, 736, 32, 734], [32, 737, 32, 735], [32, 738, 32, 736], [32, 739, 32, 737], [32, 740, 32, 738], [32, 741, 32, 739], [32, 742, 32, 740], [32, 743, 32, 741], [32, 744, 32, 742], [32, 745, 32, 743], [32, 746, 32, 744], [32, 747, 32, 745], [32, 748, 32, 746], [7, 748, 32, 747], [32, 750, 7, 749], [32, 751, 32, 749], [32, 752, 32, 750], [32, 753, 32, 751], [32, 754, 32, 752], [32, 755, 32, 753], [32, 756, 32, 754], [32, 757, 32, 755], [32, 758, 32, 756], [32, 759, 32, 757], [32, 760, 32, 758], [32, 761, 32, 759], [32, 762, 32, 760], [32, 7, 32, 761], [-1, -1, -1, -1], [-1, -1, -1, -1], [-1, -1, -1, -1], [-1, -1, -1, -1], [-1, -1, -1, -1], [-1, -1, -1, -1], [-1, -1, -1, -1], [-1, -1, -1, -1], [-1, -1, -1, -1], [-1, -1, -1, -1], [-1, -1, -1, -1], [-1, -1, -1, -1], [-1, -1, -1, -1], [-1, -1, -1, -1], [-1, -1, -1, -1], [-1, -1, -1, -1], [-1, -1, -1, -1], [-1, -1, -1, -1], [-1, -1, -1, -1], [-1, -1, -1, -1], [-1, -1, -1, -1], [-1, -1, -1, -1], [-1, -1, -1, -1], [-1, -1, -1, -1], [-1, -1, -1, -1], [-1, -1, -1, -1], [-1, -1, -1, -1], [-1, -1, -1, -1], [-1, -1, -1, -1], [-1, -1, -1, -1], [-1, -1, -1, -1], [-1, -1, -1, -1], [-1, -1, -1, -1], [-1, -1, -1, -1], [-1, -1, -1, -1]], 'skip': [0, 0, 0, 0, 0, 0, 0, 0, 0, 0, 0, 0, 0, 0, 0, 0, 0, 0, 0, 0, 0, 0, 0, 0, 0, 0, -1, 0, 0, 0, 0, 0, 0, 0, 0, 0, 0, 0, 0, 0, 0, 0, 0, 0, 0, 0, 0, -1, 0, 0, 0, 0, 0, 0, 0, 0, 0, 0, 0, 0, 0, 0, 0, 0, 0, 0, 0, 0, -1, 0, 0, 0, 0, 0, 0, 0, 0, 0, 0, 0, 0, 0, 0, 0, 0, 0, 0, 0, 0, -1, 0, 0, 0, 0, 0, 0, 0, 0, 0, 0, 0, 0, 0, 0, 0, 0, 0, 0, 0, 0, -1, 0, 0, 0, 0, 0, 0, 0, 0, 0, 0, 0, 0, 0, 0, 0, 0, 0, 0, 0, 0, -1, 0, 0, 0, 0, 0, 0, 0, 0, 0, 0, 0, 0, 0, 0, 0, 0, 0, 0, 0, 0, -1, 0, 0, 0, 0, 0, 0, 0, 0, 0, 0, 0, 0, 0, 0, 0, 0, 0, 0, 0, 0, -1, 0, 0, 0, 0, 0, 0, 0, 0, 0, 0, 0, 0, 0, 0, 0, 0, 0, 0, 0, 0, -1, 0, 0, 0, 0, 0, 0, 0, 0, 0, 0, 0, 0, 0, 0, 0, 0, 0, 0, 0, 0, -1, 0, 0, 0, 0, 0, 0, 0, 0, 0, 0, 0, 0, 0, 0, 0, 0, 0, 0, 0, 0, -1, 0, 0, 0, 0, 0, 0, 0, 0, 0, 0, 0, 0, 0, 0, 0, 0, 0, 0, 0, 0, -1, 0, 0, 0, 0, 0, 0, 0, 0, 0, 0, 0, 0, 0, 0, 0, 0, 0, 0, 0, 0, -1, 0, 0, 0, 0, 0, 0, 0, 0, 0, 0, 0, 0, 0, 0, 0, 0, 0, 0, 0, 0, -1, 0, 0, 0, 0, 0, 0, 0, 0, 0, 0, 0, 0, 0, 0, 0, 0, 0, 0, 0, 0, -1, 0, 0, 0, 0, 0, 0, 0, 0, 0, 0, 0, 0, 0, 0, 0, 0, 0, 0, 0, 0, -1, 0, 0, 0, 0, 0, 0, 0, 0, 0, 0, 0, 0, 0, 0, 0, 0, 0, 0, 0, 0, -1, 0, 0, 0, 0, 0, 0, 0, 0, 0, 0, 0, 0, 0, 0, 0, 0, 0, 0, 0, 0, -1, 0, 0, 0, 0, 0, 0, 0, 0, 0, 0, 0, 0, 0, 0, 0, 0, 0, 0, 0, 0, -1, 0, 0, 0, 0, 0, 0, 0, 0, 0, 0, 0, 0, 0, 0, 0, 0, 0, 0, 0, 0, -1, 0, 0, 0, 0, 0, 0, 0, 0, 0, 0, 0, 0, 0, 0, 0, 0, 0, 0, 0, 0, -1, 0, 0, 0, 0, 0, 0, 0, 0, 0, 0, 0, 0, 0, 0, 0, 0, 0, 0, 0, 0, -1, 0, 0, 0, 0, 0, 0, 0, 0, 0, 0, 0, 0, 0, 0, 0, 0, 0, 0, 0, 0, -1, 0, 0, 0, 0, 0, 0, 0, 0, 0, 0, 0, 0, 0, 0, 0, 0, 0, 0, 0, 0, -1, 0, 0, 0, 0, 0, 0, 0, 0, 0, 0, 0, 0, 0, 0, 0, 0, 0, 0, 0, 0, -1, 0, 0, 0, 0, 0, 0, 0, 0, 0, 0, 0, 0, 0, 0, 0, 0, 0, 0, 0, 0, -1, 0, 0, 0, 0, 0, 0, 0, 0, 0, 0, 0, 0, 0, 0, 0, 0, 0, 0, 0, 0, -1, 0, 0, 0, 0, 0, 0, 0, 0, 0, 0, 0, 0, 0, 0, 0, 0, 0, 0, 0, 0, -1, 0, 0, 0, 0, 0, 0, 0, 0, 0, 0, 0, 0, 0, 0, 0, 0, 0, 0, 0, 0, -1, 0, 0, 0, 0, 0, 0, 0, 0, 0, 0, 0, 0, 0, 0, 0, 0, 0, 0, 0, 0, -1, 0, 0, 0, 0, 0, 0, 0, 0, 0, 0, 0, 0, 0, 0, 0, 0, 0, 0, 0, 0, -1, 0, 0, 0, 0, 0, 0, 0, 0, 0, 0, 0, 0, 0, 0, 0, 0, 0, 0, 0, 0, -1, 0, 0, 0, 0, 0, 0, 0, 0, 0, 0, 0, 0, 0, 0, 0, 0, 0, 0, 0, 0, -1, 0, 0, 0, 0, 0, 0, 0, 0, 0, 0, 0, 0, 0, 0, 0, 0, 0, 0, 0, 0, -1, 0, 0, 0, 0, 0, 0, 0, 0, 0, 0, 0, 0, 0, 0, 0, 0, 0, 0, 0, 0, -1, 0, 0, 0, 0, 0, 0, 0, 0, 0, 0, 0, 0, 0, 0, 0, 0, 0, 0, 0, 0, -1, 0, 0, 0, 0, 0, 0, 0, 0, 0, 0, 0, 0, 0, 0, 0, 0, 0, 0, 0, 0, 0, 0, 0, 0, 0, 0, 0, 0, 0, 0, 0, 0, 0, 0, 0, 0], 'scaf': [[-1, -1, -1, -1], [-1, -1, -1, -1], [-1, -1, -1, -1], [-1, -1, -1, -1], [-1, -1, -1, -1], [-1, -1, -1, -1], [-1, -1, -1, -1], [32, 762, 32, 8], [32, 7, 32, 9], [32, 8, 32, 10], [32, 9, 32, 11], [32, 10, 32, 12], [32, 11, 32, 13], [32, 12, 32, 14], [32, 13, 32, 15], [32, 14, 32, 16], [32, 15, 32, 17], [32, 16, 32, 18], [32, 17, 32, 19], [32, 18, 32, 20], [32, 19, 32, 21], [32, 20, 32, 22], [32, 21, 32, 23], [32, 22, -1, -1], [-1, -1, 32, 25], [32, 24, 32, 26], [32, 25, 32, 27], [32, 26, 32, 28], [32, 27, 32, 29], [32, 28, 32, 30], [32, 29, 32, 31], [32, 30, 32, 32], [32, 31, 32, 33], [32, 32, 32, 34], [32, 33, 32, 35], [32, 34, 32, 36], [32, 35, 32, 37], [32, 36, 32, 38], [32, 37, 32, 39], [32, 38, 32, 40], [32, 39, 32, 41], [32, 40, 32, 42], [32, 41, 32, 43], [32, 42, 32, 44], [32, 43, 32, 45], [32, 44, 32, 46], [32, 45, 32, 47], [32, 46, 32, 48], [32, 47, 32, 49], [32, 48, 32, 50], [32, 49, 32, 51], [32, 50, 32, 52], [32, 51, 32, 53], [32, 52, 32, 54], [32, 53, 32, 55], [32, 54, 32, 56], [32, 55, 32, 57], [32, 56, 32, 58], [32, 57, 32, 59], [32, 58, 32, 60], [32, 59, 32, 61], [32, 60, 32, 62], [32, 61, 32, 63], [32, 62, 32, 64], [32, 63, 32, 65], [32, 64, -1, -1], [-1, -1, 32, 67], [32, 66, 32, 68], [32, 67, 32, 69], [32, 68, 32, 70], [32, 69, 32, 71], [32, 70, 32, 72], [32, 71, 32, 73], [32, 72, 32, 74], [32, 73, 32, 75], [32, 74, 32, 76], [32, 75, 32, 77], [32, 76, 32, 78], [32, 77, 32, 79], [32, 78, 32, 80], [32, 79, 32, 81], [32, 80, 32, 82], [32, 81, 32, 83], [32, 82, 32, 84], [32, 83, 32, 85], [32, 84, 32, 86], [32, 85, 32, 87], [32, 86, 32, 88], [32, 87, 32, 89], [32, 88, 32, 90], [32, 89, 32, 91], [32, 90, 32, 92], [32, 91, 32, 93], [32, 92, 32, 94], [32, 93, 32, 95], [32, 94, 32, 96], [32, 95, 32, 97], [32, 96, 32, 98], [32, 97, 32, 99], [32, 98, 32, 100], [32, 99, 32, 101], [32, 100, 32, 102], [32, 101, 32, 103], [32, 102, 32, 104], [32, 103, 32, 105], [32, 104, 32, 106], [32, 105, 32, 107], [32, 106, -1, -1], [-1, -1, 32, 109], [32, 108, 32, 110], [32, 109, 32, 111], [32, 110, 32, 112], [32, 111, 32, 113], [32, 112, 32, 114], [32, 113, 32, 115], [32, 114, 32, 116], [32, 115, 32, 117], [32, 116, 32, 118], [32, 117, 32, 119], [32, 118, 32, 120], [32, 119, 32, 121], [32, 120, 32, 122], [32, 121, 32, 123], [32, 122, 32, 124], [32, 123, 32, 125], [32, 124, 32, 126], [32, 125, 32, 127], [32, 126, 32, 128], [32, 127, 32, 129], [32, 128, 32, 130], [32, 129, 32, 131], [32, 130, 32, 132], [32, 131, 32, 133], [32, 132, 32, 134], [32, 133, 32, 135], [32, 134, 32, 136], [32, 135, 32, 137], [32, 136, 32, 138], [32, 137, 32, 139], [32, 138, 32, 140], [32, 139, 32, 141], [32, 140, 32, 142], [32, 141, 32, 143], [32, 142, 32, 144], [32, 143, 32, 145], [32, 144, 32, 146], [32, 145, 32, 147], [32, 146, 32, 148], [32, 147, 32, 149], [32, 148, -1, -1], [-1, -1, 32, 151], [32, 150, 32, 152], [32, 151, 32, 153], [32, 152, 32, 154], [32, 153, 32, 155], [32, 154, 32, 156], [32, 155, 32, 157], [32, 156, 32, 158], [32, 157, 32, 159], [32, 158, 32, 160], [32, 159, 32, 161], [32, 160, 32, 162], [32, 161, 32, 163], [32, 162, 32, 164], [32, 163, 32, 165], [32, 164, 32, 166], [32, 165, 32, 167], [32, 166, 32, 168], [32, 167, 32, 169], [32, 168, 32, 170], [32, 169, 32, 171], [32, 170, 32, 172], [32, 171, 32, 173], [32, 172, 32, 174], [32, 173, 32, 175], [32, 174, 32, 176], [32, 175, 32, 177], [32, 176, 32, 178], [32, 177, 32, 179], [32, 178, 32, 180], [32, 179, 32, 181], [32, 180, 32, 182], [32, 181, 32, 183], [32, 182, 32, 184], [32, 183, 32, 185], [32, 184, 32, 186], [32, 185, 32, 187], [32, 186, 32, 188], [32, 187, 32, 189], [32, 188, 32, 190], [32, 189, 32, 191], [32, 190, -1, -1], [-1, -1, 32, 193], [32, 192, 32, 194], [32, 193, 32, 195], [32, 194, 32, 196], [32, 195, 32, 197], [32, 196, 32, 198], [32, 197, 32, 199], [32, 198, 32, 200], [32, 199, 32, 201], [32, 200, 32, 202], [32, 201, 32, 203], [32, 202, 32, 204], [32, 203, 32, 205], [32, 204, 32, 206], [32, 205, 32, 207], [32, 206, 32, 208], [32, 207, 32, 209], [32, 208, 32, 210], [32, 209, 32, 211], [32, 210, 32, 212], [32, 211, 32, 213], [32, 212, 32, 214], [32, 213, 32, 215], [32, 214, 32, 216], [32, 215, 32, 217], [32, 216, 32, 218], [32, 217, 32, 219], [32, 218, 32, 220], [32, 219, 32, 221], [32, 220, 32, 222], [32, 221, 32, 223], [32, 222, 32, 224], [32, 223, 32, 225], [32, 224, 32, 226], [32, 225, 32, 227], [32, 226, 32, 228], [32, 227, 32, 229], [32, 228, 32, 230], [32, 229, 32, 231], [32, 230, 32, 232], [32, 231, 32, 233], [32, 232, -1, -1], [-1, -1, 32, 235], [32, 234, 32, 236], [32, 235, 32, 237], [32, 236, 32, 238], [32, 237, 32, 239], [32, 238, 32, 240], [32, 239, 32, 241], [32, 240, 32, 242], [32, 241, 32, 243], [32, 242, 32, 244], [32, 243, 32, 245], [32, 244, 32, 246], [32, 245, 32, 247], [32, 246, 32, 248], [32, 247, 32, 249], [32, 248, 32, 250], [32, 249, 32, 251], [32, 250, 32, 252], [32, 251, 32, 253], [32, 252, 32, 254], [32, 253, 32, 255], [32, 254, 32, 256], [32, 255, 32, 257], [32, 256, 32, 258], [32, 257, 32, 259], [32, 258, 32, 260], [32, 259, 32, 261], [32, 260, 32, 262], [32, 261, 32, 263], [32, 262, 32, 264], [32, 263, 32, 265], [32, 264, 32, 266], [32, 265, 32, 267], [32, 266, 32, 268], [32, 267, 32, 269], [32, 268, 32, 270], [32, 269, 32, 271], [32, 270, 32, 272], [32, 271, 32, 273], [32, 272, 32, 274], [32, 273, 32, 275], [32, 274, -1, -1], [-1, -1, 32, 277], [32, 276, 32, 278], [32, 277, 32, 279], [32, 278, 32, 280], [32, 279, 32, 281], [32, 280, 32, 282], [32, 281, 32, 283], [32, 282, 32, 284], [32, 283, 32, 285], [32, 284, 32, 286], [32, 285, 32, 287], [32, 286, 32, 288], [32, 287, 32, 289], [32, 288, 32, 290], [32, 289, 32, 291], [32, 290, 32, 292], [32, 291, 32, 293], [32, 292, 32, 294], [32, 293, 32, 295], [32, 294, 32, 296], [32, 295, 32, 297], [32, 296, 32, 298], [32, 297, 32, 299], [32, 298, 32, 300], [32, 299, 32, 301], [32, 300, 32, 302], [32, 301, 32, 303], [32, 302, 32, 304], [32, 303, 32, 305], [32, 304, 32, 306], [32, 305, 32, 307], [32, 306, 32, 308], [32, 307, 32, 309], [32, 308, 32, 310], [32, 309, 32, 311], [32, 310, 32, 312], [32, 311, 32, 313], [32, 312, 32, 314], [32, 313, 32, 315], [32, 314, 32, 316], [32, 315, 32, 317], [32, 316, -1, -1], [-1, -1, 32, 319], [32, 318, 32, 320], [32, 319, 32, 321], [32, 320, 32, 322], [32, 321, 32, 323], [32, 322, 32, 324], [32, 323, 32, 325], [32, 324, 32, 326], [32, 325, 32, 327], [32, 326, 32, 328], [32, 327, 32, 329], [32, 328, 32, 330], [32, 329, 32, 331], [32, 330, 32, 332], [32, 331, 32, 333], [32, 332, 32, 334], [32, 333, 32, 335], [32, 334, 32, 336], [32, 335, 32, 337], [32, 336, 32, 338], [32, 337, 32, 339], [32, 338, 32, 340], [32, 339, 32, 341], [32, 340, 32, 342], [32, 341, 32, 343], [32, 342, 32, 344], [32, 343, 32, 345], [32, 344, 32, 346], [32, 345, 32, 347], [32, 346, 32, 348], [32, 347, 32, 349], [32, 348, 32, 350], [32, 349, 32, 351], [32, 350, 32, 352], [32, 351, 32, 353], [32, 352, 32, 354], [32, 353, 32, 355], [32, 354, 32, 356], [32, 355, 32, 357], [32, 356, 32, 358], [32, 357, 32, 359], [32, 358, -1, -1], [-1, -1, 32, 361], [32, 360, 32, 362], [32, 361, 32, 363], [32, 362, 32, 364], [32, 363, 32, 365], [32, 364, 32, 366], [32, 365, 32, 367], [32, 366, 32, 368], [32, 367, 32, 369], [32, 368, 32, 370], [32, 369, 32, 371], [32, 370, 32, 372], [32, 371, 32, 373], [32, 372, 32, 374], [32, 373, 32, 375], [32, 374, 32, 376], [32, 375, 32, 377], [32, 376, 32, 378], [32, 377, 32, 379], [32, 378, 32, 380], [32, 379, 32, 381], [32, 380, 32, 382], [32, 381, 32, 383], [32, 382, 32, 384], [32, 383, 32, 385], [32, 384, 32, 386], [32, 385, 32, 387], [32, 386, 32, 388], [32, 387, 32, 389], [32, 388, 32, 390], [32, 389, 32, 391], [32, 390, 32, 392], [32, 391, 32, 393], [32, 392, 32, 394], [32, 393, 32, 395], [32, 394, 32, 396], [32, 395, 32, 397], [32, 396, 32, 398], [32, 397, 32, 399], [32, 398, 32, 400], [32, 399, 32, 401], [32, 400, -1, -1], [-1, -1, 32, 403], [32, 402, 32, 404], [32, 403, 32, 405], [32, 404, 32, 406], [32, 405, 32, 407], [32, 406, 32, 408], [32, 407, 32, 409], [32, 408, 32, 410], [32, 409, 32, 411], [32, 410, 32, 412], [32, 411, 32, 413], [32, 412, 32, 414], [32, 413, 32, 415], [32, 414, 32, 416], [32, 415, 32, 417], [32, 416, 32, 418], [32, 417, 32, 419], [32, 418, 32, 420], [32, 419, 32, 421], [32, 420, 32, 422], [32, 421, 32, 423], [32, 422, 32, 424], [32, 423, 32, 425], [32, 424, 32, 426], [32, 425, 32, 427], [32, 426, 32, 428], [32, 427, 32, 429], [32, 428, 32, 430], [32, 429, 32, 431], [32, 430, 32, 432], [32, 431, 32, 433], [32, 432, 32, 434], [32, 433, 32, 435], [32, 434, 32, 436], [32, 435, 32, 437], [32, 436, 32, 438], [32, 437, 32, 439], [32, 438, 32, 440], [32, 439, 32, 441], [32, 440, 32, 442], [32, 441, 32, 443], [32, 442, -1, -1], [-1, -1, 32, 445], [32, 444, 32, 446], [32, 445, 32, 447], [32, 446, 32, 448], [32, 447, 32, 449], [32, 448, 32, 450], [32, 449, 32, 451], [32, 450, 32, 452], [32, 451, 32, 453], [32, 452, 32, 454], [32, 453, 32, 455], [32, 454, 32, 456], [32, 455, 32, 457], [32, 456, 32, 458], [32, 457, 32, 459], [32, 458, 32, 460], [32, 459, 32, 461], [32, 460, 32, 462], [32, 461, 32, 463], [32, 462, 32, 464], [32, 463, 32, 465], [32, 464, 32, 466], [32, 465, 32, 467], [32, 466, 32, 468], [32, 467, 32, 469], [32, 468, 32, 470], [32, 469, 32, 471], [32, 470, 32, 472], [32, 471, 32, 473], [32, 472, 32, 474], [32, 473, 32, 475], [32, 474, 32, 476], [32, 475, 32, 477], [32, 476, 32, 478], [32, 477, 32, 479], [32, 478, 32, 480], [32, 479, 32, 481], [32, 480, 32, 482], [32, 481, 32, 483], [32, 482, 32, 484], [32, 483, 32, 485], [32, 484, -1, -1], [-1, -1, 32, 487], [32, 486, 32, 488], [32, 487, 32, 489], [32, 488, 32, 490], [32, 489, 32, 491], [32, 490, 32, 492], [32, 491, 32, 493], [32, 492, 32, 494], [32, 493, 32, 495], [32, 494, 32, 496], [32, 495, 32, 497], [32, 496, 32, 498], [32, 497, 32, 499], [32, 498, 32, 500], [32, 499, 32, 501], [32, 500, 32, 502], [32, 501, 32, 503], [32, 502, 32, 504], [32, 503, 32, 505], [32, 504, 32, 506], [32, 505, 32, 507], [32, 506, 32, 508], [32, 507, 32, 509], [32, 508, 32, 510], [32, 509, 32, 511], [32, 510, 32, 512], [32, 511, 32, 513], [32, 512, 32, 514], [32, 513, 32, 515], [32, 514, 32, 516], [32, 515, 32, 517], [32, 516, 32, 518], [32, 517, 32, 519], [32, 518, 32, 520], [32, 519, 32, 521], [32, 520, 32, 522], [32, 521, 32, 523], [32, 522, 32, 524], [32, 523, 32, 525], [32, 524, 32, 526], [32, 525, 32, 527], [32, 526, -1, -1], [-1, -1, 32, 529], [32, 528, 32, 530], [32, 529, 32, 531], [32, 530, 32, 532], [32, 531, 32, 533], [32, 532, 32, 534], [32, 533, 32, 535], [32, 534, 32, 536], [32, 535, 32, 537], [32, 536, 32, 538], [32, 537, 32, 539], [32, 538, 32, 540], [32, 539, 32, 541], [32, 540, 32, 542], [32, 541, 32, 543], [32, 542, 32, 544], [32, 543, 32, 545], [32, 544, 32, 546], [32, 545, 32, 547], [32, 546, 32, 548], [32, 547, 32, 549], [32, 548, 32, 550], [32, 549, 32, 551], [32, 550, 32, 552], [32, 551, 32, 553], [32, 552, 32, 554], [32, 553, 32, 555], [32, 554, 32, 556], [32, 555, 32, 557], [32, 556, 32, 558], [32, 557, 32, 559], [32, 558, 32, 560], [32, 559, 32, 561], [32, 560, 32, 562], [32, 561, 32, 563], [32, 562, 32, 564], [32, 563, 32, 565], [32, 564, 32, 566], [32, 565, 32, 567], [32, 566, 32, 568], [32, 567, 32, 569], [32, 568, -1, -1], [-1, -1, 32, 571], [32, 570, 32, 572], [32, 571, 32, 573], [32, 572, 32, 574], [32, 573, 32, 575], [32, 574, 32, 576], [32, 575, 32, 577], [32, 576, 32, 578], [32, 577, 32, 579], [32, 578, 32, 580], [32, 579, 32, 581], [32, 580, 32, 582], [32, 581, 32, 583], [32, 582, 32, 584], [32, 583, 32, 585], [32, 584, 32, 586], [32, 585, 32, 587], [32, 586, 32, 588], [32, 587, 32, 589], [32, 588, 32, 590], [32, 589, 32, 591], [32, 590, 32, 592], [32, 591, 32, 593], [32, 592, 32, 594], [32, 593, 32, 595], [32, 594, 32, 596], [32, 595, 32, 597], [32, 596, 32, 598], [32, 597, 32, 599], [32, 598, 32, 600], [32, 599, 32, 601], [32, 600, 32, 602], [32, 601, 32, 603], [32, 602, 32, 604], [32, 603, 32, 605], [32, 604, 32, 606], [32, 605, 32, 607], [32, 606, 32, 608], [32, 607, 32, 609], [32, 608, 32, 610], [32, 609, 32, 611], [32, 610, -1, -1], [-1, -1, 32, 613], [32, 612, 32, 614], [32, 613, 32, 615], [32, 614, 32, 616], [32, 615, 32, 617], [32, 616, 32, 618], [32, 617, 32, 619], [32, 618, 32, 620], [32, 619, 32, 621], [32, 620, 32, 622], [32, 621, 32, 623], [32, 622, 32, 624], [32, 623, 32, 625], [32, 624, 32, 626], [32, 625, 32, 627], [32, 626, 32, 628], [32, 627, 32, 629], [32, 628, 32, 630], [32, 629, 32, 631], [32, 630, 32, 632], [32, 631, 32, 633], [32, 632, 32, 634], [32, 633, 32, 635], [32, 634, 32, 636], [32, 635, 32, 637], [32, 636, 32, 638], [32, 637, 32, 639], [32, 638, 32, 640], [32, 639, 32, 641], [32, 640, 32, 642], [32, 641, 32, 643], [32, 642, 32, 644], [32, 643, 32, 645], [32, 644, 32, 646], [32, 645, 32, 647], [32, 646, 32, 648], [32, 647, 32, 649], [32, 648, 32, 650], [32, 649, 32, 651], [32, 650, 32, 652], [32, 651, 32, 653], [32, 652, -1, -1], [-1, -1, 32, 655], [32, 654, 32, 656], [32, 655, 32, 657], [32, 656, 32, 658], [32, 657, 32, 659], [32, 658, 32, 660], [32, 659, 32, 661], [32, 660, 32, 662], [32, 661, 32, 663], [32, 662, 32, 664], [32, 663, 32, 665], [32, 664, 32, 666], [32, 665, 32, 667], [32, 666, 32, 668], [32, 667, 32, 669], [32, 668, 32, 670], [32, 669, 32, 671], [32, 670, 32, 672], [32, 671, 32, 673], [32, 672, 32, 674], [32, 673, 32, 675], [32, 674, 32, 676], [32, 675, 32, 677], [32, 676, 32, 678], [32, 677, 32, 679], [32, 678, 32, 680], [32, 679, 32, 681], [32, 680, 32, 682], [32, 681, 32, 683], [32, 682, 32, 684], [32, 683, 32, 685], [32, 684, 32, 686], [32, 685, 32, 687], [32, 686, 32, 688], [32, 687, 32, 689], [32, 688, 32, 690], [32, 689, 32, 691], [32, 690, 32, 692], [32, 691, 32, 693], [32, 692, 32, 694], [32, 693, 32, 695], [32, 694, -1, -1], [-1, -1, 32, 697], [32, 696, 32, 698], [32, 697, 32, 699], [32, 698, 32, 700], [32, 699, 32, 701], [32, 700, 32, 702], [32, 701, 32, 703], [32, 702, 32, 704], [32, 703, 32, 705], [32, 704, 32, 706], [32, 705, 32, 707], [32, 706, 32, 708], [32, 707, 32, 709], [32, 708, 32, 710], [32, 709, 32, 711], [32, 710, 32, 712], [32, 711, 32, 713], [32, 712, 32, 714], [32, 713, 32, 715], [32, 714, 32, 716], [32, 715, 32, 717], [32, 716, 32, 718], [32, 717, 32, 719], [32, 718, 32, 720], [32, 719, 32, 721], [32, 720, 32, 722], [32, 721, 32, 723], [32, 722, 32, 724], [32, 723, 32, 725], [32, 724, 32, 726], [32, 725, 32, 727], [32, 726, 32, 728], [32, 727, 32, 729], [32, 728, 32, 730], [32, 729, 32, 731], [32, 730, 32, 732], [32, 731, 32, 733], [32, 732, 32, 734], [32, 733, 32, 735], [32, 734, 32, 736], [32, 735, 32, 737], [32, 736, -1, -1], [-1, -1, 32, 739], [32, 738, 32, 740], [32, 739, 32, 741], [32, 740, 32, 742], [32, 741, 32, 743], [32, 742, 32, 744], [32, 743, 32, 745], [32, 744, 32, 746], [32, 745, 32, 747], [32, 746, 32, 748], [32, 747, 32, 749], [32, 748, 32, 750], [32, 749, 32, 751], [32, 750, 32, 752], [32, 751, 32, 753], [32, 752, 32, 754], [32, 753, 32, 755], [32, 754, 32, 756], [32, 755, 32, 757], [32, 756, 32, 758], [32, 757, 32, 759], [32, 758, 32, 760], [32, 759, 32, 761], [32, 760, 32, 762], [32, 761, 32, 7], [-1, -1, -1, -1], [-1, -1, -1, -1], [-1, -1, -1, -1], [-1, -1, -1, -1], [-1, -1, -1, -1], [-1, -1, -1, -1], [-1, -1, -1, -1], [-1, -1, -1, -1], [-1, -1, -1, -1], [-1, -1, -1, -1], [-1, -1, -1, -1], [-1, -1, -1, -1], [-1, -1, -1, -1], [-1, -1, -1, -1], [-1, -1, -1, -1], [-1, -1, -1, -1], [-1, -1, -1, -1], [-1, -1, -1, -1], [-1, -1, -1, -1], [-1, -1, -1, -1], [-1, -1, -1, -1], [-1, -1, -1, -1], [-1, -1, -1, -1], [-1, -1, -1, -1], [-1, -1, -1, -1], [-1, -1, -1, -1], [-1, -1, -1, -1], [-1, -1, -1, -1], [-1, -1, -1, -1], [-1, -1, -1, -1], [-1, -1, -1, -1], [-1, -1, -1, -1], [-1, -1, -1, -1], [-1, -1, -1, -1], [-1, -1, -1, -1]], 'stapLoop': [], 'col': 13, 'loop': [0, 0, 0, 0, 0, 0, 0, 0, 0, 0, 0, 0, 0, 0, 0, 0, 0, 0, 0, 0, 0, 0, 0, 0, 0, 0, 0, 0, 0, 0, 0, 0, 0, 0, 0, 0, 0, 0, 0, 0, 0, 0, 0, 0, 0, 0, 0, 0, 0, 0, 0, 0, 0, 0, 0, 0, 0, 0, 0, 0, 0, 0, 0, 0, 0, 0, 0, 0, 0, 0, 0, 0, 0, 0, 0, 0, 0, 0, 0, 0, 0, 0, 0, 0, 0, 0, 0, 0, 0, 0, 0, 0, 0, 0, 0, 0, 0, 0, 0, 0, 0, 0, 0, 0, 0, 0, 0, 0, 0, 0, 0, 0, 0, 0, 0, 0, 0, 0, 0, 0, 0, 0, 0, 0, 0, 0, 0, 0, 0, 0, 0, 0, 0, 0, 0, 0, 0, 0, 0, 0, 0, 0, 0, 0, 0, 0, 0, 0, 0, 0, 0, 0, 0, 0, 0, 0, 0, 0, 0, 0, 0, 0, 0, 0, 0, 0, 0, 0, 0, 0, 0, 0, 0, 0, 0, 0, 0, 0, 0, 0, 0, 0, 0, 0, 0, 0, 0, 0, 0, 0, 0, 0, 0, 0, 0, 0, 0, 0, 0, 0, 0, 0, 0, 0, 0, 0, 0, 0, 0, 0, 0, 0, 0, 0, 0, 0, 0, 0, 0, 0, 0, 0, 0, 0, 0, 0, 0, 0, 0, 0, 0, 0, 0, 0, 0, 0, 0, 0, 0, 0, 0, 0, 0, 0, 0, 0, 0, 0, 0, 0, 0, 0, 0, 0, 0, 0, 0, 0, 0, 0, 0, 0, 0, 0, 0, 0, 0, 0, 0, 0, 0, 0, 0, 0, 0, 0, 0, 0, 0, 0, 0, 0, 0, 0, 0, 0, 0, 0, 0, 0, 0, 0, 0, 0, 0, 0, 0, 0, 0, 0, 0, 0, 0, 0, 0, 0, 0, 0, 0, 0, 0, 0, 0, 0, 0, 0, 0, 0, 0, 0, 0, 0, 0, 0, 0, 0, 0, 0, 0, 0, 0, 0, 0, 0, 0, 0, 0, 0, 0, 0, 0, 0, 0, 0, 0, 0, 0, 0, 0, 0, 0, 0, 0, 0, 0, 0, 0, 0, 0, 0, 0, 0, 0, 0, 0, 0, 0, 0, 0, 0, 0, 0, 0, 0, 0, 0, 0, 0, 0, 0, 0, 0, 0, 0, 0, 0, 0, 0, 0, 0, 0, 0, 0, 0, 0, 0, 0, 0, 0, 0, 0, 0, 0, 0, 0, 0, 0, 0, 0, 0, 0, 0, 0, 0, 0, 0, 0, 0, 0, 0, 0, 0, 0, 0, 0, 0, 0, 0, 0, 0, 0, 0, 0, 0, 0, 0, 0, 0, 0, 0, 0, 0, 0, 0, 0, 0, 0, 0, 0, 0, 0, 0, 0, 0, 0, 0, 0, 0, 0, 0, 0, 0, 0, 0, 0, 0, 0, 0, 0, 0, 0, 0, 0, 0, 0, 0, 0, 0, 0, 0, 0, 0, 0, 0, 0, 0, 0, 0, 0, 0, 0, 0, 0, 0, 0, 0, 0, 0, 0, 0, 0, 0, 0, 0, 0, 0, 0, 0, 0, 0, 0, 0, 0, 0, 0, 0, 0, 0, 0, 0, 0, 0, 0, 0, 0, 0, 0, 0, 0, 0, 0, 0, 0, 0, 0, 0, 0, 0, 0, 0, 0, 0, 0, 0, 0, 0, 0, 0, 0, 0, 0, 0, 0, 0, 0, 0, 0, 0, 0, 0, 0, 0, 0, 0, 0, 0, 0, 0, 0, 0, 0, 0, 0, 0, 0, 0, 0, 0, 0, 0, 0, 0, 0, 0, 0, 0, 0, 0, 0, 0, 0, 0, 0, 0, 0, 0, 0, 0, 0, 0, 0, 0, 0, 0, 0, 0, 0, 0, 0, 0, 0, 0, 0, 0, 0, 0, 0, 0, 0, 0, 0, 0, 0, 0, 0, 0, 0, 0, 0, 0, 0, 0, 0, 0, 0, 0, 0, 0, 0, 0, 0, 0, 0, 0, 0, 0, 0, 0, 0, 0, 0, 0, 0, 0, 0, 0, 0, 0, 0, 0, 0, 0, 0, 0, 0, 0, 0, 0, 0, 0, 0, 0, 0, 0, 0, 0, 0, 0, 0, 0, 0, 0, 0, 0, 0, 0, 0, 0, 0, 0, 0, 0, 0, 0, 0, 0, 0, 0, 0, 0, 0, 0, 0, 0, 0, 0, 0, 0, 0, 0, 0, 0, 0, 0, 0, 0, 0, 0, 0, 0, 0, 0, 0, 0, 0, 0, 0, 0, 0, 0, 0, 0, 0, 0, 0, 0, 0, 0, 0, 0, 0, 0, 0, 0, 0, 0, 0, 0, 0, 0, 0, 0, 0, 0, 0, 0, 0, 0, 0, 0, 0, 0, 0, 0, 0, 0, 0, 0, 0, 0, 0, 0, 0, 0, 0, 0, 0, 0, 0, 0, 0, 0, 0, 0, 0, 0, 0, 0, 0, 0, 0, 0, 0, 0, 0, 0, 0, 0], 'row': 3}, {'stap_colors': [[7, 5749504], [28, 5749504], [49, 5749504], [70, 5749504], [91, 5749504], [112, 5749504], [133, 5749504], [154, 5749504], [175, 5749504], [196, 5749504], [217, 5749504], [238, 5749504], [259, 5749504], [280, 5749504], [301, 5749504], [322, 5749504], [343, 5749504], [364, 5749504], [385, 5749504], [406, 5749504], [427, 5749504], [448, 5749504], [469, 5749504], [490, 5749504], [511, 5749504], [532, 5749504], [553, 5749504], [574, 5749504], [595, 5749504], [616, 5749504], [637, 5749504], [658, 5749504], [679, 5749504], [700, 5749504], [721, 5749504], [742, 5749504], [7, 5749504], [28, 5749504], [49, 5749504], [70, 5749504], [91, 5749504], [112, 5749504], [133, 5749504], [154, 5749504], [175, 5749504], [196, 5749504], [217, 5749504], [238, 5749504], [259, 5749504], [280, 5749504], [301, 5749504], [322, 5749504], [343, 5749504], [364, 5749504], [385, 5749504], [406, 5749504], [427, 5749504], [448, 5749504], [469, 5749504], [490, 5749504], [511, 5749504], [532, 5749504], [553, 5749504], [574, 5749504], [595, 5749504], [616, 5749504], [637, 5749504], [658, 5749504], [679, 5749504], [700, 5749504], [721, 5749504], [742, 5749504]], 'num': 7, 'scafLoop': [], 'stap': [[-1, -1, -1, -1], [-1, -1, -1, -1], [-1, -1, -1, -1], [-1, -1, -1, -1], [-1, -1, -1, -1], [-1, -1, -1, -1], [-1, -1, -1, -1], [-1, -1, 7, 8], [7, 7, 7, 9], [7, 8, 7, 10], [7, 9, 7, 11], [7, 10, 7, 12], [7, 11, 7, 13], [7, 12, 32, 13], [32, 14, 7, 15], [7, 14, 7, 16], [7, 15, 7, 17], [7, 16, 7, 18], [7, 17, 7, 19], [7, 18, 7, 20], [7, 19, 7, 21], [7, 20, 7, 22], [7, 21, 7, 23], [7, 22, 7, 24], [7, 23, 7, 25], [7, 24, 7, 26], [7, 25, 7, 27], [7, 26, -1, -1], [-1, -1, 7, 29], [7, 28, 7, 30], [7, 29, 7, 31], [7, 30, 7, 32], [7, 31, 7, 33], [7, 32, 7, 34], [7, 33, 32, 34], [32, 35, 7, 36], [7, 35, 7, 37], [7, 36, 7, 38], [7, 37, 7, 39], [7, 38, 7, 40], [7, 39, 7, 41], [7, 40, 7, 42], [7, 41, 7, 43], [7, 42, 7, 44], [7, 43, 7, 45], [7, 44, 7, 46], [7, 45, 7, 47], [7, 46, 7, 48], [7, 47, -1, -1], [-1, -1, 7, 50], [7, 49, 7, 51], [7, 50, 7, 52], [7, 51, 7, 53], [7, 52, 7, 54], [7, 53, 7, 55], [7, 54, 32, 55], [32, 56, 7, 57], [7, 56, 7, 58], [7, 57, 7, 59], [7, 58, 7, 60], [7, 59, 7, 61], [7, 60, 7, 62], [7, 61, 7, 63], [7, 62, 7, 64], [7, 63, 7, 65], [7, 64, 7, 66], [7, 65, 7, 67], [7, 66, 7, 68], [7, 67, 7, 69], [7, 68, -1, -1], [-1, -1, 7, 71], [7, 70, 7, 72], [7, 71, 7, 73], [7, 72, 7, 74], [7, 73, 7, 75], [7, 74, 7, 76], [7, 75, 32, 76], [32, 77, 7, 78], [7, 77, 7, 79], [7, 78, 7, 80], [7, 79, 7, 81], [7, 80, 7, 82], [7, 81, 7, 83], [7, 82, 7, 84], [7, 83, 7, 85], [7, 84, 7, 86], [7, 85, 7, 87], [7, 86, 7, 88], [7, 87, 7, 89], [7, 88, 7, 90], [7, 89, -1, -1], [-1, -1, 7, 92], [7, 91, 7, 93], [7, 92, 7, 94], [7, 93, 7, 95], [7, 94, 7, 96], [7, 95, 7, 97], [7, 96, 32, 97], [32, 98, 7, 99], [7, 98, 7, 100], [7, 99, 7, 101], [7, 100, 7, 102], [7, 101, 7, 103], [7, 102, 7, 104], [7, 103, 7, 105], [7, 104, 7, 106], [7, 105, 7, 107], [7, 106, 7, 108], [7, 107, 7, 109], [7, 108, 7, 110], [7, 109, 7, 111], [7, 110, -1, -1], [-1, -1, 7, 113], [7, 112, 7, 114], [7, 113, 7, 115], [7, 114, 7, 116], [7, 115, 7, 117], [7, 116, 7, 118], [7, 117, 32, 118], [32, 119, 7, 120], [7, 119, 7, 121], [7, 120, 7, 122], [7, 121, 7, 123], [7, 122, 7, 124], [7, 123, 7, 125], [7, 124, 7, 126], [7, 125, 7, 127], [7, 126, 7, 128], [7, 127, 7, 129], [7, 128, 7, 130], [7, 129, 7, 131], [7, 130, 7, 132], [7, 131, -1, -1], [-1, -1, 7, 134], [7, 133, 7, 135], [7, 134, 7, 136], [7, 135, 7, 137], [7, 136, 7, 138], [7, 137, 7, 139], [7, 138, 32, 139], [32, 140, 7, 141], [7, 140, 7, 142], [7, 141, 7, 143], [7, 142, 7, 144], [7, 143, 7, 145], [7, 144, 7, 146], [7, 145, 7, 147], [7, 146, 7, 148], [7, 147, 7, 149], [7, 148, 7, 150], [7, 149, 7, 151], [7, 150, 7, 152], [7, 151, 7, 153], [7, 152, -1, -1], [-1, -1, 7, 155], [7, 154, 7, 156], [7, 155, 7, 157], [7, 156, 7, 158], [7, 157, 7, 159], [7, 158, 7, 160], [7, 159, 32, 160], [32, 161, 7, 162], [7, 161, 7, 163], [7, 162, 7, 164], [7, 163, 7, 165], [7, 164, 7, 166], [7, 165, 7, 167], [7, 166, 7, 168], [7, 167, 7, 169], [7, 168, 7, 170], [7, 169, 7, 171], [7, 170, 7, 172], [7, 171, 7, 173], [7, 172, 7, 174], [7, 173, -1, -1], [-1, -1, 7, 176], [7, 175, 7, 177], [7, 176, 7, 178], [7, 177, 7, 179], [7, 178, 7, 180], [7, 179, 7, 181], [7, 180, 32, 181], [32, 182, 7, 183], [7, 182, 7, 184], [7, 183, 7, 185], [7, 184, 7, 186], [7, 185, 7, 187], [7, 186, 7, 188], [7, 187, 7, 189], [7, 188, 7, 190], [7, 189, 7, 191], [7, 190, 7, 192], [7, 191, 7, 193], [7, 192, 7, 194], [7, 193, 7, 195], [7, 194, -1, -1], [-1, -1, 7, 197], [7, 196, 7, 198], [7, 197, 7, 199], [7, 198, 7, 200], [7, 199, 7, 201], [7, 200, 7, 202], [7, 201, 32, 202], [32, 203, 7, 204], [7, 203, 7, 205], [7, 204, 7, 206], [7, 205, 7, 207], [7, 206, 7, 208], [7, 207, 7, 209], [7, 208, 7, 210], [7, 209, 7, 211], [7, 210, 7, 212], [7, 211, 7, 213], [7, 212, 7, 214], [7, 213, 7, 215], [7, 214, 7, 216], [7, 215, -1, -1], [-1, -1, 7, 218], [7, 217, 7, 219], [7, 218, 7, 220], [7, 219, 7, 221], [7, 220, 7, 222], [7, 221, 7, 223], [7, 222, 32, 223], [32, 224, 7, 225], [7, 224, 7, 226], [7, 225, 7, 227], [7, 226, 7, 228], [7, 227, 7, 229], [7, 228, 7, 230], [7, 229, 7, 231], [7, 230, 7, 232], [7, 231, 7, 233], [7, 232, 7, 234], [7, 233, 7, 235], [7, 234, 7, 236], [7, 235, 7, 237], [7, 236, -1, -1], [-1, -1, 7, 239], [7, 238, 7, 240], [7, 239, 7, 241], [7, 240, 7, 242], [7, 241, 7, 243], [7, 242, 7, 244], [7, 243, 32, 244], [32, 245, 7, 246], [7, 245, 7, 247], [7, 246, 7, 248], [7, 247, 7, 249], [7, 248, 7, 250], [7, 249, 7, 251], [7, 250, 7, 252], [7, 251, 7, 253], [7, 252, 7, 254], [7, 253, 7, 255], [7, 254, 7, 256], [7, 255, 7, 257], [7, 256, 7, 258], [7, 257, -1, -1], [-1, -1, 7, 260], [7, 259, 7, 261], [7, 260, 7, 262], [7, 261, 7, 263], [7, 262, 7, 264], [7, 263, 7, 265], [7, 264, 32, 265], [32, 266, 7, 267], [7, 266, 7, 268], [7, 267, 7, 269], [7, 268, 7, 270], [7, 269, 7, 271], [7, 270, 7, 272], [7, 271, 7, 273], [7, 272, 7, 274], [7, 273, 7, 275], [7, 274, 7, 276], [7, 275, 7, 277], [7, 276, 7, 278], [7, 277, 7, 279], [7, 278, -1, -1], [-1, -1, 7, 281], [7, 280, 7, 282], [7, 281, 7, 283], [7, 282, 7, 284], [7, 283, 7, 285], [7, 284, 7, 286], [7, 285, 32, 286], [32, 287, 7, 288], [7, 287, 7, 289], [7, 288, 7, 290], [7, 289, 7, 291], [7, 290, 7, 292], [7, 291, 7, 293], [7, 292, 7, 294], [7, 293, 7, 295], [7, 294, 7, 296], [7, 295, 7, 297], [7, 296, 7, 298], [7, 297, 7, 299], [7, 298, 7, 300], [7, 299, -1, -1], [-1, -1, 7, 302], [7, 301, 7, 303], [7, 302, 7, 304], [7, 303, 7, 305], [7, 304, 7, 306], [7, 305, 7, 307], [7, 306, 32, 307], [32, 308, 7, 309], [7, 308, 7, 310], [7, 309, 7, 311], [7, 310, 7, 312], [7, 311, 7, 313], [7, 312, 7, 314], [7, 313, 7, 315], [7, 314, 7, 316], [7, 315, 7, 317], [7, 316, 7, 318], [7, 317, 7, 319], [7, 318, 7, 320], [7, 319, 7, 321], [7, 320, -1, -1], [-1, -1, 7, 323], [7, 322, 7, 324], [7, 323, 7, 325], [7, 324, 7, 326], [7, 325, 7, 327], [7, 326, 7, 328], [7, 327, 32, 328], [32, 329, 7, 330], [7, 329, 7, 331], [7, 330, 7, 332], [7, 331, 7, 333], [7, 332, 7, 334], [7, 333, 7, 335], [7, 334, 7, 336], [7, 335, 7, 337], [7, 336, 7, 338], [7, 337, 7, 339], [7, 338, 7, 340], [7, 339, 7, 341], [7, 340, 7, 342], [7, 341, -1, -1], [-1, -1, 7, 344], [7, 343, 7, 345], [7, 344, 7, 346], [7, 345, 7, 347], [7, 346, 7, 348], [7, 347, 7, 349], [7, 348, 32, 349], [32, 350, 7, 351], [7, 350, 7, 352], [7, 351, 7, 353], [7, 352, 7, 354], [7, 353, 7, 355], [7, 354, 7, 356], [7, 355, 7, 357], [7, 356, 7, 358], [7, 357, 7, 359], [7, 358, 7, 360], [7, 359, 7, 361], [7, 360, 7, 362], [7, 361, 7, 363], [7, 362, -1, -1], [-1, -1, 7, 365], [7, 364, 7, 366], [7, 365, 7, 367], [7, 366, 7, 368], [7, 367, 7, 369], [7, 368, 7, 370], [7, 369, 32, 370], [32, 371, 7, 372], [7, 371, 7, 373], [7, 372, 7, 374], [7, 373, 7, 375], [7, 374, 7, 376], [7, 375, 7, 377], [7, 376, 7, 378], [7, 377, 7, 379], [7, 378, 7, 380], [7, 379, 7, 381], [7, 380, 7, 382], [7, 381, 7, 383], [7, 382, 7, 384], [7, 383, -1, -1], [-1, -1, 7, 386], [7, 385, 7, 387], [7, 386, 7, 388], [7, 387, 7, 389], [7, 388, 7, 390], [7, 389, 7, 391], [7, 390, 32, 391], [32, 392, 7, 393], [7, 392, 7, 394], [7, 393, 7, 395], [7, 394, 7, 396], [7, 395, 7, 397], [7, 396, 7, 398], [7, 397, 7, 399], [7, 398, 7, 400], [7, 399, 7, 401], [7, 400, 7, 402], [7, 401, 7, 403], [7, 402, 7, 404], [7, 403, 7, 405], [7, 404, -1, -1], [-1, -1, 7, 407], [7, 406, 7, 408], [7, 407, 7, 409], [7, 408, 7, 410], [7, 409, 7, 411], [7, 410, 7, 412], [7, 411, 32, 412], [32, 413, 7, 414], [7, 413, 7, 415], [7, 414, 7, 416], [7, 415, 7, 417], [7, 416, 7, 418], [7, 417, 7, 419], [7, 418, 7, 420], [7, 419, 7, 421], [7, 420, 7, 422], [7, 421, 7, 423], [7, 422, 7, 424], [7, 423, 7, 425], [7, 424, 7, 426], [7, 425, -1, -1], [-1, -1, 7, 428], [7, 427, 7, 429], [7, 428, 7, 430], [7, 429, 7, 431], [7, 430, 7, 432], [7, 431, 7, 433], [7, 432, 32, 433], [32, 434, 7, 435], [7, 434, 7, 436], [7, 435, 7, 437], [7, 436, 7, 438], [7, 437, 7, 439], [7, 438, 7, 440], [7, 439, 7, 441], [7, 440, 7, 442], [7, 441, 7, 443], [7, 442, 7, 444], [7, 443, 7, 445], [7, 444, 7, 446], [7, 445, 7, 447], [7, 446, -1, -1], [-1, -1, 7, 449], [7, 448, 7, 450], [7, 449, 7, 451], [7, 450, 7, 452], [7, 451, 7, 453], [7, 452, 7, 454], [7, 453, 32, 454], [32, 455, 7, 456], [7, 455, 7, 457], [7, 456, 7, 458], [7, 457, 7, 459], [7, 458, 7, 460], [7, 459, 7, 461], [7, 460, 7, 462], [7, 461, 7, 463], [7, 462, 7, 464], [7, 463, 7, 465], [7, 464, 7, 466], [7, 465, 7, 467], [7, 466, 7, 468], [7, 467, -1, -1], [-1, -1, 7, 470], [7, 469, 7, 471], [7, 470, 7, 472], [7, 471, 7, 473], [7, 472, 7, 474], [7, 473, 7, 475], [7, 474, 32, 475], [32, 476, 7, 477], [7, 476, 7, 478], [7, 477, 7, 479], [7, 478, 7, 480], [7, 479, 7, 481], [7, 480, 7, 482], [7, 481, 7, 483], [7, 482, 7, 484], [7, 483, 7, 485], [7, 484, 7, 486], [7, 485, 7, 487], [7, 486, 7, 488], [7, 487, 7, 489], [7, 488, -1, -1], [-1, -1, 7, 491], [7, 490, 7, 492], [7, 491, 7, 493], [7, 492, 7, 494], [7, 493, 7, 495], [7, 494, 7, 496], [7, 495, 32, 496], [32, 497, 7, 498], [7, 497, 7, 499], [7, 498, 7, 500], [7, 499, 7, 501], [7, 500, 7, 502], [7, 501, 7, 503], [7, 502, 7, 504], [7, 503, 7, 505], [7, 504, 7, 506], [7, 505, 7, 507], [7, 506, 7, 508], [7, 507, 7, 509], [7, 508, 7, 510], [7, 509, -1, -1], [-1, -1, 7, 512], [7, 511, 7, 513], [7, 512, 7, 514], [7, 513, 7, 515], [7, 514, 7, 516], [7, 515, 7, 517], [7, 516, 32, 517], [32, 518, 7, 519], [7, 518, 7, 520], [7, 519, 7, 521], [7, 520, 7, 522], [7, 521, 7, 523], [7, 522, 7, 524], [7, 523, 7, 525], [7, 524, 7, 526], [7, 525, 7, 527], [7, 526, 7, 528], [7, 527, 7, 529], [7, 528, 7, 530], [7, 529, 7, 531], [7, 530, -1, -1], [-1, -1, 7, 533], [7, 532, 7, 534], [7, 533, 7, 535], [7, 534, 7, 536], [7, 535, 7, 537], [7, 536, 7, 538], [7, 537, 32, 538], [32, 539, 7, 540], [7, 539, 7, 541], [7, 540, 7, 542], [7, 541, 7, 543], [7, 542, 7, 544], [7, 543, 7, 545], [7, 544, 7, 546], [7, 545, 7, 547], [7, 546, 7, 548], [7, 547, 7, 549], [7, 548, 7, 550], [7, 549, 7, 551], [7, 550, 7, 552], [7, 551, -1, -1], [-1, -1, 7, 554], [7, 553, 7, 555], [7, 554, 7, 556], [7, 555, 7, 557], [7, 556, 7, 558], [7, 557, 7, 559], [7, 558, 32, 559], [32, 560, 7, 561], [7, 560, 7, 562], [7, 561, 7, 563], [7, 562, 7, 564], [7, 563, 7, 565], [7, 564, 7, 566], [7, 565, 7, 567], [7, 566, 7, 568], [7, 567, 7, 569], [7, 568, 7, 570], [7, 569, 7, 571], [7, 570, 7, 572], [7, 571, 7, 573], [7, 572, -1, -1], [-1, -1, 7, 575], [7, 574, 7, 576], [7, 575, 7, 577], [7, 576, 7, 578], [7, 577, 7, 579], [7, 578, 7, 580], [7, 579, 32, 580], [32, 581, 7, 582], [7, 581, 7, 583], [7, 582, 7, 584], [7, 583, 7, 585], [7, 584, 7, 586], [7, 585, 7, 587], [7, 586, 7, 588], [7, 587, 7, 589], [7, 588, 7, 590], [7, 589, 7, 591], [7, 590, 7, 592], [7, 591, 7, 593], [7, 592, 7, 594], [7, 593, -1, -1], [-1, -1, 7, 596], [7, 595, 7, 597], [7, 596, 7, 598], [7, 597, 7, 599], [7, 598, 7, 600], [7, 599, 7, 601], [7, 600, 32, 601], [32, 602, 7, 603], [7, 602, 7, 604], [7, 603, 7, 605], [7, 604, 7, 606], [7, 605, 7, 607], [7, 606, 7, 608], [7, 607, 7, 609], [7, 608, 7, 610], [7, 609, 7, 611], [7, 610, 7, 612], [7, 611, 7, 613], [7, 612, 7, 614], [7, 613, 7, 615], [7, 614, -1, -1], [-1, -1, 7, 617], [7, 616, 7, 618], [7, 617, 7, 619], [7, 618, 7, 620], [7, 619, 7, 621], [7, 620, 7, 622], [7, 621, 32, 622], [32, 623, 7, 624], [7, 623, 7, 625], [7, 624, 7, 626], [7, 625, 7, 627], [7, 626, 7, 628], [7, 627, 7, 629], [7, 628, 7, 630], [7, 629, 7, 631], [7, 630, 7, 632], [7, 631, 7, 633], [7, 632, 7, 634], [7, 633, 7, 635], [7, 634, 7, 636], [7, 635, -1, -1], [-1, -1, 7, 638], [7, 637, 7, 639], [7, 638, 7, 640], [7, 639, 7, 641], [7, 640, 7, 642], [7, 641, 7, 643], [7, 642, 32, 643], [32, 644, 7, 645], [7, 644, 7, 646], [7, 645, 7, 647], [7, 646, 7, 648], [7, 647, 7, 649], [7, 648, 7, 650], [7, 649, 7, 651], [7, 650, 7, 652], [7, 651, 7, 653], [7, 652, 7, 654], [7, 653, 7, 655], [7, 654, 7, 656], [7, 655, 7, 657], [7, 656, -1, -1], [-1, -1, 7, 659], [7, 658, 7, 660], [7, 659, 7, 661], [7, 660, 7, 662], [7, 661, 7, 663], [7, 662, 7, 664], [7, 663, 32, 664], [32, 665, 7, 666], [7, 665, 7, 667], [7, 666, 7, 668], [7, 667, 7, 669], [7, 668, 7, 670], [7, 669, 7, 671], [7, 670, 7, 672], [7, 671, 7, 673], [7, 672, 7, 674], [7, 673, 7, 675], [7, 674, 7, 676], [7, 675, 7, 677], [7, 676, 7, 678], [7, 677, -1, -1], [-1, -1, 7, 680], [7, 679, 7, 681], [7, 680, 7, 682], [7, 681, 7, 683], [7, 682, 7, 684], [7, 683, 7, 685], [7, 684, 32, 685], [32, 686, 7, 687], [7, 686, 7, 688], [7, 687, 7, 689], [7, 688, 7, 690], [7, 689, 7, 691], [7, 690, 7, 692], [7, 691, 7, 693], [7, 692, 7, 694], [7, 693, 7, 695], [7, 694, 7, 696], [7, 695, 7, 697], [7, 696, 7, 698], [7, 697, 7, 699], [7, 698, -1, -1], [-1, -1, 7, 701], [7, 700, 7, 702], [7, 701, 7, 703], [7, 702, 7, 704], [7, 703, 7, 705], [7, 704, 7, 706], [7, 705, 32, 706], [32, 707, 7, 708], [7, 707, 7, 709], [7, 708, 7, 710], [7, 709, 7, 711], [7, 710, 7, 712], [7, 711, 7, 713], [7, 712, 7, 714], [7, 713, 7, 715], [7, 714, 7, 716], [7, 715, 7, 717], [7, 716, 7, 718], [7, 717, 7, 719], [7, 718, 7, 720], [7, 719, -1, -1], [-1, -1, 7, 722], [7, 721, 7, 723], [7, 722, 7, 724], [7, 723, 7, 725], [7, 724, 7, 726], [7, 725, 7, 727], [7, 726, 32, 727], [32, 728, 7, 729], [7, 728, 7, 730], [7, 729, 7, 731], [7, 730, 7, 732], [7, 731, 7, 733], [7, 732, 7, 734], [7, 733, 7, 735], [7, 734, 7, 736], [7, 735, 7, 737], [7, 736, 7, 738], [7, 737, 7, 739], [7, 738, 7, 740], [7, 739, 7, 741], [7, 740, -1, -1], [-1, -1, 7, 743], [7, 742, 7, 744], [7, 743, 7, 745], [7, 744, 7, 746], [7, 745, 7, 747], [7, 746, 7, 748], [7, 747, 32, 748], [32, 749, 7, 750], [7, 749, 7, 751], [7, 750, 7, 752], [7, 751, 7, 753], [7, 752, 7, 754], [7, 753, 7, 755], [7, 754, 7, 756], [7, 755, 7, 757], [7, 756, 7, 758], [7, 757, 7, 759], [7, 758, 7, 760], [7, 759, 7, 761], [7, 760, 7, 762], [7, 761, -1, -1], [-1, -1, -1, -1], [-1, -1, -1, -1], [-1, -1, -1, -1], [-1, -1, -1, -1], [-1, -1, -1, -1], [-1, -1, -1, -1], [-1, -1, -1, -1], [-1, -1, -1, -1], [-1, -1, -1, -1], [-1, -1, -1, -1], [-1, -1, -1, -1], [-1, -1, -1, -1], [-1, -1, -1, -1], [-1, -1, -1, -1], [-1, -1, -1, -1], [-1, -1, -1, -1], [-1, -1, -1, -1], [-1, -1, -1, -1], [-1, -1, -1, -1], [-1, -1, -1, -1], [-1, -1, -1, -1], [-1, -1, -1, -1], [-1, -1, -1, -1], [-1, -1, -1, -1], [-1, -1, -1, -1], [-1, -1, -1, -1], [-1, -1, -1, -1], [-1, -1, -1, -1], [-1, -1, -1, -1], [-1, -1, -1, -1], [-1, -1, -1, -1], [-1, -1, -1, -1], [-1, -1, -1, -1], [-1, -1, -1, -1], [-1, -1, -1, -1]], 'skip': [0, 0, 0, 0, 0, 0, 0, 0, 0, 0, 0, 0, 0, 0, 0, 0, 0, 0, 0, 0, 0, 0, 0, 0, 0, 0, 0, 0, 0, 0, 0, 0, 0, 0, 0, 0, 0, 0, 0, 0, 0, 0, 0, 0, 0, 0, 0, 0, 0, 0, 0, 0, 0, 0, 0, 0, 0, 0, 0, 0, 0, 0, 0, 0, 0, 0, 0, 0, 0, 0, 0, 0, 0, 0, 0, 0, 0, 0, 0, 0, 0, 0, 0, 0, 0, 0, 0, 0, 0, 0, 0, 0, 0, 0, 0, 0, 0, 0, 0, 0, 0, 0, 0, 0, 0, 0, 0, 0, 0, 0, 0, 0, 0, 0, 0, 0, 0, 0, 0, 0, 0, 0, 0, 0, 0, 0, 0, 0, 0, 0, 0, 0, 0, 0, 0, 0, 0, 0, 0, 0, 0, 0, 0, 0, 0, 0, 0, 0, 0, 0, 0, 0, 0, 0, 0, 0, 0, 0, 0, 0, 0, 0, 0, 0, 0, 0, 0, 0, 0, 0, 0, 0, 0, 0, 0, 0, 0, 0, 0, 0, 0, 0, 0, 0, 0, 0, 0, 0, 0, 0, 0, 0, 0, 0, 0, 0, 0, 0, 0, 0, 0, 0, 0, 0, 0, 0, 0, 0, 0, 0, 0, 0, 0, 0, 0, 0, 0, 0, 0, 0, 0, 0, 0, 0, 0, 0, 0, 0, 0, 0, 0, 0, 0, 0, 0, 0, 0, 0, 0, 0, 0, 0, 0, 0, 0, 0, 0, 0, 0, 0, 0, 0, 0, 0, 0, 0, 0, 0, 0, 0, 0, 0, 0, 0, 0, 0, 0, 0, 0, 0, 0, 0, 0, 0, 0, 0, 0, 0, 0, 0, 0, 0, 0, 0, 0, 0, 0, 0, 0, 0, 0, 0, 0, 0, 0, 0, 0, 0, 0, 0, 0, 0, 0, 0, 0, 0, 0, 0, 0, 0, 0, 0, 0, 0, 0, 0, 0, 0, 0, 0, 0, 0, 0, 0, 0, 0, 0, 0, 0, 0, 0, 0, 0, 0, 0, 0, 0, 0, 0, 0, 0, 0, 0, 0, 0, 0, 0, 0, 0, 0, 0, 0, 0, 0, 0, 0, 0, 0, 0, 0, 0, 0, 0, 0, 0, 0, 0, 0, 0, 0, 0, 0, 0, 0, 0, 0, 0, 0, 0, 0, 0, 0, 0, 0, 0, 0, 0, 0, 0, 0, 0, 0, 0, 0, 0, 0, 0, 0, 0, 0, 0, 0, 0, 0, 0, 0, 0, 0, 0, 0, 0, 0, 0, 0, 0, 0, 0, 0,
[truncated: 268,771 more chars]
