# Supplementary material for: Complex multicomponent patterns rendered on a 3D DNA-barrel pegboard
Source: Nat Commun. 2020 Nov 13;11:5768. doi: 10.1038/s41467-020-18910-x (PMC7666213; doi:10.1038/s41467-020-18910-x)
Supplement: Supplementary file 1 — Supplementary Software [file 41467_2020_18910_MOESM1_ESM.zip › SupplementaryData_12_30-65nm_monomer.json]

{'vstrands': [{'col': 30, 'stap_colors': [[34, 5749504], [76, 5749504], [118, 5749504], [160, 5749504], [202, 5749504], [244, 5749504]], 'num': 2, 'stap': [[-1, -1, -1, -1], [-1, -1, -1, -1], [-1, -1, -1, -1], [-1, -1, -1, -1], [-1, -1, -1, -1], [-1, -1, -1, -1], [-1, -1, -1, -1], [2, 8, 2, 258], [2, 9, 2, 7], [2, 10, 2, 8], [2, 11, 2, 9], [2, 12, 2, 10], [2, 13, 2, 11], [1, 13, 2, 12], [2, 15, 1, 14], [2, 16, 2, 14], [2, 17, 2, 15], [2, 18, 2, 16], [2, 19, 2, 17], [2, 20, 2, 18], [2, 21, 2, 19], [2, 22, 2, 20], [2, 23, 2, 21], [2, 24, 2, 22], [2, 25, 2, 23], [2, 26, 2, 24], [2, 27, 2, 25], [2, 28, 2, 26], [2, 29, 2, 27], [2, 30, 2, 28], [2, 31, 2, 29], [2, 32, 2, 30], [2, 33, 2, 31], [2, 34, 2, 32], [-1, -1, 2, 33], [2, 36, -1, -1], [2, 37, 2, 35], [2, 38, 2, 36], [2, 39, 2, 37], [2, 40, 2, 38], [2, 41, 2, 39], [2, 42, 2, 40], [2, 43, 2, 41], [2, 44, 2, 42], [2, 45, 2, 43], [2, 46, 2, 44], [2, 47, 2, 45], [2, 48, 2, 46], [2, 49, 2, 47], [2, 50, 2, 48], [2, 51, 2, 49], [2, 52, 2, 50], [2, 53, 2, 51], [2, 54, 2, 52], [2, 55, 2, 53], [1, 55, 2, 54], [2, 57, 1, 56], [2, 58, 2, 56], [2, 59, 2, 57], [2, 60, 2, 58], [2, 61, 2, 59], [2, 62, 2, 60], [2, 63, 2, 61], [2, 64, 2, 62], [2, 65, 2, 63], [2, 66, 2, 64], [2, 67, 2, 65], [2, 68, 2, 66], [2, 69, 2, 67], [2, 70, 2, 68], [2, 71, 2, 69], [2, 72, 2, 70], [2, 73, 2, 71], [2, 74, 2, 72], [2, 75, 2, 73], [2, 76, 2, 74], [-1, -1, 2, 75], [2, 78, -1, -1], [2, 79, 2, 77], [2, 80, 2, 78], [2, 81, 2, 79], [2, 82, 2, 80], [2, 83, 2, 81], [2, 84, 2, 82], [2, 85, 2, 83], [2, 86, 2, 84], [2, 87, 2, 85], [2, 88, 2, 86], [2, 89, 2, 87], [2, 90, 2, 88], [2, 91, 2, 89], [2, 92, 2, 90], [2, 93, 2, 91], [2, 94, 2, 92], [2, 95, 2, 93], [2, 96, 2, 94], [2, 97, 2, 95], [1, 97, 2, 96], [2, 99, 1, 98], [2, 100, 2, 98], [2, 101, 2, 99], [2, 102, 2, 100], [2, 103, 2, 101], [2, 104, 2, 102], [2, 105, 2, 103], [2, 106, 2, 104], [2, 107, 2, 105], [2, 108, 2, 106], [2, 109, 2, 107], [2, 110, 2, 108], [2, 111, 2, 109], [2, 112, 2, 110], [2, 113, 2, 111], [2, 114, 2, 112], [2, 115, 2, 113], [2, 116, 2, 114], [2, 117, 2, 115], [2, 118, 2, 116], [-1, -1, 2, 117], [2, 120, -1, -1], [2, 121, 2, 119], [2, 122, 2, 120], [2, 123, 2, 121], [2, 124, 2, 122], [2, 125, 2, 123], [2, 126, 2, 124], [2, 127, 2, 125], [2, 128, 2, 126], [2, 129, 2, 127], [2, 130, 2, 128], [2, 131, 2, 129], [2, 132, 2, 130], [2, 133, 2, 131], [2, 134, 2, 132], [2, 135, 2, 133], [2, 136, 2, 134], [2, 137, 2, 135], [2, 138, 2, 136], [2, 139, 2, 137], [1, 139, 2, 138], [2, 141, 1, 140], [2, 142, 2, 140], [2, 143, 2, 141], [2, 144, 2, 142], [2, 145, 2, 143], [2, 146, 2, 144], [2, 147, 2, 145], [2, 148, 2, 146], [2, 149, 2, 147], [2, 150, 2, 148], [2, 151, 2, 149], [2, 152, 2, 150], [2, 153, 2, 151], [2, 154, 2, 152], [2, 155, 2, 153], [2, 156, 2, 154], [2, 157, 2, 155], [2, 158, 2, 156], [2, 159, 2, 157], [2, 160, 2, 158], [-1, -1, 2, 159], [2, 162, -1, -1], [2, 163, 2, 161], [2, 164, 2, 162], [2, 165, 2, 163], [2, 166, 2, 164], [2, 167, 2, 165], [2, 168, 2, 166], [2, 169, 2, 167], [2, 170, 2, 168], [2, 171, 2, 169], [2, 172, 2, 170], [2, 173, 2, 171], [2, 174, 2, 172], [2, 175, 2, 173], [2, 176, 2, 174], [2, 177, 2, 175], [2, 178, 2, 176], [2, 179, 2, 177], [2, 180, 2, 178], [2, 181, 2, 179], [1, 181, 2, 180], [2, 183, 1, 182], [2, 184, 2, 182], [2, 185, 2, 183], [2, 186, 2, 184], [2, 187, 2, 185], [2, 188, 2, 186], [2, 189, 2, 187], [2, 190, 2, 188], [2, 191, 2, 189], [2, 192, 2, 190], [2, 193, 2, 191], [2, 194, 2, 192], [2, 195, 2, 193], [2, 196, 2, 194], [2, 197, 2, 195], [2, 198, 2, 196], [2, 199, 2, 197], [2, 200, 2, 198], [2, 201, 2, 199], [2, 202, 2, 200], [-1, -1, 2, 201], [2, 204, -1, -1], [2, 205, 2, 203], [2, 206, 2, 204], [2, 207, 2, 205], [2, 208, 2, 206], [2, 209, 2, 207], [2, 210, 2, 208], [2, 211, 2, 209], [2, 212, 2, 210], [2, 213, 2, 211], [2, 214, 2, 212], [2, 215, 2, 213], [2, 216, 2, 214], [2, 217, 2, 215], [2, 218, 2, 216], [2, 219, 2, 217], [2, 220, 2, 218], [2, 221, 2, 219], [2, 222, 2, 220], [2, 223, 2, 221], [1, 223, 2, 222], [2, 225, 1, 224], [2, 226, 2, 224], [2, 227, 2, 225], [2, 228, 2, 226], [2, 229, 2, 227], [2, 230, 2, 228], [2, 231, 2, 229], [2, 232, 2, 230], [2, 233, 2, 231], [2, 234, 2, 232], [2, 235, 2, 233], [2, 236, 2, 234], [2, 237, 2, 235], [2, 238, 2, 236], [2, 239, 2, 237], [2, 240, 2, 238], [2, 241, 2, 239], [2, 242, 2, 240], [2, 243, 2, 241], [2, 244, 2, 242], [-1, -1, 2, 243], [2, 246, -1, -1], [2, 247, 2, 245], [2, 248, 2, 246], [2, 249, 2, 247], [2, 250, 2, 248], [2, 251, 2, 249], [2, 252, 2, 250], [2, 253, 2, 251], [2, 254, 2, 252], [2, 255, 2, 253], [2, 256, 2, 254], [2, 257, 2, 255], [2, 258, 2, 256], [2, 7, 2, 257], [-1, -1, -1, -1], [-1, -1, -1, -1], [-1, -1, -1, -1], [-1, -1, -1, -1], [-1, -1, -1, -1], [-1, -1, -1, -1], [-1, -1, -1, -1], [-1, -1, -1, -1], [-1, -1, -1, -1], [-1, -1, -1, -1], [-1, -1, -1, -1], [-1, -1, -1, -1], [-1, -1, -1, -1], [-1, -1, -1, -1]], 'skip': [0, 0, 0, 0, 0, 0, 0, 0, 0, -1, 0, 0, 0, 0, 0, 0, -1, 0, -1, 0, 0, 0, 0, -1, 0, -1, 0, 0, 0, 0, -1, 0, 0, 0, 0, 0, 0, -1, 0, -1, 0, 0, 0, 0, -1, 0, -1, 0, 0, 0, 0, -1, 0, 0, 0, 0, 0, 0, -1, 0, -1, 0, 0, 0, 0, -1, 0, -1, 0, 0, 0, 0, -1, 0, 0, 0, 0, 0, 0, -1, 0, -1, 0, 0, 0, 0, -1, 0, -1, 0, 0, 0, 0, -1, 0, 0, 0, 0, 0, 0, -1, 0, -1, 0, 0, 0, 0, -1, 0, -1, 0, 0, 0, 0, -1, 0, 0, 0, 0, 0, 0, -1, 0, -1, 0, 0, 0, 0, -1, 0, -1, 0, 0, 0, 0, -1, 0, 0, 0, 0, 0, 0, -1, 0, -1, 0, 0, 0, 0, -1, 0, -1, 0, 0, 0, 0, -1, 0, 0, 0, 0, 0, 0, -1, 0, -1, 0, 0, 0, 0, -1, 0, -1, 0, 0, 0, 0, -1, 0, 0, 0, 0, 0, 0, -1, 0, -1, 0, 0, 0, 0, -1, 0, -1, 0, 0, 0, 0, -1, 0, 0, 0, 0, 0, 0, -1, 0, -1, 0, 0, 0, 0, -1, 0, -1, 0, 0, 0, 0, -1, 0, 0, 0, 0, 0, 0, -1, 0, -1, 0, 0, 0, 0, -1, 0, -1, 0, 0, 0, 0, -1, 0, 0, 0, 0, 0, 0, -1, 0, -1, 0, 0, 0, 0, -1, 0, -1, 0, 0, 0, 0, 0, 0, 0, 0, 0, 0, 0, 0, 0, 0, 0, 0], 'scaf': [[-1, -1, -1, -1], [-1, -1, -1, -1], [-1, -1, -1, -1], [-1, -1, -1, -1], [-1, -1, -1, -1], [-1, -1, -1, -1], [-1, -1, -1, -1], [2, 258, 2, 8], [2, 7, 2, 9], [2, 8, 2, 10], [2, 9, 2, 11], [2, 10, 2, 12], [2, 11, 2, 13], [2, 12, 2, 14], [2, 13, 2, 15], [2, 14, 2, 16], [2, 15, 2, 17], [2, 16, 2, 18], [2, 17, 2, 19], [2, 18, 2, 20], [2, 19, 2, 21], [2, 20, 2, 22], [2, 21, 2, 23], [2, 22, 2, 24], [2, 23, 2, 25], [2, 24, 2, 26], [2, 25, 2, 27], [2, 26, 2, 28], [2, 27, 2, 29], [2, 28, 2, 30], [2, 29, 2, 31], [2, 30, 2, 32], [2, 31, 2, 33], [2, 32, 2, 34], [2, 33, 2, 35], [2, 34, 2, 36], [2, 35, 2, 37], [2, 36, 2, 38], [2, 37, 2, 39], [2, 38, 2, 40], [2, 39, 2, 41], [2, 40, 2, 42], [2, 41, 2, 43], [2, 42, 2, 44], [2, 43, 2, 45], [2, 44, -1, -1], [-1, -1, 2, 47], [2, 46, 2, 48], [2, 47, 2, 49], [2, 48, 2, 50], [2, 49, 2, 51], [2, 50, 2, 52], [2, 51, 2, 53], [2, 52, 2, 54], [2, 53, 2, 55], [2, 54, 2, 56], [2, 55, 2, 57], [2, 56, 2, 58], [2, 57, 2, 59], [2, 58, 2, 60], [2, 59, 2, 61], [2, 60, 2, 62], [2, 61, 2, 63], [2, 62, 2, 64], [2, 63, 2, 65], [2, 64, 2, 66], [2, 65, 2, 67], [2, 66, 2, 68], [2, 67, 2, 69], [2, 68, 2, 70], [2, 69, 2, 71], [2, 70, 2, 72], [2, 71, 2, 73], [2, 72, 2, 74], [2, 73, 2, 75], [2, 74, 2, 76], [2, 75, 2, 77], [2, 76, 2, 78], [2, 77, 2, 79], [2, 78, 2, 80], [2, 79, 2, 81], [2, 80, 2, 82], [2, 81, 2, 83], [2, 82, 2, 84], [2, 83, 2, 85], [2, 84, 2, 86], [2, 85, 2, 87], [2, 86, -1, -1], [-1, -1, 2, 89], [2, 88, 2, 90], [2, 89, 2, 91], [2, 90, 2, 92], [2, 91, 2, 93], [2, 92, 2, 94], [2, 93, 2, 95], [2, 94, 2, 96], [2, 95, 2, 97], [2, 96, 2, 98], [2, 97, 2, 99], [2, 98, 2, 100], [2, 99, 2, 101], [2, 100, 2, 102], [2, 101, 2, 103], [2, 102, 2, 104], [2, 103, 2, 105], [2, 104, 2, 106], [2, 105, 2, 107], [2, 106, 2, 108], [2, 107, 2, 109], [2, 108, 2, 110], [2, 109, 2, 111], [2, 110, 2, 112], [2, 111, 2, 113], [2, 112, 2, 114], [2, 113, 2, 115], [2, 114, 2, 116], [2, 115, 2, 117], [2, 116, 2, 118], [2, 117, 2, 119], [2, 118, 2, 120], [2, 119, 2, 121], [2, 120, 2, 122], [2, 121, 2, 123], [2, 122, 2, 124], [2, 123, 2, 125], [2, 124, 2, 126], [2, 125, 2, 127], [2, 126, 2, 128], [2, 127, 2, 129], [2, 128, -1, -1], [-1, -1, 2, 131], [2, 130, 2, 132], [2, 131, 2, 133], [2, 132, 2, 134], [2, 133, 2, 135], [2, 134, 2, 136], [2, 135, 2, 137], [2, 136, 2, 138], [2, 137, 2, 139], [2, 138, 2, 140], [2, 139, 2, 141], [2, 140, 2, 142], [2, 141, 2, 143], [2, 142, 2, 144], [2, 143, 2, 145], [2, 144, 2, 146], [2, 145, 2, 147], [2, 146, 2, 148], [2, 147, 2, 149], [2, 148, 2, 150], [2, 149, 2, 151], [2, 150, 2, 152], [2, 151, 2, 153], [2, 152, 2, 154], [2, 153, 2, 155], [2, 154, 2, 156], [2, 155, 2, 157], [2, 156, 2, 158], [2, 157, 2, 159], [2, 158, 2, 160], [2, 159, 2, 161], [2, 160, 2, 162], [2, 161, 2, 163], [2, 162, 2, 164], [2, 163, 2, 165], [2, 164, 2, 166], [2, 165, 2, 167], [2, 166, 2, 168], [2, 167, 2, 169], [2, 168, 2, 170], [2, 169, 2, 171], [2, 170, -1, -1], [-1, -1, 2, 173], [2, 172, 2, 174], [2, 173, 2, 175], [2, 174, 2, 176], [2, 175, 2, 177], [2, 176, 2, 178], [2, 177, 2, 179], [2, 178, 2, 180], [2, 179, 2, 181], [2, 180, 2, 182], [2, 181, 2, 183], [2, 182, 2, 184], [2, 183, 2, 185], [2, 184, 2, 186], [2, 185, 2, 187], [2, 186, 2, 188], [2, 187, 2, 189], [2, 188, 2, 190], [2, 189, 2, 191], [2, 190, 2, 192], [2, 191, 2, 193], [2, 192, 2, 194], [2, 193, 2, 195], [2, 194, 2, 196], [2, 195, 2, 197], [2, 196, 2, 198], [2, 197, 2, 199], [2, 198, 2, 200], [2, 199, 2, 201], [2, 200, 2, 202], [2, 201, 2, 203], [2, 202, 2, 204], [2, 203, 2, 205], [2, 204, 2, 206], [2, 205, 2, 207], [2, 206, 2, 208], [2, 207, 2, 209], [2, 208, 2, 210], [2, 209, 2, 211], [2, 210, 2, 212], [2, 211, 2, 213], [2, 212, -1, -1], [-1, -1, 2, 215], [2, 214, 2, 216], [2, 215, 2, 217], [2, 216, 2, 218], [2, 217, 2, 219], [2, 218, 2, 220], [2, 219, 2, 221], [2, 220, 2, 222], [2, 221, 2, 223], [2, 222, 2, 224], [2, 223, 2, 225], [2, 224, 2, 226], [2, 225, 2, 227], [2, 226, 2, 228], [2, 227, 2, 229], [2, 228, 2, 230], [2, 229, 2, 231], [2, 230, 2, 232], [2, 231, 2, 233], [2, 232, 2, 234], [2, 233, 2, 235], [2, 234, 2, 236], [2, 235, 2, 237], [2, 236, 2, 238], [2, 237, 2, 239], [2, 238, 2, 240], [2, 239, 2, 241], [2, 240, 2, 242], [2, 241, 2, 243], [2, 242, 2, 244], [2, 243, 2, 245], [2, 244, 2, 246], [2, 245, 2, 247], [2, 246, 2, 248], [2, 247, 2, 249], [2, 248, 2, 250], [2, 249, 2, 251], [2, 250, 2, 252], [2, 251, 2, 253], [2, 252, 2, 254], [2, 253, 2, 255], [2, 254, -1, -1], [-1, -1, 2, 257], [2, 256, 2, 258], [2, 257, 2, 7], [-1, -1, -1, -1], [-1, -1, -1, -1], [-1, -1, -1, -1], [-1, -1, -1, -1], [-1, -1, -1, -1], [-1, -1, -1, -1], [-1, -1, -1, -1], [-1, -1, -1, -1], [-1, -1, -1, -1], [-1, -1, -1, -1], [-1, -1, -1, -1], [-1, -1, -1, -1], [-1, -1, -1, -1], [-1, -1, -1, -1]], 'stapLoop': [], 'scafLoop': [], 'loop': [0, 0, 0, 0, 0, 0, 0, 0, 0, 0, 0, 0, 0, 0, 0, 0, 0, 0, 0, 0, 0, 0, 0, 0, 0, 0, 0, 0, 0, 0, 0, 0, 0, 0, 0, 0, 0, 0, 0, 0, 0, 0, 0, 0, 0, 0, 0, 0, 0, 0, 0, 0, 0, 0, 0, 0, 0, 0, 0, 0, 0, 0, 0, 0, 0, 0, 0, 0, 0, 0, 0, 0, 0, 0, 0, 0, 0, 0, 0, 0, 0, 0, 0, 0, 0, 0, 0, 0, 0, 0, 0, 0, 0, 0, 0, 0, 0, 0, 0, 0, 0, 0, 0, 0, 0, 0, 0, 0, 0, 0, 0, 0, 0, 0, 0, 0, 0, 0, 0, 0, 0, 0, 0, 0, 0, 0, 0, 0, 0, 0, 0, 0, 0, 0, 0, 0, 0, 0, 0, 0, 0, 0, 0, 0, 0, 0, 0, 0, 0, 0, 0, 0, 0, 0, 0, 0, 0, 0, 0, 0, 0, 0, 0, 0, 0, 0, 0, 0, 0, 0, 0, 0, 0, 0, 0, 0, 0, 0, 0, 0, 0, 0, 0, 0, 0, 0, 0, 0, 0, 0, 0, 0, 0, 0, 0, 0, 0, 0, 0, 0, 0, 0, 0, 0, 0, 0, 0, 0, 0, 0, 0, 0, 0, 0, 0, 0, 0, 0, 0, 0, 0, 0, 0, 0, 0, 0, 0, 0, 0, 0, 0, 0, 0, 0, 0, 0, 0, 0, 0, 0, 0, 0, 0, 0, 0, 0, 0, 0, 0, 0, 0, 0, 0, 0, 0, 0, 0, 0, 0, 0, 0, 0, 0, 0, 0, 0, 0, 0, 0, 0, 0, 0, 0], 'row': 12}, {'col': 30, 'stap_colors': [[21, 7536862], [42, 7536862], [63, 7536862], [84, 7536862], [105, 7536862], [126, 7536862], [147, 7536862], [168, 7536862], [189, 7536862], [210, 7536862], [231, 7536862], [252, 7536862], [35, 5749504], [77, 5749504], [119, 5749504], [161, 5749504], [203, 5749504], [245, 5749504]], 'num': 1, 'stap': [[-1, -1, -1, -1], [-1, -1, -1, -1], [-1, -1, -1, -1], [-1, -1, -1, -1], [-1, -1, -1, -1], [-1, -1, -1, -1], [-1, -1, -1, -1], [1, 258, 1, 8], [1, 7, 1, 9], [1, 8, 1, 10], [1, 9, 1, 11], [1, 10, 1, 12], [1, 11, 1, 13], [1, 12, 2, 13], [2, 14, 1, 15], [1, 14, 1, 16], [1, 15, 1, 17], [1, 16, 1, 18], [1, 17, 1, 19], [1, 18, 1, 20], [1, 19, 1, 21], [1, 20, 1, 22], [1, 21, 1, 23], [1, 22, 1, 24], [1, 23, 1, 25], [1, 24, 1, 26], [1, 25, 1, 27], [1, 26, 1, 28], [1, 27, 1, 29], [1, 28, 1, 30], [1, 29, 1, 31], [1, 30, 1, 32], [1, 31, 1, 33], [1, 32, 1, 34], [1, 33, -1, -1], [-1, -1, 1, 36], [1, 35, 1, 37], [1, 36, 1, 38], [1, 37, 1, 39], [1, 38, 1, 40], [1, 39, 1, 41], [1, 40, 1, 42], [1, 41, 1, 43], [1, 42, 1, 44], [1, 43, 1, 45], [1, 44, 1, 46], [1, 45, 1, 47], [1, 46, 1, 48], [1, 47, 1, 49], [1, 48, 1, 50], [1, 49, 1, 51], [1, 50, 1, 52], [1, 51, 1, 53], [1, 52, 1, 54], [1, 53, 1, 55], [1, 54, 2, 55], [2, 56, 1, 57], [1, 56, 1, 58], [1, 57, 1, 59], [1, 58, 1, 60], [1, 59, 1, 61], [1, 60, 1, 62], [1, 61, 1, 63], [1, 62, 1, 64], [1, 63, 1, 65], [1, 64, 1, 66], [1, 65, 1, 67], [1, 66, 1, 68], [1, 67, 1, 69], [1, 68, 1, 70], [1, 69, 1, 71], [1, 70, 1, 72], [1, 71, 1, 73], [1, 72, 1, 74], [1, 73, 1, 75], [1, 74, 1, 76], [1, 75, -1, -1], [-1, -1, 1, 78], [1, 77, 1, 79], [1, 78, 1, 80], [1, 79, 1, 81], [1, 80, 1, 82], [1, 81, 1, 83], [1, 82, 1, 84], [1, 83, 1, 85], [1, 84, 1, 86], [1, 85, 1, 87], [1, 86, 1, 88], [1, 87, 1, 89], [1, 88, 1, 90], [1, 89, 1, 91], [1, 90, 1, 92], [1, 91, 1, 93], [1, 92, 1, 94], [1, 93, 1, 95], [1, 94, 1, 96], [1, 95, 1, 97], [1, 96, 2, 97], [2, 98, 1, 99], [1, 98, 1, 100], [1, 99, 1, 101], [1, 100, 1, 102], [1, 101, 1, 103], [1, 102, 1, 104], [1, 103, 1, 105], [1, 104, 1, 106], [1, 105, 1, 107], [1, 106, 1, 108], [1, 107, 1, 109], [1, 108, 1, 110], [1, 109, 1, 111], [1, 110, 1, 112], [1, 111, 1, 113], [1, 112, 1, 114], [1, 113, 1, 115], [1, 114, 1, 116], [1, 115, 1, 117], [1, 116, 1, 118], [1, 117, -1, -1], [-1, -1, 1, 120], [1, 119, 1, 121], [1, 120, 1, 122], [1, 121, 1, 123], [1, 122, 1, 124], [1, 123, 1, 125], [1, 124, 1, 126], [1, 125, 1, 127], [1, 126, 1, 128], [1, 127, 1, 129], [1, 128, 1, 130], [1, 129, 1, 131], [1, 130, 1, 132], [1, 131, 1, 133], [1, 132, 1, 134], [1, 133, 1, 135], [1, 134, 1, 136], [1, 135, 1, 137], [1, 136, 1, 138], [1, 137, 1, 139], [1, 138, 2, 139], [2, 140, 1, 141], [1, 140, 1, 142], [1, 141, 1, 143], [1, 142, 1, 144], [1, 143, 1, 145], [1, 144, 1, 146], [1, 145, 1, 147], [1, 146, 1, 148], [1, 147, 1, 149], [1, 148, 1, 150], [1, 149, 1, 151], [1, 150, 1, 152], [1, 151, 1, 153], [1, 152, 1, 154], [1, 153, 1, 155], [1, 154, 1, 156], [1, 155, 1, 157], [1, 156, 1, 158], [1, 157, 1, 159], [1, 158, 1, 160], [1, 159, -1, -1], [-1, -1, 1, 162], [1, 161, 1, 163], [1, 162, 1, 164], [1, 163, 1, 165], [1, 164, 1, 166], [1, 165, 1, 167], [1, 166, 1, 168], [1, 167, 1, 169], [1, 168, 1, 170], [1, 169, 1, 171], [1, 170, 1, 172], [1, 171, 1, 173], [1, 172, 1, 174], [1, 173, 1, 175], [1, 174, 1, 176], [1, 175, 1, 177], [1, 176, 1, 178], [1, 177, 1, 179], [1, 178, 1, 180], [1, 179, 1, 181], [1, 180, 2, 181], [2, 182, 1, 183], [1, 182, 1, 184], [1, 183, 1, 185], [1, 184, 1, 186], [1, 185, 1, 187], [1, 186, 1, 188], [1, 187, 1, 189], [1, 188, 1, 190], [1, 189, 1, 191], [1, 190, 1, 192], [1, 191, 1, 193], [1, 192, 1, 194], [1, 193, 1, 195], [1, 194, 1, 196], [1, 195, 1, 197], [1, 196, 1, 198], [1, 197, 1, 199], [1, 198, 1, 200], [1, 199, 1, 201], [1, 200, 1, 202], [1, 201, -1, -1], [-1, -1, 1, 204], [1, 203, 1, 205], [1, 204, 1, 206], [1, 205, 1, 207], [1, 206, 1, 208], [1, 207, 1, 209], [1, 208, 1, 210], [1, 209, 1, 211], [1, 210, 1, 212], [1, 211, 1, 213], [1, 212, 1, 214], [1, 213, 1, 215], [1, 214, 1, 216], [1, 215, 1, 217], [1, 216, 1, 218], [1, 217, 1, 219], [1, 218, 1, 220], [1, 219, 1, 221], [1, 220, 1, 222], [1, 221, 1, 223], [1, 222, 2, 223], [2, 224, 1, 225], [1, 224, 1, 226], [1, 225, 1, 227], [1, 226, 1, 228], [1, 227, 1, 229], [1, 228, 1, 230], [1, 229, 1, 231], [1, 230, 1, 232], [1, 231, 1, 233], [1, 232, 1, 234], [1, 233, 1, 235], [1, 234, 1, 236], [1, 235, 1, 237], [1, 236, 1, 238], [1, 237, 1, 239], [1, 238, 1, 240], [1, 239, 1, 241], [1, 240, 1, 242], [1, 241, 1, 243], [1, 242, 1, 244], [1, 243, -1, -1], [-1, -1, 1, 246], [1, 245, 1, 247], [1, 246, 1, 248], [1, 247, 1, 249], [1, 248, 1, 250], [1, 249, 1, 251], [1, 250, 1, 252], [1, 251, 1, 253], [1, 252, 1, 254], [1, 253, 1, 255], [1, 254, 1, 256], [1, 255, 1, 257], [1, 256, 1, 258], [1, 257, 1, 7], [-1, -1, -1, -1], [-1, -1, -1, -1], [-1, -1, -1, -1], [-1, -1, -1, -1], [-1, -1, -1, -1], [-1, -1, -1, -1], [-1, -1, -1, -1], [-1, -1, -1, -1], [-1, -1, -1, -1], [-1, -1, -1, -1], [-1, -1, -1, -1], [-1, -1, -1, -1], [-1, -1, -1, -1], [-1, -1, -1, -1]], 'skip': [0, 0, 0, 0, 0, 0, 0, 0, 0, 0, -1, 0, 0, 0, 0, 0, 0, 0, 0, 0, 0, 0, 0, 0, 0, 0, 0, 0, 0, 0, 0, -1, 0, 0, 0, 0, 0, 0, 0, 0, 0, 0, 0, 0, 0, 0, 0, 0, 0, 0, 0, 0, -1, 0, 0, 0, 0, 0, 0, 0, 0, 0, 0, 0, 0, 0, 0, 0, 0, 0, 0, 0, 0, -1, 0, 0, 0, 0, 0, 0, 0, 0, 0, 0, 0, 0, 0, 0, 0, 0, 0, 0, 0, 0, -1, 0, 0, 0, 0, 0, 0, 0, 0, 0, 0, 0, 0, 0, 0, 0, 0, 0, 0, 0, 0, -1, 0, 0, 0, 0, 0, 0, 0, 0, 0, 0, 0, 0, 0, 0, 0, 0, 0, 0, 0, 0, -1, 0, 0, 0, 0, 0, 0, 0, 0, 0, 0, 0, 0, 0, 0, 0, 0, 0, 0, 0, 0, -1, 0, 0, 0, 0, 0, 0, 0, 0, 0, 0, 0, 0, 0, 0, 0, 0, 0, 0, 0, 0, -1, 0, 0, 0, 0, 0, 0, 0, 0, 0, 0, 0, 0, 0, 0, 0, 0, 0, 0, 0, 0, -1, 0, 0, 0, 0, 0, 0, 0, 0, 0, 0, 0, 0, 0, 0, 0, 0, 0, 0, 0, 0, -1, 0, 0, 0, 0, 0, 0, 0, 0, 0, 0, 0, 0, 0, 0, 0, 0, 0, 0, 0, 0, -1, 0, 0, 0, 0, 0, 0, 0, 0, 0, 0, 0, 0, 0, 0, 0, 0, 0, 0, 0, 0, 0, 0, 0, 0, 0, 0, 0, 0, 0, 0, 0], 'scaf': [[-1, -1, -1, -1], [-1, -1, -1, -1], [-1, -1, -1, -1], [-1, -1, -1, -1], [-1, -1, -1, -1], [-1, -1, -1, -1], [-1, -1, -1, -1], [1, 8, 1, 258], [1, 9, 1, 7], [1, 10, 1, 8], [1, 11, 1, 9], [1, 12, 1, 10], [1, 13, 1, 11], [1, 14, 1, 12], [1, 15, 1, 13], [1, 16, 1, 14], [1, 17, 1, 15], [1, 18, 1, 16], [1, 19, 1, 17], [1, 20, 1, 18], [1, 21, 1, 19], [1, 22, 1, 20], [4, 22, 1, 21], [1, 24, 4, 23], [1, 25, 1, 23], [1, 26, 1, 24], [1, 27, 1, 25], [1, 28, 1, 26], [1, 29, 1, 27], [1, 30, 1, 28], [1, 31, 1, 29], [1, 32, 1, 30], [1, 33, 1, 31], [1, 34, 1, 32], [1, 35, 1, 33], [1, 36, 1, 34], [1, 37, 1, 35], [1, 38, 1, 36], [1, 39, 1, 37], [1, 40, 1, 38], [1, 41, 1, 39], [1, 42, 1, 40], [1, 43, 1, 41], [4, 43, 1, 42], [1, 45, 4, 44], [1, 46, 1, 44], [1, 47, 1, 45], [1, 48, 1, 46], [1, 49, 1, 47], [1, 50, 1, 48], [1, 51, 1, 49], [1, 52, 1, 50], [-1, -1, 1, 51], [1, 54, -1, -1], [1, 55, 1, 53], [1, 56, 1, 54], [1, 57, 1, 55], [1, 58, 1, 56], [1, 59, 1, 57], [1, 60, 1, 58], [1, 61, 1, 59], [1, 62, 1, 60], [1, 63, 1, 61], [1, 64, 1, 62], [4, 64, 1, 63], [1, 66, 4, 65], [1, 67, 1, 65], [1, 68, 1, 66], [1, 69, 1, 67], [1, 70, 1, 68], [1, 71, 1, 69], [1, 72, 1, 70], [1, 73, 1, 71], [1, 74, 1, 72], [1, 75, 1, 73], [1, 76, 1, 74], [1, 77, 1, 75], [1, 78, 1, 76], [1, 79, 1, 77], [1, 80, 1, 78], [1, 81, 1, 79], [1, 82, 1, 80], [1, 83, 1, 81], [1, 84, 1, 82], [1, 85, 1, 83], [4, 85, 1, 84], [1, 87, 4, 86], [1, 88, 1, 86], [1, 89, 1, 87], [1, 90, 1, 88], [1, 91, 1, 89], [1, 92, 1, 90], [1, 93, 1, 91], [1, 94, 1, 92], [1, 95, 1, 93], [1, 96, 1, 94], [1, 97, 1, 95], [1, 98, 1, 96], [1, 99, 1, 97], [1, 100, 1, 98], [1, 101, 1, 99], [1, 102, 1, 100], [1, 103, 1, 101], [1, 104, 1, 102], [1, 105, 1, 103], [1, 106, 1, 104], [4, 106, 1, 105], [1, 108, 4, 107], [1, 109, 1, 107], [1, 110, 1, 108], [1, 111, 1, 109], [1, 112, 1, 110], [1, 113, 1, 111], [1, 114, 1, 112], [1, 115, 1, 113], [1, 116, 1, 114], [1, 117, 1, 115], [1, 118, 1, 116], [1, 119, 1, 117], [1, 120, 1, 118], [1, 121, 1, 119], [1, 122, 1, 120], [1, 123, 1, 121], [1, 124, 1, 122], [1, 125, 1, 123], [1, 126, 1, 124], [1, 127, 1, 125], [4, 127, 1, 126], [1, 129, 4, 128], [1, 130, 1, 128], [1, 131, 1, 129], [1, 132, 1, 130], [1, 133, 1, 131], [1, 134, 1, 132], [1, 135, 1, 133], [1, 136, 1, 134], [1, 137, 1, 135], [1, 138, 1, 136], [1, 139, 1, 137], [1, 140, 1, 138], [1, 141, 1, 139], [1, 142, 1, 140], [1, 143, 1, 141], [1, 144, 1, 142], [1, 145, 1, 143], [1, 146, 1, 144], [1, 147, 1, 145], [1, 148, 1, 146], [4, 148, 1, 147], [1, 150, 4, 149], [1, 151, 1, 149], [1, 152, 1, 150], [1, 153, 1, 151], [1, 154, 1, 152], [1, 155, 1, 153], [1, 156, 1, 154], [1, 157, 1, 155], [1, 158, 1, 156], [1, 159, 1, 157], [1, 160, 1, 158], [1, 161, 1, 159], [1, 162, 1, 160], [1, 163, 1, 161], [1, 164, 1, 162], [1, 165, 1, 163], [1, 166, 1, 164], [1, 167, 1, 165], [1, 168, 1, 166], [1, 169, 1, 167], [4, 169, 1, 168], [1, 171, 4, 170], [1, 172, 1, 170], [1, 173, 1, 171], [1, 174, 1, 172], [1, 175, 1, 173], [1, 176, 1, 174], [1, 177, 1, 175], [1, 178, 1, 176], [1, 179, 1, 177], [1, 180, 1, 178], [1, 181, 1, 179], [1, 182, 1, 180], [1, 183, 1, 181], [1, 184, 1, 182], [1, 185, 1, 183], [1, 186, 1, 184], [1, 187, 1, 185], [1, 188, 1, 186], [1, 189, 1, 187], [1, 190, 1, 188], [4, 190, 1, 189], [1, 192, 4, 191], [1, 193, 1, 191], [1, 194, 1, 192], [1, 195, 1, 193], [1, 196, 1, 194], [1, 197, 1, 195], [1, 198, 1, 196], [1, 199, 1, 197], [1, 200, 1, 198], [1, 201, 1, 199], [1, 202, 1, 200], [1, 203, 1, 201], [1, 204, 1, 202], [1, 205, 1, 203], [1, 206, 1, 204], [1, 207, 1, 205], [1, 208, 1, 206], [1, 209, 1, 207], [1, 210, 1, 208], [1, 211, 1, 209], [4, 211, 1, 210], [1, 213, 4, 212], [1, 214, 1, 212], [1, 215, 1, 213], [1, 216, 1, 214], [1, 217, 1, 215], [1, 218, 1, 216], [1, 219, 1, 217], [1, 220, 1, 218], [1, 221, 1, 219], [1, 222, 1, 220], [1, 223, 1, 221], [1, 224, 1, 222], [1, 225, 1, 223], [1, 226, 1, 224], [1, 227, 1, 225], [1, 228, 1, 226], [1, 229, 1, 227], [1, 230, 1, 228], [1, 231, 1, 229], [1, 232, 1, 230], [4, 232, 1, 231], [1, 234, 4, 233], [1, 235, 1, 233], [1, 236, 1, 234], [1, 237, 1, 235], [1, 238, 1, 236], [1, 239, 1, 237], [1, 240, 1, 238], [1, 241, 1, 239], [1, 242, 1, 240], [1, 243, 1, 241], [1, 244, 1, 242], [1, 245, 1, 243], [1, 246, 1, 244], [1, 247, 1, 245], [1, 248, 1, 246], [1, 249, 1, 247], [1, 250, 1, 248], [1, 251, 1, 249], [1, 252, 1, 250], [1, 253, 1, 251], [4, 253, 1, 252], [1, 255, 4, 254], [1, 256, 1, 254], [1, 257, 1, 255], [1, 258, 1, 256], [1, 7, 1, 257], [-1, -1, -1, -1], [-1, -1, -1, -1], [-1, -1, -1, -1], [-1, -1, -1, -1], [-1, -1, -1, -1], [-1, -1, -1, -1], [-1, -1, -1, -1], [-1, -1, -1, -1], [-1, -1, -1, -1], [-1, -1, -1, -1], [-1, -1, -1, -1], [-1, -1, -1, -1], [-1, -1, -1, -1], [-1, -1, -1, -1]], 'stapLoop': [], 'scafLoop': [], 'loop': [0, 0, 0, 0, 0, 0, 0, 0, 0, 0, 0, 0, 0, 0, 0, 0, 0, 0, 0, 0, 0, 0, 0, 0, 0, 0, 0, 0, 0, 0, 0, 0, 0, 0, 0, 0, 0, 0, 0, 0, 0, 0, 0, 0, 0, 0, 0, 0, 0, 0, 0, 0, 0, 0, 0, 0, 0, 0, 0, 0, 0, 0, 0, 0, 0, 0, 0, 0, 0, 0, 0, 0, 0, 0, 0, 0, 0, 0, 0, 0, 0, 0, 0, 0, 0, 0, 0, 0, 0, 0, 0, 0, 0, 0, 0, 0, 0, 0, 0, 0, 0, 0, 0, 0, 0, 0, 0, 0, 0, 0, 0, 0, 0, 0, 0, 0, 0, 0, 0, 0, 0, 0, 0, 0, 0, 0, 0, 0, 0, 0, 0, 0, 0, 0, 0, 0, 0, 0, 0, 0, 0, 0, 0, 0, 0, 0, 0, 0, 0, 0, 0, 0, 0, 0, 0, 0, 0, 0, 0, 0, 0, 0, 0, 0, 0, 0, 0, 0, 0, 0, 0, 0, 0, 0, 0, 0, 0, 0, 0, 0, 0, 0, 0, 0, 0, 0, 0, 0, 0, 0, 0, 0, 0, 0, 0, 0, 0, 0, 0, 0, 0, 0, 0, 0, 0, 0, 0, 0, 0, 0, 0, 0, 0, 0, 0, 0, 0, 0, 0, 0, 0, 0, 0, 0, 0, 0, 0, 0, 0, 0, 0, 0, 0, 0, 0, 0, 0, 0, 0, 0, 0, 0, 0, 0, 0, 0, 0, 0, 0, 0, 0, 0, 0, 0, 0, 0, 0, 0, 0, 0, 0, 0, 0, 0, 0, 0, 0, 0, 0, 0, 0, 0, 0], 'row': 11}, {'col': 29, 'stap_colors': [[34, 16225054], [76, 16225054], [118, 16225054], [160, 16225054], [202, 16225054], [244, 16225054], [34, 16225054], [76, 16225054], [118, 16225054], [160, 16225054], [202, 16225054], [244, 16225054]], 'num': 4, 'stap': [[-1, -1, -1, -1], [-1, -1, -1, -1], [-1, -1, -1, -1], [-1, -1, -1, -1], [-1, -1, -1, -1], [-1, -1, -1, -1], [-1, -1, -1, -1], [4, 8, 4, 258], [4, 9, 4, 7], [4, 10, 4, 8], [4, 11, 4, 9], [4, 12, 4, 10], [4, 13, 4, 11], [4, 14, 4, 12], [4, 15, 4, 13], [4, 16, 4, 14], [4, 17, 4, 15], [4, 18, 4, 16], [4, 19, 4, 17], [4, 20, 4, 18], [4, 21, 4, 19], [4, 22, 4, 20], [4, 23, 4, 21], [4, 24, 4, 22], [4, 25, 4, 23], [4, 26, 4, 24], [4, 27, 4, 25], [4, 28, 4, 26], [4, 29, 4, 27], [4, 30, 4, 28], [4, 31, 4, 29], [4, 32, 4, 30], [4, 33, 4, 31], [4, 34, 4, 32], [-1, -1, 4, 33], [4, 36, -1, -1], [4, 37, 4, 35], [4, 38, 4, 36], [4, 39, 4, 37], [4, 40, 4, 38], [4, 41, 4, 39], [4, 42, 4, 40], [4, 43, 4, 41], [4, 44, 4, 42], [4, 45, 4, 43], [4, 46, 4, 44], [4, 47, 4, 45], [4, 48, 4, 46], [4, 49, 4, 47], [4, 50, 4, 48], [4, 51, 4, 49], [4, 52, 4, 50], [4, 53, 4, 51], [4, 54, 4, 52], [4, 55, 4, 53], [4, 56, 4, 54], [4, 57, 4, 55], [4, 58, 4, 56], [4, 59, 4, 57], [4, 60, 4, 58], [4, 61, 4, 59], [4, 62, 4, 60], [4, 63, 4, 61], [4, 64, 4, 62], [4, 65, 4, 63], [4, 66, 4, 64], [4, 67, 4, 65], [4, 68, 4, 66], [4, 69, 4, 67], [4, 70, 4, 68], [4, 71, 4, 69], [4, 72, 4, 70], [4, 73, 4, 71], [4, 74, 4, 72], [4, 75, 4, 73], [4, 76, 4, 74], [-1, -1, 4, 75], [4, 78, -1, -1], [4, 79, 4, 77], [4, 80, 4, 78], [4, 81, 4, 79], [4, 82, 4, 80], [4, 83, 4, 81], [4, 84, 4, 82], [4, 85, 4, 83], [4, 86, 4, 84], [4, 87, 4, 85], [4, 88, 4, 86], [4, 89, 4, 87], [4, 90, 4, 88], [4, 91, 4, 89], [4, 92, 4, 90], [4, 93, 4, 91], [4, 94, 4, 92], [4, 95, 4, 93], [4, 96, 4, 94], [4, 97, 4, 95], [4, 98, 4, 96], [4, 99, 4, 97], [4, 100, 4, 98], [4, 101, 4, 99], [4, 102, 4, 100], [4, 103, 4, 101], [4, 104, 4, 102], [4, 105, 4, 103], [4, 106, 4, 104], [4, 107, 4, 105], [4, 108, 4, 106], [4, 109, 4, 107], [4, 110, 4, 108], [4, 111, 4, 109], [4, 112, 4, 110], [4, 113, 4, 111], [4, 114, 4, 112], [4, 115, 4, 113], [4, 116, 4, 114], [4, 117, 4, 115], [4, 118, 4, 116], [-1, -1, 4, 117], [4, 120, -1, -1], [4, 121, 4, 119], [4, 122, 4, 120], [4, 123, 4, 121], [4, 124, 4, 122], [4, 125, 4, 123], [4, 126, 4, 124], [4, 127, 4, 125], [4, 128, 4, 126], [4, 129, 4, 127], [4, 130, 4, 128], [4, 131, 4, 129], [4, 132, 4, 130], [4, 133, 4, 131], [4, 134, 4, 132], [4, 135, 4, 133], [4, 136, 4, 134], [4, 137, 4, 135], [4, 138, 4, 136], [4, 139, 4, 137], [4, 140, 4, 138], [4, 141, 4, 139], [4, 142, 4, 140], [4, 143, 4, 141], [4, 144, 4, 142], [4, 145, 4, 143], [4, 146, 4, 144], [4, 147, 4, 145], [4, 148, 4, 146], [4, 149, 4, 147], [4, 150, 4, 148], [4, 151, 4, 149], [4, 152, 4, 150], [4, 153, 4, 151], [4, 154, 4, 152], [4, 155, 4, 153], [4, 156, 4, 154], [4, 157, 4, 155], [4, 158, 4, 156], [4, 159, 4, 157], [4, 160, 4, 158], [-1, -1, 4, 159], [4, 162, -1, -1], [4, 163, 4, 161], [4, 164, 4, 162], [4, 165, 4, 163], [4, 166, 4, 164], [4, 167, 4, 165], [4, 168, 4, 166], [4, 169, 4, 167], [4, 170, 4, 168], [4, 171, 4, 169], [4, 172, 4, 170], [4, 173, 4, 171], [4, 174, 4, 172], [4, 175, 4, 173], [4, 176, 4, 174], [4, 177, 4, 175], [4, 178, 4, 176], [4, 179, 4, 177], [4, 180, 4, 178], [4, 181, 4, 179], [4, 182, 4, 180], [4, 183, 4, 181], [4, 184, 4, 182], [4, 185, 4, 183], [4, 186, 4, 184], [4, 187, 4, 185], [4, 188, 4, 186], [4, 189, 4, 187], [4, 190, 4, 188], [4, 191, 4, 189], [4, 192, 4, 190], [4, 193, 4, 191], [4, 194, 4, 192], [4, 195, 4, 193], [4, 196, 4, 194], [4, 197, 4, 195], [4, 198, 4, 196], [4, 199, 4, 197], [4, 200, 4, 198], [4, 201, 4, 199], [4, 202, 4, 200], [-1, -1, 4, 201], [4, 204, -1, -1], [4, 205, 4, 203], [4, 206, 4, 204], [4, 207, 4, 205], [4, 208, 4, 206], [4, 209, 4, 207], [4, 210, 4, 208], [4, 211, 4, 209], [4, 212, 4, 210], [4, 213, 4, 211], [4, 214, 4, 212], [4, 215, 4, 213], [4, 216, 4, 214], [4, 217, 4, 215], [4, 218, 4, 216], [4, 219, 4, 217], [4, 220, 4, 218], [4, 221, 4, 219], [4, 222, 4, 220], [4, 223, 4, 221], [4, 224, 4, 222], [4, 225, 4, 223], [4, 226, 4, 224], [4, 227, 4, 225], [4, 228, 4, 226], [4, 229, 4, 227], [4, 230, 4, 228], [4, 231, 4, 229], [4, 232, 4, 230], [4, 233, 4, 231], [4, 234, 4, 232], [4, 235, 4, 233], [4, 236, 4, 234], [4, 237, 4, 235], [4, 238, 4, 236], [4, 239, 4, 237], [4, 240, 4, 238], [4, 241, 4, 239], [4, 242, 4, 240], [4, 243, 4, 241], [4, 244, 4, 242], [-1, -1, 4, 243], [4, 246, -1, -1], [4, 247, 4, 245], [4, 248, 4, 246], [4, 249, 4, 247], [4, 250, 4, 248], [4, 251, 4, 249], [4, 252, 4, 250], [4, 253, 4, 251], [4, 254, 4, 252], [4, 255, 4, 253], [4, 256, 4, 254], [4, 257, 4, 255], [4, 258, 4, 256], [4, 7, 4, 257], [-1, -1, -1, -1], [-1, -1, -1, -1], [-1, -1, -1, -1], [-1, -1, -1, -1], [-1, -1, -1, -1], [-1, -1, -1, -1], [-1, -1, -1, -1], [-1, -1, -1, -1], [-1, -1, -1, -1], [-1, -1, -1, -1], [-1, -1, -1, -1], [-1, -1, -1, -1], [-1, -1, -1, -1], [-1, -1, -1, -1]], 'skip': [0, 0, 0, 0, 0, 0, 0, 0, 0, 0, 0, 0, 0, 0, 0, 0, 0, 0, 0, 0, 0, 0, 0, 0, 0, 0, 0, 0, 0, 0, 0, 0, 0, 0, 0, 0, 0, 0, 0, 0, 0, 0, 0, 0, 0, 0, 0, 0, 0, 0, 0, 0, 0, 0, 0, 0, 0, 0, 0, 0, 0, 0, 0, 0, 0, 0, 0, 0, 0, 0, 0, 0, 0, 0, 0, 0, 0, 0, 0, 0, 0, 0, 0, 0, 0, 0, 0, 0, 0, 0, 0, 0, 0, 0, 0, 0, 0, 0, 0, 0, 0, 0, 0, 0, 0, 0, 0, 0, 0, 0, 0, 0, 0, 0, 0, 0, 0, 0, 0, 0, 0, 0, 0, 0, 0, 0, 0, 0, 0, 0, 0, 0, 0, 0, 0, 0, 0, 0, 0, 0, 0, 0, 0, 0, 0, 0, 0, 0, 0, 0, 0, 0, 0, 0, 0, 0, 0, 0, 0, 0, 0, 0, 0, 0, 0, 0, 0, 0, 0, 0, 0, 0, 0, 0, 0, 0, 0, 0, 0, 0, 0, 0, 0, 0, 0, 0, 0, 0, 0, 0, 0, 0, 0, 0, 0, 0, 0, 0, 0, 0, 0, 0, 0, 0, 0, 0, 0, 0, 0, 0, 0, 0, 0, 0, 0, 0, 0, 0, 0, 0, 0, 0, 0, 0, 0, 0, 0, 0, 0, 0, 0, 0, 0, 0, 0, 0, 0, 0, 0, 0, 0, 0, 0, 0, 0, 0, 0, 0, 0, 0, 0, 0, 0, 0, 0, 0, 0, 0, 0, 0, 0, 0, 0, 0, 0, 0, 0, 0, 0, 0, 0, 0, 0], 'scaf': [[-1, -1, -1, -1], [-1, -1, -1, -1], [-1, -1, -1, -1], [-1, -1, -1, -1], [-1, -1, -1, -1], [-1, -1, -1, -1], [-1, -1, -1, -1], [4, 258, 4, 8], [4, 7, 4, 9], [4, 8, 4, 10], [4, 9, 4, 11], [4, 10, 4, 12], [4, 11, 4, 13], [4, 12, 4, 14], [4, 13, 4, 15], [4, 14, 3, 15], [3, 16, 4, 17], [4, 16, 4, 18], [4, 17, 4, 19], [4, 18, 4, 20], [4, 19, 4, 21], [4, 20, 4, 22], [4, 21, 1, 22], [1, 23, 4, 24], [4, 23, 4, 25], [4, 24, 4, 26], [4, 25, 4, 27], [4, 26, 4, 28], [4, 27, 4, 29], [4, 28, 4, 30], [4, 29, 4, 31], [4, 30, 4, 32], [4, 31, 4, 33], [4, 32, 4, 34], [4, 33, 4, 35], [4, 34, 4, 36], [4, 35, 3, 36], [3, 37, 4, 38], [4, 37, 4, 39], [4, 38, 4, 40], [4, 39, 4, 41], [4, 40, 4, 42], [4, 41, 4, 43], [4, 42, 1, 43], [1, 44, 4, 45], [4, 44, 4, 46], [4, 45, 4, 47], [4, 46, 4, 48], [4, 47, 4, 49], [4, 48, 4, 50], [4, 49, 4, 51], [4, 50, 4, 52], [4, 51, 4, 53], [4, 52, 4, 54], [4, 53, 4, 55], [4, 54, 4, 56], [4, 55, 4, 57], [4, 56, 3, 57], [3, 58, 4, 59], [4, 58, 4, 60], [4, 59, 4, 61], [4, 60, 4, 62], [4, 61, 4, 63], [4, 62, 4, 64], [4, 63, 1, 64], [1, 65, 4, 66], [4, 65, 4, 67], [4, 66, 4, 68], [4, 67, 4, 69], [4, 68, 4, 70], [4, 69, 4, 71], [4, 70, 4, 72], [4, 71, 4, 73], [4, 72, 4, 74], [4, 73, 4, 75], [4, 74, 4, 76], [4, 75, 4, 77], [4, 76, 4, 78], [4, 77, 3, 78], [3, 79, 4, 80], [4, 79, 4, 81], [4, 80, 4, 82], [4, 81, 4, 83], [4, 82, 4, 84], [4, 83, 4, 85], [4, 84, 1, 85], [1, 86, 4, 87], [4, 86, 4, 88], [4, 87, 4, 89], [4, 88, 4, 90], [4, 89, 4, 91], [4, 90, 4, 92], [4, 91, 4, 93], [4, 92, 4, 94], [4, 93, 4, 95], [4, 94, 4, 96], [4, 95, 4, 97], [4, 96, 4, 98], [4, 97, 4, 99], [4, 98, 3, 99], [3, 100, 4, 101], [4, 100, 4, 102], [4, 101, 4, 103], [4, 102, 4, 104], [4, 103, 4, 105], [4, 104, 4, 106], [4, 105, 1, 106], [1, 107, 4, 108], [4, 107, 4, 109], [4, 108, 4, 110], [4, 109, 4, 111], [4, 110, 4, 112], [4, 111, 4, 113], [4, 112, 4, 114], [4, 113, 4, 115], [4, 114, 4, 116], [4, 115, 4, 117], [4, 116, 4, 118], [4, 117, 4, 119], [4, 118, 4, 120], [4, 119, 3, 120], [3, 121, 4, 122], [4, 121, 4, 123], [4, 122, 4, 124], [4, 123, 4, 125], [4, 124, 4, 126], [4, 125, 4, 127], [4, 126, 1, 127], [1, 128, 4, 129], [4, 128, 4, 130], [4, 129, 4, 131], [4, 130, 4, 132], [4, 131, 4, 133], [4, 132, 4, 134], [4, 133, 4, 135], [4, 134, 4, 136], [4, 135, 4, 137], [4, 136, 4, 138], [4, 137, 4, 139], [4, 138, 4, 140], [4, 139, 4, 141], [4, 140, 3, 141], [3, 142, 4, 143], [4, 142, 4, 144], [4, 143, 4, 145], [4, 144, 4, 146], [4, 145, 4, 147], [4, 146, 4, 148], [4, 147, 1, 148], [1, 149, 4, 150], [4, 149, 4, 151], [4, 150, 4, 152], [4, 151, 4, 153], [4, 152, 4, 154], [4, 153, 4, 155], [4, 154, 4, 156], [4, 155, 4, 157], [4, 156, 4, 158], [4, 157, 4, 159], [4, 158, 4, 160], [4, 159, 4, 161], [4, 160, 4, 162], [4, 161, 3, 162], [3, 163, 4, 164], [4, 163, 4, 165], [4, 164, 4, 166], [4, 165, 4, 167], [4, 166, 4, 168], [4, 167, 4, 169], [4, 168, 1, 169], [1, 170, 4, 171], [4, 170, 4, 172], [4, 171, 4, 173], [4, 172, 4, 174], [4, 173, 4, 175], [4, 174, 4, 176], [4, 175, 4, 177], [4, 176, 4, 178], [4, 177, 4, 179], [4, 178, 4, 180], [4, 179, 4, 181], [4, 180, 4, 182], [4, 181, 4, 183], [4, 182, 3, 183], [3, 184, 4, 185], [4, 184, 4, 186], [4, 185, 4, 187], [4, 186, 4, 188], [4, 187, 4, 189], [4, 188, 4, 190], [4, 189, 1, 190], [1, 191, 4, 192], [4, 191, 4, 193], [4, 192, 4, 194], [4, 193, 4, 195], [4, 194, 4, 196], [4, 195, 4, 197], [4, 196, 4, 198], [4, 197, 4, 199], [4, 198, 4, 200], [4, 199, 4, 201], [4, 200, 4, 202], [4, 201, 4, 203], [4, 202, 4, 204], [4, 203, 3, 204], [3, 205, 4, 206], [4, 205, 4, 207], [4, 206, 4, 208], [4, 207, 4, 209], [4, 208, 4, 210], [4, 209, 4, 211], [4, 210, 1, 211], [1, 212, 4, 213], [4, 212, 4, 214], [4, 213, 4, 215], [4, 214, 4, 216], [4, 215, 4, 217], [4, 216, 4, 218], [4, 217, 4, 219], [4, 218, 4, 220], [4, 219, 4, 221], [4, 220, 4, 222], [4, 221, 4, 223], [4, 222, 4, 224], [4, 223, 4, 225], [4, 224, 3, 225], [3, 226, 4, 227], [4, 226, 4, 228], [4, 227, 4, 229], [4, 228, 4, 230], [4, 229, 4, 231], [4, 230, 4, 232], [4, 231, 1, 232], [1, 233, 4, 234], [4, 233, 4, 235], [4, 234, 4, 236], [4, 235, 4, 237], [4, 236, 4, 238], [4, 237, 4, 239], [4, 238, 4, 240], [4, 239, 4, 241], [4, 240, 4, 242], [4, 241, 4, 243], [4, 242, 4, 244], [4, 243, 4, 245], [4, 244, 4, 246], [4, 245, 3, 246], [3, 247, 4, 248], [4, 247, 4, 249], [4, 248, 4, 250], [4, 249, 4, 251], [4, 250, 4, 252], [4, 251, 4, 253], [4, 252, 1, 253], [1, 254, 4, 255], [4, 254, 4, 256], [4, 255, 4, 257], [4, 256, 4, 258], [4, 257, 4, 7], [-1, -1, -1, -1], [-1, -1, -1, -1], [-1, -1, -1, -1], [-1, -1, -1, -1], [-1, -1, -1, -1], [-1, -1, -1, -1], [-1, -1, -1, -1], [-1, -1, -1, -1], [-1, -1, -1, -1], [-1, -1, -1, -1], [-1, -1, -1, -1], [-1, -1, -1, -1], [-1, -1, -1, -1], [-1, -1, -1, -1]], 'stapLoop': [], 'scafLoop': [], 'loop': [0, 0, 0, 0, 0, 0, 0, 0, 0, 0, 1, 0, 0, 0, 0, 0, 0, 0, 0, 0, 0, 0, 0, 0, 1, 0, 0, 0, 0, 0, 0, 0, 0, 0, 0, 0, 0, 0, 1, 0, 0, 0, 0, 0, 0, 0, 0, 0, 0, 0, 0, 0, 1, 0, 0, 0, 0, 0, 0, 0, 0, 0, 0, 0, 0, 0, 1, 0, 0, 0, 0, 0, 0, 0, 0, 0, 0, 0, 0, 0, 1, 0, 0, 0, 0, 0, 0, 0, 0, 0, 0, 0, 0, 0, 1, 0, 0, 0, 0, 0, 0, 0, 0, 0, 0, 0, 0, 0, 1, 0, 0, 0, 0, 0, 0, 0, 0, 0, 0, 0, 0, 0, 1, 0, 0, 0, 0, 0, 0, 0, 0, 0, 0, 0, 0, 0, 1, 0, 0, 0, 0, 0, 0, 0, 0, 0, 0, 0, 0, 0, 1, 0, 0, 0, 0, 0, 0, 0, 0, 0, 0, 0, 0, 0, 1, 0, 0, 0, 0, 0, 0, 0, 0, 0, 0, 0, 0, 0, 1, 0, 0, 0, 0, 0, 0, 0, 0, 0, 0, 0, 0, 0, 1, 0, 0, 0, 0, 0, 0, 0, 0, 0, 0, 0, 0, 0, 1, 0, 0, 0, 0, 0, 0, 0, 0, 0, 0, 0, 0, 0, 1, 0, 0, 0, 0, 0, 0, 0, 0, 0, 0, 0, 0, 0, 1, 0, 0, 0, 0, 0, 0, 0, 0, 0, 0, 0, 0, 0, 1, 0, 0, 0, 0, 0, 0, 0, 0, 0, 0, 0, 0, 0, 0, 0, 0, 0, 0, 0, 0, 0, 0, 0, 0], 'row': 11}, {'col': 28, 'stap_colors': [[34, 5749504], [76, 5749504], [118, 5749504], [160, 5749504], [202, 5749504], [244, 5749504], [34, 5749504], [76, 5749504], [118, 5749504], [160, 5749504], [202, 5749504], [244, 5749504]], 'num': 6, 'stap': [[-1, -1, -1, -1], [-1, -1, -1, -1], [-1, -1, -1, -1], [-1, -1, -1, -1], [-1, -1, -1, -1], [-1, -1, -1, -1], [-1, -1, -1, -1], [6, 8, 6, 258], [6, 9, 6, 7], [6, 10, 6, 8], [6, 11, 6, 9], [6, 12, 6, 10], [6, 13, 6, 11], [3, 13, 6, 12], [6, 15, 3, 14], [6, 16, 6, 14], [6, 17, 6, 15], [6, 18, 6, 16], [6, 19, 6, 17], [6, 20, 6, 18], [6, 21, 6, 19], [6, 22, 6, 20], [6, 23, 6, 21], [6, 24, 6, 22], [6, 25, 6, 23], [6, 26, 6, 24], [6, 27, 6, 25], [6, 28, 6, 26], [6, 29, 6, 27], [6, 30, 6, 28], [6, 31, 6, 29], [6, 32, 6, 30], [6, 33, 6, 31], [6, 34, 6, 32], [-1, -1, 6, 33], [6, 36, -1, -1], [6, 37, 6, 35], [6, 38, 6, 36], [6, 39, 6, 37], [6, 40, 6, 38], [6, 41, 6, 39], [6, 42, 6, 40], [6, 43, 6, 41], [6, 44, 6, 42], [6, 45, 6, 43], [6, 46, 6, 44], [6, 47, 6, 45], [6, 48, 6, 46], [6, 49, 6, 47], [6, 50, 6, 48], [6, 51, 6, 49], [6, 52, 6, 50], [6, 53, 6, 51], [6, 54, 6, 52], [6, 55, 6, 53], [3, 55, 6, 54], [6, 57, 3, 56], [6, 58, 6, 56], [6, 59, 6, 57], [6, 60, 6, 58], [6, 61, 6, 59], [6, 62, 6, 60], [6, 63, 6, 61], [6, 64, 6, 62], [6, 65, 6, 63], [6, 66, 6, 64], [6, 67, 6, 65], [6, 68, 6, 66], [6, 69, 6, 67], [6, 70, 6, 68], [6, 71, 6, 69], [6, 72, 6, 70], [6, 73, 6, 71], [6, 74, 6, 72], [6, 75, 6, 73], [6, 76, 6, 74], [-1, -1, 6, 75], [6, 78, -1, -1], [6, 79, 6, 77], [6, 80, 6, 78], [6, 81, 6, 79], [6, 82, 6, 80], [6, 83, 6, 81], [6, 84, 6, 82], [6, 85, 6, 83], [6, 86, 6, 84], [6, 87, 6, 85], [6, 88, 6, 86], [6, 89, 6, 87], [6, 90, 6, 88], [6, 91, 6, 89], [6, 92, 6, 90], [6, 93, 6, 91], [6, 94, 6, 92], [6, 95, 6, 93], [6, 96, 6, 94], [6, 97, 6, 95], [3, 97, 6, 96], [6, 99, 3, 98], [6, 100, 6, 98], [6, 101, 6, 99], [6, 102, 6, 100], [6, 103, 6, 101], [6, 104, 6, 102], [6, 105, 6, 103], [6, 106, 6, 104], [6, 107, 6, 105], [6, 108, 6, 106], [6, 109, 6, 107], [6, 110, 6, 108], [6, 111, 6, 109], [6, 112, 6, 110], [6, 113, 6, 111], [6, 114, 6, 112], [6, 115, 6, 113], [6, 116, 6, 114], [6, 117, 6, 115], [6, 118, 6, 116], [-1, -1, 6, 117], [6, 120, -1, -1], [6, 121, 6, 119], [6, 122, 6, 120], [6, 123, 6, 121], [6, 124, 6, 122], [6, 125, 6, 123], [6, 126, 6, 124], [6, 127, 6, 125], [6, 128, 6, 126], [6, 129, 6, 127], [6, 130, 6, 128], [6, 131, 6, 129], [6, 132, 6, 130], [6, 133, 6, 131], [6, 134, 6, 132], [6, 135, 6, 133], [6, 136, 6, 134], [6, 137, 6, 135], [6, 138, 6, 136], [6, 139, 6, 137], [3, 139, 6, 138], [6, 141, 3, 140], [6, 142, 6, 140], [6, 143, 6, 141], [6, 144, 6, 142], [6, 145, 6, 143], [6, 146, 6, 144], [6, 147, 6, 145], [6, 148, 6, 146], [6, 149, 6, 147], [6, 150, 6, 148], [6, 151, 6, 149], [6, 152, 6, 150], [6, 153, 6, 151], [6, 154, 6, 152], [6, 155, 6, 153], [6, 156, 6, 154], [6, 157, 6, 155], [6, 158, 6, 156], [6, 159, 6, 157], [6, 160, 6, 158], [-1, -1, 6, 159], [6, 162, -1, -1], [6, 163, 6, 161], [6, 164, 6, 162], [6, 165, 6, 163], [6, 166, 6, 164], [6, 167, 6, 165], [6, 168, 6, 166], [6, 169, 6, 167], [6, 170, 6, 168], [6, 171, 6, 169], [6, 172, 6, 170], [6, 173, 6, 171], [6, 174, 6, 172], [6, 175, 6, 173], [6, 176, 6, 174], [6, 177, 6, 175], [6, 178, 6, 176], [6, 179, 6, 177], [6, 180, 6, 178], [6, 181, 6, 179], [3, 181, 6, 180], [6, 183, 3, 182], [6, 184, 6, 182], [6, 185, 6, 183], [6, 186, 6, 184], [6, 187, 6, 185], [6, 188, 6, 186], [6, 189, 6, 187], [6, 190, 6, 188], [6, 191, 6, 189], [6, 192, 6, 190], [6, 193, 6, 191], [6, 194, 6, 192], [6, 195, 6, 193], [6, 196, 6, 194], [6, 197, 6, 195], [6, 198, 6, 196], [6, 199, 6, 197], [6, 200, 6, 198], [6, 201, 6, 199], [6, 202, 6, 200], [-1, -1, 6, 201], [6, 204, -1, -1], [6, 205, 6, 203], [6, 206, 6, 204], [6, 207, 6, 205], [6, 208, 6, 206], [6, 209, 6, 207], [6, 210, 6, 208], [6, 211, 6, 209], [6, 212, 6, 210], [6, 213, 6, 211], [6, 214, 6, 212], [6, 215, 6, 213], [6, 216, 6, 214], [6, 217, 6, 215], [6, 218, 6, 216], [6, 219, 6, 217], [6, 220, 6, 218], [6, 221, 6, 219], [6, 222, 6, 220], [6, 223, 6, 221], [3, 223, 6, 222], [6, 225, 3, 224], [6, 226, 6, 224], [6, 227, 6, 225], [6, 228, 6, 226], [6, 229, 6, 227], [6, 230, 6, 228], [6, 231, 6, 229], [6, 232, 6, 230], [6, 233, 6, 231], [6, 234, 6, 232], [6, 235, 6, 233], [6, 236, 6, 234], [6, 237, 6, 235], [6, 238, 6, 236], [6, 239, 6, 237], [6, 240, 6, 238], [6, 241, 6, 239], [6, 242, 6, 240], [6, 243, 6, 241], [6, 244, 6, 242], [-1, -1, 6, 243], [6, 246, -1, -1], [6, 247, 6, 245], [6, 248, 6, 246], [6, 249, 6, 247], [6, 250, 6, 248], [6, 251, 6, 249], [6, 252, 6, 250], [6, 253, 6, 251], [6, 254, 6, 252], [6, 255, 6, 253], [6, 256, 6, 254], [6, 257, 6, 255], [6, 258, 6, 256], [6, 7, 6, 257], [-1, -1, -1, -1], [-1, -1, -1, -1], [-1, -1, -1, -1], [-1, -1, -1, -1], [-1, -1, -1, -1], [-1, -1, -1, -1], [-1, -1, -1, -1], [-1, -1, -1, -1], [-1, -1, -1, -1], [-1, -1, -1, -1], [-1, -1, -1, -1], [-1, -1, -1, -1], [-1, -1, -1, -1], [-1, -1, -1, -1]], 'skip': [0, 0, 0, 0, 0, 0, 0, 0, 0, -1, 0, 0, 0, 0, 0, 0, -1, 0, -1, 0, 0, 0, 0, -1, 0, -1, 0, 0, 0, 0, -1, 0, 0, 0, 0, 0, 0, -1, 0, -1, 0, 0, 0, 0, -1, 0, -1, 0, 0, 0, 0, -1, 0, 0, 0, 0, 0, 0, -1, 0, -1, 0, 0, 0, 0, -1, 0, -1, 0, 0, 0, 0, -1, 0, 0, 0, 0, 0, 0, -1, 0, -1, 0, 0, 0, 0, -1, 0, -1, 0, 0, 0, 0, -1, 0, 0, 0, 0, 0, 0, -1, 0, -1, 0, 0, 0, 0, -1, 0, -1, 0, 0, 0, 0, -1, 0, 0, 0, 0, 0, 0, -1, 0, -1, 0, 0, 0, 0, -1, 0, -1, 0, 0, 0, 0, -1, 0, 0, 0, 0, 0, 0, -1, 0, -1, 0, 0, 0, 0, -1, 0, -1, 0, 0, 0, 0, -1, 0, 0, 0, 0, 0, 0, -1, 0, -1, 0, 0, 0, 0, -1, 0, -1, 0, 0, 0, 0, -1, 0, 0, 0, 0, 0, 0, -1, 0, -1, 0, 0, 0, 0, -1, 0, -1, 0, 0, 0, 0, -1, 0, 0, 0, 0, 0, 0, -1, 0, -1, 0, 0, 0, 0, -1, 0, -1, 0, 0, 0, 0, -1, 0, 0, 0, 0, 0, 0, -1, 0, -1, 0, 0, 0, 0, -1, 0, -1, 0, 0, 0, 0, -1, 0, 0, 0, 0, 0, 0, -1, 0, -1, 0, 0, 0, 0, -1, 0, -1, 0, 0, 0, 0, 0, 0, 0, 0, 0, 0, 0, 0, 0, 0, 0, 0], 'scaf': [[-1, -1, -1, -1], [-1, -1, -1, -1], [-1, -1, -1, -1], [-1, -1, -1, -1], [-1, -1, -1, -1], [-1, -1, -1, -1], [-1, -1, -1, -1], [6, 258, 6, 8], [6, 7, 6, 9], [6, 8, 6, 10], [6, 9, 6, 11], [6, 10, 6, 12], [6, 11, 6, 13], [6, 12, 6, 14], [6, 13, 6, 15], [6, 14, 6, 16], [6, 15, 6, 17], [6, 16, 6, 18], [6, 17, 6, 19], [6, 18, 6, 20], [6, 19, 6, 21], [6, 20, 6, 22], [6, 21, 6, 23], [6, 22, 6, 24], [6, 23, 6, 25], [6, 24, 6, 26], [6, 25, 6, 27], [6, 26, 6, 28], [6, 27, 6, 29], [6, 28, 6, 30], [6, 29, 6, 31], [6, 30, 6, 32], [6, 31, 6, 33], [6, 32, 6, 34], [6, 33, 6, 35], [6, 34, 6, 36], [6, 35, 6, 37], [6, 36, 6, 38], [6, 37, 6, 39], [6, 38, 6, 40], [6, 39, 6, 41], [6, 40, 6, 42], [6, 41, 6, 43], [6, 42, 6, 44], [6, 43, 6, 45], [6, 44, -1, -1], [-1, -1, 6, 47], [6, 46, 6, 48], [6, 47, 6, 49], [6, 48, 6, 50], [6, 49, 6, 51], [6, 50, 6, 52], [6, 51, 6, 53], [6, 52, 6, 54], [6, 53, 6, 55], [6, 54, 6, 56], [6, 55, 6, 57], [6, 56, 6, 58], [6, 57, 6, 59], [6, 58, 6, 60], [6, 59, 6, 61], [6, 60, 6, 62], [6, 61, 6, 63], [6, 62, 6, 64], [6, 63, 6, 65], [6, 64, 6, 66], [6, 65, 6, 67], [6, 66, 6, 68], [6, 67, 6, 69], [6, 68, 6, 70], [6, 69, 6, 71], [6, 70, 6, 72], [6, 71, 6, 73], [6, 72, 6, 74], [6, 73, 6, 75], [6, 74, 6, 76], [6, 75, 6, 77], [6, 76, 6, 78], [6, 77, 6, 79], [6, 78, 6, 80], [6, 79, 6, 81], [6, 80, 6, 82], [6, 81, 6, 83], [6, 82, 6, 84], [6, 83, 6, 85], [6, 84, 6, 86], [6, 85, 6, 87], [6, 86, -1, -1], [-1, -1, 6, 89], [6, 88, 6, 90], [6, 89, 6, 91], [6, 90, 6, 92], [6, 91, 6, 93], [6, 92, 6, 94], [6, 93, 6, 95], [6, 94, 6, 96], [6, 95, 6, 97], [6, 96, 6, 98], [6, 97, 6, 99], [6, 98, 6, 100], [6, 99, 6, 101], [6, 100, 6, 102], [6, 101, 6, 103], [6, 102, 6, 104], [6, 103, 6, 105], [6, 104, 6, 106], [6, 105, 6, 107], [6, 106, 6, 108], [6, 107, 6, 109], [6, 108, 6, 110], [6, 109, 6, 111], [6, 110, 6, 112], [6, 111, 6, 113], [6, 112, 6, 114], [6, 113, 6, 115], [6, 114, 6, 116], [6, 115, 6, 117], [6, 116, 6, 118], [6, 117, 6, 119], [6, 118, 6, 120], [6, 119, 6, 121], [6, 120, 6, 122], [6, 121, 6, 123], [6, 122, 6, 124], [6, 123, 6, 125], [6, 124, 6, 126], [6, 125, 6, 127], [6, 126, 6, 128], [6, 127, 6, 129], [6, 128, -1, -1], [-1, -1, 6, 131], [6, 130, 6, 132], [6, 131, 6, 133], [6, 132, 6, 134], [6, 133, 6, 135], [6, 134, 6, 136], [6, 135, 6, 137], [6, 136, 6, 138], [6, 137, 6, 139], [6, 138, 6, 140], [6, 139, 6, 141], [6, 140, 6, 142], [6, 141, 6, 143], [6, 142, 6, 144], [6, 143, 6, 145], [6, 144, 6, 146], [6, 145, 6, 147], [6, 146, 6, 148], [6, 147, 6, 149], [6, 148, 6, 150], [6, 149, 6, 151], [6, 150, 6, 152], [6, 151, 6, 153], [6, 152, 6, 154], [6, 153, 6, 155], [6, 154, 6, 156], [6, 155, 6, 157], [6, 156, 6, 158], [6, 157, 6, 159], [6, 158, 6, 160], [6, 159, 6, 161], [6, 160, 6, 162], [6, 161, 6, 163], [6, 162, 6, 164], [6, 163, 6, 165], [6, 164, 6, 166], [6, 165, 6, 167], [6, 166, 6, 168], [6, 167, 6, 169], [6, 168, 6, 170], [6, 169, 6, 171], [6, 170, -1, -1], [-1, -1, 6, 173], [6, 172, 6, 174], [6, 173, 6, 175], [6, 174, 6, 176], [6, 175, 6, 177], [6, 176, 6, 178], [6, 177, 6, 179], [6, 178, 6, 180], [6, 179, 6, 181], [6, 180, 6, 182], [6, 181, 6, 183], [6, 182, 6, 184], [6, 183, 6, 185], [6, 184, 6, 186], [6, 185, 6, 187], [6, 186, 6, 188], [6, 187, 6, 189], [6, 188, 6, 190], [6, 189, 6, 191], [6, 190, 6, 192], [6, 191, 6, 193], [6, 192, 6, 194], [6, 193, 6, 195], [6, 194, 6, 196], [6, 195, 6, 197], [6, 196, 6, 198], [6, 197, 6, 199], [6, 198, 6, 200], [6, 199, 6, 201], [6, 200, 6, 202], [6, 201, 6, 203], [6, 202, 6, 204], [6, 203, 6, 205], [6, 204, 6, 206], [6, 205, 6, 207], [6, 206, 6, 208], [6, 207, 6, 209], [6, 208, 6, 210], [6, 209, 6, 211], [6, 210, 6, 212], [6, 211, 6, 213], [6, 212, -1, -1], [-1, -1, 6, 215], [6, 214, 6, 216], [6, 215, 6, 217], [6, 216, 6, 218], [6, 217, 6, 219], [6, 218, 6, 220], [6, 219, 6, 221], [6, 220, 6, 222], [6, 221, 6, 223], [6, 222, 6, 224], [6, 223, 6, 225], [6, 224, 6, 226], [6, 225, 6, 227], [6, 226, 6, 228], [6, 227, 6, 229], [6, 228, 6, 230], [6, 229, 6, 231], [6, 230, 6, 232], [6, 231, 6, 233], [6, 232, 6, 234], [6, 233, 6, 235], [6, 234, 6, 236], [6, 235, 6, 237], [6, 236, 6, 238], [6, 237, 6, 239], [6, 238, 6, 240], [6, 239, 6, 241], [6, 240, 6, 242], [6, 241, 6, 243], [6, 242, 6, 244], [6, 243, 6, 245], [6, 244, 6, 246], [6, 245, 6, 247], [6, 246, 6, 248], [6, 247, 6, 249], [6, 248, 6, 250], [6, 249, 6, 251], [6, 250, 6, 252], [6, 251, 6, 253], [6, 252, 6, 254], [6, 253, 6, 255], [6, 254, -1, -1], [-1, -1, 6, 257], [6, 256, 6, 258], [6, 257, 6, 7], [-1, -1, -1, -1], [-1, -1, -1, -1], [-1, -1, -1, -1], [-1, -1, -1, -1], [-1, -1, -1, -1], [-1, -1, -1, -1], [-1, -1, -1, -1], [-1, -1, -1, -1], [-1, -1, -1, -1], [-1, -1, -1, -1], [-1, -1, -1, -1], [-1, -1, -1, -1], [-1, -1, -1, -1], [-1, -1, -1, -1]], 'stapLoop': [], 'scafLoop': [], 'loop': [0, 0, 0, 0, 0, 0, 0, 0, 0, 0, 0, 0, 0, 0, 0, 0, 0, 0, 0, 0, 0, 0, 0, 0, 0, 0, 0, 0, 0, 0, 0, 0, 0, 0, 0, 0, 0, 0, 0, 0, 0, 0, 0, 0, 0, 0, 0, 0, 0, 0, 0, 0, 0, 0, 0, 0, 0, 0, 0, 0, 0, 0, 0, 0, 0, 0, 0, 0, 0, 0, 0, 0, 0, 0, 0, 0, 0, 0, 0, 0, 0, 0, 0, 0, 0, 0, 0, 0, 0, 0, 0, 0, 0, 0, 0, 0, 0, 0, 0, 0, 0, 0, 0, 0, 0, 0, 0, 0, 0, 0, 0, 0, 0, 0, 0, 0, 0, 0, 0, 0, 0, 0, 0, 0, 0, 0, 0, 0, 0, 0, 0, 0, 0, 0, 0, 0, 0, 0, 0, 0, 0, 0, 0, 0, 0, 0, 0, 0, 0, 0, 0, 0, 0, 0, 0, 0, 0, 0, 0, 0, 0, 0, 0, 0, 0, 0, 0, 0, 0, 0, 0, 0, 0, 0, 0, 0, 0, 0, 0, 0, 0, 0, 0, 0, 0, 0, 0, 0, 0, 0, 0, 0, 0, 0, 0, 0, 0, 0, 0, 0, 0, 0, 0, 0, 0, 0, 0, 0, 0, 0, 0, 0, 0, 0, 0, 0, 0, 0, 0, 0, 0, 0, 0, 0, 0, 0, 0, 0, 0, 0, 0, 0, 0, 0, 0, 0, 0, 0, 0, 0, 0, 0, 0, 0, 0, 0, 0, 0, 0, 0, 0, 0, 0, 0, 0, 0, 0, 0, 0, 0, 0, 0, 0, 0, 0, 0, 0, 0, 0, 0, 0, 0, 0], 'row': 12}, {'col': 28, 'stap_colors': [[35, 5749504], [77, 5749504], [119, 5749504], [161, 5749504], [203, 5749504], [245, 5749504], [35, 5749504], [77, 5749504], [119, 5749504], [161, 5749504], [203, 5749504], [245, 5749504]], 'num': 3, 'stap': [[-1, -1, -1, -1], [-1, -1, -1, -1], [-1, -1, -1, -1], [-1, -1, -1, -1], [-1, -1, -1, -1], [-1, -1, -1, -1], [-1, -1, -1, -1], [3, 258, 3, 8], [3, 7, 3, 9], [3, 8, 3, 10], [3, 9, 3, 11], [3, 10, 3, 12], [3, 11, 3, 13], [3, 12, 6, 13], [6, 14, 3, 15], [3, 14, 3, 16], [3, 15, 3, 17], [3, 16, 3, 18], [3, 17, 3, 19], [3, 18, 3, 20], [3, 19, 3, 21], [3, 20, 3, 22], [3, 21, 3, 23], [3, 22, 3, 24], [3, 23, 3, 25], [3, 24, 3, 26], [3, 25, 3, 27], [3, 26, 3, 28], [3, 27, 3, 29], [3, 28, 3, 30], [3, 29, 3, 31], [3, 30, 3, 32], [3, 31, 3, 33], [3, 32, 3, 34], [3, 33, -1, -1], [-1, -1, 3, 36], [3, 35, 3, 37], [3, 36, 3, 38], [3, 37, 3, 39], [3, 38, 3, 40], [3, 39, 3, 41], [3, 40, 3, 42], [3, 41, 3, 43], [3, 42, 3, 44], [3, 43, 3, 45], [3, 44, 3, 46], [3, 45, 3, 47], [3, 46, 3, 48], [3, 47, 3, 49], [3, 48, 3, 50], [3, 49, 3, 51], [3, 50, 3, 52], [3, 51, 3, 53], [3, 52, 3, 54], [3, 53, 3, 55], [3, 54, 6, 55], [6, 56, 3, 57], [3, 56, 3, 58], [3, 57, 3, 59], [3, 58, 3, 60], [3, 59, 3, 61], [3, 60, 3, 62], [3, 61, 3, 63], [3, 62, 3, 64], [3, 63, 3, 65], [3, 64, 3, 66], [3, 65, 3, 67], [3, 66, 3, 68], [3, 67, 3, 69], [3, 68, 3, 70], [3, 69, 3, 71], [3, 70, 3, 72], [3, 71, 3, 73], [3, 72, 3, 74], [3, 73, 3, 75], [3, 74, 3, 76], [3, 75, -1, -1], [-1, -1, 3, 78], [3, 77, 3, 79], [3, 78, 3, 80], [3, 79, 3, 81], [3, 80, 3, 82], [3, 81, 3, 83], [3, 82, 3, 84], [3, 83, 3, 85], [3, 84, 3, 86], [3, 85, 3, 87], [3, 86, 3, 88], [3, 87, 3, 89], [3, 88, 3, 90], [3, 89, 3, 91], [3, 90, 3, 92], [3, 91, 3, 93], [3, 92, 3, 94], [3, 93, 3, 95], [3, 94, 3, 96], [3, 95, 3, 97], [3, 96, 6, 97], [6, 98, 3, 99], [3, 98, 3, 100], [3, 99, 3, 101], [3, 100, 3, 102], [3, 101, 3, 103], [3, 102, 3, 104], [3, 103, 3, 105], [3, 104, 3, 106], [3, 105, 3, 107], [3, 106, 3, 108], [3, 107, 3, 109], [3, 108, 3, 110], [3, 109, 3, 111], [3, 110, 3, 112], [3, 111, 3, 113], [3, 112, 3, 114], [3, 113, 3, 115], [3, 114, 3, 116], [3, 115, 3, 117], [3, 116, 3, 118], [3, 117, -1, -1], [-1, -1, 3, 120], [3, 119, 3, 121], [3, 120, 3, 122], [3, 121, 3, 123], [3, 122, 3, 124], [3, 123, 3, 125], [3, 124, 3, 126], [3, 125, 3, 127], [3, 126, 3, 128], [3, 127, 3, 129], [3, 128, 3, 130], [3, 129, 3, 131], [3, 130, 3, 132], [3, 131, 3, 133], [3, 132, 3, 134], [3, 133, 3, 135], [3, 134, 3, 136], [3, 135, 3, 137], [3, 136, 3, 138], [3, 137, 3, 139], [3, 138, 6, 139], [6, 140, 3, 141], [3, 140, 3, 142], [3, 141, 3, 143], [3, 142, 3, 144], [3, 143, 3, 145], [3, 144, 3, 146], [3, 145, 3, 147], [3, 146, 3, 148], [3, 147, 3, 149], [3, 148, 3, 150], [3, 149, 3, 151], [3, 150, 3, 152], [3, 151, 3, 153], [3, 152, 3, 154], [3, 153, 3, 155], [3, 154, 3, 156], [3, 155, 3, 157], [3, 156, 3, 158], [3, 157, 3, 159], [3, 158, 3, 160], [3, 159, -1, -1], [-1, -1, 3, 162], [3, 161, 3, 163], [3, 162, 3, 164], [3, 163, 3, 165], [3, 164, 3, 166], [3, 165, 3, 167], [3, 166, 3, 168], [3, 167, 3, 169], [3, 168, 3, 170], [3, 169, 3, 171], [3, 170, 3, 172], [3, 171, 3, 173], [3, 172, 3, 174], [3, 173, 3, 175], [3, 174, 3, 176], [3, 175, 3, 177], [3, 176, 3, 178], [3, 177, 3, 179], [3, 178, 3, 180], [3, 179, 3, 181], [3, 180, 6, 181], [6, 182, 3, 183], [3, 182, 3, 184], [3, 183, 3, 185], [3, 184, 3, 186], [3, 185, 3, 187], [3, 186, 3, 188], [3, 187, 3, 189], [3, 188, 3, 190], [3, 189, 3, 191], [3, 190, 3, 192], [3, 191, 3, 193], [3, 192, 3, 194], [3, 193, 3, 195], [3, 194, 3, 196], [3, 195, 3, 197], [3, 196, 3, 198], [3, 197, 3, 199], [3, 198, 3, 200], [3, 199, 3, 201], [3, 200, 3, 202], [3, 201, -1, -1], [-1, -1, 3, 204], [3, 203, 3, 205], [3, 204, 3, 206], [3, 205, 3, 207], [3, 206, 3, 208], [3, 207, 3, 209], [3, 208, 3, 210], [3, 209, 3, 211], [3, 210, 3, 212], [3, 211, 3, 213], [3, 212, 3, 214], [3, 213, 3, 215], [3, 214, 3, 216], [3, 215, 3, 217], [3, 216, 3, 218], [3, 217, 3, 219], [3, 218, 3, 220], [3, 219, 3, 221], [3, 220, 3, 222], [3, 221, 3, 223], [3, 222, 6, 223], [6, 224, 3, 225], [3, 224, 3, 226], [3, 225, 3, 227], [3, 226, 3, 228], [3, 227, 3, 229], [3, 228, 3, 230], [3, 229, 3, 231], [3, 230, 3, 232], [3, 231, 3, 233], [3, 232, 3, 234], [3, 233, 3, 235], [3, 234, 3, 236], [3, 235, 3, 237], [3, 236, 3, 238], [3, 237, 3, 239], [3, 238, 3, 240], [3, 239, 3, 241], [3, 240, 3, 242], [3, 241, 3, 243], [3, 242, 3, 244], [3, 243, -1, -1], [-1, -1, 3, 246], [3, 245, 3, 247], [3, 246, 3, 248], [3, 247, 3, 249], [3, 248, 3, 250], [3, 249, 3, 251], [3, 250, 3, 252], [3, 251, 3, 253], [3, 252, 3, 254], [3, 253, 3, 255], [3, 254, 3, 256], [3, 255, 3, 257], [3, 256, 3, 258], [3, 257, 3, 7], [-1, -1, -1, -1], [-1, -1, -1, -1], [-1, -1, -1, -1], [-1, -1, -1, -1], [-1, -1, -1, -1], [-1, -1, -1, -1], [-1, -1, -1, -1], [-1, -1, -1, -1], [-1, -1, -1, -1], [-1, -1, -1, -1], [-1, -1, -1, -1], [-1, -1, -1, -1], [-1, -1, -1, -1], [-1, -1, -1, -1]], 'skip': [0, 0, 0, 0, 0, 0, 0, 0, 0, 0, -1, 0, 0, 0, 0, 0, 0, 0, 0, 0, 0, 0, 0, 0, 0, 0, 0, 0, 0, 0, 0, -1, 0, 0, 0, 0, 0, 0, 0, 0, 0, 0, 0, 0, 0, 0, 0, 0, 0, 0, 0, 0, -1, 0, 0, 0, 0, 0, 0, 0, 0, 0, 0, 0, 0, 0, 0, 0, 0, 0, 0, 0, 0, -1, 0, 0, 0, 0, 0, 0, 0, 0, 0, 0, 0, 0, 0, 0, 0, 0, 0, 0, 0, 0, -1, 0, 0, 0, 0, 0, 0, 0, 0, 0, 0, 0, 0, 0, 0, 0, 0, 0, 0, 0, 0, -1, 0, 0, 0, 0, 0, 0, 0, 0, 0, 0, 0, 0, 0, 0, 0, 0, 0, 0, 0, 0, -1, 0, 0, 0, 0, 0, 0, 0, 0, 0, 0, 0, 0, 0, 0, 0, 0, 0, 0, 0, 0, -1, 0, 0, 0, 0, 0, 0, 0, 0, 0, 0, 0, 0, 0, 0, 0, 0, 0, 0, 0, 0, -1, 0, 0, 0, 0, 0, 0, 0, 0, 0, 0, 0, 0, 0, 0, 0, 0, 0, 0, 0, 0, -1, 0, 0, 0, 0, 0, 0, 0, 0, 0, 0, 0, 0, 0, 0, 0, 0, 0, 0, 0, 0, -1, 0, 0, 0, 0, 0, 0, 0, 0, 0, 0, 0, 0, 0, 0, 0, 0, 0, 0, 0, 0, -1, 0, 0, 0, 0, 0, 0, 0, 0, 0, 0, 0, 0, 0, 0, 0, 0, 0, 0, 0, 0, 0, 0, 0, 0, 0, 0, 0, 0, 0, 0, 0], 'scaf': [[-1, -1, -1, -1], [-1, -1, -1, -1], [-1, -1, -1, -1], [-1, -1, -1, -1], [-1, -1, -1, -1], [-1, -1, -1, -1], [-1, -1, -1, -1], [3, 8, 3, 258], [3, 9, 3, 7], [3, 10, 3, 8], [3, 11, 3, 9], [3, 12, 3, 10], [3, 13, 3, 11], [3, 14, 3, 12], [3, 15, 3, 13], [4, 15, 3, 14], [3, 17, 4, 16], [3, 18, 3, 16], [3, 19, 3, 17], [3, 20, 3, 18], [3, 21, 3, 19], [3, 22, 3, 20], [8, 22, 3, 21], [3, 24, 8, 23], [3, 25, 3, 23], [3, 26, 3, 24], [3, 27, 3, 25], [3, 28, 3, 26], [3, 29, 3, 27], [3, 30, 3, 28], [3, 31, 3, 29], [3, 32, 3, 30], [3, 33, 3, 31], [3, 34, 3, 32], [3, 35, 3, 33], [3, 36, 3, 34], [4, 36, 3, 35], [3, 38, 4, 37], [3, 39, 3, 37], [3, 40, 3, 38], [3, 41, 3, 39], [3, 42, 3, 40], [3, 43, 3, 41], [8, 43, 3, 42], [3, 45, 8, 44], [3, 46, 3, 44], [3, 47, 3, 45], [3, 48, 3, 46], [3, 49, 3, 47], [3, 50, 3, 48], [3, 51, 3, 49], [3, 52, 3, 50], [3, 53, 3, 51], [3, 54, 3, 52], [3, 55, 3, 53], [3, 56, 3, 54], [3, 57, 3, 55], [4, 57, 3, 56], [3, 59, 4, 58], [3, 60, 3, 58], [3, 61, 3, 59], [3, 62, 3, 60], [3, 63, 3, 61], [3, 64, 3, 62], [8, 64, 3, 63], [3, 66, 8, 65], [3, 67, 3, 65], [3, 68, 3, 66], [3, 69, 3, 67], [3, 70, 3, 68], [3, 71, 3, 69], [3, 72, 3, 70], [3, 73, 3, 71], [3, 74, 3, 72], [3, 75, 3, 73], [3, 76, 3, 74], [3, 77, 3, 75], [3, 78, 3, 76], [4, 78, 3, 77], [3, 80, 4, 79], [3, 81, 3, 79], [3, 82, 3, 80], [3, 83, 3, 81], [3, 84, 3, 82], [3, 85, 3, 83], [8, 85, 3, 84], [3, 87, 8, 86], [3, 88, 3, 86], [3, 89, 3, 87], [3, 90, 3, 88], [3, 91, 3, 89], [3, 92, 3, 90], [3, 93, 3, 91], [3, 94, 3, 92], [3, 95, 3, 93], [3, 96, 3, 94], [3, 97, 3, 95], [3, 98, 3, 96], [3, 99, 3, 97], [4, 99, 3, 98], [3, 101, 4, 100], [3, 102, 3, 100], [3, 103, 3, 101], [3, 104, 3, 102], [3, 105, 3, 103], [3, 106, 3, 104], [8, 106, 3, 105], [3, 108, 8, 107], [3, 109, 3, 107], [3, 110, 3, 108], [3, 111, 3, 109], [3, 112, 3, 110], [3, 113, 3, 111], [3, 114, 3, 112], [3, 115, 3, 113], [3, 116, 3, 114], [3, 117, 3, 115], [3, 118, 3, 116], [3, 119, 3, 117], [3, 120, 3, 118], [4, 120, 3, 119], [3, 122, 4, 121], [3, 123, 3, 121], [3, 124, 3, 122], [3, 125, 3, 123], [3, 126, 3, 124], [3, 127, 3, 125], [8, 127, 3, 126], [3, 129, 8, 128], [3, 130, 3, 128], [3, 131, 3, 129], [3, 132, 3, 130], [3, 133, 3, 131], [3, 134, 3, 132], [3, 135, 3, 133], [3, 136, 3, 134], [3, 137, 3, 135], [3, 138, 3, 136], [3, 139, 3, 137], [3, 140, 3, 138], [3, 141, 3, 139], [4, 141, 3, 140], [3, 143, 4, 142], [3, 144, 3, 142], [3, 145, 3, 143], [3, 146, 3, 144], [3, 147, 3, 145], [3, 148, 3, 146], [8, 148, 3, 147], [3, 150, 8, 149], [3, 151, 3, 149], [3, 152, 3, 150], [3, 153, 3, 151], [3, 154, 3, 152], [3, 155, 3, 153], [3, 156, 3, 154], [3, 157, 3, 155], [3, 158, 3, 156], [3, 159, 3, 157], [3, 160, 3, 158], [3, 161, 3, 159], [3, 162, 3, 160], [4, 162, 3, 161], [3, 164, 4, 163], [3, 165, 3, 163], [3, 166, 3, 164], [3, 167, 3, 165], [3, 168, 3, 166], [3, 169, 3, 167], [8, 169, 3, 168], [3, 171, 8, 170], [3, 172, 3, 170], [3, 173, 3, 171], [3, 174, 3, 172], [3, 175, 3, 173], [3, 176, 3, 174], [3, 177, 3, 175], [3, 178, 3, 176], [3, 179, 3, 177], [3, 180, 3, 178], [3, 181, 3, 179], [3, 182, 3, 180], [3, 183, 3, 181], [4, 183, 3, 182], [3, 185, 4, 184], [3, 186, 3, 184], [3, 187, 3, 185], [3, 188, 3, 186], [3, 189, 3, 187], [3, 190, 3, 188], [8, 190, 3, 189], [3, 192, 8, 191], [3, 193, 3, 191], [3, 194, 3, 192], [3, 195, 3, 193], [3, 196, 3, 194], [3, 197, 3, 195], [3, 198, 3, 196], [3, 199, 3, 197], [3, 200, 3, 198], [3, 201, 3, 199], [3, 202, 3, 200], [3, 203, 3, 201], [3, 204, 3, 202], [4, 204, 3, 203], [3, 206, 4, 205], [3, 207, 3, 205], [3, 208, 3, 206], [3, 209, 3, 207], [3, 210, 3, 208], [3, 211, 3, 209], [8, 211, 3, 210], [3, 213, 8, 212], [3, 214, 3, 212], [3, 215, 3, 213], [3, 216, 3, 214], [3, 217, 3, 215], [3, 218, 3, 216], [3, 219, 3, 217], [3, 220, 3, 218], [3, 221, 3, 219], [3, 222, 3, 220], [3, 223, 3, 221], [3, 224, 3, 222], [3, 225, 3, 223], [4, 225, 3, 224], [3, 227, 4, 226], [3, 228, 3, 226], [3, 229, 3, 227], [3, 230, 3, 228], [3, 231, 3, 229], [3, 232, 3, 230], [8, 232, 3, 231], [3, 234, 8, 233], [3, 235, 3, 233], [3, 236, 3, 234], [3, 237, 3, 235], [3, 238, 3, 236], [3, 239, 3, 237], [3, 240, 3, 238], [3, 241, 3, 239], [3, 242, 3, 240], [3, 243, 3, 241], [3, 244, 3, 242], [3, 245, 3, 243], [3, 246, 3, 244], [4, 246, 3, 245], [3, 248, 4, 247], [3, 249, 3, 247], [3, 250, 3, 248], [3, 251, 3, 249], [3, 252, 3, 250], [3, 253, 3, 251], [8, 253, 3, 252], [3, 255, 8, 254], [3, 256, 3, 254], [3, 257, 3, 255], [3, 258, 3, 256], [3, 7, 3, 257], [-1, -1, -1, -1], [-1, -1, -1, -1], [-1, -1, -1, -1], [-1, -1, -1, -1], [-1, -1, -1, -1], [-1, -1, -1, -1], [-1, -1, -1, -1], [-1, -1, -1, -1], [-1, -1, -1, -1], [-1, -1, -1, -1], [-1, -1, -1, -1], [-1, -1, -1, -1], [-1, -1, -1, -1], [-1, -1, -1, -1]], 'stapLoop': [], 'scafLoop': [], 'loop': [0, 0, 0, 0, 0, 0, 0, 0, 0, 0, 0, 0, 0, 0, 0, 0, 0, 0, 0, 0, 0, 0, 0, 0, 0, 0, 0, 0, 0, 0, 0, 0, 0, 0, 0, 0, 0, 0, 0, 0, 0, 0, 0, 0, 0, 0, 0, 0, 0, 0, 0, 0, 0, 0, 0, 0, 0, 0, 0, 0, 0, 0, 0, 0, 0, 0, 0, 0, 0, 0, 0, 0, 0, 0, 0, 0, 0, 0, 0, 0, 0, 0, 0, 0, 0, 0, 0, 0, 0, 0, 0, 0, 0, 0, 0, 0, 0, 0, 0, 0, 0, 0, 0, 0, 0, 0, 0, 0, 0, 0, 0, 0, 0, 0, 0, 0, 0, 0, 0, 0, 0, 0, 0, 0, 0, 0, 0, 0, 0, 0, 0, 0, 0, 0, 0, 0, 0, 0, 0, 0, 0, 0, 0, 0, 0, 0, 0, 0, 0, 0, 0, 0, 0, 0, 0, 0, 0, 0, 0, 0, 0, 0, 0, 0, 0, 0, 0, 0, 0, 0, 0, 0, 0, 0, 0, 0, 0, 0, 0, 0, 0, 0, 0, 0, 0, 0, 0, 0, 0, 0, 0, 0, 0, 0, 0, 0, 0, 0, 0, 0, 0, 0, 0, 0, 0, 0, 0, 0, 0, 0, 0, 0, 0, 0, 0, 0, 0, 0, 0, 0, 0, 0, 0, 0, 0, 0, 0, 0, 0, 0, 0, 0, 0, 0, 0, 0, 0, 0, 0, 0, 0, 0, 0, 0, 0, 0, 0, 0, 0, 0, 0, 0, 0, 0, 0, 0, 0, 0, 0, 0, 0, 0, 0, 0, 0, 0, 0, 0, 0, 0, 0, 0, 0], 'row': 11}, {'col': 27, 'stap_colors': [[13, 16225054], [55, 16225054], [97, 16225054], [139, 16225054], [181, 16225054], [223, 16225054], [13, 16225054], [55, 16225054], [97, 16225054], [139, 16225054], [181, 16225054], [223, 16225054]], 'num': 8, 'stap': [[-1, -1, -1, -1], [-1, -1, -1, -1], [-1, -1, -1, -1], [-1, -1, -1, -1], [-1, -1, -1, -1], [-1, -1, -1, -1], [-1, -1, -1, -1], [8, 8, 8, 258], [8, 9, 8, 7], [8, 10, 8, 8], [8, 11, 8, 9], [8, 12, 8, 10], [8, 13, 8, 11], [-1, -1, 8, 12], [8, 15, -1, -1], [8, 16, 8, 14], [8, 17, 8, 15], [8, 18, 8, 16], [8, 19, 8, 17], [8, 20, 8, 18], [8, 21, 8, 19], [8, 22, 8, 20], [8, 23, 8, 21], [8, 24, 8, 22], [8, 25, 8, 23], [8, 26, 8, 24], [8, 27, 8, 25], [8, 28, 8, 26], [8, 29, 8, 27], [8, 30, 8, 28], [8, 31, 8, 29], [8, 32, 8, 30], [8, 33, 8, 31], [8, 34, 8, 32], [8, 35, 8, 33], [8, 36, 8, 34], [8, 37, 8, 35], [8, 38, 8, 36], [8, 39, 8, 37], [8, 40, 8, 38], [8, 41, 8, 39], [8, 42, 8, 40], [8, 43, 8, 41], [8, 44, 8, 42], [8, 45, 8, 43], [8, 46, 8, 44], [8, 47, 8, 45], [8, 48, 8, 46], [8, 49, 8, 47], [8, 50, 8, 48], [8, 51, 8, 49], [8, 52, 8, 50], [8, 53, 8, 51], [8, 54, 8, 52], [8, 55, 8, 53], [-1, -1, 8, 54], [8, 57, -1, -1], [8, 58, 8, 56], [8, 59, 8, 57], [8, 60, 8, 58], [8, 61, 8, 59], [8, 62, 8, 60], [8, 63, 8, 61], [8, 64, 8, 62], [8, 65, 8, 63], [8, 66, 8, 64], [8, 67, 8, 65], [8, 68, 8, 66], [8, 69, 8, 67], [8, 70, 8, 68], [8, 71, 8, 69], [8, 72, 8, 70], [8, 73, 8, 71], [8, 74, 8, 72], [8, 75, 8, 73], [8, 76, 8, 74], [8, 77, 8, 75], [8, 78, 8, 76], [8, 79, 8, 77], [8, 80, 8, 78], [8, 81, 8, 79], [8, 82, 8, 80], [8, 83, 8, 81], [8, 84, 8, 82], [8, 85, 8, 83], [8, 86, 8, 84], [8, 87, 8, 85], [8, 88, 8, 86], [8, 89, 8, 87], [8, 90, 8, 88], [8, 91, 8, 89], [8, 92, 8, 90], [8, 93, 8, 91], [8, 94, 8, 92], [8, 95, 8, 93], [8, 96, 8, 94], [8, 97, 8, 95], [-1, -1, 8, 96], [8, 99, -1, -1], [8, 100, 8, 98], [8, 101, 8, 99], [8, 102, 8, 100], [8, 103, 8, 101], [8, 104, 8, 102], [8, 105, 8, 103], [8, 106, 8, 104], [8, 107, 8, 105], [8, 108, 8, 106], [8, 109, 8, 107], [8, 110, 8, 108], [8, 111, 8, 109], [8, 112, 8, 110], [8, 113, 8, 111], [8, 114, 8, 112], [8, 115, 8, 113], [8, 116, 8, 114], [8, 117, 8, 115], [8, 118, 8, 116], [8, 119, 8, 117], [8, 120, 8, 118], [8, 121, 8, 119], [8, 122, 8, 120], [8, 123, 8, 121], [8, 124, 8, 122], [8, 125, 8, 123], [8, 126, 8, 124], [8, 127, 8, 125], [8, 128, 8, 126], [8, 129, 8, 127], [8, 130, 8, 128], [8, 131, 8, 129], [8, 132, 8, 130], [8, 133, 8, 131], [8, 134, 8, 132], [8, 135, 8, 133], [8, 136, 8, 134], [8, 137, 8, 135], [8, 138, 8, 136], [8, 139, 8, 137], [-1, -1, 8, 138], [8, 141, -1, -1], [8, 142, 8, 140], [8, 143, 8, 141], [8, 144, 8, 142], [8, 145, 8, 143], [8, 146, 8, 144], [8, 147, 8, 145], [8, 148, 8, 146], [8, 149, 8, 147], [8, 150, 8, 148], [8, 151, 8, 149], [8, 152, 8, 150], [8, 153, 8, 151], [8, 154, 8, 152], [8, 155, 8, 153], [8, 156, 8, 154], [8, 157, 8, 155], [8, 158, 8, 156], [8, 159, 8, 157], [8, 160, 8, 158], [8, 161, 8, 159], [8, 162, 8, 160], [8, 163, 8, 161], [8, 164, 8, 162], [8, 165, 8, 163], [8, 166, 8, 164], [8, 167, 8, 165], [8, 168, 8, 166], [8, 169, 8, 167], [8, 170, 8, 168], [8, 171, 8, 169], [8, 172, 8, 170], [8, 173, 8, 171], [8, 174, 8, 172], [8, 175, 8, 173], [8, 176, 8, 174], [8, 177, 8, 175], [8, 178, 8, 176], [8, 179, 8, 177], [8, 180, 8, 178], [8, 181, 8, 179], [-1, -1, 8, 180], [8, 183, -1, -1], [8, 184, 8, 182], [8, 185, 8, 183], [8, 186, 8, 184], [8, 187, 8, 185], [8, 188, 8, 186], [8, 189, 8, 187], [8, 190, 8, 188], [8, 191, 8, 189], [8, 192, 8, 190], [8, 193, 8, 191], [8, 194, 8, 192], [8, 195, 8, 193], [8, 196, 8, 194], [8, 197, 8, 195], [8, 198, 8, 196], [8, 199, 8, 197], [8, 200, 8, 198], [8, 201, 8, 199], [8, 202, 8, 200], [8, 203, 8, 201], [8, 204, 8, 202], [8, 205, 8, 203], [8, 206, 8, 204], [8, 207, 8, 205], [8, 208, 8, 206], [8, 209, 8, 207], [8, 210, 8, 208], [8, 211, 8, 209], [8, 212, 8, 210], [8, 213, 8, 211], [8, 214, 8, 212], [8, 215, 8, 213], [8, 216, 8, 214], [8, 217, 8, 215], [8, 218, 8, 216], [8, 219, 8, 217], [8, 220, 8, 218], [8, 221, 8, 219], [8, 222, 8, 220], [8, 223, 8, 221], [-1, -1, 8, 222], [8, 225, -1, -1], [8, 226, 8, 224], [8, 227, 8, 225], [8, 228, 8, 226], [8, 229, 8, 227], [8, 230, 8, 228], [8, 231, 8, 229], [8, 232, 8, 230], [8, 233, 8, 231], [8, 234, 8, 232], [8, 235, 8, 233], [8, 236, 8, 234], [8, 237, 8, 235], [8, 238, 8, 236], [8, 239, 8, 237], [8, 240, 8, 238], [8, 241, 8, 239], [8, 242, 8, 240], [8, 243, 8, 241], [8, 244, 8, 242], [8, 245, 8, 243], [8, 246, 8, 244], [8, 247, 8, 245], [8, 248, 8, 246], [8, 249, 8, 247], [8, 250, 8, 248], [8, 251, 8, 249], [8, 252, 8, 250], [8, 253, 8, 251], [8, 254, 8, 252], [8, 255, 8, 253], [8, 256, 8, 254], [8, 257, 8, 255], [8, 258, 8, 256], [8, 7, 8, 257], [-1, -1, -1, -1], [-1, -1, -1, -1], [-1, -1, -1, -1], [-1, -1, -1, -1], [-1, -1, -1, -1], [-1, -1, -1, -1], [-1, -1, -1, -1], [-1, -1, -1, -1], [-1, -1, -1, -1], [-1, -1, -1, -1], [-1, -1, -1, -1], [-1, -1, -1, -1], [-1, -1, -1, -1], [-1, -1, -1, -1]], 'skip': [0, 0, 0, 0, 0, 0, 0, 0, 0, 0, 0, 0, 0, 0, 0, 0, 0, 0, 0, 0, 0, 0, 0, 0, 0, 0, 0, 0, 0, 0, 0, 0, 0, 0, 0, 0, 0, 0, 0, 0, 0, 0, 0, 0, 0, 0, 0, 0, 0, 0, 0, 0, 0, 0, 0, 0, 0, 0, 0, 0, 0, 0, 0, 0, 0, 0, 0, 0, 0, 0, 0, 0, 0, 0, 0, 0, 0, 0, 0, 0, 0, 0, 0, 0, 0, 0, 0, 0, 0, 0, 0, 0, 0, 0, 0, 0, 0, 0, 0, 0, 0, 0, 0, 0, 0, 0, 0, 0, 0, 0, 0, 0, 0, 0, 0, 0, 0, 0, 0, 0, 0, 0, 0, 0, 0, 0, 0, 0, 0, 0, 0, 0, 0, 0, 0, 0, 0, 0, 0, 0, 0, 0, 0, 0, 0, 0, 0, 0, 0, 0, 0, 0, 0, 0, 0, 0, 0, 0, 0, 0, 0, 0, 0, 0, 0, 0, 0, 0, 0, 0, 0, 0, 0, 0, 0, 0, 0, 0, 0, 0, 0, 0, 0, 0, 0, 0, 0, 0, 0, 0, 0, 0, 0, 0, 0, 0, 0, 0, 0, 0, 0, 0, 0, 0, 0, 0, 0, 0, 0, 0, 0, 0, 0, 0, 0, 0, 0, 0, 0, 0, 0, 0, 0, 0, 0, 0, 0, 0, 0, 0, 0, 0, 0, 0, 0, 0, 0, 0, 0, 0, 0, 0, 0, 0, 0, 0, 0, 0, 0, 0, 0, 0, 0, 0, 0, 0, 0, 0, 0, 0, 0, 0, 0, 0, 0, 0, 0, 0, 0, 0, 0, 0, 0], 'scaf': [[-1, -1, -1, -1], [-1, -1, -1, -1], [-1, -1, -1, -1], [-1, -1, -1, -1], [-1, -1, -1, -1], [-1, -1, -1, -1], [-1, -1, -1, -1], [8, 258, 8, 8], [8, 7, 8, 9], [8, 8, 8, 10], [8, 9, 8, 11], [8, 10, 8, 12], [8, 11, 8, 13], [8, 12, 8, 14], [8, 13, 8, 15], [8, 14, 5, 15], [5, 16, 8, 17], [8, 16, 8, 18], [8, 17, 8, 19], [8, 18, 8, 20], [8, 19, 8, 21], [8, 20, 8, 22], [8, 21, 3, 22], [3, 23, 8, 24], [8, 23, 8, 25], [8, 24, 8, 26], [8, 25, 8, 27], [8, 26, 8, 28], [8, 27, 8, 29], [8, 28, 8, 30], [8, 29, 8, 31], [8, 30, 8, 32], [8, 31, 8, 33], [8, 32, 8, 34], [8, 33, 8, 35], [8, 34, 8, 36], [8, 35, 5, 36], [5, 37, 8, 38], [8, 37, 8, 39], [8, 38, 8, 40], [8, 39, 8, 41], [8, 40, 8, 42], [8, 41, 8, 43], [8, 42, 3, 43], [3, 44, 8, 45], [8, 44, 8, 46], [8, 45, 8, 47], [8, 46, 8, 48], [8, 47, 8, 49], [8, 48, 8, 50], [8, 49, 8, 51], [8, 50, 8, 52], [8, 51, 8, 53], [8, 52, 8, 54], [8, 53, 8, 55], [8, 54, 8, 56], [8, 55, 8, 57], [8, 56, 5, 57], [5, 58, 8, 59], [8, 58, 8, 60], [8, 59, 8, 61], [8, 60, 8, 62], [8, 61, 8, 63], [8, 62, 8, 64], [8, 63, 3, 64], [3, 65, 8, 66], [8, 65, 8, 67], [8, 66, 8, 68], [8, 67, 8, 69], [8, 68, 8, 70], [8, 69, 8, 71], [8, 70, 8, 72], [8, 71, 8, 73], [8, 72, 8, 74], [8, 73, 8, 75], [8, 74, 8, 76], [8, 75, 8, 77], [8, 76, 8, 78], [8, 77, 5, 78], [5, 79, 8, 80], [8, 79, 8, 81], [8, 80, 8, 82], [8, 81, 8, 83], [8, 82, 8, 84], [8, 83, 8, 85], [8, 84, 3, 85], [3, 86, 8, 87], [8, 86, 8, 88], [8, 87, 8, 89], [8, 88, 8, 90], [8, 89, 8, 91], [8, 90, 8, 92], [8, 91, 8, 93], [8, 92, 8, 94], [8, 93, 8, 95], [8, 94, 8, 96], [8, 95, 8, 97], [8, 96, 8, 98], [8, 97, 8, 99], [8, 98, 5, 99], [5, 100, 8, 101], [8, 100, 8, 102], [8, 101, 8, 103], [8, 102, 8, 104], [8, 103, 8, 105], [8, 104, 8, 106], [8, 105, 3, 106], [3, 107, 8, 108], [8, 107, 8, 109], [8, 108, 8, 110], [8, 109, 8, 111], [8, 110, 8, 112], [8, 111, 8, 113], [8, 112, 8, 114], [8, 113, 8, 115], [8, 114, 8, 116], [8, 115, 8, 117], [8, 116, 8, 118], [8, 117, 8, 119], [8, 118, 8, 120], [8, 119, 5, 120], [5, 121, 8, 122], [8, 121, 8, 123], [8, 122, 8, 124], [8, 123, 8, 125], [8, 124, 8, 126], [8, 125, 8, 127], [8, 126, 3, 127], [3, 128, 8, 129], [8, 128, 8, 130], [8, 129, 8, 131], [8, 130, 8, 132], [8, 131, 8, 133], [8, 132, 8, 134], [8, 133, 8, 135], [8, 134, 8, 136], [8, 135, 8, 137], [8, 136, 8, 138], [8, 137, 8, 139], [8, 138, 8, 140], [8, 139, 8, 141], [8, 140, 5, 141], [5, 142, 8, 143], [8, 142, 8, 144], [8, 143, 8, 145], [8, 144, 8, 146], [8, 145, 8, 147], [8, 146, 8, 148], [8, 147, 3, 148], [3, 149, 8, 150], [8, 149, 8, 151], [8, 150, 8, 152], [8, 151, 8, 153], [8, 152, 8, 154], [8, 153, 8, 155], [8, 154, 8, 156], [8, 155, 8, 157], [8, 156, 8, 158], [8, 157, 8, 159], [8, 158, 8, 160], [8, 159, 8, 161], [8, 160, 8, 162], [8, 161, 5, 162], [5, 163, 8, 164], [8, 163, 8, 165], [8, 164, 8, 166], [8, 165, 8, 167], [8, 166, 8, 168], [8, 167, 8, 169], [8, 168, 3, 169], [3, 170, 8, 171], [8, 170, 8, 172], [8, 171, 8, 173], [8, 172, 8, 174], [8, 173, 8, 175], [8, 174, 8, 176], [8, 175, 8, 177], [8, 176, 8, 178], [8, 177, 8, 179], [8, 178, 8, 180], [8, 179, 8, 181], [8, 180, 8, 182], [8, 181, 8, 183], [8, 182, 5, 183], [5, 184, 8, 185], [8, 184, 8, 186], [8, 185, 8, 187], [8, 186, 8, 188], [8, 187, 8, 189], [8, 188, 8, 190], [8, 189, 3, 190], [3, 191, 8, 192], [8, 191, 8, 193], [8, 192, 8, 194], [8, 193, 8, 195], [8, 194, 8, 196], [8, 195, 8, 197], [8, 196, 8, 198], [8, 197, 8, 199], [8, 198, 8, 200], [8, 199, 8, 201], [8, 200, 8, 202], [8, 201, 8, 203], [8, 202, 8, 204], [8, 203, 5, 204], [5, 205, 8, 206], [8, 205, 8, 207], [8, 206, 8, 208], [8, 207, 8, 209], [8, 208, 8, 210], [8, 209, 8, 211], [8, 210, 3, 211], [3, 212, 8, 213], [8, 212, 8, 214], [8, 213, 8, 215], [8, 214, 8, 216], [8, 215, 8, 217], [8, 216, 8, 218], [8, 217, 8, 219], [8, 218, 8, 220], [8, 219, 8, 221], [8, 220, 8, 222], [8, 221, 8, 223], [8, 222, 8, 224], [8, 223, 8, 225], [8, 224, 5, 225], [5, 226, 8, 227], [8, 226, 8, 228], [8, 227, 8, 229], [8, 228, 8, 230], [8, 229, 8, 231], [8, 230, 8, 232], [8, 231, 3, 232], [3, 233, 8, 234], [8, 233, 8, 235], [8, 234, 8, 236], [8, 235, 8, 237], [8, 236, 8, 238], [8, 237, 8, 239], [8, 238, 8, 240], [8, 239, 8, 241], [8, 240, 8, 242], [8, 241, 8, 243], [8, 242, 8, 244], [8, 243, 8, 245], [8, 244, 8, 246], [8, 245, 5, 246], [5, 247, 8, 248], [8, 247, 8, 249], [8, 248, 8, 250], [8, 249, 8, 251], [8, 250, 8, 252], [8, 251, 8, 253], [8, 252, 3, 253], [3, 254, 8, 255], [8, 254, 8, 256], [8, 255, 8, 257], [8, 256, 8, 258], [8, 257, 8, 7], [-1, -1, -1, -1], [-1, -1, -1, -1], [-1, -1, -1, -1], [-1, -1, -1, -1], [-1, -1, -1, -1], [-1, -1, -1, -1], [-1, -1, -1, -1], [-1, -1, -1, -1], [-1, -1, -1, -1], [-1, -1, -1, -1], [-1, -1, -1, -1], [-1, -1, -1, -1], [-1, -1, -1, -1], [-1, -1, -1, -1]], 'stapLoop': [], 'scafLoop': [], 'loop': [0, 0, 0, 0, 0, 0, 0, 0, 0, 0, 1, 0, 0, 0, 0, 0, 0, 0, 0, 0, 0, 0, 0, 0, 1, 0, 0, 0, 0, 0, 0, 0, 0, 0, 0, 0, 0, 0, 1, 0, 0, 0, 0, 0, 0, 0, 0, 0, 0, 0, 0, 0, 1, 0, 0, 0, 0, 0, 0, 0, 0, 0, 0, 0, 0, 0, 1, 0, 0, 0, 0, 0, 0, 0, 0, 0, 0, 0, 0, 0, 1, 0, 0, 0, 0, 0, 0, 0, 0, 0, 0, 0, 0, 0, 1, 0, 0, 0, 0, 0, 0, 0, 0, 0, 0, 0, 0, 0, 1, 0, 0, 0, 0, 0, 0, 0, 0, 0, 0, 0, 0, 0, 1, 0, 0, 0, 0, 0, 0, 0, 0, 0, 0, 0, 0, 0, 1, 0, 0, 0, 0, 0, 0, 0, 0, 0, 0, 0, 0, 0, 1, 0, 0, 0, 0, 0, 0, 0, 0, 0, 0, 0, 0, 0, 1, 0, 0, 0, 0, 0, 0, 0, 0, 0, 0, 0, 0, 0, 1, 0, 0, 0, 0, 0, 0, 0, 0, 0, 0, 0, 0, 0, 1, 0, 0, 0, 0, 0, 0, 0, 0, 0, 0, 0, 0, 0, 1, 0, 0, 0, 0, 0, 0, 0, 0, 0, 0, 0, 0, 0, 1, 0, 0, 0, 0, 0, 0, 0, 0, 0, 0, 0, 0, 0, 1, 0, 0, 0, 0, 0, 0, 0, 0, 0, 0, 0, 0, 0, 1, 0, 0, 0, 0, 0, 0, 0, 0, 0, 0, 0, 0, 0, 0, 0, 0, 0, 0, 0, 0, 0, 0, 0, 0], 'row': 11}, {'col': 26, 'stap_colors': [[34, 5749504], [76, 5749504], [118, 5749504], [160, 5749504], [202, 5749504], [244, 5749504], [34, 5749504], [76, 5749504], [118, 5749504], [160, 5749504], [202, 5749504], [244, 5749504]], 'num': 10, 'stap': [[-1, -1, -1, -1], [-1, -1, -1, -1], [-1, -1, -1, -1], [-1, -1, -1, -1], [-1, -1, -1, -1], [-1, -1, -1, -1], [-1, -1, -1, -1], [10, 8, 10, 258], [10, 9, 10, 7], [10, 10, 10, 8], [10, 11, 10, 9], [10, 12, 10, 10], [10, 13, 10, 11], [5, 13, 10, 12], [10, 15, 5, 14], [10, 16, 10, 14], [10, 17, 10, 15], [10, 18, 10, 16], [10, 19, 10, 17], [10, 20, 10, 18], [10, 21, 10, 19], [10, 22, 10, 20], [10, 23, 10, 21], [10, 24, 10, 22], [10, 25, 10, 23], [10, 26, 10, 24], [10, 27, 10, 25], [10, 28, 10, 26], [10, 29, 10, 27], [10, 30, 10, 28], [10, 31, 10, 29], [10, 32, 10, 30], [10, 33, 10, 31], [10, 34, 10, 32], [-1, -1, 10, 33], [10, 36, -1, -1], [10, 37, 10, 35], [10, 38, 10, 36], [10, 39, 10, 37], [10, 40, 10, 38], [10, 41, 10, 39], [10, 42, 10, 40], [10, 43, 10, 41], [10, 44, 10, 42], [10, 45, 10, 43], [10, 46, 10, 44], [10, 47, 10, 45], [10, 48, 10, 46], [10, 49, 10, 47], [10, 50, 10, 48], [10, 51, 10, 49], [10, 52, 10, 50], [10, 53, 10, 51], [10, 54, 10, 52], [10, 55, 10, 53], [5, 55, 10, 54], [10, 57, 5, 56], [10, 58, 10, 56], [10, 59, 10, 57], [10, 60, 10, 58], [10, 61, 10, 59], [10, 62, 10, 60], [10, 63, 10, 61], [10, 64, 10, 62], [10, 65, 10, 63], [10, 66, 10, 64], [10, 67, 10, 65], [10, 68, 10, 66], [10, 69, 10, 67], [10, 70, 10, 68], [10, 71, 10, 69], [10, 72, 10, 70], [10, 73, 10, 71], [10, 74, 10, 72], [10, 75, 10, 73], [10, 76, 10, 74], [-1, -1, 10, 75], [10, 78, -1, -1], [10, 79, 10, 77], [10, 80, 10, 78], [10, 81, 10, 79], [10, 82, 10, 80], [10, 83, 10, 81], [10, 84, 10, 82], [10, 85, 10, 83], [10, 86, 10, 84], [10, 87, 10, 85], [10, 88, 10, 86], [10, 89, 10, 87], [10, 90, 10, 88], [10, 91, 10, 89], [10, 92, 10, 90], [10, 93, 10, 91], [10, 94, 10, 92], [10, 95, 10, 93], [10, 96, 10, 94], [10, 97, 10, 95], [5, 97, 10, 96], [10, 99, 5, 98], [10, 100, 10, 98], [10, 101, 10, 99], [10, 102, 10, 100], [10, 103, 10, 101], [10, 104, 10, 102], [10, 105, 10, 103], [10, 106, 10, 104], [10, 107, 10, 105], [10, 108, 10, 106], [10, 109, 10, 107], [10, 110, 10, 108], [10, 111, 10, 109], [10, 112, 10, 110], [10, 113, 10, 111], [10, 114, 10, 112], [10, 115, 10, 113], [10, 116, 10, 114], [10, 117, 10, 115], [10, 118, 10, 116], [-1, -1, 10, 117], [10, 120, -1, -1], [10, 121, 10, 119], [10, 122, 10, 120], [10, 123, 10, 121], [10, 124, 10, 122], [10, 125, 10, 123], [10, 126, 10, 124], [10, 127, 10, 125], [10, 128, 10, 126], [10, 129, 10, 127], [10, 130, 10, 128], [10, 131, 10, 129], [10, 132, 10, 130], [10, 133, 10, 131], [10, 134, 10, 132], [10, 135, 10, 133], [10, 136, 10, 134], [10, 137, 10, 135], [10, 138, 10, 136], [10, 139, 10, 137], [5, 139, 10, 138], [10, 141, 5, 140], [10, 142, 10, 140], [10, 143, 10, 141], [10, 144, 10, 142], [10, 145, 10, 143], [10, 146, 10, 144], [10, 147, 10, 145], [10, 148, 10, 146], [10, 149, 10, 147], [10, 150, 10, 148], [10, 151, 10, 149], [10, 152, 10, 150], [10, 153, 10, 151], [10, 154, 10, 152], [10, 155, 10, 153], [10, 156, 10, 154], [10, 157, 10, 155], [10, 158, 10, 156], [10, 159, 10, 157], [10, 160, 10, 158], [-1, -1, 10, 159], [10, 162, -1, -1], [10, 163, 10, 161], [10, 164, 10, 162], [10, 165, 10, 163], [10, 166, 10, 164], [10, 167, 10, 165], [10, 168, 10, 166], [10, 169, 10, 167], [10, 170, 10, 168], [10, 171, 10, 169], [10, 172, 10, 170], [10, 173, 10, 171], [10, 174, 10, 172], [10, 175, 10, 173], [10, 176, 10, 174], [10, 177, 10, 175], [10, 178, 10, 176], [10, 179, 10, 177], [10, 180, 10, 178], [10, 181, 10, 179], [5, 181, 10, 180], [10, 183, 5, 182], [10, 184, 10, 182], [10, 185, 10, 183], [10, 186, 10, 184], [10, 187, 10, 185], [10, 188, 10, 186], [10, 189, 10, 187], [10, 190, 10, 188], [10, 191, 10, 189], [10, 192, 10, 190], [10, 193, 10, 191], [10, 194, 10, 192], [10, 195, 10, 193], [10, 196, 10, 194], [10, 197, 10, 195], [10, 198, 10, 196], [10, 199, 10, 197], [10, 200, 10, 198], [10, 201, 10, 199], [10, 202, 10, 200], [-1, -1, 10, 201], [10, 204, -1, -1], [10, 205, 10, 203], [10, 206, 10, 204], [10, 207, 10, 205], [10, 208, 10, 206], [10, 209, 10, 207], [10, 210, 10, 208], [10, 211, 10, 209], [10, 212, 10, 210], [10, 213, 10, 211], [10, 214, 10, 212], [10, 215, 10, 213], [10, 216, 10, 214], [10, 217, 10, 215], [10, 218, 10, 216], [10, 219, 10, 217], [10, 220, 10, 218], [10, 221, 10, 219], [10, 222, 10, 220], [10, 223, 10, 221], [5, 223, 10, 222], [10, 225, 5, 224], [10, 226, 10, 224], [10, 227, 10, 225], [10, 228, 10, 226], [10, 229, 10, 227], [10, 230, 10, 228], [10, 231, 10, 229], [10, 232, 10, 230], [10, 233, 10, 231], [10, 234, 10, 232], [10, 235, 10, 233], [10, 236, 10, 234], [10, 237, 10, 235], [10, 238, 10, 236], [10, 239, 10, 237], [10, 240, 10, 238], [10, 241, 10, 239], [10, 242, 10, 240], [10, 243, 10, 241], [10, 244, 10, 242], [-1, -1, 10, 243], [10, 246, -1, -1], [10, 247, 10, 245], [10, 248, 10, 246], [10, 249, 10, 247], [10, 250, 10, 248], [10, 251, 10, 249], [10, 252, 10, 250], [10, 253, 10, 251], [10, 254, 10, 252], [10, 255, 10, 253], [10, 256, 10, 254], [10, 257, 10, 255], [10, 258, 10, 256], [10, 7, 10, 257], [-1, -1, -1, -1], [-1, -1, -1, -1], [-1, -1, -1, -1], [-1, -1, -1, -1], [-1, -1, -1, -1], [-1, -1, -1, -1], [-1, -1, -1, -1], [-1, -1, -1, -1], [-1, -1, -1, -1], [-1, -1, -1, -1], [-1, -1, -1, -1], [-1, -1, -1, -1], [-1, -1, -1, -1], [-1, -1, -1, -1]], 'skip': [0, 0, 0, 0, 0, 0, 0, 0, 0, -1, 0, 0, 0, 0, 0, 0, -1, 0, -1, 0, 0, 0, 0, -1, 0, -1, 0, 0, 0, 0, -1, 0, 0, 0, 0, 0, 0, -1, 0, -1, 0, 0, 0, 0, -1, 0, -1, 0, 0, 0, 0, -1, 0, 0, 0, 0, 0, 0, -1, 0, -1, 0, 0, 0, 0, -1, 0, -1, 0, 0, 0, 0, -1, 0, 0, 0, 0, 0, 0, -1, 0, -1, 0, 0, 0, 0, -1, 0, -1, 0, 0, 0, 0, -1, 0, 0, 0, 0, 0, 0, -1, 0, -1, 0, 0, 0, 0, -1, 0, -1, 0, 0, 0, 0, -1, 0, 0, 0, 0, 0, 0, -1, 0, -1, 0, 0, 0, 0, -1, 0, -1, 0, 0, 0, 0, -1, 0, 0, 0, 0, 0, 0, -1, 0, -1, 0, 0, 0, 0, -1, 0, -1, 0, 0, 0, 0, -1, 0, 0, 0, 0, 0, 0, -1, 0, -1, 0, 0, 0, 0, -1, 0, -1, 0, 0, 0, 0, -1, 0, 0, 0, 0, 0, 0, -1, 0, -1, 0, 0, 0, 0, -1, 0, -1, 0, 0, 0, 0, -1, 0, 0, 0, 0, 0, 0, -1, 0, -1, 0, 0, 0, 0, -1, 0, -1, 0, 0, 0, 0, -1, 0, 0, 0, 0, 0, 0, -1, 0, -1, 0, 0, 0, 0, -1, 0, -1, 0, 0, 0, 0, -1, 0, 0, 0, 0, 0, 0, -1, 0, -1, 0, 0, 0, 0, -1, 0, -1, 0, 0, 0, 0, 0, 0, 0, 0, 0, 0, 0, 0, 0, 0, 0, 0], 'scaf': [[-1, -1, -1, -1], [-1, -1, -1, -1], [-1, -1, -1, -1], [-1, -1, -1, -1], [-1, -1, -1, -1], [-1, -1, -1, -1], [-1, -1, -1, -1], [10, 258, 10, 8], [10, 7, 10, 9], [10, 8, 10, 10], [10, 9, 10, 11], [10, 10, 10, 12], [10, 11, 10, 13], [10, 12, 10, 14], [10, 13, 10, 15], [10, 14, 10, 16], [10, 15, 10, 17], [10, 16, 10, 18], [10, 17, 10, 19], [10, 18, 10, 20], [10, 19, 10, 21], [10, 20, 10, 22], [10, 21, 10, 23], [10, 22, 10, 24], [10, 23, 10, 25], [10, 24, 10, 26], [10, 25, 10, 27], [10, 26, 10, 28], [10, 27, 10, 29], [10, 28, 10, 30], [10, 29, 10, 31], [10, 30, 10, 32], [10, 31, 10, 33], [10, 32, 10, 34], [10, 33, 10, 35], [10, 34, 10, 36], [10, 35, 10, 37], [10, 36, 10, 38], [10, 37, 10, 39], [10, 38, 10, 40], [10, 39, 10, 41], [10, 40, 10, 42], [10, 41, 10, 43], [10, 42, 10, 44], [10, 43, 10, 45], [10, 44, -1, -1], [-1, -1, 10, 47], [10, 46, 10, 48], [10, 47, 10, 49], [10, 48, 10, 50], [10, 49, 10, 51], [10, 50, 10, 52], [10, 51, 10, 53], [10, 52, 10, 54], [10, 53, 10, 55], [10, 54, 10, 56], [10, 55, 10, 57], [10, 56, 10, 58], [10, 57, 10, 59], [10, 58, 10, 60], [10, 59, 10, 61], [10, 60, 10, 62], [10, 61, 10, 63], [10, 62, 10, 64], [10, 63, 10, 65], [10, 64, 10, 66], [10, 65, 10, 67], [10, 66, 10, 68], [10, 67, 10, 69], [10, 68, 10, 70], [10, 69, 10, 71], [10, 70, 10, 72], [10, 71, 10, 73], [10, 72, 10, 74], [10, 73, 10, 75], [10, 74, 10, 76], [10, 75, 10, 77], [10, 76, 10, 78], [10, 77, 10, 79], [10, 78, 10, 80], [10, 79, 10, 81], [10, 80, 10, 82], [10, 81, 10, 83], [10, 82, 10, 84], [10, 83, 10, 85], [10, 84, 10, 86], [10, 85, 10, 87], [10, 86, -1, -1], [-1, -1, 10, 89], [10, 88, 10, 90], [10, 89, 10, 91], [10, 90, 10, 92], [10, 91, 10, 93], [10, 92, 10, 94], [10, 93, 10, 95], [10, 94, 10, 96], [10, 95, 10, 97], [10, 96, 10, 98], [10, 97, 10, 99], [10, 98, 10, 100], [10, 99, 10, 101], [10, 100, 10, 102], [10, 101, 10, 103], [10, 102, 10, 104], [10, 103, 10, 105], [10, 104, 10, 106], [10, 105, 10, 107], [10, 106, 10, 108], [10, 107, 10, 109], [10, 108, 10, 110], [10, 109, 10, 111], [10, 110, 10, 112], [10, 111, 10, 113], [10, 112, 10, 114], [10, 113, 10, 115], [10, 114, 10, 116], [10, 115, 10, 117], [10, 116, 10, 118], [10, 117, 10, 119], [10, 118, 10, 120], [10, 119, 10, 121], [10, 120, 10, 122], [10, 121, 10, 123], [10, 122, 10, 124], [10, 123, 10, 125], [10, 124, 10, 126], [10, 125, 10, 127], [10, 126, 10, 128], [10, 127, 10, 129], [10, 128, -1, -1], [-1, -1, 10, 131], [10, 130, 10, 132], [10, 131, 10, 133], [10, 132, 10, 134], [10, 133, 10, 135], [10, 134, 10, 136], [10, 135, 10, 137], [10, 136, 10, 138], [10, 137, 10, 139], [10, 138, 10, 140], [10, 139, 10, 141], [10, 140, 10, 142], [10, 141, 10, 143], [10, 142, 10, 144], [10, 143, 10, 145], [10, 144, 10, 146], [10, 145, 10, 147], [10, 146, 10, 148], [10, 147, 10, 149], [10, 148, 10, 150], [10, 149, 10, 151], [10, 150, 10, 152], [10, 151, 10, 153], [10, 152, 10, 154], [10, 153, 10, 155], [10, 154, 10, 156], [10, 155, 10, 157], [10, 156, 10, 158], [10, 157, 10, 159], [10, 158, 10, 160], [10, 159, 10, 161], [10, 160, 10, 162], [10, 161, 10, 163], [10, 162, 10, 164], [10, 163, 10, 165], [10, 164, 10, 166], [10, 165, 10, 167], [10, 166, 10, 168], [10, 167, 10, 169], [10, 168, 10, 170], [10, 169, 10, 171], [10, 170, -1, -1], [-1, -1, 10, 173], [10, 172, 10, 174], [10, 173, 10, 175], [10, 174, 10, 176], [10, 175, 10, 177], [10, 176, 10, 178], [10, 177, 10, 179], [10, 178, 10, 180], [10, 179, 10, 181], [10, 180, 10, 182], [10, 181, 10, 183], [10, 182, 10, 184], [10, 183, 10, 185], [10, 184, 10, 186], [10, 185, 10, 187], [10, 186, 10, 188], [10, 187, 10, 189], [10, 188, 10, 190], [10, 189, 10, 191], [10, 190, 10, 192], [10, 191, 10, 193], [10, 192, 10, 194], [10, 193, 10, 195], [10, 194, 10, 196], [10, 195, 10, 197], [10, 196, 10, 198], [10, 197, 10, 199], [10, 198, 10, 200], [10, 199, 10, 201], [10, 200, 10, 202], [10, 201, 10, 203], [10, 202, 10, 204], [10, 203, 10, 205], [10, 204, 10, 206], [10, 205, 10, 207], [10, 206, 10, 208], [10, 207, 10, 209], [10, 208, 10, 210], [10, 209, 10, 211], [10, 210, 10, 212], [10, 211, 10, 213], [10, 212, -1, -1], [-1, -1, 10, 215], [10, 214, 10, 216], [10, 215, 10, 217], [10, 216, 10, 218], [10, 217, 10, 219], [10, 218, 10, 220], [10, 219, 10, 221], [10, 220, 10, 222], [10, 221, 10, 223], [10, 222, 10, 224], [10, 223, 10, 225], [10, 224, 10, 226], [10, 225, 10, 227], [10, 226, 10, 228], [10, 227, 10, 229], [10, 228, 10, 230], [10, 229, 10, 231], [10, 230, 10, 232], [10, 231, 10, 233], [10, 232, 10, 234], [10, 233, 10, 235], [10, 234, 10, 236], [10, 235, 10, 237], [10, 236, 10, 238], [10, 237, 10, 239], [10, 238, 10, 240], [10, 239, 10, 241], [10, 240, 10, 242], [10, 241, 10, 243], [10, 242, 10, 244], [10, 243, 10, 245], [10, 244, 10, 246], [10, 245, 10, 247], [10, 246, 10, 248], [10, 247, 10, 249], [10, 248, 10, 250], [10, 249, 10, 251], [10, 250, 10, 252], [10, 251, 10, 253], [10, 252, 10, 254], [10, 253, 10, 255], [10, 254, -1, -1], [-1, -1, 10, 257], [10, 256, 10, 258], [10, 257, 10, 7], [-1, -1, -1, -1], [-1, -1, -1, -1], [-1, -1, -1, -1], [-1, -1, -1, -1], [-1, -1, -1, -1], [-1, -1, -1, -1], [-1, -1, -1, -1], [-1, -1, -1, -1], [-1, -1, -1, -1], [-1, -1, -1, -1], [-1, -1, -1, -1], [-1, -1, -1, -1], [-1, -1, -1, -1], [-1, -1, -1, -1]], 'stapLoop': [], 'scafLoop': [], 'loop': [0, 0, 0, 0, 0, 0, 0, 0, 0, 0, 0, 0, 0, 0, 0, 0, 0, 0, 0, 0, 0, 0, 0, 0, 0, 0, 0, 0, 0, 0, 0, 0, 0, 0, 0, 0, 0, 0, 0, 0, 0, 0, 0, 0, 0, 0, 0, 0, 0, 0, 0, 0, 0, 0, 0, 0, 0, 0, 0, 0, 0, 0, 0, 0, 0, 0, 0, 0, 0, 0, 0, 0, 0, 0, 0, 0, 0, 0, 0, 0, 0, 0, 0, 0, 0, 0, 0, 0, 0, 0, 0, 0, 0, 0, 0, 0, 0, 0, 0, 0, 0, 0, 0, 0, 0, 0, 0, 0, 0, 0, 0, 0, 0, 0, 0, 0, 0, 0, 0, 0, 0, 0, 0, 0, 0, 0, 0, 0, 0, 0, 0, 0, 0, 0, 0, 0, 0, 0, 0, 0, 0, 0, 0, 0, 0, 0, 0, 0, 0, 0, 0, 0, 0, 0, 0, 0, 0, 0, 0, 0, 0, 0, 0, 0, 0, 0, 0, 0, 0, 0, 0, 0, 0, 0, 0, 0, 0, 0, 0, 0, 0, 0, 0, 0, 0, 0, 0, 0, 0, 0, 0, 0, 0, 0, 0, 0, 0, 0, 0, 0, 0, 0, 0, 0, 0, 0, 0, 0, 0, 0, 0, 0, 0, 0, 0, 0, 0, 0, 0, 0, 0, 0, 0, 0, 0, 0, 0, 0, 0, 0, 0, 0, 0, 0, 0, 0, 0, 0, 0, 0, 0, 0, 0, 0, 0, 0, 0, 0, 0, 0, 0, 0, 0, 0, 0, 0, 0, 0, 0, 0, 0, 0, 0, 0, 0, 0, 0, 0, 0, 0, 0, 0, 0], 'row': 12}, {'col': 26, 'stap_colors': [[35, 5749504], [77, 5749504], [119, 5749504], [161, 5749504], [203, 5749504], [245, 5749504], [35, 5749504], [77, 5749504], [119, 5749504], [161, 5749504], [203, 5749504], [245, 5749504]], 'num': 5, 'stap': [[-1, -1, -1, -1], [-1, -1, -1, -1], [-1, -1, -1, -1], [-1, -1, -1, -1], [-1, -1, -1, -1], [-1, -1, -1, -1], [-1, -1, -1, -1], [5, 258, 5, 8], [5, 7, 5, 9], [5, 8, 5, 10], [5, 9, 5, 11], [5, 10, 5, 12], [5, 11, 5, 13], [5, 12, 10, 13], [10, 14, 5, 15], [5, 14, 5, 16], [5, 15, 5, 17], [5, 16, 5, 18], [5, 17, 5, 19], [5, 18, 5, 20], [5, 19, 5, 21], [5, 20, 5, 22], [5, 21, 5, 23], [5, 22, 5, 24], [5, 23, 5, 25], [5, 24, 5, 26], [5, 25, 5, 27], [5, 26, 5, 28], [5, 27, 5, 29], [5, 28, 5, 30], [5, 29, 5, 31], [5, 30, 5, 32], [5, 31, 5, 33], [5, 32, 5, 34], [5, 33, -1, -1], [-1, -1, 5, 36], [5, 35, 5, 37], [5, 36, 5, 38], [5, 37, 5, 39], [5, 38, 5, 40], [5, 39, 5, 41], [5, 40, 5, 42], [5, 41, 5, 43], [5, 42, 5, 44], [5, 43, 5, 45], [5, 44, 5, 46], [5, 45, 5, 47], [5, 46, 5, 48], [5, 47, 5, 49], [5, 48, 5, 50], [5, 49, 5, 51], [5, 50, 5, 52], [5, 51, 5, 53], [5, 52, 5, 54], [5, 53, 5, 55], [5, 54, 10, 55], [10, 56, 5, 57], [5, 56, 5, 58], [5, 57, 5, 59], [5, 58, 5, 60], [5, 59, 5, 61], [5, 60, 5, 62], [5, 61, 5, 63], [5, 62, 5, 64], [5, 63, 5, 65], [5, 64, 5, 66], [5, 65, 5, 67], [5, 66, 5, 68], [5, 67, 5, 69], [5, 68, 5, 70], [5, 69, 5, 71], [5, 70, 5, 72], [5, 71, 5, 73], [5, 72, 5, 74], [5, 73, 5, 75], [5, 74, 5, 76], [5, 75, -1, -1], [-1, -1, 5, 78], [5, 77, 5, 79], [5, 78, 5, 80], [5, 79, 5, 81], [5, 80, 5, 82], [5, 81, 5, 83], [5, 82, 5, 84], [5, 83, 5, 85], [5, 84, 5, 86], [5, 85, 5, 87], [5, 86, 5, 88], [5, 87, 5, 89], [5, 88, 5, 90], [5, 89, 5, 91], [5, 90, 5, 92], [5, 91, 5, 93], [5, 92, 5, 94], [5, 93, 5, 95], [5, 94, 5, 96], [5, 95, 5, 97], [5, 96, 10, 97], [10, 98, 5, 99], [5, 98, 5, 100], [5, 99, 5, 101], [5, 100, 5, 102], [5, 101, 5, 103], [5, 102, 5, 104], [5, 103, 5, 105], [5, 104, 5, 106], [5, 105, 5, 107], [5, 106, 5, 108], [5, 107, 5, 109], [5, 108, 5, 110], [5, 109, 5, 111], [5, 110, 5, 112], [5, 111, 5, 113], [5, 112, 5, 114], [5, 113, 5, 115], [5, 114, 5, 116], [5, 115, 5, 117], [5, 116, 5, 118], [5, 117, -1, -1], [-1, -1, 5, 120], [5, 119, 5, 121], [5, 120, 5, 122], [5, 121, 5, 123], [5, 122, 5, 124], [5, 123, 5, 125], [5, 124, 5, 126], [5, 125, 5, 127], [5, 126, 5, 128], [5, 127, 5, 129], [5, 128, 5, 130], [5, 129, 5, 131], [5, 130, 5, 132], [5, 131, 5, 133], [5, 132, 5, 134], [5, 133, 5, 135], [5, 134, 5, 136], [5, 135, 5, 137], [5, 136, 5, 138], [5, 137, 5, 139], [5, 138, 10, 139], [10, 140, 5, 141], [5, 140, 5, 142], [5, 141, 5, 143], [5, 142, 5, 144], [5, 143, 5, 145], [5, 144, 5, 146], [5, 145, 5, 147], [5, 146, 5, 148], [5, 147, 5, 149], [5, 148, 5, 150], [5, 149, 5, 151], [5, 150, 5, 152], [5, 151, 5, 153], [5, 152, 5, 154], [5, 153, 5, 155], [5, 154, 5, 156], [5, 155, 5, 157], [5, 156, 5, 158], [5, 157, 5, 159], [5, 158, 5, 160], [5, 159, -1, -1], [-1, -1, 5, 162], [5, 161, 5, 163], [5, 162, 5, 164], [5, 163, 5, 165], [5, 164, 5, 166], [5, 165, 5, 167], [5, 166, 5, 168], [5, 167, 5, 169], [5, 168, 5, 170], [5, 169, 5, 171], [5, 170, 5, 172], [5, 171, 5, 173], [5, 172, 5, 174], [5, 173, 5, 175], [5, 174, 5, 176], [5, 175, 5, 177], [5, 176, 5, 178], [5, 177, 5, 179], [5, 178, 5, 180], [5, 179, 5, 181], [5, 180, 10, 181], [10, 182, 5, 183], [5, 182, 5, 184], [5, 183, 5, 185], [5, 184, 5, 186], [5, 185, 5, 187], [5, 186, 5, 188], [5, 187, 5, 189], [5, 188, 5, 190], [5, 189, 5, 191], [5, 190, 5, 192], [5, 191, 5, 193], [5, 192, 5, 194], [5, 193, 5, 195], [5, 194, 5, 196], [5, 195, 5, 197], [5, 196, 5, 198], [5, 197, 5, 199], [5, 198, 5, 200], [5, 199, 5, 201], [5, 200, 5, 202], [5, 201, -1, -1], [-1, -1, 5, 204], [5, 203, 5, 205], [5, 204, 5, 206], [5, 205, 5, 207], [5, 206, 5, 208], [5, 207, 5, 209], [5, 208, 5, 210], [5, 209, 5, 211], [5, 210, 5, 212], [5, 211, 5, 213], [5, 212, 5, 214], [5, 213, 5, 215], [5, 214, 5, 216], [5, 215, 5, 217], [5, 216, 5, 218], [5, 217, 5, 219], [5, 218, 5, 220], [5, 219, 5, 221], [5, 220, 5, 222], [5, 221, 5, 223], [5, 222, 10, 223], [10, 224, 5, 225], [5, 224, 5, 226], [5, 225, 5, 227], [5, 226, 5, 228], [5, 227, 5, 229], [5, 228, 5, 230], [5, 229, 5, 231], [5, 230, 5, 232], [5, 231, 5, 233], [5, 232, 5, 234], [5, 233, 5, 235], [5, 234, 5, 236], [5, 235, 5, 237], [5, 236, 5, 238], [5, 237, 5, 239], [5, 238, 5, 240], [5, 239, 5, 241], [5, 240, 5, 242], [5, 241, 5, 243], [5, 242, 5, 244], [5, 243, -1, -1], [-1, -1, 5, 246], [5, 245, 5, 247], [5, 246, 5, 248], [5, 247, 5, 249], [5, 248, 5, 250], [5, 249, 5, 251], [5, 250, 5, 252], [5, 251, 5, 253], [5, 252, 5, 254], [5, 253, 5, 255], [5, 254, 5, 256], [5, 255, 5, 257], [5, 256, 5, 258], [5, 257, 5, 7], [-1, -1, -1, -1], [-1, -1, -1, -1], [-1, -1, -1, -1], [-1, -1, -1, -1], [-1, -1, -1, -1], [-1, -1, -1, -1], [-1, -1, -1, -1], [-1, -1, -1, -1], [-1, -1, -1, -1], [-1, -1, -1, -1], [-1, -1, -1, -1], [-1, -1, -1, -1], [-1, -1, -1, -1], [-1, -1, -1, -1]], 'skip': [0, 0, 0, 0, 0, 0, 0, 0, 0, 0, -1, 0, 0, 0, 0, 0, 0, 0, 0, 0, 0, 0, 0, 0, 0, 0, 0, 0, 0, 0, 0, -1, 0, 0, 0, 0, 0, 0, 0, 0, 0, 0, 0, 0, 0, 0, 0, 0, 0, 0, 0, 0, -1, 0, 0, 0, 0, 0, 0, 0, 0, 0, 0, 0, 0, 0, 0, 0, 0, 0, 0, 0, 0, -1, 0, 0, 0, 0, 0, 0, 0, 0, 0, 0, 0, 0, 0, 0, 0, 0, 0, 0, 0, 0, -1, 0, 0, 0, 0, 0, 0, 0, 0, 0, 0, 0, 0, 0, 0, 0, 0, 0, 0, 0, 0, -1, 0, 0, 0, 0, 0, 0, 0, 0, 0, 0, 0, 0, 0, 0, 0, 0, 0, 0, 0, 0, -1, 0, 0, 0, 0, 0, 0, 0, 0, 0, 0, 0, 0, 0, 0, 0, 0, 0, 0, 0, 0, -1, 0, 0, 0, 0, 0, 0, 0, 0, 0, 0, 0, 0, 0, 0, 0, 0, 0, 0, 0, 0, -1, 0, 0, 0, 0, 0, 0, 0, 0, 0, 0, 0, 0, 0, 0, 0, 0, 0, 0, 0, 0, -1, 0, 0, 0, 0, 0, 0, 0, 0, 0, 0, 0, 0, 0, 0, 0, 0, 0, 0, 0, 0, -1, 0, 0, 0, 0, 0, 0, 0, 0, 0, 0, 0, 0, 0, 0, 0, 0, 0, 0, 0, 0, -1, 0, 0, 0, 0, 0, 0, 0, 0, 0, 0, 0, 0, 0, 0, 0, 0, 0, 0, 0, 0, 0, 0, 0, 0, 0, 0, 0, 0, 0, 0, 0], 'scaf': [[-1, -1, -1, -1], [-1, -1, -1, -1], [-1, -1, -1, -1], [-1, -1, -1, -1], [-1, -1, -1, -1], [-1, -1, -1, -1], [-1, -1, -1, -1], [5, 8, 5, 258], [5, 9, 5, 7], [5, 10, 5, 8], [5, 11, 5, 9], [5, 12, 5, 10], [5, 13, 5, 11], [5, 14, 5, 12], [5, 15, 5, 13], [8, 15, 5, 14], [5, 17, 8, 16], [5, 18, 5, 16], [5, 19, 5, 17], [5, 20, 5, 18], [5, 21, 5, 19], [5, 22, 5, 20], [12, 22, 5, 21], [5, 24, 12, 23], [5, 25, 5, 23], [5, 26, 5, 24], [5, 27, 5, 25], [5, 28, 5, 26], [5, 29, 5, 27], [5, 30, 5, 28], [5, 31, 5, 29], [5, 32, 5, 30], [5, 33, 5, 31], [5, 34, 5, 32], [5, 35, 5, 33], [5, 36, 5, 34], [8, 36, 5, 35], [5, 38, 8, 37], [5, 39, 5, 37], [5, 40, 5, 38], [5, 41, 5, 39], [5, 42, 5, 40], [5, 43, 5, 41], [12, 43, 5, 42], [5, 45, 12, 44], [5, 46, 5, 44], [5, 47, 5, 45], [5, 48, 5, 46], [5, 49, 5, 47], [5, 50, 5, 48], [5, 51, 5, 49], [5, 52, 5, 50], [5, 53, 5, 51], [5, 54, 5, 52], [5, 55, 5, 53], [5, 56, 5, 54], [5, 57, 5, 55], [8, 57, 5, 56], [5, 59, 8, 58], [5, 60, 5, 58], [5, 61, 5, 59], [5, 62, 5, 60], [5, 63, 5, 61], [5, 64, 5, 62], [12, 64, 5, 63], [5, 66, 12, 65], [5, 67, 5, 65], [5, 68, 5, 66], [5, 69, 5, 67], [5, 70, 5, 68], [5, 71, 5, 69], [5, 72, 5, 70], [5, 73, 5, 71], [5, 74, 5, 72], [5, 75, 5, 73], [5, 76, 5, 74], [5, 77, 5, 75], [5, 78, 5, 76], [8, 78, 5, 77], [5, 80, 8, 79], [5, 81, 5, 79], [5, 82, 5, 80], [5, 83, 5, 81], [5, 84, 5, 82], [5, 85, 5, 83], [12, 85, 5, 84], [5, 87, 12, 86], [5, 88, 5, 86], [5, 89, 5, 87], [5, 90, 5, 88], [5, 91, 5, 89], [5, 92, 5, 90], [5, 93, 5, 91], [5, 94, 5, 92], [5, 95, 5, 93], [5, 96, 5, 94], [5, 97, 5, 95], [5, 98, 5, 96], [5, 99, 5, 97], [8, 99, 5, 98], [5, 101, 8, 100], [5, 102, 5, 100], [5, 103, 5, 101], [5, 104, 5, 102], [5, 105, 5, 103], [5, 106, 5, 104], [12, 106, 5, 105], [5, 108, 12, 107], [5, 109, 5, 107], [5, 110, 5, 108], [5, 111, 5, 109], [5, 112, 5, 110], [5, 113, 5, 111], [5, 114, 5, 112], [5, 115, 5, 113], [5, 116, 5, 114], [5, 117, 5, 115], [5, 118, 5, 116], [5, 119, 5, 117], [5, 120, 5, 118], [8, 120, 5, 119], [5, 122, 8, 121], [5, 123, 5, 121], [5, 124, 5, 122], [5, 125, 5, 123], [5, 126, 5, 124], [5, 127, 5, 125], [12, 127, 5, 126], [5, 129, 12, 128], [5, 130, 5, 128], [5, 131, 5, 129], [5, 132, 5, 130], [5, 133, 5, 131], [5, 134, 5, 132], [5, 135, 5, 133], [5, 136, 5, 134], [5, 137, 5, 135], [5, 138, 5, 136], [5, 139, 5, 137], [5, 140, 5, 138], [5, 141, 5, 139], [8, 141, 5, 140], [5, 143, 8, 142], [5, 144, 5, 142], [5, 145, 5, 143], [5, 146, 5, 144], [5, 147, 5, 145], [5, 148, 5, 146], [12, 148, 5, 147], [5, 150, 12, 149], [5, 151, 5, 149], [5, 152, 5, 150], [5, 153, 5, 151], [5, 154, 5, 152], [5, 155, 5, 153], [5, 156, 5, 154], [5, 157, 5, 155], [5, 158, 5, 156], [5, 159, 5, 157], [5, 160, 5, 158], [5, 161, 5, 159], [5, 162, 5, 160], [8, 162, 5, 161], [5, 164, 8, 163], [5, 165, 5, 163], [5, 166, 5, 164], [5, 167, 5, 165], [5, 168, 5, 166], [5, 169, 5, 167], [12, 169, 5, 168], [5, 171, 12, 170], [5, 172, 5, 170], [5, 173, 5, 171], [5, 174, 5, 172], [5, 175, 5, 173], [5, 176, 5, 174], [5, 177, 5, 175], [5, 178, 5, 176], [5, 179, 5, 177], [5, 180, 5, 178], [5, 181, 5, 179], [5, 182, 5, 180], [5, 183, 5, 181], [8, 183, 5, 182], [5, 185, 8, 184], [5, 186, 5, 184], [5, 187, 5, 185], [5, 188, 5, 186], [5, 189, 5, 187], [5, 190, 5, 188], [12, 190, 5, 189], [5, 192, 12, 191], [5, 193, 5, 191], [5, 194, 5, 192], [5, 195, 5, 193], [5, 196, 5, 194], [5, 197, 5, 195], [5, 198, 5, 196], [5, 199, 5, 197], [5, 200, 5, 198], [5, 201, 5, 199], [5, 202, 5, 200], [5, 203, 5, 201], [5, 204, 5, 202], [8, 204, 5, 203], [5, 206, 8, 205], [5, 207, 5, 205], [5, 208, 5, 206], [5, 209, 5, 207], [5, 210, 5, 208], [5, 211, 5, 209], [12, 211, 5, 210], [5, 213, 12, 212], [5, 214, 5, 212], [5, 215, 5, 213], [5, 216, 5, 214], [5, 217, 5, 215], [5, 218, 5, 216], [5, 219, 5, 217], [5, 220, 5, 218], [5, 221, 5, 219], [5, 222, 5, 220], [5, 223, 5, 221], [5, 224, 5, 222], [5, 225, 5, 223], [8, 225, 5, 224], [5, 227, 8, 226], [5, 228, 5, 226], [5, 229, 5, 227], [5, 230, 5, 228], [5, 231, 5, 229], [5, 232, 5, 230], [12, 232, 5, 231], [5, 234, 12, 233], [5, 235, 5, 233], [5, 236, 5, 234], [5, 237, 5, 235], [5, 238, 5, 236], [5, 239, 5, 237], [5, 240, 5, 238], [5, 241, 5, 239], [5, 242, 5, 240], [5, 243, 5, 241], [5, 244, 5, 242], [5, 245, 5, 243], [5, 246, 5, 244], [8, 246, 5, 245], [5, 248, 8, 247], [5, 249, 5, 247], [5, 250, 5, 248], [5, 251, 5, 249], [5, 252, 5, 250], [5, 253, 5, 251], [12, 253, 5, 252], [5, 255, 12, 254], [5, 256, 5, 254], [5, 257, 5, 255], [5, 258, 5, 256], [5, 7, 5, 257], [-1, -1, -1, -1], [-1, -1, -1, -1], [-1, -1, -1, -1], [-1, -1, -1, -1], [-1, -1, -1, -1], [-1, -1, -1, -1], [-1, -1, -1, -1], [-1, -1, -1, -1], [-1, -1, -1, -1], [-1, -1, -1, -1], [-1, -1, -1, -1], [-1, -1, -1, -1], [-1, -1, -1, -1], [-1, -1, -1, -1]], 'stapLoop': [], 'scafLoop': [], 'loop': [0, 0, 0, 0, 0, 0, 0, 0, 0, 0, 0, 0, 0, 0, 0, 0, 0, 0, 0, 0, 0, 0, 0, 0, 0, 0, 0, 0, 0, 0, 0, 0, 0, 0, 0, 0, 0, 0, 0, 0, 0, 0, 0, 0, 0, 0, 0, 0, 0, 0, 0, 0, 0, 0, 0, 0, 0, 0, 0, 0, 0, 0, 0, 0, 0, 0, 0, 0, 0, 0, 0, 0, 0, 0, 0, 0, 0, 0, 0, 0, 0, 0, 0, 0, 0, 0, 0, 0, 0, 0, 0, 0, 0, 0, 0, 0, 0, 0, 0, 0, 0, 0, 0, 0, 0, 0, 0, 0, 0, 0, 0, 0, 0, 0, 0, 0, 0, 0, 0, 0, 0, 0, 0, 0, 0, 0, 0, 0, 0, 0, 0, 0, 0, 0, 0, 0, 0, 0, 0, 0, 0, 0, 0, 0, 0, 0, 0, 0, 0, 0, 0, 0, 0, 0, 0, 0, 0, 0, 0, 0, 0, 0, 0, 0, 0, 0, 0, 0, 0, 0, 0, 0, 0, 0, 0, 0, 0, 0, 0, 0, 0, 0, 0, 0, 0, 0, 0, 0, 0, 0, 0, 0, 0, 0, 0, 0, 0, 0, 0, 0, 0, 0, 0, 0, 0, 0, 0, 0, 0, 0, 0, 0, 0, 0, 0, 0, 0, 0, 0, 0, 0, 0, 0, 0, 0, 0, 0, 0, 0, 0, 0, 0, 0, 0, 0, 0, 0, 0, 0, 0, 0, 0, 0, 0, 0, 0, 0, 0, 0, 0, 0, 0, 0, 0, 0, 0, 0, 0, 0, 0, 0, 0, 0, 0, 0, 0, 0, 0, 0, 0, 0, 0, 0], 'row': 11}, {'col': 25, 'stap_colors': [[34, 16225054], [76, 16225054], [118, 16225054], [160, 16225054], [202, 16225054], [244, 16225054], [34, 16225054], [76, 16225054], [118, 16225054], [160, 16225054], [202, 16225054], [244, 16225054]], 'num': 12, 'stap': [[-1, -1, -1, -1], [-1, -1, -1, -1], [-1, -1, -1, -1], [-1, -1, -1, -1], [-1, -1, -1, -1], [-1, -1, -1, -1], [-1, -1, -1, -1], [12, 8, 12, 258], [12, 9, 12, 7], [12, 10, 12, 8], [12, 11, 12, 9], [12, 12, 12, 10], [12, 13, 12, 11], [12, 14, 12, 12], [12, 15, 12, 13], [12, 16, 12, 14], [12, 17, 12, 15], [12, 18, 12, 16], [12, 19, 12, 17], [12, 20, 12, 18], [12, 21, 12, 19], [12, 22, 12, 20], [12, 23, 12, 21], [12, 24, 12, 22], [12, 25, 12, 23], [12, 26, 12, 24], [12, 27, 12, 25], [12, 28, 12, 26], [12, 29, 12, 27], [12, 30, 12, 28], [12, 31, 12, 29], [12, 32, 12, 30], [12, 33, 12, 31], [12, 34, 12, 32], [-1, -1, 12, 33], [12, 36, -1, -1], [12, 37, 12, 35], [12, 38, 12, 36], [12, 39, 12, 37], [12, 40, 12, 38], [12, 41, 12, 39], [12, 42, 12, 40], [12, 43, 12, 41], [12, 44, 12, 42], [12, 45, 12, 43], [12, 46, 12, 44], [12, 47, 12, 45], [12, 48, 12, 46], [12, 49, 12, 47], [12, 50, 12, 48], [12, 51, 12, 49], [12, 52, 12, 50], [12, 53, 12, 51], [12, 54, 12, 52], [12, 55, 12, 53], [12, 56, 12, 54], [12, 57, 12, 55], [12, 58, 12, 56], [12, 59, 12, 57], [12, 60, 12, 58], [12, 61, 12, 59], [12, 62, 12, 60], [12, 63, 12, 61], [12, 64, 12, 62], [12, 65, 12, 63], [12, 66, 12, 64], [12, 67, 12, 65], [12, 68, 12, 66], [12, 69, 12, 67], [12, 70, 12, 68], [12, 71, 12, 69], [12, 72, 12, 70], [12, 73, 12, 71], [12, 74, 12, 72], [12, 75, 12, 73], [12, 76, 12, 74], [-1, -1, 12, 75], [12, 78, -1, -1], [12, 79, 12, 77], [12, 80, 12, 78], [12, 81, 12, 79], [12, 82, 12, 80], [12, 83, 12, 81], [12, 84, 12, 82], [12, 85, 12, 83], [12, 86, 12, 84], [12, 87, 12, 85], [12, 88, 12, 86], [12, 89, 12, 87], [12, 90, 12, 88], [12, 91, 12, 89], [12, 92, 12, 90], [12, 93, 12, 91], [12, 94, 12, 92], [12, 95, 12, 93], [12, 96, 12, 94], [12, 97, 12, 95], [12, 98, 12, 96], [12, 99, 12, 97], [12, 100, 12, 98], [12, 101, 12, 99], [12, 102, 12, 100], [12, 103, 12, 101], [12, 104, 12, 102], [12, 105, 12, 103], [12, 106, 12, 104], [12, 107, 12, 105], [12, 108, 12, 106], [12, 109, 12, 107], [12, 110, 12, 108], [12, 111, 12, 109], [12, 112, 12, 110], [12, 113, 12, 111], [12, 114, 12, 112], [12, 115, 12, 113], [12, 116, 12, 114], [12, 117, 12, 115], [12, 118, 12, 116], [-1, -1, 12, 117], [12, 120, -1, -1], [12, 121, 12, 119], [12, 122, 12, 120], [12, 123, 12, 121], [12, 124, 12, 122], [12, 125, 12, 123], [12, 126, 12, 124], [12, 127, 12, 125], [12, 128, 12, 126], [12, 129, 12, 127], [12, 130, 12, 128], [12, 131, 12, 129], [12, 132, 12, 130], [12, 133, 12, 131], [12, 134, 12, 132], [12, 135, 12, 133], [12, 136, 12, 134], [12, 137, 12, 135], [12, 138, 12, 136], [12, 139, 12, 137], [12, 140, 12, 138], [12, 141, 12, 139], [12, 142, 12, 140], [12, 143, 12, 141], [12, 144, 12, 142], [12, 145, 12, 143], [12, 146, 12, 144], [12, 147, 12, 145], [12, 148, 12, 146], [12, 149, 12, 147], [12, 150, 12, 148], [12, 151, 12, 149], [12, 152, 12, 150], [12, 153, 12, 151], [12, 154, 12, 152], [12, 155, 12, 153], [12, 156, 12, 154], [12, 157, 12, 155], [12, 158, 12, 156], [12, 159, 12, 157], [12, 160, 12, 158], [-1, -1, 12, 159], [12, 162, -1, -1], [12, 163, 12, 161], [12, 164, 12, 162], [12, 165, 12, 163], [12, 166, 12, 164], [12, 167, 12, 165], [12, 168, 12, 166], [12, 169, 12, 167], [12, 170, 12, 168], [12, 171, 12, 169], [12, 172, 12, 170], [12, 173, 12, 171], [12, 174, 12, 172], [12, 175, 12, 173], [12, 176, 12, 174], [12, 177, 12, 175], [12, 178, 12, 176], [12, 179, 12, 177], [12, 180, 12, 178], [12, 181, 12, 179], [12, 182, 12, 180], [12, 183, 12, 181], [12, 184, 12, 182], [12, 185, 12, 183], [12, 186, 12, 184], [12, 187, 12, 185], [12, 188, 12, 186], [12, 189, 12, 187], [12, 190, 12, 188], [12, 191, 12, 189], [12, 192, 12, 190], [12, 193, 12, 191], [12, 194, 12, 192], [12, 195, 12, 193], [12, 196, 12, 194], [12, 197, 12, 195], [12, 198, 12, 196], [12, 199, 12, 197], [12, 200, 12, 198], [12, 201, 12, 199], [12, 202, 12, 200], [-1, -1, 12, 201], [12, 204, -1, -1], [12, 205, 12, 203], [12, 206, 12, 204], [12, 207, 12, 205], [12, 208, 12, 206], [12, 209, 12, 207], [12, 210, 12, 208], [12, 211, 12, 209], [12, 212, 12, 210], [12, 213, 12, 211], [12, 214, 12, 212], [12, 215, 12, 213], [12, 216, 12, 214], [12, 217, 12, 215], [12, 218, 12, 216], [12, 219, 12, 217], [12, 220, 12, 218], [12, 221, 12, 219], [12, 222, 12, 220], [12, 223, 12, 221], [12, 224, 12, 222], [12, 225, 12, 223], [12, 226, 12, 224], [12, 227, 12, 225], [12, 228, 12, 226], [12, 229, 12, 227], [12, 230, 12, 228], [12, 231, 12, 229], [12, 232, 12, 230], [12, 233, 12, 231], [12, 234, 12, 232], [12, 235, 12, 233], [12, 236, 12, 234], [12, 237, 12, 235], [12, 238, 12, 236], [12, 239, 12, 237], [12, 240, 12, 238], [12, 241, 12, 239], [12, 242, 12, 240], [12, 243, 12, 241], [12, 244, 12, 242], [-1, -1, 12, 243], [12, 246, -1, -1], [12, 247, 12, 245], [12, 248, 12, 246], [12, 249, 12, 247], [12, 250, 12, 248], [12, 251, 12, 249], [12, 252, 12, 250], [12, 253, 12, 251], [12, 254, 12, 252], [12, 255, 12, 253], [12, 256, 12, 254], [12, 257, 12, 255], [12, 258, 12, 256], [12, 7, 12, 257], [-1, -1, -1, -1], [-1, -1, -1, -1], [-1, -1, -1, -1], [-1, -1, -1, -1], [-1, -1, -1, -1], [-1, -1, -1, -1], [-1, -1, -1, -1], [-1, -1, -1, -1], [-1, -1, -1, -1], [-1, -1, -1, -1], [-1, -1, -1, -1], [-1, -1, -1, -1], [-1, -1, -1, -1], [-1, -1, -1, -1]], 'skip': [0, 0, 0, 0, 0, 0, 0, 0, 0, 0, 0, 0, 0, 0, 0, 0, 0, 0, 0, 0, 0, 0, 0, 0, 0, 0, 0, 0, 0, 0, 0, 0, 0, 0, 0, 0, 0, 0, 0, 0, 0, 0, 0, 0, 0, 0, 0, 0, 0, 0, 0, 0, 0, 0, 0, 0, 0, 0, 0, 0, 0, 0, 0, 0, 0, 0, 0, 0, 0, 0, 0, 0, 0, 0, 0, 0, 0, 0, 0, 0, 0, 0, 0, 0, 0, 0, 0, 0, 0, 0, 0, 0, 0, 0, 0, 0, 0, 0, 0, 0, 0, 0, 0, 0, 0, 0, 0, 0, 0, 0, 0, 0, 0, 0, 0, 0, 0, 0, 0, 0, 0, 0, 0, 0, 0, 0, 0, 0, 0, 0, 0, 0, 0, 0, 0, 0, 0, 0, 0, 0, 0, 0, 0, 0, 0, 0, 0, 0, 0, 0, 0, 0, 0, 0, 0, 0, 0, 0, 0, 0, 0, 0, 0, 0, 0, 0, 0, 0, 0, 0, 0, 0, 0, 0, 0, 0, 0, 0, 0, 0, 0, 0, 0, 0, 0, 0, 0, 0, 0, 0, 0, 0, 0, 0, 0, 0, 0, 0, 0, 0, 0, 0, 0, 0, 0, 0, 0, 0, 0, 0, 0, 0, 0, 0, 0, 0, 0, 0, 0, 0, 0, 0, 0, 0, 0, 0, 0, 0, 0, 0, 0, 0, 0, 0, 0, 0, 0, 0, 0, 0, 0, 0, 0, 0, 0, 0, 0, 0, 0, 0, 0, 0, 0, 0, 0, 0, 0, 0, 0, 0, 0, 0, 0, 0, 0, 0, 0, 0, 0, 0, 0, 0, 0], 'scaf': [[-1, -1, -1, -1], [-1, -1, -1, -1], [-1, -1, -1, -1], [-1, -1, -1, -1], [-1, -1, -1, -1], [-1, -1, -1, -1], [-1, -1, -1, -1], [12, 258, 12, 8], [12, 7, 12, 9], [12, 8, 12, 10], [12, 9, 12, 11], [12, 10, 12, 12], [12, 11, 12, 13], [12, 12, 12, 14], [12, 13, 12, 15], [12, 14, 7, 15], [7, 16, 12, 17], [12, 16, 12, 18], [12, 17, 12, 19], [12, 18, 12, 20], [12, 19, 12, 21], [12, 20, 12, 22], [12, 21, 5, 22], [5, 23, 12, 24], [12, 23, 12, 25], [12, 24, 12, 26], [12, 25, 12, 27], [12, 26, 12, 28], [12, 27, 12, 29], [12, 28, 12, 30], [12, 29, 12, 31], [12, 30, 12, 32], [12, 31, 12, 33], [12, 32, 12, 34], [12, 33, 12, 35], [12, 34, 12, 36], [12, 35, 7, 36], [7, 37, 12, 38], [12, 37, 12, 39], [12, 38, 12, 40], [12, 39, 12, 41], [12, 40, 12, 42], [12, 41, 12, 43], [12, 42, 5, 43], [5, 44, 12, 45], [12, 44, 12, 46], [12, 45, 12, 47], [12, 46, 12, 48], [12, 47, 12, 49], [12, 48, 12, 50], [12, 49, 12, 51], [12, 50, 12, 52], [12, 51, 12, 53], [12, 52, 12, 54], [12, 53, 12, 55], [12, 54, 12, 56], [12, 55, 12, 57], [12, 56, 7, 57], [7, 58, 12, 59], [12, 58, 12, 60], [12, 59, 12, 61], [12, 60, 12, 62], [12, 61, 12, 63], [12, 62, 12, 64], [12, 63, 5, 64], [5, 65, 12, 66], [12, 65, 12, 67], [12, 66, 12, 68], [12, 67, 12, 69], [12, 68, 12, 70], [12, 69, 12, 71], [12, 70, 12, 72], [12, 71, 12, 73], [12, 72, 12, 74], [12, 73, 12, 75], [12, 74, 12, 76], [12, 75, 12, 77], [12, 76, 12, 78], [12, 77, 7, 78], [7, 79, 12, 80], [12, 79, 12, 81], [12, 80, 12, 82], [12, 81, 12, 83], [12, 82, 12, 84], [12, 83, 12, 85], [12, 84, 5, 85], [5, 86, 12, 87], [12, 86, 12, 88], [12, 87, 12, 89], [12, 88, 12, 90], [12, 89, 12, 91], [12, 90, 12, 92], [12, 91, 12, 93], [12, 92, 12, 94], [12, 93, 12, 95], [12, 94, 12, 96], [12, 95, 12, 97], [12, 96, 12, 98], [12, 97, 12, 99], [12, 98, 7, 99], [7, 100, 12, 101], [12, 100, 12, 102], [12, 101, 12, 103], [12, 102, 12, 104], [12, 103, 12, 105], [12, 104, 12, 106], [12, 105, 5, 106], [5, 107, 12, 108], [12, 107, 12, 109], [12, 108, 12, 110], [12, 109, 12, 111], [12, 110, 12, 112], [12, 111, 12, 113], [12, 112, 12, 114], [12, 113, 12, 115], [12, 114, 12, 116], [12, 115, 12, 117], [12, 116, 12, 118], [12, 117, 12, 119], [12, 118, 12, 120], [12, 119, 7, 120], [7, 121, 12, 122], [12, 121, 12, 123], [12, 122, 12, 124], [12, 123, 12, 125], [12, 124, 12, 126], [12, 125, 12, 127], [12, 126, 5, 127], [5, 128, 12, 129], [12, 128, 12, 130], [12, 129, 12, 131], [12, 130, 12, 132], [12, 131, 12, 133], [12, 132, 12, 134], [12, 133, 12, 135], [12, 134, 12, 136], [12, 135, 12, 137], [12, 136, 12, 138], [12, 137, 12, 139], [12, 138, 12, 140], [12, 139, 12, 141], [12, 140, 7, 141], [7, 142, 12, 143], [12, 142, 12, 144], [12, 143, 12, 145], [12, 144, 12, 146], [12, 145, 12, 147], [12, 146, 12, 148], [12, 147, 5, 148], [5, 149, 12, 150], [12, 149, 12, 151], [12, 150, 12, 152], [12, 151, 12, 153], [12, 152, 12, 154], [12, 153, 12, 155], [12, 154, 12, 156], [12, 155, 12, 157], [12, 156, 12, 158], [12, 157, 12, 159], [12, 158, 12, 160], [12, 159, 12, 161], [12, 160, 12, 162], [12, 161, 7, 162], [7, 163, 12, 164], [12, 163, 12, 165], [12, 164, 12, 166], [12, 165, 12, 167], [12, 166, 12, 168], [12, 167, 12, 169], [12, 168, 5, 169], [5, 170, 12, 171], [12, 170, 12, 172], [12, 171, 12, 173], [12, 172, 12, 174], [12, 173, 12, 175], [12, 174, 12, 176], [12, 175, 12, 177], [12, 176, 12, 178], [12, 177, 12, 179], [12, 178, 12, 180], [12, 179, 12, 181], [12, 180, 12, 182], [12, 181, 12, 183], [12, 182, 7, 183], [7, 184, 12, 185], [12, 184, 12, 186], [12, 185, 12, 187], [12, 186, 12, 188], [12, 187, 12, 189], [12, 188, 12, 190], [12, 189, 5, 190], [5, 191, 12, 192], [12, 191, 12, 193], [12, 192, 12, 194], [12, 193, 12, 195], [12, 194, 12, 196], [12, 195, 12, 197], [12, 196, 12, 198], [12, 197, 12, 199], [12, 198, 12, 200], [12, 199, 12, 201], [12, 200, 12, 202], [12, 201, 12, 203], [12, 202, 12, 204], [12, 203, 7, 204], [7, 205, 12, 206], [12, 205, 12, 207], [12, 206, 12, 208], [12, 207, 12, 209], [12, 208, 12, 210], [12, 209, 12, 211], [12, 210, 5, 211], [5, 212, 12, 213], [12, 212, 12, 214], [12, 213, 12, 215], [12, 214, 12, 216], [12, 215, 12, 217], [12, 216, 12, 218], [12, 217, 12, 219], [12, 218, 12, 220], [12, 219, 12, 221], [12, 220, 12, 222], [12, 221, 12, 223], [12, 222, 12, 224], [12, 223, 12, 225], [12, 224, 7, 225], [7, 226, 12, 227], [12, 226, 12, 228], [12, 227, 12, 229], [12, 228, 12, 230], [12, 229, 12, 231], [12, 230, 12, 232], [12, 231, 5, 232], [5, 233, 12, 234], [12, 233, 12, 235], [12, 234, 12, 236], [12, 235, 12, 237], [12, 236, 12, 238], [12, 237, 12, 239], [12, 238, 12, 240], [12, 239, 12, 241], [12, 240, 12, 242], [12, 241, 12, 243], [12, 242, 12, 244], [12, 243, 12, 245], [12, 244, 12, 246], [12, 245, 7, 246], [7, 247, 12, 248], [12, 247, 12, 249], [12, 248, 12, 250], [12, 249, 12, 251], [12, 250, 12, 252], [12, 251, 12, 253], [12, 252, 5, 253], [5, 254, 12, 255], [12, 254, 12, 256], [12, 255, 12, 257], [12, 256, 12, 258], [12, 257, 12, 7], [-1, -1, -1, -1], [-1, -1, -1, -1], [-1, -1, -1, -1], [-1, -1, -1, -1], [-1, -1, -1, -1], [-1, -1, -1, -1], [-1, -1, -1, -1], [-1, -1, -1, -1], [-1, -1, -1, -1], [-1, -1, -1, -1], [-1, -1, -1, -1], [-1, -1, -1, -1], [-1, -1, -1, -1], [-1, -1, -1, -1]], 'stapLoop': [], 'scafLoop': [], 'loop': [0, 0, 0, 0, 0, 0, 0, 0, 0, 0, 1, 0, 0, 0, 0, 0, 0, 0, 0, 0, 0, 0, 0, 0, 1, 0, 0, 0, 0, 0, 0, 0, 0, 0, 0, 0, 0, 0, 1, 0, 0, 0, 0, 0, 0, 0, 0, 0, 0, 0, 0, 0, 1, 0, 0, 0, 0, 0, 0, 0, 0, 0, 0, 0, 0, 0, 1, 0, 0, 0, 0, 0, 0, 0, 0, 0, 0, 0, 0, 0, 1, 0, 0, 0, 0, 0, 0, 0, 0, 0, 0, 0, 0, 0, 1, 0, 0, 0, 0, 0, 0, 0, 0, 0, 0, 0, 0, 0, 1, 0, 0, 0, 0, 0, 0, 0, 0, 0, 0, 0, 0, 0, 1, 0, 0, 0, 0, 0, 0, 0, 0, 0, 0, 0, 0, 0, 1, 0, 0, 0, 0, 0, 0, 0, 0, 0, 0, 0, 0, 0, 1, 0, 0, 0, 0, 0, 0, 0, 0, 0, 0, 0, 0, 0, 1, 0, 0, 0, 0, 0, 0, 0, 0, 0, 0, 0, 0, 0, 1, 0, 0, 0, 0, 0, 0, 0, 0, 0, 0, 0, 0, 0, 1, 0, 0, 0, 0, 0, 0, 0, 0, 0, 0, 0, 0, 0, 1, 0, 0, 0, 0, 0, 0, 0, 0, 0, 0, 0, 0, 0, 1, 0, 0, 0, 0, 0, 0, 0, 0, 0, 0, 0, 0, 0, 1, 0, 0, 0, 0, 0, 0, 0, 0, 0, 0, 0, 0, 0, 1, 0, 0, 0, 0, 0, 0, 0, 0, 0, 0, 0, 0, 0, 0, 0, 0, 0, 0, 0, 0, 0, 0, 0, 0], 'row': 11}, {'col': 24, 'stap_colors': [[34, 5749504], [76, 5749504], [118, 5749504], [160, 5749504], [202, 5749504], [244, 5749504], [34, 5749504], [76, 5749504], [118, 5749504], [160, 5749504], [202, 5749504], [244, 5749504]], 'num': 14, 'stap': [[-1, -1, -1, -1], [-1, -1, -1, -1], [-1, -1, -1, -1], [-1, -1, -1, -1], [-1, -1, -1, -1], [-1, -1, -1, -1], [-1, -1, -1, -1], [14, 8, 14, 258], [14, 9, 14, 7], [14, 10, 14, 8], [14, 11, 14, 9], [14, 12, 14, 10], [14, 13, 14, 11], [7, 13, 14, 12], [14, 15, 7, 14], [14, 16, 14, 14], [14, 17, 14, 15], [14, 18, 14, 16], [14, 19, 14, 17], [14, 20, 14, 18], [14, 21, 14, 19], [14, 22, 14, 20], [14, 23, 14, 21], [14, 24, 14, 22], [14, 25, 14, 23], [14, 26, 14, 24], [14, 27, 14, 25], [14, 28, 14, 26], [14, 29, 14, 27], [14, 30, 14, 28], [14, 31, 14, 29], [14, 32, 14, 30], [14, 33, 14, 31], [14, 34, 14, 32], [-1, -1, 14, 33], [14, 36, -1, -1], [14, 37, 14, 35], [14, 38, 14, 36], [14, 39, 14, 37], [14, 40, 14, 38], [14, 41, 14, 39], [14, 42, 14, 40], [14, 43, 14, 41], [14, 44, 14, 42], [14, 45, 14, 43], [14, 46, 14, 44], [14, 47, 14, 45], [14, 48, 14, 46], [14, 49, 14, 47], [14, 50, 14, 48], [14, 51, 14, 49], [14, 52, 14, 50], [14, 53, 14, 51], [14, 54, 14, 52], [14, 55, 14, 53], [7, 55, 14, 54], [14, 57, 7, 56], [14, 58, 14, 56], [14, 59, 14, 57], [14, 60, 14, 58], [14, 61, 14, 59], [14, 62, 14, 60], [14, 63, 14, 61], [14, 64, 14, 62], [14, 65, 14, 63], [14, 66, 14, 64], [14, 67, 14, 65], [14, 68, 14, 66], [14, 69, 14, 67], [14, 70, 14, 68], [14, 71, 14, 69], [14, 72, 14, 70], [14, 73, 14, 71], [14, 74, 14, 72], [14, 75, 14, 73], [14, 76, 14, 74], [-1, -1, 14, 75], [14, 78, -1, -1], [14, 79, 14, 77], [14, 80, 14, 78], [14, 81, 14, 79], [14, 82, 14, 80], [14, 83, 14, 81], [14, 84, 14, 82], [14, 85, 14, 83], [14, 86, 14, 84], [14, 87, 14, 85], [14, 88, 14, 86], [14, 89, 14, 87], [14, 90, 14, 88], [14, 91, 14, 89], [14, 92, 14, 90], [14, 93, 14, 91], [14, 94, 14, 92], [14, 95, 14, 93], [14, 96, 14, 94], [14, 97, 14, 95], [7, 97, 14, 96], [14, 99, 7, 98], [14, 100, 14, 98], [14, 101, 14, 99], [14, 102, 14, 100], [14, 103, 14, 101], [14, 104, 14, 102], [14, 105, 14, 103], [14, 106, 14, 104], [14, 107, 14, 105], [14, 108, 14, 106], [14, 109, 14, 107], [14, 110, 14, 108], [14, 111, 14, 109], [14, 112, 14, 110], [14, 113, 14, 111], [14, 114, 14, 112], [14, 115, 14, 113], [14, 116, 14, 114], [14, 117, 14, 115], [14, 118, 14, 116], [-1, -1, 14, 117], [14, 120, -1, -1], [14, 121, 14, 119], [14, 122, 14, 120], [14, 123, 14, 121], [14, 124, 14, 122], [14, 125, 14, 123], [14, 126, 14, 124], [14, 127, 14, 125], [14, 128, 14, 126], [14, 129, 14, 127], [14, 130, 14, 128], [14, 131, 14, 129], [14, 132, 14, 130], [14, 133, 14, 131], [14, 134, 14, 132], [14, 135, 14, 133], [14, 136, 14, 134], [14, 137, 14, 135], [14, 138, 14, 136], [14, 139, 14, 137], [7, 139, 14, 138], [14, 141, 7, 140], [14, 142, 14, 140], [14, 143, 14, 141], [14, 144, 14, 142], [14, 145, 14, 143], [14, 146, 14, 144], [14, 147, 14, 145], [14, 148, 14, 146], [14, 149, 14, 147], [14, 150, 14, 148], [14, 151, 14, 149], [14, 152, 14, 150], [14, 153, 14, 151], [14, 154, 14, 152], [14, 155, 14, 153], [14, 156, 14, 154], [14, 157, 14, 155], [14, 158, 14, 156], [14, 159, 14, 157], [14, 160, 14, 158], [-1, -1, 14, 159], [14, 162, -1, -1], [14, 163, 14, 161], [14, 164, 14, 162], [14, 165, 14, 163], [14, 166, 14, 164], [14, 167, 14, 165], [14, 168, 14, 166], [14, 169, 14, 167], [14, 170, 14, 168], [14, 171, 14, 169], [14, 172, 14, 170], [14, 173, 14, 171], [14, 174, 14, 172], [14, 175, 14, 173], [14, 176, 14, 174], [14, 177, 14, 175], [14, 178, 14, 176], [14, 179, 14, 177], [14, 180, 14, 178], [14, 181, 14, 179], [7, 181, 14, 180], [14, 183, 7, 182], [14, 184, 14, 182], [14, 185, 14, 183], [14, 186, 14, 184], [14, 187, 14, 185], [14, 188, 14, 186], [14, 189, 14, 187], [14, 190, 14, 188], [14, 191, 14, 189], [14, 192, 14, 190], [14, 193, 14, 191], [14, 194, 14, 192], [14, 195, 14, 193], [14, 196, 14, 194], [14, 197, 14, 195], [14, 198, 14, 196], [14, 199, 14, 197], [14, 200, 14, 198], [14, 201, 14, 199], [14, 202, 14, 200], [-1, -1, 14, 201], [14, 204, -1, -1], [14, 205, 14, 203], [14, 206, 14, 204], [14, 207, 14, 205], [14, 208, 14, 206], [14, 209, 14, 207], [14, 210, 14, 208], [14, 211, 14, 209], [14, 212, 14, 210], [14, 213, 14, 211], [14, 214, 14, 212], [14, 215, 14, 213], [14, 216, 14, 214], [14, 217, 14, 215], [14, 218, 14, 216], [14, 219, 14, 217], [14, 220, 14, 218], [14, 221, 14, 219], [14, 222, 14, 220], [14, 223, 14, 221], [7, 223, 14, 222], [14, 225, 7, 224], [14, 226, 14, 224], [14, 227, 14, 225], [14, 228, 14, 226], [14, 229, 14, 227], [14, 230, 14, 228], [14, 231, 14, 229], [14, 232, 14, 230], [14, 233, 14, 231], [14, 234, 14, 232], [14, 235, 14, 233], [14, 236, 14, 234], [14, 237, 14, 235], [14, 238, 14, 236], [14, 239, 14, 237], [14, 240, 14, 238], [14, 241, 14, 239], [14, 242, 14, 240], [14, 243, 14, 241], [14, 244, 14, 242], [-1, -1, 14, 243], [14, 246, -1, -1], [14, 247, 14, 245], [14, 248, 14, 246], [14, 249, 14, 247], [14, 250, 14, 248], [14, 251, 14, 249], [14, 252, 14, 250], [14, 253, 14, 251], [14, 254, 14, 252], [14, 255, 14, 253], [14, 256, 14, 254], [14, 257, 14, 255], [14, 258, 14, 256], [14, 7, 14, 257], [-1, -1, -1, -1], [-1, -1, -1, -1], [-1, -1, -1, -1], [-1, -1, -1, -1], [-1, -1, -1, -1], [-1, -1, -1, -1], [-1, -1, -1, -1], [-1, -1, -1, -1], [-1, -1, -1, -1], [-1, -1, -1, -1], [-1, -1, -1, -1], [-1, -1, -1, -1], [-1, -1, -1, -1], [-1, -1, -1, -1]], 'skip': [0, 0, 0, 0, 0, 0, 0, 0, 0, -1, 0, 0, 0, 0, 0, 0, -1, 0, -1, 0, 0, 0, 0, -1, 0, -1, 0, 0, 0, 0, -1, 0, 0, 0, 0, 0, 0, -1, 0, -1, 0, 0, 0, 0, -1, 0, -1, 0, 0, 0, 0, -1, 0, 0, 0, 0, 0, 0, -1, 0, -1, 0, 0, 0, 0, -1, 0, -1, 0, 0, 0, 0, -1, 0, 0, 0, 0, 0, 0, -1, 0, -1, 0, 0, 0, 0, -1, 0, -1, 0, 0, 0, 0, -1, 0, 0, 0, 0, 0, 0, -1, 0, -1, 0, 0, 0, 0, -1, 0, -1, 0, 0, 0, 0, -1, 0, 0, 0, 0, 0, 0, -1, 0, -1, 0, 0, 0, 0, -1, 0, -1, 0, 0, 0, 0, -1, 0, 0, 0, 0, 0, 0, -1, 0, -1, 0, 0, 0, 0, -1, 0, -1, 0, 0, 0, 0, -1, 0, 0, 0, 0, 0, 0, -1, 0, -1, 0, 0, 0, 0, -1, 0, -1, 0, 0, 0, 0, -1, 0, 0, 0, 0, 0, 0, -1, 0, -1, 0, 0, 0, 0, -1, 0, -1, 0, 0, 0, 0, -1, 0, 0, 0, 0, 0, 0, -1, 0, -1, 0, 0, 0, 0, -1, 0, -1, 0, 0, 0, 0, -1, 0, 0, 0, 0, 0, 0, -1, 0, -1, 0, 0, 0, 0, -1, 0, -1, 0, 0, 0, 0, -1, 0, 0, 0, 0, 0, 0, -1, 0, -1, 0, 0, 0, 0, -1, 0, -1, 0, 0, 0, 0, 0, 0, 0, 0, 0, 0, 0, 0, 0, 0, 0, 0], 'scaf': [[-1, -1, -1, -1], [-1, -1, -1, -1], [-1, -1, -1, -1], [-1, -1, -1, -1], [-1, -1, -1, -1], [-1, -1, -1, -1], [-1, -1, -1, -1], [14, 258, 14, 8], [14, 7, 14, 9], [14, 8, 14, 10], [14, 9, 14, 11], [14, 10, 14, 12], [14, 11, 14, 13], [14, 12, 14, 14], [14, 13, 14, 15], [14, 14, 14, 16], [14, 15, 14, 17], [14, 16, 14, 18], [14, 17, 14, 19], [14, 18, 14, 20], [14, 19, 14, 21], [14, 20, 14, 22], [14, 21, 14, 23], [14, 22, 14, 24], [14, 23, 14, 25], [14, 24, 14, 26], [14, 25, 14, 27], [14, 26, 14, 28], [14, 27, 14, 29], [14, 28, 14, 30], [14, 29, 14, 31], [14, 30, 14, 32], [14, 31, 14, 33], [14, 32, 14, 34], [14, 33, 14, 35], [14, 34, 14, 36], [14, 35, 14, 37], [14, 36, 14, 38], [14, 37, 14, 39], [14, 38, 14, 40], [14, 39, 14, 41], [14, 40, 14, 42], [14, 41, 14, 43], [14, 42, 14, 44], [14, 43, 14, 45], [14, 44, -1, -1], [-1, -1, 14, 47], [14, 46, 14, 48], [14, 47, 14, 49], [14, 48, 14, 50], [14, 49, 14, 51], [14, 50, 14, 52], [14, 51, 14, 53], [14, 52, 14, 54], [14, 53, 14, 55], [14, 54, 14, 56], [14, 55, 14, 57], [14, 56, 14, 58], [14, 57, 14, 59], [14, 58, 14, 60], [14, 59, 14, 61], [14, 60, 14, 62], [14, 61, 14, 63], [14, 62, 14, 64], [14, 63, 14, 65], [14, 64, 14, 66], [14, 65, 14, 67], [14, 66, 14, 68], [14, 67, 14, 69], [14, 68, 14, 70], [14, 69, 14, 71], [14, 70, 14, 72], [14, 71, 14, 73], [14, 72, 14, 74], [14, 73, 14, 75], [14, 74, 14, 76], [14, 75, 14, 77], [14, 76, 14, 78], [14, 77, 14, 79], [14, 78, 14, 80], [14, 79, 14, 81], [14, 80, 14, 82], [14, 81, 14, 83], [14, 82, 14, 84], [14, 83, 14, 85], [14, 84, 14, 86], [14, 85, 14, 87], [14, 86, -1, -1], [-1, -1, 14, 89], [14, 88, 14, 90], [14, 89, 14, 91], [14, 90, 14, 92], [14, 91, 14, 93], [14, 92, 14, 94], [14, 93, 14, 95], [14, 94, 14, 96], [14, 95, 14, 97], [14, 96, 14, 98], [14, 97, 14, 99], [14, 98, 14, 100], [14, 99, 14, 101], [14, 100, 14, 102], [14, 101, 14, 103], [14, 102, 14, 104], [14, 103, 14, 105], [14, 104, 14, 106], [14, 105, 14, 107], [14, 106, 14, 108], [14, 107, 14, 109], [14, 108, 14, 110], [14, 109, 14, 111], [14, 110, 14, 112], [14, 111, 14, 113], [14, 112, 14, 114], [14, 113, 14, 115], [14, 114, 14, 116], [14, 115, 14, 117], [14, 116, 14, 118], [14, 117, 14, 119], [14, 118, 14, 120], [14, 119, 14, 121], [14, 120, 14, 122], [14, 121, 14, 123], [14, 122, 14, 124], [14, 123, 14, 125], [14, 124, 14, 126], [14, 125, 14, 127], [14, 126, 14, 128], [14, 127, 14, 129], [14, 128, -1, -1], [-1, -1, 14, 131], [14, 130, 14, 132], [14, 131, 14, 133], [14, 132, 14, 134], [14, 133, 14, 135], [14, 134, 14, 136], [14, 135, 14, 137], [14, 136, 14, 138], [14, 137, 14, 139], [14, 138, 14, 140], [14, 139, 14, 141], [14, 140, 14, 142], [14, 141, 14, 143], [14, 142, 14, 144], [14, 143, 14, 145], [14, 144, 14, 146], [14, 145, 14, 147], [14, 146, 14, 148], [14, 147, 14, 149], [14, 148, 14, 150], [14, 149, 14, 151], [14, 150, 14, 152], [14, 151, 14, 153], [14, 152, 14, 154], [14, 153, 14, 155], [14, 154, 14, 156], [14, 155, 14, 157], [14, 156, 14, 158], [14, 157, 14, 159], [14, 158, 14, 160], [14, 159, 14, 161], [14, 160, 14, 162], [14, 161, 14, 163], [14, 162, 14, 164], [14, 163, 14, 165], [14, 164, 14, 166], [14, 165, 14, 167], [14, 166, 14, 168], [14, 167, 14, 169], [14, 168, 14, 170], [14, 169, 14, 171], [14, 170, -1, -1], [-1, -1, 14, 173], [14, 172, 14, 174], [14, 173, 14, 175], [14, 174, 14, 176], [14, 175, 14, 177], [14, 176, 14, 178], [14, 177, 14, 179], [14, 178, 14, 180], [14, 179, 14, 181], [14, 180, 14, 182], [14, 181, 14, 183], [14, 182, 14, 184], [14, 183, 14, 185], [14, 184, 14, 186], [14, 185, 14, 187], [14, 186, 14, 188], [14, 187, 14, 189], [14, 188, 14, 190], [14, 189, 14, 191], [14, 190, 14, 192], [14, 191, 14, 193], [14, 192, 14, 194], [14, 193, 14, 195], [14, 194, 14, 196], [14, 195, 14, 197], [14, 196, 14, 198], [14, 197, 14, 199], [14, 198, 14, 200], [14, 199, 14, 201], [14, 200, 14, 202], [14, 201, 14, 203], [14, 202, 14, 204], [14, 203, 14, 205], [14, 204, 14, 206], [14, 205, 14, 207], [14, 206, 14, 208], [14, 207, 14, 209], [14, 208, 14, 210], [14, 209, 14, 211], [14, 210, 14, 212], [14, 211, 14, 213], [14, 212, -1, -1], [-1, -1, 14, 215], [14, 214, 14, 216], [14, 215, 14, 217], [14, 216, 14, 218], [14, 217, 14, 219], [14, 218, 14, 220], [14, 219, 14, 221], [14, 220, 14, 222], [14, 221, 14, 223], [14, 222, 14, 224], [14, 223, 14, 225], [14, 224, 14, 226], [14, 225, 14, 227], [14, 226, 14, 228], [14, 227, 14, 229], [14, 228, 14, 230], [14, 229, 14, 231], [14, 230, 14, 232], [14, 231, 14, 233], [14, 232, 14, 234], [14, 233, 14, 235], [14, 234, 14, 236], [14, 235, 14, 237], [14, 236, 14, 238], [14, 237, 14, 239], [14, 238, 14, 240], [14, 239, 14, 241], [14, 240, 14, 242], [14, 241, 14, 243], [14, 242, 14, 244], [14, 243, 14, 245], [14, 244, 14, 246], [14, 245, 14, 247], [14, 246, 14, 248], [14, 247, 14, 249], [14, 248, 14, 250], [14, 249, 14, 251], [14, 250, 14, 252], [14, 251, 14, 253], [14, 252, 14, 254], [14, 253, 14, 255], [14, 254, -1, -1], [-1, -1, 14, 257], [14, 256, 14, 258], [14, 257, 14, 7], [-1, -1, -1, -1], [-1, -1, -1, -1], [-1, -1, -1, -1], [-1, -1, -1, -1], [-1, -1, -1, -1], [-1, -1, -1, -1], [-1, -1, -1, -1], [-1, -1, -1, -1], [-1, -1, -1, -1], [-1, -1, -1, -1], [-1, -1, -1, -1], [-1, -1, -1, -1], [-1, -1, -1, -1], [-1, -1, -1, -1]], 'stapLoop': [], 'scafLoop': [], 'loop': [0, 0, 0, 0, 0, 0, 0, 0, 0, 0, 0, 0, 0, 0, 0, 0, 0, 0, 0, 0, 0, 0, 0, 0, 0, 0, 0, 0, 0, 0, 0, 0, 0, 0, 0, 0, 0, 0, 0, 0, 0, 0, 0, 0, 0, 0, 0, 0, 0, 0, 0, 0, 0, 0, 0, 0, 0, 0, 0, 0, 0, 0, 0, 0, 0, 0, 0, 0, 0, 0, 0, 0, 0, 0, 0, 0, 0, 0, 0, 0, 0, 0, 0, 0, 0, 0, 0, 0, 0, 0, 0, 0, 0, 0, 0, 0, 0, 0, 0, 0, 0, 0, 0, 0, 0, 0, 0, 0, 0, 0, 0, 0, 0, 0, 0, 0, 0, 0, 0, 0, 0, 0, 0, 0, 0, 0, 0, 0, 0, 0, 0, 0, 0, 0, 0, 0, 0, 0, 0, 0, 0, 0, 0, 0, 0, 0, 0, 0, 0, 0, 0, 0, 0, 0, 0, 0, 0, 0, 0, 0, 0, 0, 0, 0, 0, 0, 0, 0, 0, 0, 0, 0, 0, 0, 0, 0, 0, 0, 0, 0, 0, 0, 0, 0, 0, 0, 0, 0, 0, 0, 0, 0, 0, 0, 0, 0, 0, 0, 0, 0, 0, 0, 0, 0, 0, 0, 0, 0, 0, 0, 0, 0, 0, 0, 0, 0, 0, 0, 0, 0, 0, 0, 0, 0, 0, 0, 0, 0, 0, 0, 0, 0, 0, 0, 0, 0, 0, 0, 0, 0, 0, 0, 0, 0, 0, 0, 0, 0, 0, 0, 0, 0, 0, 0, 0, 0, 0, 0, 0, 0, 0, 0, 0, 0, 0, 0, 0, 0, 0, 0, 0, 0, 0], 'row': 12}, {'col': 24, 'stap_colors': [[35, 5749504], [77, 5749504], [119, 5749504], [161, 5749504], [203, 5749504], [245, 5749504], [35, 5749504], [77, 5749504], [119, 5749504], [161, 5749504], [203, 5749504], [245, 5749504]], 'num': 7, 'stap': [[-1, -1, -1, -1], [-1, -1, -1, -1], [-1, -1, -1, -1], [-1, -1, -1, -1], [-1, -1, -1, -1], [-1, -1, -1, -1], [-1, -1, -1, -1], [7, 258, 7, 8], [7, 7, 7, 9], [7, 8, 7, 10], [7, 9, 7, 11], [7, 10, 7, 12], [7, 11, 7, 13], [7, 12, 14, 13], [14, 14, 7, 15], [7, 14, 7, 16], [7, 15, 7, 17], [7, 16, 7, 18], [7, 17, 7, 19], [7, 18, 7, 20], [7, 19, 7, 21], [7, 20, 7, 22], [7, 21, 7, 23], [7, 22, 7, 24], [7, 23, 7, 25], [7, 24, 7, 26], [7, 25, 7, 27], [7, 26, 7, 28], [7, 27, 7, 29], [7, 28, 7, 30], [7, 29, 7, 31], [7, 30, 7, 32], [7, 31, 7, 33], [7, 32, 7, 34], [7, 33, -1, -1], [-1, -1, 7, 36], [7, 35, 7, 37], [7, 36, 7, 38], [7, 37, 7, 39], [7, 38, 7, 40], [7, 39, 7, 41], [7, 40, 7, 42], [7, 41, 7, 43], [7, 42, 7, 44], [7, 43, 7, 45], [7, 44, 7, 46], [7, 45, 7, 47], [7, 46, 7, 48], [7, 47, 7, 49], [7, 48, 7, 50], [7, 49, 7, 51], [7, 50, 7, 52], [7, 51, 7, 53], [7, 52, 7, 54], [7, 53, 7, 55], [7, 54, 14, 55], [14, 56, 7, 57], [7, 56, 7, 58], [7, 57, 7, 59], [7, 58, 7, 60], [7, 59, 7, 61], [7, 60, 7, 62], [7, 61, 7, 63], [7, 62, 7, 64], [7, 63, 7, 65], [7, 64, 7, 66], [7, 65, 7, 67], [7, 66, 7, 68], [7, 67, 7, 69], [7, 68, 7, 70], [7, 69, 7, 71], [7, 70, 7, 72], [7, 71, 7, 73], [7, 72, 7, 74], [7, 73, 7, 75], [7, 74, 7, 76], [7, 75, -1, -1], [-1, -1, 7, 78], [7, 77, 7, 79], [7, 78, 7, 80], [7, 79, 7, 81], [7, 80, 7, 82], [7, 81, 7, 83], [7, 82, 7, 84], [7, 83, 7, 85], [7, 84, 7, 86], [7, 85, 7, 87], [7, 86, 7, 88], [7, 87, 7, 89], [7, 88, 7, 90], [7, 89, 7, 91], [7, 90, 7, 92], [7, 91, 7, 93], [7, 92, 7, 94], [7, 93, 7, 95], [7, 94, 7, 96], [7, 95, 7, 97], [7, 96, 14, 97], [14, 98, 7, 99], [7, 98, 7, 100], [7, 99, 7, 101], [7, 100, 7, 102], [7, 101, 7, 103], [7, 102, 7, 104], [7, 103, 7, 105], [7, 104, 7, 106], [7, 105, 7, 107], [7, 106, 7, 108], [7, 107, 7, 109], [7, 108, 7, 110], [7, 109, 7, 111], [7, 110, 7, 112], [7, 111, 7, 113], [7, 112, 7, 114], [7, 113, 7, 115], [7, 114, 7, 116], [7, 115, 7, 117], [7, 116, 7, 118], [7, 117, -1, -1], [-1, -1, 7, 120], [7, 119, 7, 121], [7, 120, 7, 122], [7, 121, 7, 123], [7, 122, 7, 124], [7, 123, 7, 125], [7, 124, 7, 126], [7, 125, 7, 127], [7, 126, 7, 128], [7, 127, 7, 129], [7, 128, 7, 130], [7, 129, 7, 131], [7, 130, 7, 132], [7, 131, 7, 133], [7, 132, 7, 134], [7, 133, 7, 135], [7, 134, 7, 136], [7, 135, 7, 137], [7, 136, 7, 138], [7, 137, 7, 139], [7, 138, 14, 139], [14, 140, 7, 141], [7, 140, 7, 142], [7, 141, 7, 143], [7, 142, 7, 144], [7, 143, 7, 145], [7, 144, 7, 146], [7, 145, 7, 147], [7, 146, 7, 148], [7, 147, 7, 149], [7, 148, 7, 150], [7, 149, 7, 151], [7, 150, 7, 152], [7, 151, 7, 153], [7, 152, 7, 154], [7, 153, 7, 155], [7, 154, 7, 156], [7, 155, 7, 157], [7, 156, 7, 158], [7, 157, 7, 159], [7, 158, 7, 160], [7, 159, -1, -1], [-1, -1, 7, 162], [7, 161, 7, 163], [7, 162, 7, 164], [7, 163, 7, 165], [7, 164, 7, 166], [7, 165, 7, 167], [7, 166, 7, 168], [7, 167, 7, 169], [7, 168, 7, 170], [7, 169, 7, 171], [7, 170, 7, 172], [7, 171, 7, 173], [7, 172, 7, 174], [7, 173, 7, 175], [7, 174, 7, 176], [7, 175, 7, 177], [7, 176, 7, 178], [7, 177, 7, 179], [7, 178, 7, 180], [7, 179, 7, 181], [7, 180, 14, 181], [14, 182, 7, 183], [7, 182, 7, 184], [7, 183, 7, 185], [7, 184, 7, 186], [7, 185, 7, 187], [7, 186, 7, 188], [7, 187, 7, 189], [7, 188, 7, 190], [7, 189, 7, 191], [7, 190, 7, 192], [7, 191, 7, 193], [7, 192, 7, 194], [7, 193, 7, 195], [7, 194, 7, 196], [7, 195, 7, 197], [7, 196, 7, 198], [7, 197, 7, 199], [7, 198, 7, 200], [7, 199, 7, 201], [7, 200, 7, 202], [7, 201, -1, -1], [-1, -1, 7, 204], [7, 203, 7, 205], [7, 204, 7, 206], [7, 205, 7, 207], [7, 206, 7, 208], [7, 207, 7, 209], [7, 208, 7, 210], [7, 209, 7, 211], [7, 210, 7, 212], [7, 211, 7, 213], [7, 212, 7, 214], [7, 213, 7, 215], [7, 214, 7, 216], [7, 215, 7, 217], [7, 216, 7, 218], [7, 217, 7, 219], [7, 218, 7, 220], [7, 219, 7, 221], [7, 220, 7, 222], [7, 221, 7, 223], [7, 222, 14, 223], [14, 224, 7, 225], [7, 224, 7, 226], [7, 225, 7, 227], [7, 226, 7, 228], [7, 227, 7, 229], [7, 228, 7, 230], [7, 229, 7, 231], [7, 230, 7, 232], [7, 231, 7, 233], [7, 232, 7, 234], [7, 233, 7, 235], [7, 234, 7, 236], [7, 235, 7, 237], [7, 236, 7, 238], [7, 237, 7, 239], [7, 238, 7, 240], [7, 239, 7, 241], [7, 240, 7, 242], [7, 241, 7, 243], [7, 242, 7, 244], [7, 243, -1, -1], [-1, -1, 7, 246], [7, 245, 7, 247], [7, 246, 7, 248], [7, 247, 7, 249], [7, 248, 7, 250], [7, 249, 7, 251], [7, 250, 7, 252], [7, 251, 7, 253], [7, 252, 7, 254], [7, 253, 7, 255], [7, 254, 7, 256], [7, 255, 7, 257], [7, 256, 7, 258], [7, 257, 7, 7], [-1, -1, -1, -1], [-1, -1, -1, -1], [-1, -1, -1, -1], [-1, -1, -1, -1], [-1, -1, -1, -1], [-1, -1, -1, -1], [-1, -1, -1, -1], [-1, -1, -1, -1], [-1, -1, -1, -1], [-1, -1, -1, -1], [-1, -1, -1, -1], [-1, -1, -1, -1], [-1, -1, -1, -1], [-1, -1, -1, -1]], 'skip': [0, 0, 0, 0, 0, 0, 0, 0, 0, 0, -1, 0, 0, 0, 0, 0, 0, 0, 0, 0, 0, 0, 0, 0, 0, 0, 0, 0, 0, 0, 0, -1, 0, 0, 0, 0, 0, 0, 0, 0, 0, 0, 0, 0, 0, 0, 0, 0, 0, 0, 0, 0, -1, 0, 0, 0, 0, 0, 0, 0, 0, 0, 0, 0, 0, 0, 0, 0, 0, 0, 0, 0, 0, -1, 0, 0, 0, 0, 0, 0, 0, 0, 0, 0, 0, 0, 0, 0, 0, 0, 0, 0, 0, 0, -1, 0, 0, 0, 0, 0, 0, 0, 0, 0, 0, 0, 0, 0, 0, 0, 0, 0, 0, 0, 0, -1, 0, 0, 0, 0, 0, 0, 0, 0, 0, 0, 0, 0, 0, 0, 0, 0, 0, 0, 0, 0, -1, 0, 0, 0, 0, 0, 0, 0, 0, 0, 0, 0, 0, 0, 0, 0, 0, 0, 0, 0, 0, -1, 0, 0, 0, 0, 0, 0, 0, 0, 0, 0, 0, 0, 0, 0, 0, 0, 0, 0, 0, 0, -1, 0, 0, 0, 0, 0, 0, 0, 0, 0, 0, 0, 0, 0, 0, 0, 0, 0, 0, 0, 0, -1, 0, 0, 0, 0, 0, 0, 0, 0, 0, 0, 0, 0, 0, 0, 0, 0, 0, 0, 0, 0, -1, 0, 0, 0, 0, 0, 0, 0, 0, 0, 0, 0, 0, 0, 0, 0, 0, 0, 0, 0, 0, -1, 0, 0, 0, 0, 0, 0, 0, 0, 0, 0, 0, 0, 0, 0, 0, 0, 0, 0, 0, 0, 0, 0, 0, 0, 0, 0, 0, 0, 0, 0, 0], 'scaf': [[-1, -1, -1, -1], [-1, -1, -1, -1], [-1, -1, -1, -1], [-1, -1, -1, -1], [-1, -1, -1, -1], [-1, -1, -1, -1], [-1, -1, -1, -1], [7, 8, 7, 258], [7, 9, 7, 7], [7, 10, 7, 8], [7, 11, 7, 9], [7, 12, 7, 10], [7, 13, 7, 11], [7, 14, 7, 12], [7, 15, 7, 13], [12, 15, 7, 14], [7, 17, 12, 16], [7, 18, 7, 16], [7, 19, 7, 17], [7, 20, 7, 18], [7, 21, 7, 19], [7, 22, 7, 20], [16, 22, 7, 21], [7, 24, 16, 23], [7, 25, 7, 23], [7, 26, 7, 24], [7, 27, 7, 25], [7, 28, 7, 26], [7, 29, 7, 27], [7, 30, 7, 28], [7, 31, 7, 29], [7, 32, 7, 30], [7, 33, 7, 31], [7, 34, 7, 32], [7, 35, 7, 33], [7, 36, 7, 34], [12, 36, 7, 35], [7, 38, 12, 37], [7, 39, 7, 37], [7, 40, 7, 38], [7, 41, 7, 39], [7, 42, 7, 40], [7, 43, 7, 41], [16, 43, 7, 42], [7, 45, 16, 44], [7, 46, 7, 44], [7, 47, 7, 45], [7, 48, 7, 46], [7, 49, 7, 47], [7, 50, 7, 48], [7, 51, 7, 49], [7, 52, 7, 50], [7, 53, 7, 51], [7, 54, 7, 52], [7, 55, 7, 53], [7, 56, 7, 54], [7, 57, 7, 55], [12, 57, 7, 56], [7, 59, 12, 58], [7, 60, 7, 58], [7, 61, 7, 59], [7, 62, 7, 60], [7, 63, 7, 61], [7, 64, 7, 62], [16, 64, 7, 63], [7, 66, 16, 65], [7, 67, 7, 65], [7, 68, 7, 66], [7, 69, 7, 67], [7, 70, 7, 68], [7, 71, 7, 69], [7, 72, 7, 70], [7, 73, 7, 71], [7, 74, 7, 72], [7, 75, 7, 73], [7, 76, 7, 74], [7, 77, 7, 75], [7, 78, 7, 76], [12, 78, 7, 77], [7, 80, 12, 79], [7, 81, 7, 79], [7, 82, 7, 80], [7, 83, 7, 81], [7, 84, 7, 82], [7, 85, 7, 83], [16, 85, 7, 84], [7, 87, 16, 86], [7, 88, 7, 86], [7, 89, 7, 87], [7, 90, 7, 88], [7, 91, 7, 89], [7, 92, 7, 90], [7, 93, 7, 91], [7, 94, 7, 92], [7, 95, 7, 93], [7, 96, 7, 94], [7, 97, 7, 95], [7, 98, 7, 96], [7, 99, 7, 97], [12, 99, 7, 98], [7, 101, 12, 100], [7, 102, 7, 100], [7, 103, 7, 101], [7, 104, 7, 102], [7, 105, 7, 103], [7, 106, 7, 104], [16, 106, 7, 105], [7, 108, 16, 107], [7, 109, 7, 107], [7, 110, 7, 108], [7, 111, 7, 109], [7, 112, 7, 110], [7, 113, 7, 111], [7, 114, 7, 112], [7, 115, 7, 113], [7, 116, 7, 114], [7, 117, 7, 115], [7, 118, 7, 116], [7, 119, 7, 117], [7, 120, 7, 118], [12, 120, 7, 119], [7, 122, 12, 121], [7, 123, 7, 121], [7, 124, 7, 122], [7, 125, 7, 123], [7, 126, 7, 124], [7, 127, 7, 125], [16, 127, 7, 126], [7, 129, 16, 128], [7, 130, 7, 128], [7, 131, 7, 129], [7, 132, 7, 130], [7, 133, 7, 131], [7, 134, 7, 132], [7, 135, 7, 133], [7, 136, 7, 134], [7, 137, 7, 135], [7, 138, 7, 136], [7, 139, 7, 137], [7, 140, 7, 138], [7, 141, 7, 139], [12, 141, 7, 140], [7, 143, 12, 142], [7, 144, 7, 142], [7, 145, 7, 143], [7, 146, 7, 144], [7, 147, 7, 145], [7, 148, 7, 146], [16, 148, 7, 147], [7, 150, 16, 149], [7, 151, 7, 149], [7, 152, 7, 150], [7, 153, 7, 151], [7, 154, 7, 152], [7, 155, 7, 153], [7, 156, 7, 154], [7, 157, 7, 155], [7, 158, 7, 156], [7, 159, 7, 157], [7, 160, 7, 158], [7, 161, 7, 159], [7, 162, 7, 160], [12, 162, 7, 161], [7, 164, 12, 163], [7, 165, 7, 163], [7, 166, 7, 164], [7, 167, 7, 165], [7, 168, 7, 166], [7, 169, 7, 167], [16, 169, 7, 168], [7, 171, 16, 170], [7, 172, 7, 170], [7, 173, 7, 171], [7, 174, 7, 172], [7, 175, 7, 173], [7, 176, 7, 174], [7, 177, 7, 175], [7, 178, 7, 176], [7, 179, 7, 177], [7, 180, 7, 178], [7, 181, 7, 179], [7, 182, 7, 180], [7, 183, 7, 181], [12, 183, 7, 182], [7, 185, 12, 184], [7, 186, 7, 184], [7, 187, 7, 185], [7, 188, 7, 186], [7, 189, 7, 187], [7, 190, 7, 188], [16, 190, 7, 189], [7, 192, 16, 191], [7, 193, 7, 191], [7, 194, 7, 192], [7, 195, 7, 193], [7, 196, 7, 194], [7, 197, 7, 195], [7, 198, 7, 196], [7, 199, 7, 197], [7, 200, 7, 198], [7, 201, 7, 199], [7, 202, 7, 200], [7, 203, 7, 201], [7, 204, 7, 202], [12, 204, 7, 203], [7, 206, 12, 205], [7, 207, 7, 205], [7, 208, 7, 206], [7, 209, 7, 207], [7, 210, 7, 208], [7, 211, 7, 209], [16, 211, 7, 210], [7, 213, 16, 212], [7, 214, 7, 212], [7, 215, 7, 213], [7, 216, 7, 214], [7, 217, 7, 215], [7, 218, 7, 216], [7, 219, 7, 217], [7, 220, 7, 218], [7, 221, 7, 219], [7, 222, 7, 220], [7, 223, 7, 221], [7, 224, 7, 222], [7, 225, 7, 223], [12, 225, 7, 224], [7, 227, 12, 226], [7, 228, 7, 226], [7, 229, 7, 227], [7, 230, 7, 228], [7, 231, 7, 229], [7, 232, 7, 230], [16, 232, 7, 231], [7, 234, 16, 233], [7, 235, 7, 233], [7, 236, 7, 234], [7, 237, 7, 235], [7, 238, 7, 236], [7, 239, 7, 237], [7, 240, 7, 238], [7, 241, 7, 239], [7, 242, 7, 240], [7, 243, 7, 241], [7, 244, 7, 242], [7, 245, 7, 243], [7, 246, 7, 244], [12, 246, 7, 245], [7, 248, 12, 247], [7, 249, 7, 247], [7, 250, 7, 248], [7, 251, 7, 249], [7, 252, 7, 250], [7, 253, 7, 251], [16, 253, 7, 252], [7, 255, 16, 254], [7, 256, 7, 254], [7, 257, 7, 255], [7, 258, 7, 256], [7, 7, 7, 257], [-1, -1, -1, -1], [-1, -1, -1, -1], [-1, -1, -1, -1], [-1, -1, -1, -1], [-1, -1, -1, -1], [-1, -1, -1, -1], [-1, -1, -1, -1], [-1, -1, -1, -1], [-1, -1, -1, -1], [-1, -1, -1, -1], [-1, -1, -1, -1], [-1, -1, -1, -1], [-1, -1, -1, -1], [-1, -1, -1, -1]], 'stapLoop': [], 'scafLoop': [], 'loop': [0, 0, 0, 0, 0, 0, 0, 0, 0, 0, 0, 0, 0, 0, 0, 0, 0, 0, 0, 0, 0, 0, 0, 0, 0, 0, 0, 0, 0, 0, 0, 0, 0, 0, 0, 0, 0, 0, 0, 0, 0, 0, 0, 0, 0, 0, 0, 0, 0, 0, 0, 0, 0, 0, 0, 0, 0, 0, 0, 0, 0, 0, 0, 0, 0, 0, 0, 0, 0, 0, 0, 0, 0, 0, 0, 0, 0, 0, 0, 0, 0, 0, 0, 0, 0, 0, 0, 0, 0, 0, 0, 0, 0, 0, 0, 0, 0, 0, 0, 0, 0, 0, 0, 0, 0, 0, 0, 0, 0, 0, 0, 0, 0, 0, 0, 0, 0, 0, 0, 0, 0, 0, 0, 0, 0, 0, 0, 0, 0, 0, 0, 0, 0, 0, 0, 0, 0, 0, 0, 0, 0, 0, 0, 0, 0, 0, 0, 0, 0, 0, 0, 0, 0, 0, 0, 0, 0, 0, 0, 0, 0, 0, 0, 0, 0, 0, 0, 0, 0, 0, 0, 0, 0, 0, 0, 0, 0, 0, 0, 0, 0, 0, 0, 0, 0, 0, 0, 0, 0, 0, 0, 0, 0, 0, 0, 0, 0, 0, 0, 0, 0, 0, 0, 0, 0, 0, 0, 0, 0, 0, 0, 0, 0, 0, 0, 0, 0, 0, 0, 0, 0, 0, 0, 0, 0, 0, 0, 0, 0, 0, 0, 0, 0, 0, 0, 0, 0, 0, 0, 0, 0, 0, 0, 0, 0, 0, 0, 0, 0, 0, 0, 0, 0, 0, 0, 0, 0, 0, 0, 0, 0, 0, 0, 0, 0, 0, 0, 0, 0, 0, 0, 0, 0], 'row': 11}, {'col': 23, 'stap_colors': [[13, 16225054], [55, 16225054], [97, 16225054], [139, 16225054], [181, 16225054], [223, 16225054], [13, 16225054], [55, 16225054], [97, 16225054], [139, 16225054], [181, 16225054], [223, 16225054]], 'num': 16, 'stap': [[-1, -1, -1, -1], [-1, -1, -1, -1], [-1, -1, -1, -1], [-1, -1, -1, -1], [-1, -1, -1, -1], [-1, -1, -1, -1], [-1, -1, -1, -1], [16, 8, 16, 258], [16, 9, 16, 7], [16, 10, 16, 8], [16, 11, 16, 9], [16, 12, 16, 10], [16, 13, 16, 11], [-1, -1, 16, 12], [16, 15, -1, -1], [16, 16, 16, 14], [16, 17, 16, 15], [16, 18, 16, 16], [16, 19, 16, 17], [16, 20, 16, 18], [16, 21, 16, 19], [16, 22, 16, 20], [16, 23, 16, 21], [16, 24, 16, 22], [16, 25, 16, 23], [16, 26, 16, 24], [16, 27, 16, 25], [16, 28, 16, 26], [16, 29, 16, 27], [16, 30, 16, 28], [16, 31, 16, 29], [16, 32, 16, 30], [16, 33, 16, 31], [16, 34, 16, 32], [16, 35, 16, 33], [16, 36, 16, 34], [16, 37, 16, 35], [16, 38, 16, 36], [16, 39, 16, 37], [16, 40, 16, 38], [16, 41, 16, 39], [16, 42, 16, 40], [16, 43, 16, 41], [16, 44, 16, 42], [16, 45, 16, 43], [16, 46, 16, 44], [16, 47, 16, 45], [16, 48, 16, 46], [16, 49, 16, 47], [16, 50, 16, 48], [16, 51, 16, 49], [16, 52, 16, 50], [16, 53, 16, 51], [16, 54, 16, 52], [16, 55, 16, 53], [-1, -1, 16, 54], [16, 57, -1, -1], [16, 58, 16, 56], [16, 59, 16, 57], [16, 60, 16, 58], [16, 61, 16, 59], [16, 62, 16, 60], [16, 63, 16, 61], [16, 64, 16, 62], [16, 65, 16, 63], [16, 66, 16, 64], [16, 67, 16, 65], [16, 68, 16, 66], [16, 69, 16, 67], [16, 70, 16, 68], [16, 71, 16, 69], [16, 72, 16, 70], [16, 73, 16, 71], [16, 74, 16, 72], [16, 75, 16, 73], [16, 76, 16, 74], [16, 77, 16, 75], [16, 78, 16, 76], [16, 79, 16, 77], [16, 80, 16, 78], [16, 81, 16, 79], [16, 82, 16, 80], [16, 83, 16, 81], [16, 84, 16, 82], [16, 85, 16, 83], [16, 86, 16, 84], [16, 87, 16, 85], [16, 88, 16, 86], [16, 89, 16, 87], [16, 90, 16, 88], [16, 91, 16, 89], [16, 92, 16, 90], [16, 93, 16, 91], [16, 94, 16, 92], [16, 95, 16, 93], [16, 96, 16, 94], [16, 97, 16, 95], [-1, -1, 16, 96], [16, 99, -1, -1], [16, 100, 16, 98], [16, 101, 16, 99], [16, 102, 16, 100], [16, 103, 16, 101], [16, 104, 16, 102], [16, 105, 16, 103], [16, 106, 16, 104], [16, 107, 16, 105], [16, 108, 16, 106], [16, 109, 16, 107], [16, 110, 16, 108], [16, 111, 16, 109], [16, 112, 16, 110], [16, 113, 16, 111], [16, 114, 16, 112], [16, 115, 16, 113], [16, 116, 16, 114], [16, 117, 16, 115], [16, 118, 16, 116], [16, 119, 16, 117], [16, 120, 16, 118], [16, 121, 16, 119], [16, 122, 16, 120], [16, 123, 16, 121], [16, 124, 16, 122], [16, 125, 16, 123], [16, 126, 16, 124], [16, 127, 16, 125], [16, 128, 16, 126], [16, 129, 16, 127], [16, 130, 16, 128], [16, 131, 16, 129], [16, 132, 16, 130], [16, 133, 16, 131], [16, 134, 16, 132], [16, 135, 16, 133], [16, 136, 16, 134], [16, 137, 16, 135], [16, 138, 16, 136], [16, 139, 16, 137], [-1, -1, 16, 138], [16, 141, -1, -1], [16, 142, 16, 140], [16, 143, 16, 141], [16, 144, 16, 142], [16, 145, 16, 143], [16, 146, 16, 144], [16, 147, 16, 145], [16, 148, 16, 146], [16, 149, 16, 147], [16, 150, 16, 148], [16, 151, 16, 149], [16, 152, 16, 150], [16, 153, 16, 151], [16, 154, 16, 152], [16, 155, 16, 153], [16, 156, 16, 154], [16, 157, 16, 155], [16, 158, 16, 156], [16, 159, 16, 157], [16, 160, 16, 158], [16, 161, 16, 159], [16, 162, 16, 160], [16, 163, 16, 161], [16, 164, 16, 162], [16, 165, 16, 163], [16, 166, 16, 164], [16, 167, 16, 165], [16, 168, 16, 166], [16, 169, 16, 167], [16, 170, 16, 168], [16, 171, 16, 169], [16, 172, 16, 170], [16, 173, 16, 171], [16, 174, 16, 172], [16, 175, 16, 173], [16, 176, 16, 174], [16, 177, 16, 175], [16, 178, 16, 176], [16, 179, 16, 177], [16, 180, 16, 178], [16, 181, 16, 179], [-1, -1, 16, 180], [16, 183, -1, -1], [16, 184, 16, 182], [16, 185, 16, 183], [16, 186, 16, 184], [16, 187, 16, 185], [16, 188, 16, 186], [16, 189, 16, 187], [16, 190, 16, 188], [16, 191, 16, 189], [16, 192, 16, 190], [16, 193, 16, 191], [16, 194, 16, 192], [16, 195, 16, 193], [16, 196, 16, 194], [16, 197, 16, 195], [16, 198, 16, 196], [16, 199, 16, 197], [16, 200, 16, 198], [16, 201, 16, 199], [16, 202, 16, 200], [16, 203, 16, 201], [16, 204, 16, 202], [16, 205, 16, 203], [16, 206, 16, 204], [16, 207, 16, 205], [16, 208, 16, 206], [16, 209, 16, 207], [16, 210, 16, 208], [16, 211, 16, 209], [16, 212, 16, 210], [16, 213, 16, 211], [16, 214, 16, 212], [16, 215, 16, 213], [16, 216, 16, 214], [16, 217, 16, 215], [16, 218, 16, 216], [16, 219, 16, 217], [16, 220, 16, 218], [16, 221, 16, 219], [16, 222, 16, 220], [16, 223, 16, 221], [-1, -1, 16, 222], [16, 225, -1, -1], [16, 226, 16, 224], [16, 227, 16, 225], [16, 228, 16, 226], [16, 229, 16, 227], [16, 230, 16, 228], [16, 231, 16, 229], [16, 232, 16, 230], [16, 233, 16, 231], [16, 234, 16, 232], [16, 235, 16, 233], [16, 236, 16, 234], [16, 237, 16, 235], [16, 238, 16, 236], [16, 239, 16, 237], [16, 240, 16, 238], [16, 241, 16, 239], [16, 242, 16, 240], [16, 243, 16, 241], [16, 244, 16, 242], [16, 245, 16, 243], [16, 246, 16, 244], [16, 247, 16, 245], [16, 248, 16, 246], [16, 249, 16, 247], [16, 250, 16, 248], [16, 251, 16, 249], [16, 252, 16, 250], [16, 253, 16, 251], [16, 254, 16, 252], [16, 255, 16, 253], [16, 256, 16, 254], [16, 257, 16, 255], [16, 258, 16, 256], [16, 7, 16, 257], [-1, -1, -1, -1], [-1, -1, -1, -1], [-1, -1, -1, -1], [-1, -1, -1, -1], [-1, -1, -1, -1], [-1, -1, -1, -1], [-1, -1, -1, -1], [-1, -1, -1, -1], [-1, -1, -1, -1], [-1, -1, -1, -1], [-1, -1, -1, -1], [-1, -1, -1, -1], [-1, -1, -1, -1], [-1, -1, -1, -1]], 'skip': [0, 0, 0, 0, 0, 0, 0, 0, 0, 0, 0, 0, 0, 0, 0, 0, 0, 0, 0, 0, 0, 0, 0, 0, 0, 0, 0, 0, 0, 0, 0, 0, 0, 0, 0, 0, 0, 0, 0, 0, 0, 0, 0, 0, 0, 0, 0, 0, 0, 0, 0, 0, 0, 0, 0, 0, 0, 0, 0, 0, 0, 0, 0, 0, 0, 0, 0, 0, 0, 0, 0, 0, 0, 0, 0, 0, 0, 0, 0, 0, 0, 0, 0, 0, 0, 0, 0, 0, 0, 0, 0, 0, 0, 0, 0, 0, 0, 0, 0, 0, 0, 0, 0, 0, 0, 0, 0, 0, 0, 0, 0, 0, 0, 0, 0, 0, 0, 0, 0, 0, 0, 0, 0, 0, 0, 0, 0, 0, 0, 0, 0, 0, 0, 0, 0, 0, 0, 0, 0, 0, 0, 0, 0, 0, 0, 0, 0, 0, 0, 0, 0, 0, 0, 0, 0, 0, 0, 0, 0, 0, 0, 0, 0, 0, 0, 0, 0, 0, 0, 0, 0, 0, 0, 0, 0, 0, 0, 0, 0, 0, 0, 0, 0, 0, 0, 0, 0, 0, 0, 0, 0, 0, 0, 0, 0, 0, 0, 0, 0, 0, 0, 0, 0, 0, 0, 0, 0, 0, 0, 0, 0, 0, 0, 0, 0, 0, 0, 0, 0, 0, 0, 0, 0, 0, 0, 0, 0, 0, 0, 0, 0, 0, 0, 0, 0, 0, 0, 0, 0, 0, 0, 0, 0, 0, 0, 0, 0, 0, 0, 0, 0, 0, 0, 0, 0, 0, 0, 0, 0, 0, 0, 0, 0, 0, 0, 0, 0, 0, 0, 0, 0, 0, 0], 'scaf': [[-1, -1, -1, -1], [-1, -1, -1, -1], [-1, -1, -1, -1], [-1, -1, -1, -1], [-1, -1, -1, -1], [-1, -1, -1, -1], [-1, -1, -1, -1], [16, 258, 16, 8], [16, 7, 16, 9], [16, 8, 16, 10], [16, 9, 16, 11], [16, 10, 16, 12], [16, 11, 16, 13], [16, 12, 16, 14], [16, 13, 16, 15], [16, 14, 9, 15], [9, 16, 16, 17], [16, 16, 16, 18], [16, 17, 16, 19], [16, 18, 16, 20], [16, 19, 16, 21], [16, 20, 16, 22], [16, 21, 7, 22], [7, 23, 16, 24], [16, 23, 16, 25], [16, 24, 16, 26], [16, 25, 16, 27], [16, 26, 16, 28], [16, 27, 16, 29], [16, 28, 16, 30], [16, 29, 16, 31], [16, 30, 16, 32], [16, 31, 16, 33], [16, 32, 16, 34], [16, 33, 16, 35], [16, 34, 16, 36], [16, 35, 9, 36], [9, 37, 16, 38], [16, 37, 16, 39], [16, 38, 16, 40], [16, 39, 16, 41], [16, 40, 16, 42], [16, 41, 16, 43], [16, 42, 7, 43], [7, 44, 16, 45], [16, 44, 16, 46], [16, 45, 16, 47], [16, 46, 16, 48], [16, 47, 16, 49], [16, 48, 16, 50], [16, 49, 16, 51], [16, 50, 16, 52], [16, 51, 16, 53], [16, 52, 16, 54], [16, 53, 16, 55], [16, 54, 16, 56], [16, 55, 16, 57], [16, 56, 9, 57], [9, 58, 16, 59], [16, 58, 16, 60], [16, 59, 16, 61], [16, 60, 16, 62], [16, 61, 16, 63], [16, 62, 16, 64], [16, 63, 7, 64], [7, 65, 16, 66], [16, 65, 16, 67], [16, 66, 16, 68], [16, 67, 16, 69], [16, 68, 16, 70], [16, 69, 16, 71], [16, 70, 16, 72], [16, 71, 16, 73], [16, 72, 16, 74], [16, 73, 16, 75], [16, 74, 16, 76], [16, 75, 16, 77], [16, 76, 16, 78], [16, 77, 9, 78], [9, 79, 16, 80], [16, 79, 16, 81], [16, 80, 16, 82], [16, 81, 16, 83], [16, 82, 16, 84], [16, 83, 16, 85], [16, 84, 7, 85], [7, 86, 16, 87], [16, 86, 16, 88], [16, 87, 16, 89], [16, 88, 16, 90], [16, 89, 16, 91], [16, 90, 16, 92], [16, 91, 16, 93], [16, 92, 16, 94], [16, 93, 16, 95], [16, 94, 16, 96], [16, 95, 16, 97], [16, 96, 16, 98], [16, 97, 16, 99], [16, 98, 9, 99], [9, 100, 16, 101], [16, 100, 16, 102], [16, 101, 16, 103], [16, 102, 16, 104], [16, 103, 16, 105], [16, 104, 16, 106], [16, 105, 7, 106], [7, 107, 16, 108], [16, 107, 16, 109], [16, 108, 16, 110], [16, 109, 16, 111], [16, 110, 16, 112], [16, 111, 16, 113], [16, 112, 16, 114], [16, 113, 16, 115], [16, 114, 16, 116], [16, 115, 16, 117], [16, 116, 16, 118], [16, 117, 16, 119], [16, 118, 16, 120], [16, 119, 9, 120], [9, 121, 16, 122], [16, 121, 16, 123], [16, 122, 16, 124], [16, 123, 16, 125], [16, 124, 16, 126], [16, 125, 16, 127], [16, 126, 7, 127], [7, 128, 16, 129], [16, 128, 16, 130], [16, 129, 16, 131], [16, 130, 16, 132], [16, 131, 16, 133], [16, 132, 16, 134], [16, 133, 16, 135], [16, 134, 16, 136], [16, 135, 16, 137], [16, 136, 16, 138], [16, 137, 16, 139], [16, 138, 16, 140], [16, 139, 16, 141], [16, 140, 9, 141], [9, 142, 16, 143], [16, 142, 16, 144], [16, 143, 16, 145], [16, 144, 16, 146], [16, 145, 16, 147], [16, 146, 16, 148], [16, 147, 7, 148], [7, 149, 16, 150], [16, 149, 16, 151], [16, 150, 16, 152], [16, 151, 16, 153], [16, 152, 16, 154], [16, 153, 16, 155], [16, 154, 16, 156], [16, 155, 16, 157], [16, 156, 16, 158], [16, 157, 16, 159], [16, 158, 16, 160], [16, 159, 16, 161], [16, 160, 16, 162], [16, 161, 9, 162], [9, 163, 16, 164], [16, 163, 16, 165], [16, 164, 16, 166], [16, 165, 16, 167], [16, 166, 16, 168], [16, 167, 16, 169], [16, 168, 7, 169], [7, 170, 16, 171], [16, 170, 16, 172], [16, 171, 16, 173], [16, 172, 16, 174], [16, 173, 16, 175], [16, 174, 16, 176], [16, 175, 16, 177], [16, 176, 16, 178], [16, 177, 16, 179], [16, 178, 16, 180], [16, 179, 16, 181], [16, 180, 16, 182], [16, 181, 16, 183], [16, 182, 9, 183], [9, 184, 16, 185], [16, 184, 16, 186], [16, 185, 16, 187], [16, 186, 16, 188], [16, 187, 16, 189], [16, 188, 16, 190], [16, 189, 7, 190], [7, 191, 16, 192], [16, 191, 16, 193], [16, 192, 16, 194], [16, 193, 16, 195], [16, 194, 16, 196], [16, 195, 16, 197], [16, 196, 16, 198], [16, 197, 16, 199], [16, 198, 16, 200], [16, 199, 16, 201], [16, 200, 16, 202], [16, 201, 16, 203], [16, 202, 16, 204], [16, 203, 9, 204], [9, 205, 16, 206], [16, 205, 16, 207], [16, 206, 16, 208], [16, 207, 16, 209], [16, 208, 16, 210], [16, 209, 16, 211], [16, 210, 7, 211], [7, 212, 16, 213], [16, 212, 16, 214], [16, 213, 16, 215], [16, 214, 16, 216], [16, 215, 16, 217], [16, 216, 16, 218], [16, 217, 16, 219], [16, 218, 16, 220], [16, 219, 16, 221], [16, 220, 16, 222], [16, 221, 16, 223], [16, 222, 16, 224], [16, 223, 16, 225], [16, 224, 9, 225], [9, 226, 16, 227], [16, 226, 16, 228], [16, 227, 16, 229], [16, 228, 16, 230], [16, 229, 16, 231], [16, 230, 16, 232], [16, 231, 7, 232], [7, 233, 16, 234], [16, 233, 16, 235], [16, 234, 16, 236], [16, 235, 16, 237], [16, 236, 16, 238], [16, 237, 16, 239], [16, 238, 16, 240], [16, 239, 16, 241], [16, 240, 16, 242], [16, 241, 16, 243], [16, 242, 16, 244], [16, 243, 16, 245], [16, 244, 16, 246], [16, 245, 9, 246], [9, 247, 16, 248], [16, 247, 16, 249], [16, 248, 16, 250], [16, 249, 16, 251], [16, 250, 16, 252], [16, 251, 16, 253], [16, 252, 7, 253], [7, 254, 16, 255], [16, 254, 16, 256], [16, 255, 16, 257], [16, 256, 16, 258], [16, 257, 16, 7], [-1, -1, -1, -1], [-1, -1, -1, -1], [-1, -1, -1, -1], [-1, -1, -1, -1], [-1, -1, -1, -1], [-1, -1, -1, -1], [-1, -1, -1, -1], [-1, -1, -1, -1], [-1, -1, -1, -1], [-1, -1, -1, -1], [-1, -1, -1, -1], [-1, -1, -1, -1], [-1, -1, -1, -1], [-1, -1, -1, -1]], 'stapLoop': [], 'scafLoop': [], 'loop': [0, 0, 0, 0, 0, 0, 0, 0, 0, 0, 1, 0, 0, 0, 0, 0, 0, 0, 0, 0, 0, 0, 0, 0, 1, 0, 0, 0, 0, 0, 0, 0, 0, 0, 0, 0, 0, 0, 1, 0, 0, 0, 0, 0, 0, 0, 0, 0, 0, 0, 0, 0, 1, 0, 0, 0, 0, 0, 0, 0, 0, 0, 0, 0, 0, 0, 1, 0, 0, 0, 0, 0, 0, 0, 0, 0, 0, 0, 0, 0, 1, 0, 0, 0, 0, 0, 0, 0, 0, 0, 0, 0, 0, 0, 1, 0, 0, 0, 0, 0, 0, 0, 0, 0, 0, 0, 0, 0, 1, 0, 0, 0, 0, 0, 0, 0, 0, 0, 0, 0, 0, 0, 1, 0, 0, 0, 0, 0, 0, 0, 0, 0, 0, 0, 0, 0, 1, 0, 0, 0, 0, 0, 0, 0, 0, 0, 0, 0, 0, 0, 1, 0, 0, 0, 0, 0, 0, 0, 0, 0, 0, 0, 0, 0, 1, 0, 0, 0, 0, 0, 0, 0, 0, 0, 0, 0, 0, 0, 1, 0, 0, 0, 0, 0, 0, 0, 0, 0, 0, 0, 0, 0, 1, 0, 0, 0, 0, 0, 0, 0, 0, 0, 0, 0, 0, 0, 1, 0, 0, 0, 0, 0, 0, 0, 0, 0, 0, 0, 0, 0, 1, 0, 0, 0, 0, 0, 0, 0, 0, 0, 0, 0, 0, 0, 1, 0, 0, 0, 0, 0, 0, 0, 0, 0, 0, 0, 0, 0, 1, 0, 0, 0, 0, 0, 0, 0, 0, 0, 0, 0, 0, 0, 0, 0, 0, 0, 0, 0, 0, 0, 0, 0, 0], 'row': 11}, {'col': 22, 'stap_colors': [[34, 5749504], [76, 5749504], [118, 5749504], [160, 5749504], [202, 5749504], [244, 5749504], [34, 5749504], [76, 5749504], [118, 5749504], [160, 5749504], [202, 5749504], [244, 5749504]], 'num': 18, 'stap': [[-1, -1, -1, -1], [-1, -1, -1, -1], [-1, -1, -1, -1], [-1, -1, -1, -1], [-1, -1, -1, -1], [-1, -1, -1, -1], [-1, -1, -1, -1], [18, 8, 18, 258], [18, 9, 18, 7], [18, 10, 18, 8], [18, 11, 18, 9], [18, 12, 18, 10], [18, 13, 18, 11], [9, 13, 18, 12], [18, 15, 9, 14], [18, 16, 18, 14], [18, 17, 18, 15], [18, 18, 18, 16], [18, 19, 18, 17], [18, 20, 18, 18], [18, 21, 18, 19], [18, 22, 18, 20], [18, 23, 18, 21], [18, 24, 18, 22], [18, 25, 18, 23], [18, 26, 18, 24], [18, 27, 18, 25], [18, 28, 18, 26], [18, 29, 18, 27], [18, 30, 18, 28], [18, 31, 18, 29], [18, 32, 18, 30], [18, 33, 18, 31], [18, 34, 18, 32], [-1, -1, 18, 33], [18, 36, -1, -1], [18, 37, 18, 35], [18, 38, 18, 36], [18, 39, 18, 37], [18, 40, 18, 38], [18, 41, 18, 39], [18, 42, 18, 40], [18, 43, 18, 41], [18, 44, 18, 42], [18, 45, 18, 43], [18, 46, 18, 44], [18, 47, 18, 45], [18, 48, 18, 46], [18, 49, 18, 47], [18, 50, 18, 48], [18, 51, 18, 49], [18, 52, 18, 50], [18, 53, 18, 51], [18, 54, 18, 52], [18, 55, 18, 53], [9, 55, 18, 54], [18, 57, 9, 56], [18, 58, 18, 56], [18, 59, 18, 57], [18, 60, 18, 58], [18, 61, 18, 59], [18, 62, 18, 60], [18, 63, 18, 61], [18, 64, 18, 62], [18, 65, 18, 63], [18, 66, 18, 64], [18, 67, 18, 65], [18, 68, 18, 66], [18, 69, 18, 67], [18, 70, 18, 68], [18, 71, 18, 69], [18, 72, 18, 70], [18, 73, 18, 71], [18, 74, 18, 72], [18, 75, 18, 73], [18, 76, 18, 74], [-1, -1, 18, 75], [18, 78, -1, -1], [18, 79, 18, 77], [18, 80, 18, 78], [18, 81, 18, 79], [18, 82, 18, 80], [18, 83, 18, 81], [18, 84, 18, 82], [18, 85, 18, 83], [18, 86, 18, 84], [18, 87, 18, 85], [18, 88, 18, 86], [18, 89, 18, 87], [18, 90, 18, 88], [18, 91, 18, 89], [18, 92, 18, 90], [18, 93, 18, 91], [18, 94, 18, 92], [18, 95, 18, 93], [18, 96, 18, 94], [18, 97, 18, 95], [9, 97, 18, 96], [18, 99, 9, 98], [18, 100, 18, 98], [18, 101, 18, 99], [18, 102, 18, 100], [18, 103, 18, 101], [18, 104, 18, 102], [18, 105, 18, 103], [18, 106, 18, 104], [18, 107, 18, 105], [18, 108, 18, 106], [18, 109, 18, 107], [18, 110, 18, 108], [18, 111, 18, 109], [18, 112, 18, 110], [18, 113, 18, 111], [18, 114, 18, 112], [18, 115, 18, 113], [18, 116, 18, 114], [18, 117, 18, 115], [18, 118, 18, 116], [-1, -1, 18, 117], [18, 120, -1, -1], [18, 121, 18, 119], [18, 122, 18, 120], [18, 123, 18, 121], [18, 124, 18, 122], [18, 125, 18, 123], [18, 126, 18, 124], [18, 127, 18, 125], [18, 128, 18, 126], [18, 129, 18, 127], [18, 130, 18, 128], [18, 131, 18, 129], [18, 132, 18, 130], [18, 133, 18, 131], [18, 134, 18, 132], [18, 135, 18, 133], [18, 136, 18, 134], [18, 137, 18, 135], [18, 138, 18, 136], [18, 139, 18, 137], [9, 139, 18, 138], [18, 141, 9, 140], [18, 142, 18, 140], [18, 143, 18, 141], [18, 144, 18, 142], [18, 145, 18, 143], [18, 146, 18, 144], [18, 147, 18, 145], [18, 148, 18, 146], [18, 149, 18, 147], [18, 150, 18, 148], [18, 151, 18, 149], [18, 152, 18, 150], [18, 153, 18, 151], [18, 154, 18, 152], [18, 155, 18, 153], [18, 156, 18, 154], [18, 157, 18, 155], [18, 158, 18, 156], [18, 159, 18, 157], [18, 160, 18, 158], [-1, -1, 18, 159], [18, 162, -1, -1], [18, 163, 18, 161], [18, 164, 18, 162], [18, 165, 18, 163], [18, 166, 18, 164], [18, 167, 18, 165], [18, 168, 18, 166], [18, 169, 18, 167], [18, 170, 18, 168], [18, 171, 18, 169], [18, 172, 18, 170], [18, 173, 18, 171], [18, 174, 18, 172], [18, 175, 18, 173], [18, 176, 18, 174], [18, 177, 18, 175], [18, 178, 18, 176], [18, 179, 18, 177], [18, 180, 18, 178], [18, 181, 18, 179], [9, 181, 18, 180], [18, 183, 9, 182], [18, 184, 18, 182], [18, 185, 18, 183], [18, 186, 18, 184], [18, 187, 18, 185], [18, 188, 18, 186], [18, 189, 18, 187], [18, 190, 18, 188], [18, 191, 18, 189], [18, 192, 18, 190], [18, 193, 18, 191], [18, 194, 18, 192], [18, 195, 18, 193], [18, 196, 18, 194], [18, 197, 18, 195], [18, 198, 18, 196], [18, 199, 18, 197], [18, 200, 18, 198], [18, 201, 18, 199], [18, 202, 18, 200], [-1, -1, 18, 201], [18, 204, -1, -1], [18, 205, 18, 203], [18, 206, 18, 204], [18, 207, 18, 205], [18, 208, 18, 206], [18, 209, 18, 207], [18, 210, 18, 208], [18, 211, 18, 209], [18, 212, 18, 210], [18, 213, 18, 211], [18, 214, 18, 212], [18, 215, 18, 213], [18, 216, 18, 214], [18, 217, 18, 215], [18, 218, 18, 216], [18, 219, 18, 217], [18, 220, 18, 218], [18, 221, 18, 219], [18, 222, 18, 220], [18, 223, 18, 221], [9, 223, 18, 222], [18, 225, 9, 224], [18, 226, 18, 224], [18, 227, 18, 225], [18, 228, 18, 226], [18, 229, 18, 227], [18, 230, 18, 228], [18, 231, 18, 229], [18, 232, 18, 230], [18, 233, 18, 231], [18, 234, 18, 232], [18, 235, 18, 233], [18, 236, 18, 234], [18, 237, 18, 235], [18, 238, 18, 236], [18, 239, 18, 237], [18, 240, 18, 238], [18, 241, 18, 239], [18, 242, 18, 240], [18, 243, 18, 241], [18, 244, 18, 242], [-1, -1, 18, 243], [18, 246, -1, -1], [18, 247, 18, 245], [18, 248, 18, 246], [18, 249, 18, 247], [18, 250, 18, 248], [18, 251, 18, 249], [18, 252, 18, 250], [18, 253, 18, 251], [18, 254, 18, 252], [18, 255, 18, 253], [18, 256, 18, 254], [18, 257, 18, 255], [18, 258, 18, 256], [18, 7, 18, 257], [-1, -1, -1, -1], [-1, -1, -1, -1], [-1, -1, -1, -1], [-1, -1, -1, -1], [-1, -1, -1, -1], [-1, -1, -1, -1], [-1, -1, -1, -1], [-1, -1, -1, -1], [-1, -1, -1, -1], [-1, -1, -1, -1], [-1, -1, -1, -1], [-1, -1, -1, -1], [-1, -1, -1, -1], [-1, -1, -1, -1]], 'skip': [0, 0, 0, 0, 0, 0, 0, 0, 0, -1, 0, 0, 0, 0, 0, 0, -1, 0, -1, 0, 0, 0, 0, -1, 0, -1, 0, 0, 0, 0, -1, 0, 0, 0, 0, 0, 0, -1, 0, -1, 0, 0, 0, 0, -1, 0, -1, 0, 0, 0, 0, -1, 0, 0, 0, 0, 0, 0, -1, 0, -1, 0, 0, 0, 0, -1, 0, -1, 0, 0, 0, 0, -1, 0, 0, 0, 0, 0, 0, -1, 0, -1, 0, 0, 0, 0, -1, 0, -1, 0, 0, 0, 0, -1, 0, 0, 0, 0, 0, 0, -1, 0, -1, 0, 0, 0, 0, -1, 0, -1, 0, 0, 0, 0, -1, 0, 0, 0, 0, 0, 0, -1, 0, -1, 0, 0, 0, 0, -1, 0, -1, 0, 0, 0, 0, -1, 0, 0, 0, 0, 0, 0, -1, 0, -1, 0, 0, 0, 0, -1, 0, -1, 0, 0, 0, 0, -1, 0, 0, 0, 0, 0, 0, -1, 0, -1, 0, 0, 0, 0, -1, 0, -1, 0, 0, 0, 0, -1, 0, 0, 0, 0, 0, 0, -1, 0, -1, 0, 0, 0, 0, -1, 0, -1, 0, 0, 0, 0, -1, 0, 0, 0, 0, 0, 0, -1, 0, -1, 0, 0, 0, 0, -1, 0, -1, 0, 0, 0, 0, -1, 0, 0, 0, 0, 0, 0, -1, 0, -1, 0, 0, 0, 0, -1, 0, -1, 0, 0, 0, 0, -1, 0, 0, 0, 0, 0, 0, -1, 0, -1, 0, 0, 0, 0, -1, 0, -1, 0, 0, 0, 0, 0, 0, 0, 0, 0, 0, 0, 0, 0, 0, 0, 0], 'scaf': [[-1, -1, -1, -1], [-1, -1, -1, -1], [-1, -1, -1, -1], [-1, -1, -1, -1], [-1, -1, -1, -1], [-1, -1, -1, -1], [-1, -1, -1, -1], [18, 258, 18, 8], [18, 7, 18, 9], [18, 8, 18, 10], [18, 9, 18, 11], [18, 10, 18, 12], [18, 11, 18, 13], [18, 12, 18, 14], [18, 13, 18, 15], [18, 14, 18, 16], [18, 15, 18, 17], [18, 16, 18, 18], [18, 17, 18, 19], [18, 18, 18, 20], [18, 19, 18, 21], [18, 20, 18, 22], [18, 21, 18, 23], [18, 22, 18, 24], [18, 23, 18, 25], [18, 24, 18, 26], [18, 25, 18, 27], [18, 26, 18, 28], [18, 27, 18, 29], [18, 28, 18, 30], [18, 29, 18, 31], [18, 30, 18, 32], [18, 31, 18, 33], [18, 32, 18, 34], [18, 33, 18, 35], [18, 34, 18, 36], [18, 35, 18, 37], [18, 36, 18, 38], [18, 37, 18, 39], [18, 38, 18, 40], [18, 39, 18, 41], [18, 40, 18, 42], [18, 41, 18, 43], [18, 42, 18, 44], [18, 43, 18, 45], [18, 44, -1, -1], [-1, -1, 18, 47], [18, 46, 18, 48], [18, 47, 18, 49], [18, 48, 18, 50], [18, 49, 18, 51], [18, 50, 18, 52], [18, 51, 18, 53], [18, 52, 18, 54], [18, 53, 18, 55], [18, 54, 18, 56], [18, 55, 18, 57], [18, 56, 18, 58], [18, 57, 18, 59], [18, 58, 18, 60], [18, 59, 18, 61], [18, 60, 18, 62], [18, 61, 18, 63], [18, 62, 18, 64], [18, 63, 18, 65], [18, 64, 18, 66], [18, 65, 18, 67], [18, 66, 18, 68], [18, 67, 18, 69], [18, 68, 18, 70], [18, 69, 18, 71], [18, 70, 18, 72], [18, 71, 18, 73], [18, 72, 18, 74], [18, 73, 18, 75], [18, 74, 18, 76], [18, 75, 18, 77], [18, 76, 18, 78], [18, 77, 18, 79], [18, 78, 18, 80], [18, 79, 18, 81], [18, 80, 18, 82], [18, 81, 18, 83], [18, 82, 18, 84], [18, 83, 18, 85], [18, 84, 18, 86], [18, 85, 18, 87], [18, 86, -1, -1], [-1, -1, 18, 89], [18, 88, 18, 90], [18, 89, 18, 91], [18, 90, 18, 92], [18, 91, 18, 93], [18, 92, 18, 94], [18, 93, 18, 95], [18, 94, 18, 96], [18, 95, 18, 97], [18, 96, 18, 98], [18, 97, 18, 99], [18, 98, 18, 100], [18, 99, 18, 101], [18, 100, 18, 102], [18, 101, 18, 103], [18, 102, 18, 104], [18, 103, 18, 105], [18, 104, 18, 106], [18, 105, 18, 107], [18, 106, 18, 108], [18, 107, 18, 109], [18, 108, 18, 110], [18, 109, 18, 111], [18, 110, 18, 112], [18, 111, 18, 113], [18, 112, 18, 114], [18, 113, 18, 115], [18, 114, 18, 116], [18, 115, 18, 117], [18, 116, 18, 118], [18, 117, 18, 119], [18, 118, 18, 120], [18, 119, 18, 121], [18, 120, 18, 122], [18, 121, 18, 123], [18, 122, 18, 124], [18, 123, 18, 125], [18, 124, 18, 126], [18, 125, 18, 127], [18, 126, 18, 128], [18, 127, 18, 129], [18, 128, -1, -1], [-1, -1, 18, 131], [18, 130, 18, 132], [18, 131, 18, 133], [18, 132, 18, 134], [18, 133, 18, 135], [18, 134, 18, 136], [18, 135, 18, 137], [18, 136, 18, 138], [18, 137, 18, 139], [18, 138, 18, 140], [18, 139, 18, 141], [18, 140, 18, 142], [18, 141, 18, 143], [18, 142, 18, 144], [18, 143, 18, 145], [18, 144, 18, 146], [18, 145, 18, 147], [18, 146, 18, 148], [18, 147, 18, 149], [18, 148, 18, 150], [18, 149, 18, 151], [18, 150, 18, 152], [18, 151, 18, 153], [18, 152, 18, 154], [18, 153, 18, 155], [18, 154, 18, 156], [18, 155, 18, 157], [18, 156, 18, 158], [18, 157, 18, 159], [18, 158, 18, 160], [18, 159, 18, 161], [18, 160, 18, 162], [18, 161, 18, 163], [18, 162, 18, 164], [18, 163, 18, 165], [18, 164, 18, 166], [18, 165, 18, 167], [18, 166, 18, 168], [18, 167, 18, 169], [18, 168, 18, 170], [18, 169, 18, 171], [18, 170, -1, -1], [-1, -1, 18, 173], [18, 172, 18, 174], [18, 173, 18, 175], [18, 174, 18, 176], [18, 175, 18, 177], [18, 176, 18, 178], [18, 177, 18, 179], [18, 178, 18, 180], [18, 179, 18, 181], [18, 180, 18, 182], [18, 181, 18, 183], [18, 182, 18, 184], [18, 183, 18, 185], [18, 184, 18, 186], [18, 185, 18, 187], [18, 186, 18, 188], [18, 187, 18, 189], [18, 188, 18, 190], [18, 189, 18, 191], [18, 190, 18, 192], [18, 191, 18, 193], [18, 192, 18, 194], [18, 193, 18, 195], [18, 194, 18, 196], [18, 195, 18, 197], [18, 196, 18, 198], [18, 197, 18, 199], [18, 198, 18, 200], [18, 199, 18, 201], [18, 200, 18, 202], [18, 201, 18, 203], [18, 202, 18, 204], [18, 203, 18, 205], [18, 204, 18, 206], [18, 205, 18, 207], [18, 206, 18, 208], [18, 207, 18, 209], [18, 208, 18, 210], [18, 209, 18, 211], [18, 210, 18, 212], [18, 211, 18, 213], [18, 212, -1, -1], [-1, -1, 18, 215], [18, 214, 18, 216], [18, 215, 18, 217], [18, 216, 18, 218], [18, 217, 18, 219], [18, 218, 18, 220], [18, 219, 18, 221], [18, 220, 18, 222], [18, 221, 18, 223], [18, 222, 18, 224], [18, 223, 18, 225], [18, 224, 18, 226], [18, 225, 18, 227], [18, 226, 18, 228], [18, 227, 18, 229], [18, 228, 18, 230], [18, 229, 18, 231], [18, 230, 18, 232], [18, 231, 18, 233], [18, 232, 18, 234], [18, 233, 18, 235], [18, 234, 18, 236], [18, 235, 18, 237], [18, 236, 18, 238], [18, 237, 18, 239], [18, 238, 18, 240], [18, 239, 18, 241], [18, 240, 18, 242], [18, 241, 18, 243], [18, 242, 18, 244], [18, 243, 18, 245], [18, 244, 18, 246], [18, 245, 18, 247], [18, 246, 18, 248], [18, 247, 18, 249], [18, 248, 18, 250], [18, 249, 18, 251], [18, 250, 18, 252], [18, 251, 18, 253], [18, 252, 18, 254], [18, 253, 18, 255], [18, 254, -1, -1], [-1, -1, 18, 257], [18, 256, 18, 258], [18, 257, 18, 7], [-1, -1, -1, -1], [-1, -1, -1, -1], [-1, -1, -1, -1], [-1, -1, -1, -1], [-1, -1, -1, -1], [-1, -1, -1, -1], [-1, -1, -1, -1], [-1, -1, -1, -1], [-1, -1, -1, -1], [-1, -1, -1, -1], [-1, -1, -1, -1], [-1, -1, -1, -1], [-1, -1, -1, -1], [-1, -1, -1, -1]], 'stapLoop': [], 'scafLoop': [], 'loop': [0, 0, 0, 0, 0, 0, 0, 0, 0, 0, 0, 0, 0, 0, 0, 0, 0, 0, 0, 0, 0, 0, 0, 0, 0, 0, 0, 0, 0, 0, 0, 0, 0, 0, 0, 0, 0, 0, 0, 0, 0, 0, 0, 0, 0, 0, 0, 0, 0, 0, 0, 0, 0, 0, 0, 0, 0, 0, 0, 0, 0, 0, 0, 0, 0, 0, 0, 0, 0, 0, 0, 0, 0, 0, 0, 0, 0, 0, 0, 0, 0, 0, 0, 0, 0, 0, 0, 0, 0, 0, 0, 0, 0, 0, 0, 0, 0, 0, 0, 0, 0, 0, 0, 0, 0, 0, 0, 0, 0, 0, 0, 0, 0, 0, 0, 0, 0, 0, 0, 0, 0, 0, 0, 0, 0, 0, 0, 0, 0, 0, 0, 0, 0, 0, 0, 0, 0, 0, 0, 0, 0, 0, 0, 0, 0, 0, 0, 0, 0, 0, 0, 0, 0, 0, 0, 0, 0, 0, 0, 0, 0, 0, 0, 0, 0, 0, 0, 0, 0, 0, 0, 0, 0, 0, 0, 0, 0, 0, 0, 0, 0, 0, 0, 0, 0, 0, 0, 0, 0, 0, 0, 0, 0, 0, 0, 0, 0, 0, 0, 0, 0, 0, 0, 0, 0, 0, 0, 0, 0, 0, 0, 0, 0, 0, 0, 0, 0, 0, 0, 0, 0, 0, 0, 0, 0, 0, 0, 0, 0, 0, 0, 0, 0, 0, 0, 0, 0, 0, 0, 0, 0, 0, 0, 0, 0, 0, 0, 0, 0, 0, 0, 0, 0, 0, 0, 0, 0, 0, 0, 0, 0, 0, 0, 0, 0, 0, 0, 0, 0, 0, 0, 0, 0], 'row': 12}, {'col': 22, 'stap_colors': [[35, 5749504], [77, 5749504], [119, 5749504], [161, 5749504], [203, 5749504], [245, 5749504], [35, 5749504], [77, 5749504], [119, 5749504], [161, 5749504], [203, 5749504], [245, 5749504]], 'num': 9, 'stap': [[-1, -1, -1, -1], [-1, -1, -1, -1], [-1, -1, -1, -1], [-1, -1, -1, -1], [-1, -1, -1, -1], [-1, -1, -1, -1], [-1, -1, -1, -1], [9, 258, 9, 8], [9, 7, 9, 9], [9, 8, 9, 10], [9, 9, 9, 11], [9, 10, 9, 12], [9, 11, 9, 13], [9, 12, 18, 13], [18, 14, 9, 15], [9, 14, 9, 16], [9, 15, 9, 17], [9, 16, 9, 18], [9, 17, 9, 19], [9, 18, 9, 20], [9, 19, 9, 21], [9, 20, 9, 22], [9, 21, 9, 23], [9, 22, 9, 24], [9, 23, 9, 25], [9, 24, 9, 26], [9, 25, 9, 27], [9, 26, 9, 28], [9, 27, 9, 29], [9, 28, 9, 30], [9, 29, 9, 31], [9, 30, 9, 32], [9, 31, 9, 33], [9, 32, 9, 34], [9, 33, -1, -1], [-1, -1, 9, 36], [9, 35, 9, 37], [9, 36, 9, 38], [9, 37, 9, 39], [9, 38, 9, 40], [9, 39, 9, 41], [9, 40, 9, 42], [9, 41, 9, 43], [9, 42, 9, 44], [9, 43, 9, 45], [9, 44, 9, 46], [9, 45, 9, 47], [9, 46, 9, 48], [9, 47, 9, 49], [9, 48, 9, 50], [9, 49, 9, 51], [9, 50, 9, 52], [9, 51, 9, 53], [9, 52, 9, 54], [9, 53, 9, 55], [9, 54, 18, 55], [18, 56, 9, 57], [9, 56, 9, 58], [9, 57, 9, 59], [9, 58, 9, 60], [9, 59, 9, 61], [9, 60, 9, 62], [9, 61, 9, 63], [9, 62, 9, 64], [9, 63, 9, 65], [9, 64, 9, 66], [9, 65, 9, 67], [9, 66, 9, 68], [9, 67, 9, 69], [9, 68, 9, 70], [9, 69, 9, 71], [9, 70, 9, 72], [9, 71, 9, 73], [9, 72, 9, 74], [9, 73, 9, 75], [9, 74, 9, 76], [9, 75, -1, -1], [-1, -1, 9, 78], [9, 77, 9, 79], [9, 78, 9, 80], [9, 79, 9, 81], [9, 80, 9, 82], [9, 81, 9, 83], [9, 82, 9, 84], [9, 83, 9, 85], [9, 84, 9, 86], [9, 85, 9, 87], [9, 86, 9, 88], [9, 87, 9, 89], [9, 88, 9, 90], [9, 89, 9, 91], [9, 90, 9, 92], [9, 91, 9, 93], [9, 92, 9, 94], [9, 93, 9, 95], [9, 94, 9, 96], [9, 95, 9, 97], [9, 96, 18, 97], [18, 98, 9, 99], [9, 98, 9, 100], [9, 99, 9, 101], [9, 100, 9, 102], [9, 101, 9, 103], [9, 102, 9, 104], [9, 103, 9, 105], [9, 104, 9, 106], [9, 105, 9, 107], [9, 106, 9, 108], [9, 107, 9, 109], [9, 108, 9, 110], [9, 109, 9, 111], [9, 110, 9, 112], [9, 111, 9, 113], [9, 112, 9, 114], [9, 113, 9, 115], [9, 114, 9, 116], [9, 115, 9, 117], [9, 116, 9, 118], [9, 117, -1, -1], [-1, -1, 9, 120], [9, 119, 9, 121], [9, 120, 9, 122], [9, 121, 9, 123], [9, 122, 9, 124], [9, 123, 9, 125], [9, 124, 9, 126], [9, 125, 9, 127], [9, 126, 9, 128], [9, 127, 9, 129], [9, 128, 9, 130], [9, 129, 9, 131], [9, 130, 9, 132], [9, 131, 9, 133], [9, 132, 9, 134], [9, 133, 9, 135], [9, 134, 9, 136], [9, 135, 9, 137], [9, 136, 9, 138], [9, 137, 9, 139], [9, 138, 18, 139], [18, 140, 9, 141], [9, 140, 9, 142], [9, 141, 9, 143], [9, 142, 9, 144], [9, 143, 9, 145], [9, 144, 9, 146], [9, 145, 9, 147], [9, 146, 9, 148], [9, 147, 9, 149], [9, 148, 9, 150], [9, 149, 9, 151], [9, 150, 9, 152], [9, 151, 9, 153], [9, 152, 9, 154], [9, 153, 9, 155], [9, 154, 9, 156], [9, 155, 9, 157], [9, 156, 9, 158], [9, 157, 9, 159], [9, 158, 9, 160], [9, 159, -1, -1], [-1, -1, 9, 162], [9, 161, 9, 163], [9, 162, 9, 164], [9, 163, 9, 165], [9, 164, 9, 166], [9, 165, 9, 167], [9, 166, 9, 168], [9, 167, 9, 169], [9, 168, 9, 170], [9, 169, 9, 171], [9, 170, 9, 172], [9, 171, 9, 173], [9, 172, 9, 174], [9, 173, 9, 175], [9, 174, 9, 176], [9, 175, 9, 177], [9, 176, 9, 178], [9, 177, 9, 179], [9, 178, 9, 180], [9, 179, 9, 181], [9, 180, 18, 181], [18, 182, 9, 183], [9, 182, 9, 184], [9, 183, 9, 185], [9, 184, 9, 186], [9, 185, 9, 187], [9, 186, 9, 188], [9, 187, 9, 189], [9, 188, 9, 190], [9, 189, 9, 191], [9, 190, 9, 192], [9, 191, 9, 193], [9, 192, 9, 194], [9, 193, 9, 195], [9, 194, 9, 196], [9, 195, 9, 197], [9, 196, 9, 198], [9, 197, 9, 199], [9, 198, 9, 200], [9, 199, 9, 201], [9, 200, 9, 202], [9, 201, -1, -1], [-1, -1, 9, 204], [9, 203, 9, 205], [9, 204, 9, 206], [9, 205, 9, 207], [9, 206, 9, 208], [9, 207, 9, 209], [9, 208, 9, 210], [9, 209, 9, 211], [9, 210, 9, 212], [9, 211, 9, 213], [9, 212, 9, 214], [9, 213, 9, 215], [9, 214, 9, 216], [9, 215, 9, 217], [9, 216, 9, 218], [9, 217, 9, 219], [9, 218, 9, 220], [9, 219, 9, 221], [9, 220, 9, 222], [9, 221, 9, 223], [9, 222, 18, 223], [18, 224, 9, 225], [9, 224, 9, 226], [9, 225, 9, 227], [9, 226, 9, 228], [9, 227, 9, 229], [9, 228, 9, 230], [9, 229, 9, 231], [9, 230, 9, 232], [9, 231, 9, 233], [9, 232, 9, 234], [9, 233, 9, 235], [9, 234, 9, 236], [9, 235, 9, 237], [9, 236, 9, 238], [9, 237, 9, 239], [9, 238, 9, 240], [9, 239, 9, 241], [9, 240, 9, 242], [9, 241, 9, 243], [9, 242, 9, 244], [9, 243, -1, -1], [-1, -1, 9, 246], [9, 245, 9, 247], [9, 246, 9, 248], [9, 247, 9, 249], [9, 248, 9, 250], [9, 249, 9, 251], [9, 250, 9, 252], [9, 251, 9, 253], [9, 252, 9, 254], [9, 253, 9, 255], [9, 254, 9, 256], [9, 255, 9, 257], [9, 256, 9, 258], [9, 257, 9, 7], [-1, -1, -1, -1], [-1, -1, -1, -1], [-1, -1, -1, -1], [-1, -1, -1, -1], [-1, -1, -1, -1], [-1, -1, -1, -1], [-1, -1, -1, -1], [-1, -1, -1, -1], [-1, -1, -1, -1], [-1, -1, -1, -1], [-1, -1, -1, -1], [-1, -1, -1, -1], [-1, -1, -1, -1], [-1, -1, -1, -1]], 'skip': [0, 0, 0, 0, 0, 0, 0, 0, 0, 0, -1, 0, 0, 0, 0, 0, 0, 0, 0, 0, 0, 0, 0, 0, 0, 0, 0, 0, 0, 0, 0, -1, 0, 0, 0, 0, 0, 0, 0, 0, 0, 0, 0, 0, 0, 0, 0, 0, 0, 0, 0, 0, -1, 0, 0, 0, 0, 0, 0, 0, 0, 0, 0, 0, 0, 0, 0, 0, 0, 0, 0, 0, 0, -1, 0, 0, 0, 0, 0, 0, 0, 0, 0, 0, 0, 0, 0, 0, 0, 0, 0, 0, 0, 0, -1, 0, 0, 0, 0, 0, 0, 0, 0, 0, 0, 0, 0, 0, 0, 0, 0, 0, 0, 0, 0, -1, 0, 0, 0, 0, 0, 0, 0, 0, 0, 0, 0, 0, 0, 0, 0, 0, 0, 0, 0, 0, -1, 0, 0, 0, 0, 0, 0, 0, 0, 0, 0, 0, 0, 0, 0, 0, 0, 0, 0, 0, 0, -1, 0, 0, 0, 0, 0, 0, 0, 0, 0, 0, 0, 0, 0, 0, 0, 0, 0, 0, 0, 0, -1, 0, 0, 0, 0, 0, 0, 0, 0, 0, 0, 0, 0, 0, 0, 0, 0, 0, 0, 0, 0, -1, 0, 0, 0, 0, 0, 0, 0, 0, 0, 0, 0, 0, 0, 0, 0, 0, 0, 0, 0, 0, -1, 0, 0, 0, 0, 0, 0, 0, 0, 0, 0, 0, 0, 0, 0, 0, 0, 0, 0, 0, 0, -1, 0, 0, 0, 0, 0, 0, 0, 0, 0, 0, 0, 0, 0, 0, 0, 0, 0, 0, 0, 0, 0, 0, 0, 0, 0, 0, 0, 0, 0, 0, 0], 'scaf': [[-1, -1, -1, -1], [-1, -1, -1, -1], [-1, -1, -1, -1], [-1, -1, -1, -1], [-1, -1, -1, -1], [-1, -1, -1, -1], [-1, -1, -1, -1], [9, 8, 9, 258], [9, 9, 9, 7], [9, 10, 9, 8], [9, 11, 9, 9], [9, 12, 9, 10], [9, 13, 9, 11], [9, 14, 9, 12], [9, 15, 9, 13], [16, 15, 9, 14], [9, 17, 16, 16], [9, 18, 9, 16], [9, 19, 9, 17], [9, 20, 9, 18], [9, 21, 9, 19], [9, 22, 9, 20], [20, 22, 9, 21], [9, 24, 20, 23], [9, 25, 9, 23], [9, 26, 9, 24], [9, 27, 9, 25], [9, 28, 9, 26], [9, 29, 9, 27], [9, 30, 9, 28], [9, 31, 9, 29], [9, 32, 9, 30], [9, 33, 9, 31], [9, 34, 9, 32], [9, 35, 9, 33], [9, 36, 9, 34], [16, 36, 9, 35], [9, 38, 16, 37], [9, 39, 9, 37], [9, 40, 9, 38], [9, 41, 9, 39], [9, 42, 9, 40], [9, 43, 9, 41], [20, 43, 9, 42], [9, 45, 20, 44], [9, 46, 9, 44], [9, 47, 9, 45], [9, 48, 9, 46], [9, 49, 9, 47], [9, 50, 9, 48], [9, 51, 9, 49], [9, 52, 9, 50], [9, 53, 9, 51], [9, 54, 9, 52], [9, 55, 9, 53], [9, 56, 9, 54], [9, 57, 9, 55], [16, 57, 9, 56], [9, 59, 16, 58], [9, 60, 9, 58], [9, 61, 9, 59], [9, 62, 9, 60], [9, 63, 9, 61], [9, 64, 9, 62], [20, 64, 9, 63], [9, 66, 20, 65], [9, 67, 9, 65], [9, 68, 9, 66], [9, 69, 9, 67], [9, 70, 9, 68], [9, 71, 9, 69], [9, 72, 9, 70], [9, 73, 9, 71], [9, 74, 9, 72], [9, 75, 9, 73], [9, 76, 9, 74], [9, 77, 9, 75], [9, 78, 9, 76], [16, 78, 9, 77], [9, 80, 16, 79], [9, 81, 9, 79], [9, 82, 9, 80], [9, 83, 9, 81], [9, 84, 9, 82], [9, 85, 9, 83], [20, 85, 9, 84], [9, 87, 20, 86], [9, 88, 9, 86], [9, 89, 9, 87], [9, 90, 9, 88], [9, 91, 9, 89], [9, 92, 9, 90], [9, 93, 9, 91], [9, 94, 9, 92], [9, 95, 9, 93], [9, 96, 9, 94], [9, 97, 9, 95], [9, 98, 9, 96], [9, 99, 9, 97], [16, 99, 9, 98], [9, 101, 16, 100], [9, 102, 9, 100], [9, 103, 9, 101], [9, 104, 9, 102], [9, 105, 9, 103], [9, 106, 9, 104], [20, 106, 9, 105], [9, 108, 20, 107], [9, 109, 9, 107], [9, 110, 9, 108], [9, 111, 9, 109], [9, 112, 9, 110], [9, 113, 9, 111], [9, 114, 9, 112], [9, 115, 9, 113], [9, 116, 9, 114], [9, 117, 9, 115], [9, 118, 9, 116], [9, 119, 9, 117], [9, 120, 9, 118], [16, 120, 9, 119], [9, 122, 16, 121], [9, 123, 9, 121], [9, 124, 9, 122], [9, 125, 9, 123], [9, 126, 9, 124], [9, 127, 9, 125], [20, 127, 9, 126], [9, 129, 20, 128], [9, 130, 9, 128], [9, 131, 9, 129], [9, 132, 9, 130], [9, 133, 9, 131], [9, 134, 9, 132], [9, 135, 9, 133], [9, 136, 9, 134], [9, 137, 9, 135], [9, 138, 9, 136], [9, 139, 9, 137], [9, 140, 9, 138], [9, 141, 9, 139], [16, 141, 9, 140], [9, 143, 16, 142], [9, 144, 9, 142], [9, 145, 9, 143], [9, 146, 9, 144], [9, 147, 9, 145], [9, 148, 9, 146], [20, 148, 9, 147], [9, 150, 20, 149], [9, 151, 9, 149], [9, 152, 9, 150], [9, 153, 9, 151], [9, 154, 9, 152], [9, 155, 9, 153], [9, 156, 9, 154], [9, 157, 9, 155], [9, 158, 9, 156], [9, 159, 9, 157], [9, 160, 9, 158], [9, 161, 9, 159], [9, 162, 9, 160], [16, 162, 9, 161], [9, 164, 16, 163], [9, 165, 9, 163], [9, 166, 9, 164], [9, 167, 9, 165], [9, 168, 9, 166], [9, 169, 9, 167], [20, 169, 9, 168], [9, 171, 20, 170], [9, 172, 9, 170], [9, 173, 9, 171], [9, 174, 9, 172], [9, 175, 9, 173], [9, 176, 9, 174], [9, 177, 9, 175], [9, 178, 9, 176], [9, 179, 9, 177], [9, 180, 9, 178], [9, 181, 9, 179], [9, 182, 9, 180], [9, 183, 9, 181], [16, 183, 9, 182], [9, 185, 16, 184], [9, 186, 9, 184], [9, 187, 9, 185], [9, 188, 9, 186], [9, 189, 9, 187], [9, 190, 9, 188], [20, 190, 9, 189], [9, 192, 20, 191], [9, 193, 9, 191], [9, 194, 9, 192], [9, 195, 9, 193], [9, 196, 9, 194], [9, 197, 9, 195], [9, 198, 9, 196], [9, 199, 9, 197], [9, 200, 9, 198], [9, 201, 9, 199], [9, 202, 9, 200], [9, 203, 9, 201], [9, 204, 9, 202], [16, 204, 9, 203], [9, 206, 16, 205], [9, 207, 9, 205], [9, 208, 9, 206], [9, 209, 9, 207], [9, 210, 9, 208], [9, 211, 9, 209], [20, 211, 9, 210], [9, 213, 20, 212], [9, 214, 9, 212], [9, 215, 9, 213], [9, 216, 9, 214], [9, 217, 9, 215], [9, 218, 9, 216], [9, 219, 9, 217], [9, 220, 9, 218], [9, 221, 9, 219], [9, 222, 9, 220], [9, 223, 9, 221], [9, 224, 9, 222], [9, 225, 9, 223], [16, 225, 9, 224], [9, 227, 16, 226], [9, 228, 9, 226], [9, 229, 9, 227], [9, 230, 9, 228], [9, 231, 9, 229], [9, 232, 9, 230], [20, 232, 9, 231], [9, 234, 20, 233], [9, 235, 9, 233], [9, 236, 9, 234], [9, 237, 9, 235], [9, 238, 9, 236], [9, 239, 9, 237], [9, 240, 9, 238], [9, 241, 9, 239], [9, 242, 9, 240], [9, 243, 9, 241], [9, 244, 9, 242], [9, 245, 9, 243], [9, 246, 9, 244], [16, 246, 9, 245], [9, 248, 16, 247], [9, 249, 9, 247], [9, 250, 9, 248], [9, 251, 9, 249], [9, 252, 9, 250], [9, 253, 9, 251], [20, 253, 9, 252], [9, 255, 20, 254], [9, 256, 9, 254], [9, 257, 9, 255], [9, 258, 9, 256], [9, 7, 9, 257], [-1, -1, -1, -1], [-1, -1, -1, -1], [-1, -1, -1, -1], [-1, -1, -1, -1], [-1, -1, -1, -1], [-1, -1, -1, -1], [-1, -1, -1, -1], [-1, -1, -1, -1], [-1, -1, -1, -1], [-1, -1, -1, -1], [-1, -1, -1, -1], [-1, -1, -1, -1], [-1, -1, -1, -1], [-1, -1, -1, -1]], 'stapLoop': [], 'scafLoop': [], 'loop': [0, 0, 0, 0, 0, 0, 0, 0, 0, 0, 0, 0, 0, 0, 0, 0, 0, 0, 0, 0, 0, 0, 0, 0, 0, 0, 0, 0, 0, 0, 0, 0, 0, 0, 0, 0, 0, 0, 0, 0, 0, 0, 0, 0, 0, 0, 0, 0, 0, 0, 0, 0, 0, 0, 0, 0, 0, 0, 0, 0, 0, 0, 0, 0, 0, 0, 0, 0, 0, 0, 0, 0, 0, 0, 0, 0, 0, 0, 0, 0, 0, 0, 0, 0, 0, 0, 0, 0, 0, 0, 0, 0, 0, 0, 0, 0, 0, 0, 0, 0, 0, 0, 0, 0, 0, 0, 0, 0, 0, 0, 0, 0, 0, 0, 0, 0, 0, 0, 0, 0, 0, 0, 0, 0, 0, 0, 0, 0, 0, 0, 0, 0, 0, 0, 0, 0, 0, 0, 0, 0, 0, 0, 0, 0, 0, 0, 0, 0, 0, 0, 0, 0, 0, 0, 0, 0, 0, 0, 0, 0, 0, 0, 0, 0, 0, 0, 0, 0, 0, 0, 0, 0, 0, 0, 0, 0, 0, 0, 0, 0, 0, 0, 0, 0, 0, 0, 0, 0, 0, 0, 0, 0, 0, 0, 0, 0, 0, 0, 0, 0, 0, 0, 0, 0, 0, 0, 0, 0, 0, 0, 0, 0, 0, 0, 0, 0, 0, 0, 0, 0, 0, 0, 0, 0, 0, 0, 0, 0, 0, 0, 0, 0, 0, 0, 0, 0, 0, 0, 0, 0, 0, 0, 0, 0, 0, 0, 0, 0, 0, 0, 0, 0, 0, 0, 0, 0, 0, 0, 0, 0, 0, 0, 0, 0, 0, 0, 0, 0, 0, 0, 0, 0, 0], 'row': 11}, {'col': 21, 'stap_colors': [[34, 16225054], [76, 16225054], [118, 16225054], [160, 16225054], [202, 16225054], [244, 16225054], [34, 16225054], [76, 16225054], [118, 16225054], [160, 16225054], [202, 16225054], [244, 16225054]], 'num': 20, 'stap': [[-1, -1, -1, -1], [-1, -1, -1, -1], [-1, -1, -1, -1], [-1, -1, -1, -1], [-1, -1, -1, -1], [-1, -1, -1, -1], [-1, -1, -1, -1], [20, 8, 20, 258], [20, 9, 20, 7], [20, 10, 20, 8], [20, 11, 20, 9], [20, 12, 20, 10], [20, 13, 20, 11], [20, 14, 20, 12], [20, 15, 20, 13], [20, 16, 20, 14], [20, 17, 20, 15], [20, 18, 20, 16], [20, 19, 20, 17], [20, 20, 20, 18], [20, 21, 20, 19], [20, 22, 20, 20], [20, 23, 20, 21], [20, 24, 20, 22], [20, 25, 20, 23], [20, 26, 20, 24], [20, 27, 20, 25], [20, 28, 20, 26], [20, 29, 20, 27], [20, 30, 20, 28], [20, 31, 20, 29], [20, 32, 20, 30], [20, 33, 20, 31], [20, 34, 20, 32], [-1, -1, 20, 33], [20, 36, -1, -1], [20, 37, 20, 35], [20, 38, 20, 36], [20, 39, 20, 37], [20, 40, 20, 38], [20, 41, 20, 39], [20, 42, 20, 40], [20, 43, 20, 41], [20, 44, 20, 42], [20, 45, 20, 43], [20, 46, 20, 44], [20, 47, 20, 45], [20, 48, 20, 46], [20, 49, 20, 47], [20, 50, 20, 48], [20, 51, 20, 49], [20, 52, 20, 50], [20, 53, 20, 51], [20, 54, 20, 52], [20, 55, 20, 53], [20, 56, 20, 54], [20, 57, 20, 55], [20, 58, 20, 56], [20, 59, 20, 57], [20, 60, 20, 58], [20, 61, 20, 59], [20, 62, 20, 60], [20, 63, 20, 61], [20, 64, 20, 62], [20, 65, 20, 63], [20, 66, 20, 64], [20, 67, 20, 65], [20, 68, 20, 66], [20, 69, 20, 67], [20, 70, 20, 68], [20, 71, 20, 69], [20, 72, 20, 70], [20, 73, 20, 71], [20, 74, 20, 72], [20, 75, 20, 73], [20, 76, 20, 74], [-1, -1, 20, 75], [20, 78, -1, -1], [20, 79, 20, 77], [20, 80, 20, 78], [20, 81, 20, 79], [20, 82, 20, 80], [20, 83, 20, 81], [20, 84, 20, 82], [20, 85, 20, 83], [20, 86, 20, 84], [20, 87, 20, 85], [20, 88, 20, 86], [20, 89, 20, 87], [20, 90, 20, 88], [20, 91, 20, 89], [20, 92, 20, 90], [20, 93, 20, 91], [20, 94, 20, 92], [20, 95, 20, 93], [20, 96, 20, 94], [20, 97, 20, 95], [20, 98, 20, 96], [20, 99, 20, 97], [20, 100, 20, 98], [20, 101, 20, 99], [20, 102, 20, 100], [20, 103, 20, 101], [20, 104, 20, 102], [20, 105, 20, 103], [20, 106, 20, 104], [20, 107, 20, 105], [20, 108, 20, 106], [20, 109, 20, 107], [20, 110, 20, 108], [20, 111, 20, 109], [20, 112, 20, 110], [20, 113, 20, 111], [20, 114, 20, 112], [20, 115, 20, 113], [20, 116, 20, 114], [20, 117, 20, 115], [20, 118, 20, 116], [-1, -1, 20, 117], [20, 120, -1, -1], [20, 121, 20, 119], [20, 122, 20, 120], [20, 123, 20, 121], [20, 124, 20, 122], [20, 125, 20, 123], [20, 126, 20, 124], [20, 127, 20, 125], [20, 128, 20, 126], [20, 129, 20, 127], [20, 130, 20, 128], [20, 131, 20, 129], [20, 132, 20, 130], [20, 133, 20, 131], [20, 134, 20, 132], [20, 135, 20, 133], [20, 136, 20, 134], [20, 137, 20, 135], [20, 138, 20, 136], [20, 139, 20, 137], [20, 140, 20, 138], [20, 141, 20, 139], [20, 142, 20, 140], [20, 143, 20, 141], [20, 144, 20, 142], [20, 145, 20, 143], [20, 146, 20, 144], [20, 147, 20, 145], [20, 148, 20, 146], [20, 149, 20, 147], [20, 150, 20, 148], [20, 151, 20, 149], [20, 152, 20, 150], [20, 153, 20, 151], [20, 154, 20, 152], [20, 155, 20, 153], [20, 156, 20, 154], [20, 157, 20, 155], [20, 158, 20, 156], [20, 159, 20, 157], [20, 160, 20, 158], [-1, -1, 20, 159], [20, 162, -1, -1], [20, 163, 20, 161], [20, 164, 20, 162], [20, 165, 20, 163], [20, 166, 20, 164], [20, 167, 20, 165], [20, 168, 20, 166], [20, 169, 20, 167], [20, 170, 20, 168], [20, 171, 20, 169], [20, 172, 20, 170], [20, 173, 20, 171], [20, 174, 20, 172], [20, 175, 20, 173], [20, 176, 20, 174], [20, 177, 20, 175], [20, 178, 20, 176], [20, 179, 20, 177], [20, 180, 20, 178], [20, 181, 20, 179], [20, 182, 20, 180], [20, 183, 20, 181], [20, 184, 20, 182], [20, 185, 20, 183], [20, 186, 20, 184], [20, 187, 20, 185], [20, 188, 20, 186], [20, 189, 20, 187], [20, 190, 20, 188], [20, 191, 20, 189], [20, 192, 20, 190], [20, 193, 20, 191], [20, 194, 20, 192], [20, 195, 20, 193], [20, 196, 20, 194], [20, 197, 20, 195], [20, 198, 20, 196], [20, 199, 20, 197], [20, 200, 20, 198], [20, 201, 20, 199], [20, 202, 20, 200], [-1, -1, 20, 201], [20, 204, -1, -1], [20, 205, 20, 203], [20, 206, 20, 204], [20, 207, 20, 205], [20, 208, 20, 206], [20, 209, 20, 207], [20, 210, 20, 208], [20, 211, 20, 209], [20, 212, 20, 210], [20, 213, 20, 211], [20, 214, 20, 212], [20, 215, 20, 213], [20, 216, 20, 214], [20, 217, 20, 215], [20, 218, 20, 216], [20, 219, 20, 217], [20, 220, 20, 218], [20, 221, 20, 219], [20, 222, 20, 220], [20, 223, 20, 221], [20, 224, 20, 222], [20, 225, 20, 223], [20, 226, 20, 224], [20, 227, 20, 225], [20, 228, 20, 226], [20, 229, 20, 227], [20, 230, 20, 228], [20, 231, 20, 229], [20, 232, 20, 230], [20, 233, 20, 231], [20, 234, 20, 232], [20, 235, 20, 233], [20, 236, 20, 234], [20, 237, 20, 235], [20, 238, 20, 236], [20, 239, 20, 237], [20, 240, 20, 238], [20, 241, 20, 239], [20, 242, 20, 240], [20, 243, 20, 241], [20, 244, 20, 242], [-1, -1, 20, 243], [20, 246, -1, -1], [20, 247, 20, 245], [20, 248, 20, 246], [20, 249, 20, 247], [20, 250, 20, 248], [20, 251, 20, 249], [20, 252, 20, 250], [20, 253, 20, 251], [20, 254, 20, 252], [20, 255, 20, 253], [20, 256, 20, 254], [20, 257, 20, 255], [20, 258, 20, 256], [20, 7, 20, 257], [-1, -1, -1, -1], [-1, -1, -1, -1], [-1, -1, -1, -1], [-1, -1, -1, -1], [-1, -1, -1, -1], [-1, -1, -1, -1], [-1, -1, -1, -1], [-1, -1, -1, -1], [-1, -1, -1, -1], [-1, -1, -1, -1], [-1, -1, -1, -1], [-1, -1, -1, -1], [-1, -1, -1, -1], [-1, -1, -1, -1]], 'skip': [0, 0, 0, 0, 0, 0, 0, 0, 0, 0, 0, 0, 0, 0, 0, 0, 0, 0, 0, 0, 0, 0, 0, 0, 0, 0, 0, 0, 0, 0, 0, 0, 0, 0, 0, 0, 0, 0, 0, 0, 0, 0, 0, 0, 0, 0, 0, 0, 0, 0, 0, 0, 0, 0, 0, 0, 0, 0, 0, 0, 0, 0, 0, 0, 0, 0, 0, 0, 0, 0, 0, 0, 0, 0, 0, 0, 0, 0, 0, 0, 0, 0, 0, 0, 0, 0, 0, 0, 0, 0, 0, 0, 0, 0, 0, 0, 0, 0, 0, 0, 0, 0, 0, 0, 0, 0, 0, 0, 0, 0, 0, 0, 0, 0, 0, 0, 0, 0, 0, 0, 0, 0, 0, 0, 0, 0, 0, 0, 0, 0, 0, 0, 0, 0, 0, 0, 0, 0, 0, 0, 0, 0, 0, 0, 0, 0, 0, 0, 0, 0, 0, 0, 0, 0, 0, 0, 0, 0, 0, 0, 0, 0, 0, 0, 0, 0, 0, 0, 0, 0, 0, 0, 0, 0, 0, 0, 0, 0, 0, 0, 0, 0, 0, 0, 0, 0, 0, 0, 0, 0, 0, 0, 0, 0, 0, 0, 0, 0, 0, 0, 0, 0, 0, 0, 0, 0, 0, 0, 0, 0, 0, 0, 0, 0, 0, 0, 0, 0, 0, 0, 0, 0, 0, 0, 0, 0, 0, 0, 0, 0, 0, 0, 0, 0, 0, 0, 0, 0, 0, 0, 0, 0, 0, 0, 0, 0, 0, 0, 0, 0, 0, 0, 0, 0, 0, 0, 0, 0, 0, 0, 0, 0, 0, 0, 0, 0, 0, 0, 0, 0, 0, 0, 0], 'scaf': [[-1, -1, -1, -1], [-1, -1, -1, -1], [-1, -1, -1, -1], [-1, -1, -1, -1], [-1, -1, -1, -1], [-1, -1, -1, -1], [-1, -1, -1, -1], [20, 258, 20, 8], [20, 7, 20, 9], [20, 8, 20, 10], [20, 9, 20, 11], [20, 10, 20, 12], [20, 11, 20, 13], [20, 12, 20, 14], [20, 13, 20, 15], [20, 14, 11, 15], [11, 16, 20, 17], [20, 16, 20, 18], [20, 17, 20, 19], [20, 18, 20, 20], [20, 19, 20, 21], [20, 20, 20, 22], [20, 21, 9, 22], [9, 23, 20, 24], [20, 23, 20, 25], [20, 24, 20, 26], [20, 25, 20, 27], [20, 26, 20, 28], [20, 27, 20, 29], [20, 28, 20, 30], [20, 29, 20, 31], [20, 30, 20, 32], [20, 31, 20, 33], [20, 32, 20, 34], [20, 33, 20, 35], [20, 34, 20, 36], [20, 35, 11, 36], [11, 37, 20, 38], [20, 37, 20, 39], [20, 38, 20, 40], [20, 39, 20, 41], [20, 40, 20, 42], [20, 41, 20, 43], [20, 42, 9, 43], [9, 44, 20, 45], [20, 44, 20, 46], [20, 45, 20, 47], [20, 46, 20, 48], [20, 47, 20, 49], [20, 48, 20, 50], [20, 49, 20, 51], [20, 50, 20, 52], [20, 51, 20, 53], [20, 52, 20, 54], [20, 53, 20, 55], [20, 54, 20, 56], [20, 55, 20, 57], [20, 56, 11, 57], [11, 58, 20, 59], [20, 58, 20, 60], [20, 59, 20, 61], [20, 60, 20, 62], [20, 61, 20, 63], [20, 62, 20, 64], [20, 63, 9, 64], [9, 65, 20, 66], [20, 65, 20, 67], [20, 66, 20, 68], [20, 67, 20, 69], [20, 68, 20, 70], [20, 69, 20, 71], [20, 70, 20, 72], [20, 71, 20, 73], [20, 72, 20, 74], [20, 73, 20, 75], [20, 74, 20, 76], [20, 75, 20, 77], [20, 76, 20, 78], [20, 77, 11, 78], [11, 79, 20, 80], [20, 79, 20, 81], [20, 80, 20, 82], [20, 81, 20, 83], [20, 82, 20, 84], [20, 83, 20, 85], [20, 84, 9, 85], [9, 86, 20, 87], [20, 86, 20, 88], [20, 87, 20, 89], [20, 88, 20, 90], [20, 89, 20, 91], [20, 90, 20, 92], [20, 91, 20, 93], [20, 92, 20, 94], [20, 93, 20, 95], [20, 94, 20, 96], [20, 95, 20, 97], [20, 96, 20, 98], [20, 97, 20, 99], [20, 98, 11, 99], [11, 100, 20, 101], [20, 100, 20, 102], [20, 101, 20, 103], [20, 102, 20, 104], [20, 103, 20, 105], [20, 104, 20, 106], [20, 105, 9, 106], [9, 107, 20, 108], [20, 107, 20, 109], [20, 108, 20, 110], [20, 109, 20, 111], [20, 110, 20, 112], [20, 111, 20, 113], [20, 112, 20, 114], [20, 113, 20, 115], [20, 114, 20, 116], [20, 115, 20, 117], [20, 116, 20, 118], [20, 117, 20, 119], [20, 118, 20, 120], [20, 119, 11, 120], [11, 121, 20, 122], [20, 121, 20, 123], [20, 122, 20, 124], [20, 123, 20, 125], [20, 124, 20, 126], [20, 125, 20, 127], [20, 126, 9, 127], [9, 128, 20, 129], [20, 128, 20, 130], [20, 129, 20, 131], [20, 130, 20, 132], [20, 131, 20, 133], [20, 132, 20, 134], [20, 133, 20, 135], [20, 134, 20, 136], [20, 135, 20, 137], [20, 136, 20, 138], [20, 137, 20, 139], [20, 138, 20, 140], [20, 139, 20, 141], [20, 140, 11, 141], [11, 142, 20, 143], [20, 142, 20, 144], [20, 143, 20, 145], [20, 144, 20, 146], [20, 145, 20, 147], [20, 146, 20, 148], [20, 147, 9, 148], [9, 149, 20, 150], [20, 149, 20, 151], [20, 150, 20, 152], [20, 151, 20, 153], [20, 152, 20, 154], [20, 153, 20, 155], [20, 154, 20, 156], [20, 155, 20, 157], [20, 156, 20, 158], [20, 157, 20, 159], [20, 158, 20, 160], [20, 159, 20, 161], [20, 160, 20, 162], [20, 161, 11, 162], [11, 163, 20, 164], [20, 163, 20, 165], [20, 164, 20, 166], [20, 165, 20, 167], [20, 166, 20, 168], [20, 167, 20, 169], [20, 168, 9, 169], [9, 170, 20, 171], [20, 170, 20, 172], [20, 171, 20, 173], [20, 172, 20, 174], [20, 173, 20, 175], [20, 174, 20, 176], [20, 175, 20, 177], [20, 176, 20, 178], [20, 177, 20, 179], [20, 178, 20, 180], [20, 179, 20, 181], [20, 180, 20, 182], [20, 181, 20, 183], [20, 182, 11, 183], [11, 184, 20, 185], [20, 184, 20, 186], [20, 185, 20, 187], [20, 186, 20, 188], [20, 187, 20, 189], [20, 188, 20, 190], [20, 189, 9, 190], [9, 191, 20, 192], [20, 191, 20, 193], [20, 192, 20, 194], [20, 193, 20, 195], [20, 194, 20, 196], [20, 195, 20, 197], [20, 196, 20, 198], [20, 197, 20, 199], [20, 198, 20, 200], [20, 199, 20, 201], [20, 200, 20, 202], [20, 201, 20, 203], [20, 202, 20, 204], [20, 203, 11, 204], [11, 205, 20, 206], [20, 205, 20, 207], [20, 206, 20, 208], [20, 207, 20, 209], [20, 208, 20, 210], [20, 209, 20, 211], [20, 210, 9, 211], [9, 212, 20, 213], [20, 212, 20, 214], [20, 213, 20, 215], [20, 214, 20, 216], [20, 215, 20, 217], [20, 216, 20, 218], [20, 217, 20, 219], [20, 218, 20, 220], [20, 219, 20, 221], [20, 220, 20, 222], [20, 221, 20, 223], [20, 222, 20, 224], [20, 223, 20, 225], [20, 224, 11, 225], [11, 226, 20, 227], [20, 226, 20, 228], [20, 227, 20, 229], [20, 228, 20, 230], [20, 229, 20, 231], [20, 230, 20, 232], [20, 231, 9, 232], [9, 233, 20, 234], [20, 233, 20, 235], [20, 234, 20, 236], [20, 235, 20, 237], [20, 236, 20, 238], [20, 237, 20, 239], [20, 238, 20, 240], [20, 239, 20, 241], [20, 240, 20, 242], [20, 241, 20, 243], [20, 242, 20, 244], [20, 243, 20, 245], [20, 244, 20, 246], [20, 245, 11, 246], [11, 247, 20, 248], [20, 247, 20, 249], [20, 248, 20, 250], [20, 249, 20, 251], [20, 250, 20, 252], [20, 251, 20, 253], [20, 252, 9, 253], [9, 254, 20, 255], [20, 254, 20, 256], [20, 255, 20, 257], [20, 256, 20, 258], [20, 257, 20, 7], [-1, -1, -1, -1], [-1, -1, -1, -1], [-1, -1, -1, -1], [-1, -1, -1, -1], [-1, -1, -1, -1], [-1, -1, -1, -1], [-1, -1, -1, -1], [-1, -1, -1, -1], [-1, -1, -1, -1], [-1, -1, -1, -1], [-1, -1, -1, -1], [-1, -1, -1, -1], [-1, -1, -1, -1], [-1, -1, -1, -1]], 'stapLoop': [], 'scafLoop': [], 'loop': [0, 0, 0, 0, 0, 0, 0, 0, 0, 0, 1, 0, 0, 0, 0, 0, 0, 0, 0, 0, 0, 0, 0, 0, 1, 0, 0, 0, 0, 0, 0, 0, 0, 0, 0, 0, 0, 0, 1, 0, 0, 0, 0, 0, 0, 0, 0, 0, 0, 0, 0, 0, 1, 0, 0, 0, 0, 0, 0, 0, 0, 0, 0, 0, 0, 0, 1, 0, 0, 0, 0, 0, 0, 0, 0, 0, 0, 0, 0, 0, 1, 0, 0, 0, 0, 0, 0, 0, 0, 0, 0, 0, 0, 0, 1, 0, 0, 0, 0, 0, 0, 0, 0, 0, 0, 0, 0, 0, 1, 0, 0, 0, 0, 0, 0, 0, 0, 0, 0, 0, 0, 0, 1, 0, 0, 0, 0, 0, 0, 0, 0, 0, 0, 0, 0, 0, 1, 0, 0, 0, 0, 0, 0, 0, 0, 0, 0, 0, 0, 0, 1, 0, 0, 0, 0, 0, 0, 0, 0, 0, 0, 0, 0, 0, 1, 0, 0, 0, 0, 0, 0, 0, 0, 0, 0, 0, 0, 0, 1, 0, 0, 0, 0, 0, 0, 0, 0, 0, 0, 0, 0, 0, 1, 0, 0, 0, 0, 0, 0, 0, 0, 0, 0, 0, 0, 0, 1, 0, 0, 0, 0, 0, 0, 0, 0, 0, 0, 0, 0, 0, 1, 0, 0, 0, 0, 0, 0, 0, 0, 0, 0, 0, 0, 0, 1, 0, 0, 0, 0, 0, 0, 0, 0, 0, 0, 0, 0, 0, 1, 0, 0, 0, 0, 0, 0, 0, 0, 0, 0, 0, 0, 0, 0, 0, 0, 0, 0, 0, 0, 0, 0, 0, 0], 'row': 11}, {'col': 20, 'stap_colors': [[34, 5749504], [76, 5749504], [118, 5749504], [160, 5749504], [202, 5749504], [244, 5749504], [34, 5749504], [76, 5749504], [118, 5749504], [160, 5749504], [202, 5749504], [244, 5749504]], 'num': 22, 'stap': [[-1, -1, -1, -1], [-1, -1, -1, -1], [-1, -1, -1, -1], [-1, -1, -1, -1], [-1, -1, -1, -1], [-1, -1, -1, -1], [-1, -1, -1, -1], [22, 8, 22, 258], [22, 9, 22, 7], [22, 10, 22, 8], [22, 11, 22, 9], [22, 12, 22, 10], [22, 13, 22, 11], [11, 13, 22, 12], [22, 15, 11, 14], [22, 16, 22, 14], [22, 17, 22, 15], [22, 18, 22, 16], [22, 19, 22, 17], [22, 20, 22, 18], [22, 21, 22, 19], [22, 22, 22, 20], [22, 23, 22, 21], [22, 24, 22, 22], [22, 25, 22, 23], [22, 26, 22, 24], [22, 27, 22, 25], [22, 28, 22, 26], [22, 29, 22, 27], [22, 30, 22, 28], [22, 31, 22, 29], [22, 32, 22, 30], [22, 33, 22, 31], [22, 34, 22, 32], [-1, -1, 22, 33], [22, 36, -1, -1], [22, 37, 22, 35], [22, 38, 22, 36], [22, 39, 22, 37], [22, 40, 22, 38], [22, 41, 22, 39], [22, 42, 22, 40], [22, 43, 22, 41], [22, 44, 22, 42], [22, 45, 22, 43], [22, 46, 22, 44], [22, 47, 22, 45], [22, 48, 22, 46], [22, 49, 22, 47], [22, 50, 22, 48], [22, 51, 22, 49], [22, 52, 22, 50], [22, 53, 22, 51], [22, 54, 22, 52], [22, 55, 22, 53], [11, 55, 22, 54], [22, 57, 11, 56], [22, 58, 22, 56], [22, 59, 22, 57], [22, 60, 22, 58], [22, 61, 22, 59], [22, 62, 22, 60], [22, 63, 22, 61], [22, 64, 22, 62], [22, 65, 22, 63], [22, 66, 22, 64], [22, 67, 22, 65], [22, 68, 22, 66], [22, 69, 22, 67], [22, 70, 22, 68], [22, 71, 22, 69], [22, 72, 22, 70], [22, 73, 22, 71], [22, 74, 22, 72], [22, 75, 22, 73], [22, 76, 22, 74], [-1, -1, 22, 75], [22, 78, -1, -1], [22, 79, 22, 77], [22, 80, 22, 78], [22, 81, 22, 79], [22, 82, 22, 80], [22, 83, 22, 81], [22, 84, 22, 82], [22, 85, 22, 83], [22, 86, 22, 84], [22, 87, 22, 85], [22, 88, 22, 86], [22, 89, 22, 87], [22, 90, 22, 88], [22, 91, 22, 89], [22, 92, 22, 90], [22, 93, 22, 91], [22, 94, 22, 92], [22, 95, 22, 93], [22, 96, 22, 94], [22, 97, 22, 95], [11, 97, 22, 96], [22, 99, 11, 98], [22, 100, 22, 98], [22, 101, 22, 99], [22, 102, 22, 100], [22, 103, 22, 101], [22, 104, 22, 102], [22, 105, 22, 103], [22, 106, 22, 104], [22, 107, 22, 105], [22, 108, 22, 106], [22, 109, 22, 107], [22, 110, 22, 108], [22, 111, 22, 109], [22, 112, 22, 110], [22, 113, 22, 111], [22, 114, 22, 112], [22, 115, 22, 113], [22, 116, 22, 114], [22, 117, 22, 115], [22, 118, 22, 116], [-1, -1, 22, 117], [22, 120, -1, -1], [22, 121, 22, 119], [22, 122, 22, 120], [22, 123, 22, 121], [22, 124, 22, 122], [22, 125, 22, 123], [22, 126, 22, 124], [22, 127, 22, 125], [22, 128, 22, 126], [22, 129, 22, 127], [22, 130, 22, 128], [22, 131, 22, 129], [22, 132, 22, 130], [22, 133, 22, 131], [22, 134, 22, 132], [22, 135, 22, 133], [22, 136, 22, 134], [22, 137, 22, 135], [22, 138, 22, 136], [22, 139, 22, 137], [11, 139, 22, 138], [22, 141, 11, 140], [22, 142, 22, 140], [22, 143, 22, 141], [22, 144, 22, 142], [22, 145, 22, 143], [22, 146, 22, 144], [22, 147, 22, 145], [22, 148, 22, 146], [22, 149, 22, 147], [22, 150, 22, 148], [22, 151, 22, 149], [22, 152, 22, 150], [22, 153, 22, 151], [22, 154, 22, 152], [22, 155, 22, 153], [22, 156, 22, 154], [22, 157, 22, 155], [22, 158, 22, 156], [22, 159, 22, 157], [22, 160, 22, 158], [-1, -1, 22, 159], [22, 162, -1, -1], [22, 163, 22, 161], [22, 164, 22, 162], [22, 165, 22, 163], [22, 166, 22, 164], [22, 167, 22, 165], [22, 168, 22, 166], [22, 169, 22, 167], [22, 170, 22, 168], [22, 171, 22, 169], [22, 172, 22, 170], [22, 173, 22, 171], [22, 174, 22, 172], [22, 175, 22, 173], [22, 176, 22, 174], [22, 177, 22, 175], [22, 178, 22, 176], [22, 179, 22, 177], [22, 180, 22, 178], [22, 181, 22, 179], [11, 181, 22, 180], [22, 183, 11, 182], [22, 184, 22, 182], [22, 185, 22, 183], [22, 186, 22, 184], [22, 187, 22, 185], [22, 188, 22, 186], [22, 189, 22, 187], [22, 190, 22, 188], [22, 191, 22, 189], [22, 192, 22, 190], [22, 193, 22, 191], [22, 194, 22, 192], [22, 195, 22, 193], [22, 196, 22, 194], [22, 197, 22, 195], [22, 198, 22, 196], [22, 199, 22, 197], [22, 200, 22, 198], [22, 201, 22, 199], [22, 202, 22, 200], [-1, -1, 22, 201], [22, 204, -1, -1], [22, 205, 22, 203], [22, 206, 22, 204], [22, 207, 22, 205], [22, 208, 22, 206], [22, 209, 22, 207], [22, 210, 22, 208], [22, 211, 22, 209], [22, 212, 22, 210], [22, 213, 22, 211], [22, 214, 22, 212], [22, 215, 22, 213], [22, 216, 22, 214], [22, 217, 22, 215], [22, 218, 22, 216], [22, 219, 22, 217], [22, 220, 22, 218], [22, 221, 22, 219], [22, 222, 22, 220], [22, 223, 22, 221], [11, 223, 22, 222], [22, 225, 11, 224], [22, 226, 22, 224], [22, 227, 22, 225], [22, 228, 22, 226], [22, 229, 22, 227], [22, 230, 22, 228], [22, 231, 22, 229], [22, 232, 22, 230], [22, 233, 22, 231], [22, 234, 22, 232], [22, 235, 22, 233], [22, 236, 22, 234], [22, 237, 22, 235], [22, 238, 22, 236], [22, 239, 22, 237], [22, 240, 22, 238], [22, 241, 22, 239], [22, 242, 22, 240], [22, 243, 22, 241], [22, 244, 22, 242], [-1, -1, 22, 243], [22, 246, -1, -1], [22, 247, 22, 245], [22, 248, 22, 246], [22, 249, 22, 247], [22, 250, 22, 248], [22, 251, 22, 249], [22, 252, 22, 250], [22, 253, 22, 251], [22, 254, 22, 252], [22, 255, 22, 253], [22, 256, 22, 254], [22, 257, 22, 255], [22, 258, 22, 256], [22, 7, 22, 257], [-1, -1, -1, -1], [-1, -1, -1, -1], [-1, -1, -1, -1], [-1, -1, -1, -1], [-1, -1, -1, -1], [-1, -1, -1, -1], [-1, -1, -1, -1], [-1, -1, -1, -1], [-1, -1, -1, -1], [-1, -1, -1, -1], [-1, -1, -1, -1], [-1, -1, -1, -1], [-1, -1, -1, -1], [-1, -1, -1, -1]], 'skip': [0, 0, 0, 0, 0, 0, 0, 0, 0, -1, 0, 0, 0, 0, 0, 0, -1, 0, -1, 0, 0, 0, 0, -1, 0, -1, 0, 0, 0, 0, -1, 0, 0, 0, 0, 0, 0, -1, 0, -1, 0, 0, 0, 0, -1, 0, -1, 0, 0, 0, 0, -1, 0, 0, 0, 0, 0, 0, -1, 0, -1, 0, 0, 0, 0, -1, 0, -1, 0, 0, 0, 0, -1, 0, 0, 0, 0, 0, 0, -1, 0, -1, 0, 0, 0, 0, -1, 0, -1, 0, 0, 0, 0, -1, 0, 0, 0, 0, 0, 0, -1, 0, -1, 0, 0, 0, 0, -1, 0, -1, 0, 0, 0, 0, -1, 0, 0, 0, 0, 0, 0, -1, 0, -1, 0, 0, 0, 0, -1, 0, -1, 0, 0, 0, 0, -1, 0, 0, 0, 0, 0, 0, -1, 0, -1, 0, 0, 0, 0, -1, 0, -1, 0, 0, 0, 0, -1, 0, 0, 0, 0, 0, 0, -1, 0, -1, 0, 0, 0, 0, -1, 0, -1, 0, 0, 0, 0, -1, 0, 0, 0, 0, 0, 0, -1, 0, -1, 0, 0, 0, 0, -1, 0, -1, 0, 0, 0, 0, -1, 0, 0, 0, 0, 0, 0, -1, 0, -1, 0, 0, 0, 0, -1, 0, -1, 0, 0, 0, 0, -1, 0, 0, 0, 0, 0, 0, -1, 0, -1, 0, 0, 0, 0, -1, 0, -1, 0, 0, 0, 0, -1, 0, 0, 0, 0, 0, 0, -1, 0, -1, 0, 0, 0, 0, -1, 0, -1, 0, 0, 0, 0, 0, 0, 0, 0, 0, 0, 0, 0, 0, 0, 0, 0], 'scaf': [[-1, -1, -1, -1], [-1, -1, -1, -1], [-1, -1, -1, -1], [-1, -1, -1, -1], [-1, -1, -1, -1], [-1, -1, -1, -1], [-1, -1, -1, -1], [22, 258, 22, 8], [22, 7, 22, 9], [22, 8, 22, 10], [22, 9, 22, 11], [22, 10, 22, 12], [22, 11, 22, 13], [22, 12, 22, 14], [22, 13, 22, 15], [22, 14, 22, 16], [22, 15, 22, 17], [22, 16, 22, 18], [22, 17, 22, 19], [22, 18, 22, 20], [22, 19, 22, 21], [22, 20, 22, 22], [22, 21, 22, 23], [22, 22, 22, 24], [22, 23, 22, 25], [22, 24, 22, 26], [22, 25, 22, 27], [22, 26, 22, 28], [22, 27, 22, 29], [22, 28, 22, 30], [22, 29, 22, 31], [22, 30, 22, 32], [22, 31, 22, 33], [22, 32, 22, 34], [22, 33, 22, 35], [22, 34, 22, 36], [22, 35, 22, 37], [22, 36, 22, 38], [22, 37, 22, 39], [22, 38, 22, 40], [22, 39, 22, 41], [22, 40, 22, 42], [22, 41, 22, 43], [22, 42, 22, 44], [22, 43, 22, 45], [22, 44, -1, -1], [-1, -1, 22, 47], [22, 46, 22, 48], [22, 47, 22, 49], [22, 48, 22, 50], [22, 49, 22, 51], [22, 50, 22, 52], [22, 51, 22, 53], [22, 52, 22, 54], [22, 53, 22, 55], [22, 54, 22, 56], [22, 55, 22, 57], [22, 56, 22, 58], [22, 57, 22, 59], [22, 58, 22, 60], [22, 59, 22, 61], [22, 60, 22, 62], [22, 61, 22, 63], [22, 62, 22, 64], [22, 63, 22, 65], [22, 64, 22, 66], [22, 65, 22, 67], [22, 66, 22, 68], [22, 67, 22, 69], [22, 68, 22, 70], [22, 69, 22, 71], [22, 70, 22, 72], [22, 71, 22, 73], [22, 72, 22, 74], [22, 73, 22, 75], [22, 74, 22, 76], [22, 75, 22, 77], [22, 76, 22, 78], [22, 77, 22, 79], [22, 78, 22, 80], [22, 79, 22, 81], [22, 80, 22, 82], [22, 81, 22, 83], [22, 82, 22, 84], [22, 83, 22, 85], [22, 84, 22, 86], [22, 85, 22, 87], [22, 86, -1, -1], [-1, -1, 22, 89], [22, 88, 22, 90], [22, 89, 22, 91], [22, 90, 22, 92], [22, 91, 22, 93], [22, 92, 22, 94], [22, 93, 22, 95], [22, 94, 22, 96], [22, 95, 22, 97], [22, 96, 22, 98], [22, 97, 22, 99], [22, 98, 22, 100], [22, 99, 22, 101], [22, 100, 22, 102], [22, 101, 22, 103], [22, 102, 22, 104], [22, 103, 22, 105], [22, 104, 22, 106], [22, 105, 22, 107], [22, 106, 22, 108], [22, 107, 22, 109], [22, 108, 22, 110], [22, 109, 22, 111], [22, 110, 22, 112], [22, 111, 22, 113], [22, 112, 22, 114], [22, 113, 22, 115], [22, 114, 22, 116], [22, 115, 22, 117], [22, 116, 22, 118], [22, 117, 22, 119], [22, 118, 22, 120], [22, 119, 22, 121], [22, 120, 22, 122], [22, 121, 22, 123], [22, 122, 22, 124], [22, 123, 22, 125], [22, 124, 22, 126], [22, 125, 22, 127], [22, 126, 22, 128], [22, 127, 22, 129], [22, 128, -1, -1], [-1, -1, 22, 131], [22, 130, 22, 132], [22, 131, 22, 133], [22, 132, 22, 134], [22, 133, 22, 135], [22, 134, 22, 136], [22, 135, 22, 137], [22, 136, 22, 138], [22, 137, 22, 139], [22, 138, 22, 140], [22, 139, 22, 141], [22, 140, 22, 142], [22, 141, 22, 143], [22, 142, 22, 144], [22, 143, 22, 145], [22, 144, 22, 146], [22, 145, 22, 147], [22, 146, 22, 148], [22, 147, 22, 149], [22, 148, 22, 150], [22, 149, 22, 151], [22, 150, 22, 152], [22, 151, 22, 153], [22, 152, 22, 154], [22, 153, 22, 155], [22, 154, 22, 156], [22, 155, 22, 157], [22, 156, 22, 158], [22, 157, 22, 159], [22, 158, 22, 160], [22, 159, 22, 161], [22, 160, 22, 162], [22, 161, 22, 163], [22, 162, 22, 164], [22, 163, 22, 165], [22, 164, 22, 166], [22, 165, 22, 167], [22, 166, 22, 168], [22, 167, 22, 169], [22, 168, 22, 170], [22, 169, 22, 171], [22, 170, -1, -1], [-1, -1, 22, 173], [22, 172, 22, 174], [22, 173, 22, 175], [22, 174, 22, 176], [22, 175, 22, 177], [22, 176, 22, 178], [22, 177, 22, 179], [22, 178, 22, 180], [22, 179, 22, 181], [22, 180, 22, 182], [22, 181, 22, 183], [22, 182, 22, 184], [22, 183, 22, 185], [22, 184, 22, 186], [22, 185, 22, 187], [22, 186, 22, 188], [22, 187, 22, 189], [22, 188, 22, 190], [22, 189, 22, 191], [22, 190, 22, 192], [22, 191, 22, 193], [22, 192, 22, 194], [22, 193, 22, 195], [22, 194, 22, 196], [22, 195, 22, 197], [22, 196, 22, 198], [22, 197, 22, 199], [22, 198, 22, 200], [22, 199, 22, 201], [22, 200, 22, 202], [22, 201, 22, 203], [22, 202, 22, 204], [22, 203, 22, 205], [22, 204, 22, 206], [22, 205, 22, 207], [22, 206, 22, 208], [22, 207, 22, 209], [22, 208, 22, 210], [22, 209, 22, 211], [22, 210, 22, 212], [22, 211, 22, 213], [22, 212, -1, -1], [-1, -1, 22, 215], [22, 214, 22, 216], [22, 215, 22, 217], [22, 216, 22, 218], [22, 217, 22, 219], [22, 218, 22, 220], [22, 219, 22, 221], [22, 220, 22, 222], [22, 221, 22, 223], [22, 222, 22, 224], [22, 223, 22, 225], [22, 224, 22, 226], [22, 225, 22, 227], [22, 226, 22, 228], [22, 227, 22, 229], [22, 228, 22, 230], [22, 229, 22, 231], [22, 230, 22, 232], [22, 231, 22, 233], [22, 232, 22, 234], [22, 233, 22, 235], [22, 234, 22, 236], [22, 235, 22, 237], [22, 236, 22, 238], [22, 237, 22, 239], [22, 238, 22, 240], [22, 239, 22, 241], [22, 240, 22, 242], [22, 241, 22, 243], [22, 242, 22, 244], [22, 243, 22, 245], [22, 244, 22, 246], [22, 245, 22, 247], [22, 246, 22, 248], [22, 247, 22, 249], [22, 248, 22, 250], [22, 249, 22, 251], [22, 250, 22, 252], [22, 251, 22, 253], [22, 252, 22, 254], [22, 253, 22, 255], [22, 254, -1, -1], [-1, -1, 22, 257], [22, 256, 22, 258], [22, 257, 22, 7], [-1, -1, -1, -1], [-1, -1, -1, -1], [-1, -1, -1, -1], [-1, -1, -1, -1], [-1, -1, -1, -1], [-1, -1, -1, -1], [-1, -1, -1, -1], [-1, -1, -1, -1], [-1, -1, -1, -1], [-1, -1, -1, -1], [-1, -1, -1, -1], [-1, -1, -1, -1], [-1, -1, -1, -1], [-1, -1, -1, -1]], 'stapLoop': [], 'scafLoop': [], 'loop': [0, 0, 0, 0, 0, 0, 0, 0, 0, 0, 0, 0, 0, 0, 0, 0, 0, 0, 0, 0, 0, 0, 0, 0, 0, 0, 0, 0, 0, 0, 0, 0, 0, 0, 0, 0, 0, 0, 0, 0, 0, 0, 0, 0, 0, 0, 0, 0, 0, 0, 0, 0, 0, 0, 0, 0, 0, 0, 0, 0, 0, 0, 0, 0, 0, 0, 0, 0, 0, 0, 0, 0, 0, 0, 0, 0, 0, 0, 0, 0, 0, 0, 0, 0, 0, 0, 0, 0, 0, 0, 0, 0, 0, 0, 0, 0, 0, 0, 0, 0, 0, 0, 0, 0, 0, 0, 0, 0, 0, 0, 0, 0, 0, 0, 0, 0, 0, 0, 0, 0, 0, 0, 0, 0, 0, 0, 0, 0, 0, 0, 0, 0, 0, 0, 0, 0, 0, 0, 0, 0, 0, 0, 0, 0, 0, 0, 0, 0, 0, 0, 0, 0, 0, 0, 0, 0, 0, 0, 0, 0, 0, 0, 0, 0, 0, 0, 0, 0, 0, 0, 0, 0, 0, 0, 0, 0, 0, 0, 0, 0, 0, 0, 0, 0, 0, 0, 0, 0, 0, 0, 0, 0, 0, 0, 0, 0, 0, 0, 0, 0, 0, 0, 0, 0, 0, 0, 0, 0, 0, 0, 0, 0, 0, 0, 0, 0, 0, 0, 0, 0, 0, 0, 0, 0, 0, 0, 0, 0, 0, 0, 0, 0, 0, 0, 0, 0, 0, 0, 0, 0, 0, 0, 0, 0, 0, 0, 0, 0, 0, 0, 0, 0, 0, 0, 0, 0, 0, 0, 0, 0, 0, 0, 0, 0, 0, 0, 0, 0, 0, 0, 0, 0, 0], 'row': 12}, {'col': 20, 'stap_colors': [[35, 5749504], [77, 5749504], [119, 5749504], [161, 5749504], [203, 5749504], [245, 5749504], [35, 5749504], [77, 5749504], [119, 5749504], [161, 5749504], [203, 5749504], [245, 5749504]], 'num': 11, 'stap': [[-1, -1, -1, -1], [-1, -1, -1, -1], [-1, -1, -1, -1], [-1, -1, -1, -1], [-1, -1, -1, -1], [-1, -1, -1, -1], [-1, -1, -1, -1], [11, 258, 11, 8], [11, 7, 11, 9], [11, 8, 11, 10], [11, 9, 11, 11], [11, 10, 11, 12], [11, 11, 11, 13], [11, 12, 22, 13], [22, 14, 11, 15], [11, 14, 11, 16], [11, 15, 11, 17], [11, 16, 11, 18], [11, 17, 11, 19], [11, 18, 11, 20], [11, 19, 11, 21], [11, 20, 11, 22], [11, 21, 11, 23], [11, 22, 11, 24], [11, 23, 11, 25], [11, 24, 11, 26], [11, 25, 11, 27], [11, 26, 11, 28], [11, 27, 11, 29], [11, 28, 11, 30], [11, 29, 11, 31], [11, 30, 11, 32], [11, 31, 11, 33], [11, 32, 11, 34], [11, 33, -1, -1], [-1, -1, 11, 36], [11, 35, 11, 37], [11, 36, 11, 38], [11, 37, 11, 39], [11, 38, 11, 40], [11, 39, 11, 41], [11, 40, 11, 42], [11, 41, 11, 43], [11, 42, 11, 44], [11, 43, 11, 45], [11, 44, 11, 46], [11, 45, 11, 47], [11, 46, 11, 48], [11, 47, 11, 49], [11, 48, 11, 50], [11, 49, 11, 51], [11, 50, 11, 52], [11, 51, 11, 53], [11, 52, 11, 54], [11, 53, 11, 55], [11, 54, 22, 55], [22, 56, 11, 57], [11, 56, 11, 58], [11, 57, 11, 59], [11, 58, 11, 60], [11, 59, 11, 61], [11, 60, 11, 62], [11, 61, 11, 63], [11, 62, 11, 64], [11, 63, 11, 65], [11, 64, 11, 66], [11, 65, 11, 67], [11, 66, 11, 68], [11, 67, 11, 69], [11, 68, 11, 70], [11, 69, 11, 71], [11, 70, 11, 72], [11, 71, 11, 73], [11, 72, 11, 74], [11, 73, 11, 75], [11, 74, 11, 76], [11, 75, -1, -1], [-1, -1, 11, 78], [11, 77, 11, 79], [11, 78, 11, 80], [11, 79, 11, 81], [11, 80, 11, 82], [11, 81, 11, 83], [11, 82, 11, 84], [11, 83, 11, 85], [11, 84, 11, 86], [11, 85, 11, 87], [11, 86, 11, 88], [11, 87, 11, 89], [11, 88, 11, 90], [11, 89, 11, 91], [11, 90, 11, 92], [11, 91, 11, 93], [11, 92, 11, 94], [11, 93, 11, 95], [11, 94, 11, 96], [11, 95, 11, 97], [11, 96, 22, 97], [22, 98, 11, 99], [11, 98, 11, 100], [11, 99, 11, 101], [11, 100, 11, 102], [11, 101, 11, 103], [11, 102, 11, 104], [11, 103, 11, 105], [11, 104, 11, 106], [11, 105, 11, 107], [11, 106, 11, 108], [11, 107, 11, 109], [11, 108, 11, 110], [11, 109, 11, 111], [11, 110, 11, 112], [11, 111, 11, 113], [11, 112, 11, 114], [11, 113, 11, 115], [11, 114, 11, 116], [11, 115, 11, 117], [11, 116, 11, 118], [11, 117, -1, -1], [-1, -1, 11, 120], [11, 119, 11, 121], [11, 120, 11, 122], [11, 121, 11, 123], [11, 122, 11, 124], [11, 123, 11, 125], [11, 124, 11, 126], [11, 125, 11, 127], [11, 126, 11, 128], [11, 127, 11, 129], [11, 128, 11, 130], [11, 129, 11, 131], [11, 130, 11, 132], [11, 131, 11, 133], [11, 132, 11, 134], [11, 133, 11, 135], [11, 134, 11, 136], [11, 135, 11, 137], [11, 136, 11, 138], [11, 137, 11, 139], [11, 138, 22, 139], [22, 140, 11, 141], [11, 140, 11, 142], [11, 141, 11, 143], [11, 142, 11, 144], [11, 143, 11, 145], [11, 144, 11, 146], [11, 145, 11, 147], [11, 146, 11, 148], [11, 147, 11, 149], [11, 148, 11, 150], [11, 149, 11, 151], [11, 150, 11, 152], [11, 151, 11, 153], [11, 152, 11, 154], [11, 153, 11, 155], [11, 154, 11, 156], [11, 155, 11, 157], [11, 156, 11, 158], [11, 157, 11, 159], [11, 158, 11, 160], [11, 159, -1, -1], [-1, -1, 11, 162], [11, 161, 11, 163], [11, 162, 11, 164], [11, 163, 11, 165], [11, 164, 11, 166], [11, 165, 11, 167], [11, 166, 11, 168], [11, 167, 11, 169], [11, 168, 11, 170], [11, 169, 11, 171], [11, 170, 11, 172], [11, 171, 11, 173], [11, 172, 11, 174], [11, 173, 11, 175], [11, 174, 11, 176], [11, 175, 11, 177], [11, 176, 11, 178], [11, 177, 11, 179], [11, 178, 11, 180], [11, 179, 11, 181], [11, 180, 22, 181], [22, 182, 11, 183], [11, 182, 11, 184], [11, 183, 11, 185], [11, 184, 11, 186], [11, 185, 11, 187], [11, 186, 11, 188], [11, 187, 11, 189], [11, 188, 11, 190], [11, 189, 11, 191], [11, 190, 11, 192], [11, 191, 11, 193], [11, 192, 11, 194], [11, 193, 11, 195], [11, 194, 11, 196], [11, 195, 11, 197], [11, 196, 11, 198], [11, 197, 11, 199], [11, 198, 11, 200], [11, 199, 11, 201], [11, 200, 11, 202], [11, 201, -1, -1], [-1, -1, 11, 204], [11, 203, 11, 205], [11, 204, 11, 206], [11, 205, 11, 207], [11, 206, 11, 208], [11, 207, 11, 209], [11, 208, 11, 210], [11, 209, 11, 211], [11, 210, 11, 212], [11, 211, 11, 213], [11, 212, 11, 214], [11, 213, 11, 215], [11, 214, 11, 216], [11, 215, 11, 217], [11, 216, 11, 218], [11, 217, 11, 219], [11, 218, 11, 220], [11, 219, 11, 221], [11, 220, 11, 222], [11, 221, 11, 223], [11, 222, 22, 223], [22, 224, 11, 225], [11, 224, 11, 226], [11, 225, 11, 227], [11, 226, 11, 228], [11, 227, 11, 229], [11, 228, 11, 230], [11, 229, 11, 231], [11, 230, 11, 232], [11, 231, 11, 233], [11, 232, 11, 234], [11, 233, 11, 235], [11, 234, 11, 236], [11, 235, 11, 237], [11, 236, 11, 238], [11, 237, 11, 239], [11, 238, 11, 240], [11, 239, 11, 241], [11, 240, 11, 242], [11, 241, 11, 243], [11, 242, 11, 244], [11, 243, -1, -1], [-1, -1, 11, 246], [11, 245, 11, 247], [11, 246, 11, 248], [11, 247, 11, 249], [11, 248, 11, 250], [11, 249, 11, 251], [11, 250, 11, 252], [11, 251, 11, 253], [11, 252, 11, 254], [11, 253, 11, 255], [11, 254, 11, 256], [11, 255, 11, 257], [11, 256, 11, 258], [11, 257, 11, 7], [-1, -1, -1, -1], [-1, -1, -1, -1], [-1, -1, -1, -1], [-1, -1, -1, -1], [-1, -1, -1, -1], [-1, -1, -1, -1], [-1, -1, -1, -1], [-1, -1, -1, -1], [-1, -1, -1, -1], [-1, -1, -1, -1], [-1, -1, -1, -1], [-1, -1, -1, -1], [-1, -1, -1, -1], [-1, -1, -1, -1]], 'skip': [0, 0, 0, 0, 0, 0, 0, 0, 0, 0, -1, 0, 0, 0, 0, 0, 0, 0, 0, 0, 0, 0, 0, 0, 0, 0, 0, 0, 0, 0, 0, -1, 0, 0, 0, 0, 0, 0, 0, 0, 0, 0, 0, 0, 0, 0, 0, 0, 0, 0, 0, 0, -1, 0, 0, 0, 0, 0, 0, 0, 0, 0, 0, 0, 0, 0, 0, 0, 0, 0, 0, 0, 0, -1, 0, 0, 0, 0, 0, 0, 0, 0, 0, 0, 0, 0, 0, 0, 0, 0, 0, 0, 0, 0, -1, 0, 0, 0, 0, 0, 0, 0, 0, 0, 0, 0, 0, 0, 0, 0, 0, 0, 0, 0, 0, -1, 0, 0, 0, 0, 0, 0, 0, 0, 0, 0, 0, 0, 0, 0, 0, 0, 0, 0, 0, 0, -1, 0, 0, 0, 0, 0, 0, 0, 0, 0, 0, 0, 0, 0, 0, 0, 0, 0, 0, 0, 0, -1, 0, 0, 0, 0, 0, 0, 0, 0, 0, 0, 0, 0, 0, 0, 0, 0, 0, 0, 0, 0, -1, 0, 0, 0, 0, 0, 0, 0, 0, 0, 0, 0, 0, 0, 0, 0, 0, 0, 0, 0, 0, -1, 0, 0, 0, 0, 0, 0, 0, 0, 0, 0, 0, 0, 0, 0, 0, 0, 0, 0, 0, 0, -1, 0, 0, 0, 0, 0, 0, 0, 0, 0, 0, 0, 0, 0, 0, 0, 0, 0, 0, 0, 0, -1, 0, 0, 0, 0, 0, 0, 0, 0, 0, 0, 0, 0, 0, 0, 0, 0, 0, 0, 0, 0, 0, 0, 0, 0, 0, 0, 0, 0, 0, 0, 0], 'scaf': [[-1, -1, -1, -1], [-1, -1, -1, -1], [-1, -1, -1, -1], [-1, -1, -1, -1], [-1, -1, -1, -1], [-1, -1, -1, -1], [-1, -1, -1, -1], [11, 8, 11, 258], [11, 9, 11, 7], [11, 10, 11, 8], [11, 11, 11, 9], [11, 12, 11, 10], [11, 13, 11, 11], [11, 14, 11, 12], [11, 15, 11, 13], [20, 15, 11, 14], [11, 17, 20, 16], [11, 18, 11, 16], [11, 19, 11, 17], [11, 20, 11, 18], [11, 21, 11, 19], [11, 22, 11, 20], [24, 22, 11, 21], [11, 24, 24, 23], [11, 25, 11, 23], [11, 26, 11, 24], [11, 27, 11, 25], [11, 28, 11, 26], [11, 29, 11, 27], [11, 30, 11, 28], [11, 31, 11, 29], [11, 32, 11, 30], [11, 33, 11, 31], [11, 34, 11, 32], [11, 35, 11, 33], [11, 36, 11, 34], [20, 36, 11, 35], [11, 38, 20, 37], [11, 39, 11, 37], [11, 40, 11, 38], [11, 41, 11, 39], [11, 42, 11, 40], [11, 43, 11, 41], [24, 43, 11, 42], [11, 45, 24, 44], [11, 46, 11, 44], [11, 47, 11, 45], [11, 48, 11, 46], [11, 49, 11, 47], [11, 50, 11, 48], [11, 51, 11, 49], [11, 52, 11, 50], [11, 53, 11, 51], [11, 54, 11, 52], [11, 55, 11, 53], [11, 56, 11, 54], [11, 57, 11, 55], [20, 57, 11, 56], [11, 59, 20, 58], [11, 60, 11, 58], [11, 61, 11, 59], [11, 62, 11, 60], [11, 63, 11, 61], [11, 64, 11, 62], [24, 64, 11, 63], [11, 66, 24, 65], [11, 67, 11, 65], [11, 68, 11, 66], [11, 69, 11, 67], [11, 70, 11, 68], [11, 71, 11, 69], [11, 72, 11, 70], [11, 73, 11, 71], [11, 74, 11, 72], [11, 75, 11, 73], [11, 76, 11, 74], [11, 77, 11, 75], [11, 78, 11, 76], [20, 78, 11, 77], [11, 80, 20, 79], [11, 81, 11, 79], [11, 82, 11, 80], [11, 83, 11, 81], [11, 84, 11, 82], [11, 85, 11, 83], [24, 85, 11, 84], [11, 87, 24, 86], [11, 88, 11, 86], [11, 89, 11, 87], [11, 90, 11, 88], [11, 91, 11, 89], [11, 92, 11, 90], [11, 93, 11, 91], [11, 94, 11, 92], [11, 95, 11, 93], [11, 96, 11, 94], [11, 97, 11, 95], [11, 98, 11, 96], [11, 99, 11, 97], [20, 99, 11, 98], [11, 101, 20, 100], [11, 102, 11, 100], [11, 103, 11, 101], [11, 104, 11, 102], [11, 105, 11, 103], [11, 106, 11, 104], [24, 106, 11, 105], [11, 108, 24, 107], [11, 109, 11, 107], [11, 110, 11, 108], [11, 111, 11, 109], [11, 112, 11, 110], [11, 113, 11, 111], [11, 114, 11, 112], [11, 115, 11, 113], [11, 116, 11, 114], [11, 117, 11, 115], [11, 118, 11, 116], [11, 119, 11, 117], [11, 120, 11, 118], [20, 120, 11, 119], [11, 122, 20, 121], [11, 123, 11, 121], [11, 124, 11, 122], [11, 125, 11, 123], [11, 126, 11, 124], [11, 127, 11, 125], [24, 127, 11, 126], [11, 129, 24, 128], [11, 130, 11, 128], [11, 131, 11, 129], [11, 132, 11, 130], [11, 133, 11, 131], [11, 134, 11, 132], [11, 135, 11, 133], [11, 136, 11, 134], [11, 137, 11, 135], [11, 138, 11, 136], [11, 139, 11, 137], [11, 140, 11, 138], [11, 141, 11, 139], [20, 141, 11, 140], [11, 143, 20, 142], [11, 144, 11, 142], [11, 145, 11, 143], [11, 146, 11, 144], [11, 147, 11, 145], [11, 148, 11, 146], [24, 148, 11, 147], [11, 150, 24, 149], [11, 151, 11, 149], [11, 152, 11, 150], [11, 153, 11, 151], [11, 154, 11, 152], [11, 155, 11, 153], [11, 156, 11, 154], [11, 157, 11, 155], [11, 158, 11, 156], [11, 159, 11, 157], [11, 160, 11, 158], [11, 161, 11, 159], [11, 162, 11, 160], [20, 162, 11, 161], [11, 164, 20, 163], [11, 165, 11, 163], [11, 166, 11, 164], [11, 167, 11, 165], [11, 168, 11, 166], [11, 169, 11, 167], [24, 169, 11, 168], [11, 171, 24, 170], [11, 172, 11, 170], [11, 173, 11, 171], [11, 174, 11, 172], [11, 175, 11, 173], [11, 176, 11, 174], [11, 177, 11, 175], [11, 178, 11, 176], [11, 179, 11, 177], [11, 180, 11, 178], [11, 181, 11, 179], [11, 182, 11, 180], [11, 183, 11, 181], [20, 183, 11, 182], [11, 185, 20, 184], [11, 186, 11, 184], [11, 187, 11, 185], [11, 188, 11, 186], [11, 189, 11, 187], [11, 190, 11, 188], [24, 190, 11, 189], [11, 192, 24, 191], [11, 193, 11, 191], [11, 194, 11, 192], [11, 195, 11, 193], [11, 196, 11, 194], [11, 197, 11, 195], [11, 198, 11, 196], [11, 199, 11, 197], [11, 200, 11, 198], [11, 201, 11, 199], [11, 202, 11, 200], [11, 203, 11, 201], [11, 204, 11, 202], [20, 204, 11, 203], [11, 206, 20, 205], [11, 207, 11, 205], [11, 208, 11, 206], [11, 209, 11, 207], [11, 210, 11, 208], [11, 211, 11, 209], [24, 211, 11, 210], [11, 213, 24, 212], [11, 214, 11, 212], [11, 215, 11, 213], [11, 216, 11, 214], [11, 217, 11, 215], [11, 218, 11, 216], [11, 219, 11, 217], [11, 220, 11, 218], [11, 221, 11, 219], [11, 222, 11, 220], [11, 223, 11, 221], [11, 224, 11, 222], [11, 225, 11, 223], [20, 225, 11, 224], [11, 227, 20, 226], [11, 228, 11, 226], [11, 229, 11, 227], [11, 230, 11, 228], [11, 231, 11, 229], [11, 232, 11, 230], [24, 232, 11, 231], [11, 234, 24, 233], [11, 235, 11, 233], [11, 236, 11, 234], [11, 237, 11, 235], [11, 238, 11, 236], [11, 239, 11, 237], [11, 240, 11, 238], [11, 241, 11, 239], [11, 242, 11, 240], [11, 243, 11, 241], [11, 244, 11, 242], [11, 245, 11, 243], [11, 246, 11, 244], [20, 246, 11, 245], [11, 248, 20, 247], [11, 249, 11, 247], [11, 250, 11, 248], [11, 251, 11, 249], [11, 252, 11, 250], [11, 253, 11, 251], [24, 253, 11, 252], [11, 255, 24, 254], [11, 256, 11, 254], [11, 257, 11, 255], [11, 258, 11, 256], [11, 7, 11, 257], [-1, -1, -1, -1], [-1, -1, -1, -1], [-1, -1, -1, -1], [-1, -1, -1, -1], [-1, -1, -1, -1], [-1, -1, -1, -1], [-1, -1, -1, -1], [-1, -1, -1, -1], [-1, -1, -1, -1], [-1, -1, -1, -1], [-1, -1, -1, -1], [-1, -1, -1, -1], [-1, -1, -1, -1], [-1, -1, -1, -1]], 'stapLoop': [], 'scafLoop': [], 'loop': [0, 0, 0, 0, 0, 0, 0, 0, 0, 0, 0, 0, 0, 0, 0, 0, 0, 0, 0, 0, 0, 0, 0, 0, 0, 0, 0, 0, 0, 0, 0, 0, 0, 0, 0, 0, 0, 0, 0, 0, 0, 0, 0, 0, 0, 0, 0, 0, 0, 0, 0, 0, 0, 0, 0, 0, 0, 0, 0, 0, 0, 0, 0, 0, 0, 0, 0, 0, 0, 0, 0, 0, 0, 0, 0, 0, 0, 0, 0, 0, 0, 0, 0, 0, 0, 0, 0, 0, 0, 0, 0, 0, 0, 0, 0, 0, 0, 0, 0, 0, 0, 0, 0, 0, 0, 0, 0, 0, 0, 0, 0, 0, 0, 0, 0, 0, 0, 0, 0, 0, 0, 0, 0, 0, 0, 0, 0, 0, 0, 0, 0, 0, 0, 0, 0, 0, 0, 0, 0, 0, 0, 0, 0, 0, 0, 0, 0, 0, 0, 0, 0, 0, 0, 0, 0, 0, 0, 0, 0, 0, 0, 0, 0, 0, 0, 0, 0, 0, 0, 0, 0, 0, 0, 0, 0, 0, 0, 0, 0, 0, 0, 0, 0, 0, 0, 0, 0, 0, 0, 0, 0, 0, 0, 0, 0, 0, 0, 0, 0, 0, 0, 0, 0, 0, 0, 0, 0, 0, 0, 0, 0, 0, 0, 0, 0, 0, 0, 0, 0, 0, 0, 0, 0, 0, 0, 0, 0, 0, 0, 0, 0, 0, 0, 0, 0, 0, 0, 0, 0, 0, 0, 0, 0, 0, 0, 0, 0, 0, 0, 0, 0, 0, 0, 0, 0, 0, 0, 0, 0, 0, 0, 0, 0, 0, 0, 0, 0, 0, 0, 0, 0, 0, 0], 'row': 11}, {'col': 19, 'stap_colors': [[13, 16225054], [55, 16225054], [97, 16225054], [139, 16225054], [181, 16225054], [223, 16225054], [13, 16225054], [55, 16225054], [97, 16225054], [139, 16225054], [181, 16225054], [223, 16225054]], 'num': 24, 'stap': [[-1, -1, -1, -1], [-1, -1, -1, -1], [-1, -1, -1, -1], [-1, -1, -1, -1], [-1, -1, -1, -1], [-1, -1, -1, -1], [-1, -1, -1, -1], [24, 8, 24, 258], [24, 9, 24, 7], [24, 10, 24, 8], [24, 11, 24, 9], [24, 12, 24, 10], [24, 13, 24, 11], [-1, -1, 24, 12], [24, 15, -1, -1], [24, 16, 24, 14], [24, 17, 24, 15], [24, 18, 24, 16], [24, 19, 24, 17], [24, 20, 24, 18], [24, 21, 24, 19], [24, 22, 24, 20], [24, 23, 24, 21], [24, 24, 24, 22], [24, 25, 24, 23], [24, 26, 24, 24], [24, 27, 24, 25], [24, 28, 24, 26], [24, 29, 24, 27], [24, 30, 24, 28], [24, 31, 24, 29], [24, 32, 24, 30], [24, 33, 24, 31], [24, 34, 24, 32], [24, 35, 24, 33], [24, 36, 24, 34], [24, 37, 24, 35], [24, 38, 24, 36], [24, 39, 24, 37], [24, 40, 24, 38], [24, 41, 24, 39], [24, 42, 24, 40], [24, 43, 24, 41], [24, 44, 24, 42], [24, 45, 24, 43], [24, 46, 24, 44], [24, 47, 24, 45], [24, 48, 24, 46], [24, 49, 24, 47], [24, 50, 24, 48], [24, 51, 24, 49], [24, 52, 24, 50], [24, 53, 24, 51], [24, 54, 24, 52], [24, 55, 24, 53], [-1, -1, 24, 54], [24, 57, -1, -1], [24, 58, 24, 56], [24, 59, 24, 57], [24, 60, 24, 58], [24, 61, 24, 59], [24, 62, 24, 60], [24, 63, 24, 61], [24, 64, 24, 62], [24, 65, 24, 63], [24, 66, 24, 64], [24, 67, 24, 65], [24, 68, 24, 66], [24, 69, 24, 67], [24, 70, 24, 68], [24, 71, 24, 69], [24, 72, 24, 70], [24, 73, 24, 71], [24, 74, 24, 72], [24, 75, 24, 73], [24, 76, 24, 74], [24, 77, 24, 75], [24, 78, 24, 76], [24, 79, 24, 77], [24, 80, 24, 78], [24, 81, 24, 79], [24, 82, 24, 80], [24, 83, 24, 81], [24, 84, 24, 82], [24, 85, 24, 83], [24, 86, 24, 84], [24, 87, 24, 85], [24, 88, 24, 86], [24, 89, 24, 87], [24, 90, 24, 88], [24, 91, 24, 89], [24, 92, 24, 90], [24, 93, 24, 91], [24, 94, 24, 92], [24, 95, 24, 93], [24, 96, 24, 94], [24, 97, 24, 95], [-1, -1, 24, 96], [24, 99, -1, -1], [24, 100, 24, 98], [24, 101, 24, 99], [24, 102, 24, 100], [24, 103, 24, 101], [24, 104, 24, 102], [24, 105, 24, 103], [24, 106, 24, 104], [24, 107, 24, 105], [24, 108, 24, 106], [24, 109, 24, 107], [24, 110, 24, 108], [24, 111, 24, 109], [24, 112, 24, 110], [24, 113, 24, 111], [24, 114, 24, 112], [24, 115, 24, 113], [24, 116, 24, 114], [24, 117, 24, 115], [24, 118, 24, 116], [24, 119, 24, 117], [24, 120, 24, 118], [24, 121, 24, 119], [24, 122, 24, 120], [24, 123, 24, 121], [24, 124, 24, 122], [24, 125, 24, 123], [24, 126, 24, 124], [24, 127, 24, 125], [24, 128, 24, 126], [24, 129, 24, 127], [24, 130, 24, 128], [24, 131, 24, 129], [24, 132, 24, 130], [24, 133, 24, 131], [24, 134, 24, 132], [24, 135, 24, 133], [24, 136, 24, 134], [24, 137, 24, 135], [24, 138, 24, 136], [24, 139, 24, 137], [-1, -1, 24, 138], [24, 141, -1, -1], [24, 142, 24, 140], [24, 143, 24, 141], [24, 144, 24, 142], [24, 145, 24, 143], [24, 146, 24, 144], [24, 147, 24, 145], [24, 148, 24, 146], [24, 149, 24, 147], [24, 150, 24, 148], [24, 151, 24, 149], [24, 152, 24, 150], [24, 153, 24, 151], [24, 154, 24, 152], [24, 155, 24, 153], [24, 156, 24, 154], [24, 157, 24, 155], [24, 158, 24, 156], [24, 159, 24, 157], [24, 160, 24, 158], [24, 161, 24, 159], [24, 162, 24, 160], [24, 163, 24, 161], [24, 164, 24, 162], [24, 165, 24, 163], [24, 166, 24, 164], [24, 167, 24, 165], [24, 168, 24, 166], [24, 169, 24, 167], [24, 170, 24, 168], [24, 171, 24, 169], [24, 172, 24, 170], [24, 173, 24, 171], [24, 174, 24, 172], [24, 175, 24, 173], [24, 176, 24, 174], [24, 177, 24, 175], [24, 178, 24, 176], [24, 179, 24, 177], [24, 180, 24, 178], [24, 181, 24, 179], [-1, -1, 24, 180], [24, 183, -1, -1], [24, 184, 24, 182], [24, 185, 24, 183], [24, 186, 24, 184], [24, 187, 24, 185], [24, 188, 24, 186], [24, 189, 24, 187], [24, 190, 24, 188], [24, 191, 24, 189], [24, 192, 24, 190], [24, 193, 24, 191], [24, 194, 24, 192], [24, 195, 24, 193], [24, 196, 24, 194], [24, 197, 24, 195], [24, 198, 24, 196], [24, 199, 24, 197], [24, 200, 24, 198], [24, 201, 24, 199], [24, 202, 24, 200], [24, 203, 24, 201], [24, 204, 24, 202], [24, 205, 24, 203], [24, 206, 24, 204], [24, 207, 24, 205], [24, 208, 24, 206], [24, 209, 24, 207], [24, 210, 24, 208], [24, 211, 24, 209], [24, 212, 24, 210], [24, 213, 24, 211], [24, 214, 24, 212], [24, 215, 24, 213], [24, 216, 24, 214], [24, 217, 24, 215], [24, 218, 24, 216], [24, 219, 24, 217], [24, 220, 24, 218], [24, 221, 24, 219], [24, 222, 24, 220], [24, 223, 24, 221], [-1, -1, 24, 222], [24, 225, -1, -1], [24, 226, 24, 224], [24, 227, 24, 225], [24, 228, 24, 226], [24, 229, 24, 227], [24, 230, 24, 228], [24, 231, 24, 229], [24, 232, 24, 230], [24, 233, 24, 231], [24, 234, 24, 232], [24, 235, 24, 233], [24, 236, 24, 234], [24, 237, 24, 235], [24, 238, 24, 236], [24, 239, 24, 237], [24, 240, 24, 238], [24, 241, 24, 239], [24, 242, 24, 240], [24, 243, 24, 241], [24, 244, 24, 242], [24, 245, 24, 243], [24, 246, 24, 244], [24, 247, 24, 245], [24, 248, 24, 246], [24, 249, 24, 247], [24, 250, 24, 248], [24, 251, 24, 249], [24, 252, 24, 250], [24, 253, 24, 251], [24, 254, 24, 252], [24, 255, 24, 253], [24, 256, 24, 254], [24, 257, 24, 255], [24, 258, 24, 256], [24, 7, 24, 257], [-1, -1, -1, -1], [-1, -1, -1, -1], [-1, -1, -1, -1], [-1, -1, -1, -1], [-1, -1, -1, -1], [-1, -1, -1, -1], [-1, -1, -1, -1], [-1, -1, -1, -1], [-1, -1, -1, -1], [-1, -1, -1, -1], [-1, -1, -1, -1], [-1, -1, -1, -1], [-1, -1, -1, -1], [-1, -1, -1, -1]], 'skip': [0, 0, 0, 0, 0, 0, 0, 0, 0, 0, 0, 0, 0, 0, 0, 0, 0, 0, 0, 0, 0, 0, 0, 0, 0, 0, 0, 0, 0, 0, 0, 0, 0, 0, 0, 0, 0, 0, 0, 0, 0, 0, 0, 0, 0, 0, 0, 0, 0, 0, 0, 0, 0, 0, 0, 0, 0, 0, 0, 0, 0, 0, 0, 0, 0, 0, 0, 0, 0, 0, 0, 0, 0, 0, 0, 0, 0, 0, 0, 0, 0, 0, 0, 0, 0, 0, 0, 0, 0, 0, 0, 0, 0, 0, 0, 0, 0, 0, 0, 0, 0, 0, 0, 0, 0, 0, 0, 0, 0, 0, 0, 0, 0, 0, 0, 0, 0, 0, 0, 0, 0, 0, 0, 0, 0, 0, 0, 0, 0, 0, 0, 0, 0, 0, 0, 0, 0, 0, 0, 0, 0, 0, 0, 0, 0, 0, 0, 0, 0, 0, 0, 0, 0, 0, 0, 0, 0, 0, 0, 0, 0, 0, 0, 0, 0, 0, 0, 0, 0, 0, 0, 0, 0, 0, 0, 0, 0, 0, 0, 0, 0, 0, 0, 0, 0, 0, 0, 0, 0, 0, 0, 0, 0, 0, 0, 0, 0, 0, 0, 0, 0, 0, 0, 0, 0, 0, 0, 0, 0, 0, 0, 0, 0, 0, 0, 0, 0, 0, 0, 0, 0, 0, 0, 0, 0, 0, 0, 0, 0, 0, 0, 0, 0, 0, 0, 0, 0, 0, 0, 0, 0, 0, 0, 0, 0, 0, 0, 0, 0, 0, 0, 0, 0, 0, 0, 0, 0, 0, 0, 0, 0, 0, 0, 0, 0, 0, 0, 0, 0, 0, 0, 0, 0], 'scaf': [[-1, -1, -1, -1], [-1, -1, -1, -1], [-1, -1, -1, -1], [-1, -1, -1, -1], [-1, -1, -1, -1], [-1, -1, -1, -1], [-1, -1, -1, -1], [24, 258, 24, 8], [24, 7, 24, 9], [24, 8, 24, 10], [24, 9, 24, 11], [24, 10, 24, 12], [24, 11, 24, 13], [24, 12, 24, 14], [24, 13, 24, 15], [24, 14, 13, 15], [13, 16, 24, 17], [24, 16, 24, 18], [24, 17, 24, 19], [24, 18, 24, 20], [24, 19, 24, 21], [24, 20, 24, 22], [24, 21, 11, 22], [11, 23, 24, 24], [24, 23, 24, 25], [24, 24, 24, 26], [24, 25, 24, 27], [24, 26, 24, 28], [24, 27, 24, 29], [24, 28, 24, 30], [24, 29, 24, 31], [24, 30, 24, 32], [24, 31, 24, 33], [24, 32, 24, 34], [24, 33, 24, 35], [24, 34, 24, 36], [24, 35, 13, 36], [13, 37, 24, 38], [24, 37, 24, 39], [24, 38, 24, 40], [24, 39, 24, 41], [24, 40, 24, 42], [24, 41, 24, 43], [24, 42, 11, 43], [11, 44, 24, 45], [24, 44, 24, 46], [24, 45, 24, 47], [24, 46, 24, 48], [24, 47, 24, 49], [24, 48, 24, 50], [24, 49, 24, 51], [24, 50, 24, 52], [24, 51, 24, 53], [24, 52, 24, 54], [24, 53, 24, 55], [24, 54, 24, 56], [24, 55, 24, 57], [24, 56, 13, 57], [13, 58, 24, 59], [24, 58, 24, 60], [24, 59, 24, 61], [24, 60, 24, 62], [24, 61, 24, 63], [24, 62, 24, 64], [24, 63, 11, 64], [11, 65, 24, 66], [24, 65, 24, 67], [24, 66, 24, 68], [24, 67, 24, 69], [24, 68, 24, 70], [24, 69, 24, 71], [24, 70, 24, 72], [24, 71, 24, 73], [24, 72, 24, 74], [24, 73, 24, 75], [24, 74, 24, 76], [24, 75, 24, 77], [24, 76, 24, 78], [24, 77, 13, 78], [13, 79, 24, 80], [24, 79, 24, 81], [24, 80, 24, 82], [24, 81, 24, 83], [24, 82, 24, 84], [24, 83, 24, 85], [24, 84, 11, 85], [11, 86, 24, 87], [24, 86, 24, 88], [24, 87, 24, 89], [24, 88, 24, 90], [24, 89, 24, 91], [24, 90, 24, 92], [24, 91, 24, 93], [24, 92, 24, 94], [24, 93, 24, 95], [24, 94, 24, 96], [24, 95, 24, 97], [24, 96, 24, 98], [24, 97, 24, 99], [24, 98, 13, 99], [13, 100, 24, 101], [24, 100, 24, 102], [24, 101, 24, 103], [24, 102, 24, 104], [24, 103, 24, 105], [24, 104, 24, 106], [24, 105, 11, 106], [11, 107, 24, 108], [24, 107, 24, 109], [24, 108, 24, 110], [24, 109, 24, 111], [24, 110, 24, 112], [24, 111, 24, 113], [24, 112, 24, 114], [24, 113, 24, 115], [24, 114, 24, 116], [24, 115, 24, 117], [24, 116, 24, 118], [24, 117, 24, 119], [24, 118, 24, 120], [24, 119, 13, 120], [13, 121, 24, 122], [24, 121, 24, 123], [24, 122, 24, 124], [24, 123, 24, 125], [24, 124, 24, 126], [24, 125, 24, 127], [24, 126, 11, 127], [11, 128, 24, 129], [24, 128, 24, 130], [24, 129, 24, 131], [24, 130, 24, 132], [24, 131, 24, 133], [24, 132, 24, 134], [24, 133, 24, 135], [24, 134, 24, 136], [24, 135, 24, 137], [24, 136, 24, 138], [24, 137, 24, 139], [24, 138, 24, 140], [24, 139, 24, 141], [24, 140, 13, 141], [13, 142, 24, 143], [24, 142, 24, 144], [24, 143, 24, 145], [24, 144, 24, 146], [24, 145, 24, 147], [24, 146, 24, 148], [24, 147, 11, 148], [11, 149, 24, 150], [24, 149, 24, 151], [24, 150, 24, 152], [24, 151, 24, 153], [24, 152, 24, 154], [24, 153, 24, 155], [24, 154, 24, 156], [24, 155, 24, 157], [24, 156, 24, 158], [24, 157, 24, 159], [24, 158, 24, 160], [24, 159, 24, 161], [24, 160, 24, 162], [24, 161, 13, 162], [13, 163, 24, 164], [24, 163, 24, 165], [24, 164, 24, 166], [24, 165, 24, 167], [24, 166, 24, 168], [24, 167, 24, 169], [24, 168, 11, 169], [11, 170, 24, 171], [24, 170, 24, 172], [24, 171, 24, 173], [24, 172, 24, 174], [24, 173, 24, 175], [24, 174, 24, 176], [24, 175, 24, 177], [24, 176, 24, 178], [24, 177, 24, 179], [24, 178, 24, 180], [24, 179, 24, 181], [24, 180, 24, 182], [24, 181, 24, 183], [24, 182, 13, 183], [13, 184, 24, 185], [24, 184, 24, 186], [24, 185, 24, 187], [24, 186, 24, 188], [24, 187, 24, 189], [24, 188, 24, 190], [24, 189, 11, 190], [11, 191, 24, 192], [24, 191, 24, 193], [24, 192, 24, 194], [24, 193, 24, 195], [24, 194, 24, 196], [24, 195, 24, 197], [24, 196, 24, 198], [24, 197, 24, 199], [24, 198, 24, 200], [24, 199, 24, 201], [24, 200, 24, 202], [24, 201, 24, 203], [24, 202, 24, 204], [24, 203, 13, 204], [13, 205, 24, 206], [24, 205, 24, 207], [24, 206, 24, 208], [24, 207, 24, 209], [24, 208, 24, 210], [24, 209, 24, 211], [24, 210, 11, 211], [11, 212, 24, 213], [24, 212, 24, 214], [24, 213, 24, 215], [24, 214, 24, 216], [24, 215, 24, 217], [24, 216, 24, 218], [24, 217, 24, 219], [24, 218, 24, 220], [24, 219, 24, 221], [24, 220, 24, 222], [24, 221, 24, 223], [24, 222, 24, 224], [24, 223, 24, 225], [24, 224, 13, 225], [13, 226, 24, 227], [24, 226, 24, 228], [24, 227, 24, 229], [24, 228, 24, 230], [24, 229, 24, 231], [24, 230, 24, 232], [24, 231, 11, 232], [11, 233, 24, 234], [24, 233, 24, 235], [24, 234, 24, 236], [24, 235, 24, 237], [24, 236, 24, 238], [24, 237, 24, 239], [24, 238, 24, 240], [24, 239, 24, 241], [24, 240, 24, 242], [24, 241, 24, 243], [24, 242, 24, 244], [24, 243, 24, 245], [24, 244, 24, 246], [24, 245, 13, 246], [13, 247, 24, 248], [24, 247, 24, 249], [24, 248, 24, 250], [24, 249, 24, 251], [24, 250, 24, 252], [24, 251, 24, 253], [24, 252, 11, 253], [11, 254, 24, 255], [24, 254, 24, 256], [24, 255, 24, 257], [24, 256, 24, 258], [24, 257, 24, 7], [-1, -1, -1, -1], [-1, -1, -1, -1], [-1, -1, -1, -1], [-1, -1, -1, -1], [-1, -1, -1, -1], [-1, -1, -1, -1], [-1, -1, -1, -1], [-1, -1, -1, -1], [-1, -1, -1, -1], [-1, -1, -1, -1], [-1, -1, -1, -1], [-1, -1, -1, -1], [-1, -1, -1, -1], [-1, -1, -1, -1]], 'stapLoop': [], 'scafLoop': [], 'loop': [0, 0, 0, 0, 0, 0, 0, 0, 0, 0, 1, 0, 0, 0, 0, 0, 0, 0, 0, 0, 0, 0, 0, 0, 1, 0, 0, 0, 0, 0, 0, 0, 0, 0, 0, 0, 0, 0, 1, 0, 0, 0, 0, 0, 0, 0, 0, 0, 0, 0, 0, 0, 1, 0, 0, 0, 0, 0, 0, 0, 0, 0, 0, 0, 0, 0, 1, 0, 0, 0, 0, 0, 0, 0, 0, 0, 0, 0, 0, 0, 1, 0, 0, 0, 0, 0, 0, 0, 0, 0, 0, 0, 0, 0, 1, 0, 0, 0, 0, 0, 0, 0, 0, 0, 0, 0, 0, 0, 1, 0, 0, 0, 0, 0, 0, 0, 0, 0, 0, 0, 0, 0, 1, 0, 0, 0, 0, 0, 0, 0, 0, 0, 0, 0, 0, 0, 1, 0, 0, 0, 0, 0, 0, 0, 0, 0, 0, 0, 0, 0, 1, 0, 0, 0, 0, 0, 0, 0, 0, 0, 0, 0, 0, 0, 1, 0, 0, 0, 0, 0, 0, 0, 0, 0, 0, 0, 0, 0, 1, 0, 0, 0, 0, 0, 0, 0, 0, 0, 0, 0, 0, 0, 1, 0, 0, 0, 0, 0, 0, 0, 0, 0, 0, 0, 0, 0, 1, 0, 0, 0, 0, 0, 0, 0, 0, 0, 0, 0, 0, 0, 1, 0, 0, 0, 0, 0, 0, 0, 0, 0, 0, 0, 0, 0, 1, 0, 0, 0, 0, 0, 0, 0, 0, 0, 0, 0, 0, 0, 1, 0, 0, 0, 0, 0, 0, 0, 0, 0, 0, 0, 0, 0, 0, 0, 0, 0, 0, 0, 0, 0, 0, 0, 0], 'row': 11}, {'col': 18, 'stap_colors': [[34, 5749504], [76, 5749504], [118, 5749504], [160, 5749504], [202, 5749504], [244, 5749504], [34, 5749504], [76, 5749504], [118, 5749504], [160, 5749504], [202, 5749504], [244, 5749504]], 'num': 26, 'stap': [[-1, -1, -1, -1], [-1, -1, -1, -1], [-1, -1, -1, -1], [-1, -1, -1, -1], [-1, -1, -1, -1], [-1, -1, -1, -1], [-1, -1, -1, -1], [26, 8, 26, 258], [26, 9, 26, 7], [26, 10, 26, 8], [26, 11, 26, 9], [26, 12, 26, 10], [26, 13, 26, 11], [13, 13, 26, 12], [26, 15, 13, 14], [26, 16, 26, 14], [26, 17, 26, 15], [26, 18, 26, 16], [26, 19, 26, 17], [26, 20, 26, 18], [26, 21, 26, 19], [26, 22, 26, 20], [26, 23, 26, 21], [26, 24, 26, 22], [26, 25, 26, 23], [26, 26, 26, 24], [26, 27, 26, 25], [26, 28, 26, 26], [26, 29, 26, 27], [26, 30, 26, 28], [26, 31, 26, 29], [26, 32, 26, 30], [26, 33, 26, 31], [26, 34, 26, 32], [-1, -1, 26, 33], [26, 36, -1, -1], [26, 37, 26, 35], [26, 38, 26, 36], [26, 39, 26, 37], [26, 40, 26, 38], [26, 41, 26, 39], [26, 42, 26, 40], [26, 43, 26, 41], [26, 44, 26, 42], [26, 45, 26, 43], [26, 46, 26, 44], [26, 47, 26, 45], [26, 48, 26, 46], [26, 49, 26, 47], [26, 50, 26, 48], [26, 51, 26, 49], [26, 52, 26, 50], [26, 53, 26, 51], [26, 54, 26, 52], [26, 55, 26, 53], [13, 55, 26, 54], [26, 57, 13, 56], [26, 58, 26, 56], [26, 59, 26, 57], [26, 60, 26, 58], [26, 61, 26, 59], [26, 62, 26, 60], [26, 63, 26, 61], [26, 64, 26, 62], [26, 65, 26, 63], [26, 66, 26, 64], [26, 67, 26, 65], [26, 68, 26, 66], [26, 69, 26, 67], [26, 70, 26, 68], [26, 71, 26, 69], [26, 72, 26, 70], [26, 73, 26, 71], [26, 74, 26, 72], [26, 75, 26, 73], [26, 76, 26, 74], [-1, -1, 26, 75], [26, 78, -1, -1], [26, 79, 26, 77], [26, 80, 26, 78], [26, 81, 26, 79], [26, 82, 26, 80], [26, 83, 26, 81], [26, 84, 26, 82], [26, 85, 26, 83], [26, 86, 26, 84], [26, 87, 26, 85], [26, 88, 26, 86], [26, 89, 26, 87], [26, 90, 26, 88], [26, 91, 26, 89], [26, 92, 26, 90], [26, 93, 26, 91], [26, 94, 26, 92], [26, 95, 26, 93], [26, 96, 26, 94], [26, 97, 26, 95], [13, 97, 26, 96], [26, 99, 13, 98], [26, 100, 26, 98], [26, 101, 26, 99], [26, 102, 26, 100], [26, 103, 26, 101], [26, 104, 26, 102], [26, 105, 26, 103], [26, 106, 26, 104], [26, 107, 26, 105], [26, 108, 26, 106], [26, 109, 26, 107], [26, 110, 26, 108], [26, 111, 26, 109], [26, 112, 26, 110], [26, 113, 26, 111], [26, 114, 26, 112], [26, 115, 26, 113], [26, 116, 26, 114], [26, 117, 26, 115], [26, 118, 26, 116], [-1, -1, 26, 117], [26, 120, -1, -1], [26, 121, 26, 119], [26, 122, 26, 120], [26, 123, 26, 121], [26, 124, 26, 122], [26, 125, 26, 123], [26, 126, 26, 124], [26, 127, 26, 125], [26, 128, 26, 126], [26, 129, 26, 127], [26, 130, 26, 128], [26, 131, 26, 129], [26, 132, 26, 130], [26, 133, 26, 131], [26, 134, 26, 132], [26, 135, 26, 133], [26, 136, 26, 134], [26, 137, 26, 135], [26, 138, 26, 136], [26, 139, 26, 137], [13, 139, 26, 138], [26, 141, 13, 140], [26, 142, 26, 140], [26, 143, 26, 141], [26, 144, 26, 142], [26, 145, 26, 143], [26, 146, 26, 144], [26, 147, 26, 145], [26, 148, 26, 146], [26, 149, 26, 147], [26, 150, 26, 148], [26, 151, 26, 149], [26, 152, 26, 150], [26, 153, 26, 151], [26, 154, 26, 152], [26, 155, 26, 153], [26, 156, 26, 154], [26, 157, 26, 155], [26, 158, 26, 156], [26, 159, 26, 157], [26, 160, 26, 158], [-1, -1, 26, 159], [26, 162, -1, -1], [26, 163, 26, 161], [26, 164, 26, 162], [26, 165, 26, 163], [26, 166, 26, 164], [26, 167, 26, 165], [26, 168, 26, 166], [26, 169, 26, 167], [26, 170, 26, 168], [26, 171, 26, 169], [26, 172, 26, 170], [26, 173, 26, 171], [26, 174, 26, 172], [26, 175, 26, 173], [26, 176, 26, 174], [26, 177, 26, 175], [26, 178, 26, 176], [26, 179, 26, 177], [26, 180, 26, 178], [26, 181, 26, 179], [13, 181, 26, 180], [26, 183, 13, 182], [26, 184, 26, 182], [26, 185, 26, 183], [26, 186, 26, 184], [26, 187, 26, 185], [26, 188, 26, 186], [26, 189, 26, 187], [26, 190, 26, 188], [26, 191, 26, 189], [26, 192, 26, 190], [26, 193, 26, 191], [26, 194, 26, 192], [26, 195, 26, 193], [26, 196, 26, 194], [26, 197, 26, 195], [26, 198, 26, 196], [26, 199, 26, 197], [26, 200, 26, 198], [26, 201, 26, 199], [26, 202, 26, 200], [-1, -1, 26, 201], [26, 204, -1, -1], [26, 205, 26, 203], [26, 206, 26, 204], [26, 207, 26, 205], [26, 208, 26, 206], [26, 209, 26, 207], [26, 210, 26, 208], [26, 211, 26, 209], [26, 212, 26, 210], [26, 213, 26, 211], [26, 214, 26, 212], [26, 215, 26, 213], [26, 216, 26, 214], [26, 217, 26, 215], [26, 218, 26, 216], [26, 219, 26, 217], [26, 220, 26, 218], [26, 221, 26, 219], [26, 222, 26, 220], [26, 223, 26, 221], [13, 223, 26, 222], [26, 225, 13, 224], [26, 226, 26, 224], [26, 227, 26, 225], [26, 228, 26, 226], [26, 229, 26, 227], [26, 230, 26, 228], [26, 231, 26, 229], [26, 232, 26, 230], [26, 233, 26, 231], [26, 234, 26, 232], [26, 235, 26, 233], [26, 236, 26, 234], [26, 237, 26, 235], [26, 238, 26, 236], [26, 239, 26, 237], [26, 240, 26, 238], [26, 241, 26, 239], [26, 242, 26, 240], [26, 243, 26, 241], [26, 244, 26, 242], [-1, -1, 26, 243], [26, 246, -1, -1], [26, 247, 26, 245], [26, 248, 26, 246], [26, 249, 26, 247], [26, 250, 26, 248], [26, 251, 26, 249], [26, 252, 26, 250], [26, 253, 26, 251], [26, 254, 26, 252], [26, 255, 26, 253], [26, 256, 26, 254], [26, 257, 26, 255], [26, 258, 26, 256], [26, 7, 26, 257], [-1, -1, -1, -1], [-1, -1, -1, -1], [-1, -1, -1, -1], [-1, -1, -1, -1], [-1, -1, -1, -1], [-1, -1, -1, -1], [-1, -1, -1, -1], [-1, -1, -1, -1], [-1, -1, -1, -1], [-1, -1, -1, -1], [-1, -1, -1, -1], [-1, -1, -1, -1], [-1, -1, -1, -1], [-1, -1, -1, -1]], 'skip': [0, 0, 0, 0, 0, 0, 0, 0, 0, -1, 0, 0, 0, 0, 0, 0, -1, 0, -1, 0, 0, 0, 0, -1, 0, -1, 0, 0, 0, 0, -1, 0, 0, 0, 0, 0, 0, -1, 0, -1, 0, 0, 0, 0, -1, 0, -1, 0, 0, 0, 0, -1, 0, 0, 0, 0, 0, 0, -1, 0, -1, 0, 0, 0, 0, -1, 0, -1, 0, 0, 0, 0, -1, 0, 0, 0, 0, 0, 0, -1, 0, -1, 0, 0, 0, 0, -1, 0, -1, 0, 0, 0, 0, -1, 0, 0, 0, 0, 0, 0, -1, 0, -1, 0, 0, 0, 0, -1, 0, -1, 0, 0, 0, 0, -1, 0, 0, 0, 0, 0, 0, -1, 0, -1, 0, 0, 0, 0, -1, 0, -1, 0, 0, 0, 0, -1, 0, 0, 0, 0, 0, 0, -1, 0, -1, 0, 0, 0, 0, -1, 0, -1, 0, 0, 0, 0, -1, 0, 0, 0, 0, 0, 0, -1, 0, -1, 0, 0, 0, 0, -1, 0, -1, 0, 0, 0, 0, -1, 0, 0, 0, 0, 0, 0, -1, 0, -1, 0, 0, 0, 0, -1, 0, -1, 0, 0, 0, 0, -1, 0, 0, 0, 0, 0, 0, -1, 0, -1, 0, 0, 0, 0, -1, 0, -1, 0, 0, 0, 0, -1, 0, 0, 0, 0, 0, 0, -1, 0, -1, 0, 0, 0, 0, -1, 0, -1, 0, 0, 0, 0, -1, 0, 0, 0, 0, 0, 0, -1, 0, -1, 0, 0, 0, 0, -1, 0, -1, 0, 0, 0, 0, 0, 0, 0, 0, 0, 0, 0, 0, 0, 0, 0, 0], 'scaf': [[-1, -1, -1, -1], [-1, -1, -1, -1], [-1, -1, -1, -1], [-1, -1, -1, -1], [-1, -1, -1, -1], [-1, -1, -1, -1], [-1, -1, -1, -1], [26, 258, 26, 8], [26, 7, 26, 9], [26, 8, 26, 10], [26, 9, 26, 11], [26, 10, 26, 12], [26, 11, 26, 13], [26, 12, 26, 14], [26, 13, 26, 15], [26, 14, 26, 16], [26, 15, 26, 17], [26, 16, 26, 18], [26, 17, 26, 19], [26, 18, 26, 20], [26, 19, 26, 21], [26, 20, 26, 22], [26, 21, 26, 23], [26, 22, 26, 24], [26, 23, 26, 25], [26, 24, 26, 26], [26, 25, 26, 27], [26, 26, 26, 28], [26, 27, 26, 29], [26, 28, 26, 30], [26, 29, 26, 31], [26, 30, 26, 32], [26, 31, 26, 33], [26, 32, 26, 34], [26, 33, 26, 35], [26, 34, 26, 36], [26, 35, 26, 37], [26, 36, 26, 38], [26, 37, 26, 39], [26, 38, 26, 40], [26, 39, 26, 41], [26, 40, 26, 42], [26, 41, 26, 43], [26, 42, 26, 44], [26, 43, 26, 45], [26, 44, -1, -1], [-1, -1, 26, 47], [26, 46, 26, 48], [26, 47, 26, 49], [26, 48, 26, 50], [26, 49, 26, 51], [26, 50, 26, 52], [26, 51, 26, 53], [26, 52, 26, 54], [26, 53, 26, 55], [26, 54, 26, 56], [26, 55, 26, 57], [26, 56, 26, 58], [26, 57, 26, 59], [26, 58, 26, 60], [26, 59, 26, 61], [26, 60, 26, 62], [26, 61, 26, 63], [26, 62, 26, 64], [26, 63, 26, 65], [26, 64, 26, 66], [26, 65, 26, 67], [26, 66, 26, 68], [26, 67, 26, 69], [26, 68, 26, 70], [26, 69, 26, 71], [26, 70, 26, 72], [26, 71, 26, 73], [26, 72, 26, 74], [26, 73, 26, 75], [26, 74, 26, 76], [26, 75, 26, 77], [26, 76, 26, 78], [26, 77, 26, 79], [26, 78, 26, 80], [26, 79, 26, 81], [26, 80, 26, 82], [26, 81, 26, 83], [26, 82, 26, 84], [26, 83, 26, 85], [26, 84, 26, 86], [26, 85, 26, 87], [26, 86, -1, -1], [-1, -1, 26, 89], [26, 88, 26, 90], [26, 89, 26, 91], [26, 90, 26, 92], [26, 91, 26, 93], [26, 92, 26, 94], [26, 93, 26, 95], [26, 94, 26, 96], [26, 95, 26, 97], [26, 96, 26, 98], [26, 97, 26, 99], [26, 98, 26, 100], [26, 99, 26, 101], [26, 100, 26, 102], [26, 101, 26, 103], [26, 102, 26, 104], [26, 103, 26, 105], [26, 104, 26, 106], [26, 105, 26, 107], [26, 106, 26, 108], [26, 107, 26, 109], [26, 108, 26, 110], [26, 109, 26, 111], [26, 110, 26, 112], [26, 111, 26, 113], [26, 112, 26, 114], [26, 113, 26, 115], [26, 114, 26, 116], [26, 115, 26, 117], [26, 116, 26, 118], [26, 117, 26, 119], [26, 118, 26, 120], [26, 119, 26, 121], [26, 120, 26, 122], [26, 121, 26, 123], [26, 122, 26, 124], [26, 123, 26, 125], [26, 124, 26, 126], [26, 125, 26, 127], [26, 126, 26, 128], [26, 127, 26, 129], [26, 128, -1, -1], [-1, -1, 26, 131], [26, 130, 26, 132], [26, 131, 26, 133], [26, 132, 26, 134], [26, 133, 26, 135], [26, 134, 26, 136], [26, 135, 26, 137], [26, 136, 26, 138], [26, 137, 26, 139], [26, 138, 26, 140], [26, 139, 26, 141], [26, 140, 26, 142], [26, 141, 26, 143], [26, 142, 26, 144], [26, 143, 26, 145], [26, 144, 26, 146], [26, 145, 26, 147], [26, 146, 26, 148], [26, 147, 26, 149], [26, 148, 26, 150], [26, 149, 26, 151], [26, 150, 26, 152], [26, 151, 26, 153], [26, 152, 26, 154], [26, 153, 26, 155], [26, 154, 26, 156], [26, 155, 26, 157], [26, 156, 26, 158], [26, 157, 26, 159], [26, 158, 26, 160], [26, 159, 26, 161], [26, 160, 26, 162], [26, 161, 26, 163], [26, 162, 26, 164], [26, 163, 26, 165], [26, 164, 26, 166], [26, 165, 26, 167], [26, 166, 26, 168], [26, 167, 26, 169], [26, 168, 26, 170], [26, 169, 26, 171], [26, 170, -1, -1], [-1, -1, 26, 173], [26, 172, 26, 174], [26, 173, 26, 175], [26, 174, 26, 176], [26, 175, 26, 177], [26, 176, 26, 178], [26, 177, 26, 179], [26, 178, 26, 180], [26, 179, 26, 181], [26, 180, 26, 182], [26, 181, 26, 183], [26, 182, 26, 184], [26, 183, 26, 185], [26, 184, 26, 186], [26, 185, 26, 187], [26, 186, 26, 188], [26, 187, 26, 189], [26, 188, 26, 190], [26, 189, 26, 191], [26, 190, 26, 192], [26, 191, 26, 193], [26, 192, 26, 194], [26, 193, 26, 195], [26, 194, 26, 196], [26, 195, 26, 197], [26, 196, 26, 198], [26, 197, 26, 199], [26, 198, 26, 200], [26, 199, 26, 201], [26, 200, 26, 202], [26, 201, 26, 203], [26, 202, 26, 204], [26, 203, 26, 205], [26, 204, 26, 206], [26, 205, 26, 207], [26, 206, 26, 208], [26, 207, 26, 209], [26, 208, 26, 210], [26, 209, 26, 211], [26, 210, 26, 212], [26, 211, 26, 213], [26, 212, -1, -1], [-1, -1, 26, 215], [26, 214, 26, 216], [26, 215, 26, 217], [26, 216, 26, 218], [26, 217, 26, 219], [26, 218, 26, 220], [26, 219, 26, 221], [26, 220, 26, 222], [26, 221, 26, 223], [26, 222, 26, 224], [26, 223, 26, 225], [26, 224, 26, 226], [26, 225, 26, 227], [26, 226, 26, 228], [26, 227, 26, 229], [26, 228, 26, 230], [26, 229, 26, 231], [26, 230, 26, 232], [26, 231, 26, 233], [26, 232, 26, 234], [26, 233, 26, 235], [26, 234, 26, 236], [26, 235, 26, 237], [26, 236, 26, 238], [26, 237, 26, 239], [26, 238, 26, 240], [26, 239, 26, 241], [26, 240, 26, 242], [26, 241, 26, 243], [26, 242, 26, 244], [26, 243, 26, 245], [26, 244, 26, 246], [26, 245, 26, 247], [26, 246, 26, 248], [26, 247, 26, 249], [26, 248, 26, 250], [26, 249, 26, 251], [26, 250, 26, 252], [26, 251, 26, 253], [26, 252, 26, 254], [26, 253, 26, 255], [26, 254, -1, -1], [-1, -1, 26, 257], [26, 256, 26, 258], [26, 257, 26, 7], [-1, -1, -1, -1], [-1, -1, -1, -1], [-1, -1, -1, -1], [-1, -1, -1, -1], [-1, -1, -1, -1], [-1, -1, -1, -1], [-1, -1, -1, -1], [-1, -1, -1, -1], [-1, -1, -1, -1], [-1, -1, -1, -1], [-1, -1, -1, -1], [-1, -1, -1, -1], [-1, -1, -1, -1], [-1, -1, -1, -1]], 'stapLoop': [], 'scafLoop': [], 'loop': [0, 0, 0, 0, 0, 0, 0, 0, 0, 0, 0, 0, 0, 0, 0, 0, 0, 0, 0, 0, 0, 0, 0, 0, 0, 0, 0, 0, 0, 0, 0, 0, 0, 0, 0, 0, 0, 0, 0, 0, 0, 0, 0, 0, 0, 0, 0, 0, 0, 0, 0, 0, 0, 0, 0, 0, 0, 0, 0, 0, 0, 0, 0, 0, 0, 0, 0, 0, 0, 0, 0, 0, 0, 0, 0, 0, 0, 0, 0, 0, 0, 0, 0, 0, 0, 0, 0, 0, 0, 0, 0, 0, 0, 0, 0, 0, 0, 0, 0, 0, 0, 0, 0, 0, 0, 0, 0, 0, 0, 0, 0, 0, 0, 0, 0, 0, 0, 0, 0, 0, 0, 0, 0, 0, 0, 0, 0, 0, 0, 0, 0, 0, 0, 0, 0, 0, 0, 0, 0, 0, 0, 0, 0, 0, 0, 0, 0, 0, 0, 0, 0, 0, 0, 0, 0, 0, 0, 0, 0, 0, 0, 0, 0, 0, 0, 0, 0, 0, 0, 0, 0, 0, 0, 0, 0, 0, 0, 0, 0, 0, 0, 0, 0, 0, 0, 0, 0, 0, 0, 0, 0, 0, 0, 0, 0, 0, 0, 0, 0, 0, 0, 0, 0, 0, 0, 0, 0, 0, 0, 0, 0, 0, 0, 0, 0, 0, 0, 0, 0, 0, 0, 0, 0, 0, 0, 0, 0, 0, 0, 0, 0, 0, 0, 0, 0, 0, 0, 0, 0, 0, 0, 0, 0, 0, 0, 0, 0, 0, 0, 0, 0, 0, 0, 0, 0, 0, 0, 0, 0, 0, 0, 0, 0, 0, 0, 0, 0, 0, 0, 0, 0, 0, 0], 'row': 12}, {'col': 18, 'stap_colors': [[35, 5749504], [77, 5749504], [119, 5749504], [161, 5749504], [203, 5749504], [245, 5749504], [35, 5749504], [77, 5749504], [119, 5749504], [161, 5749504], [203, 5749504], [245, 5749504]], 'num': 13, 'stap': [[-1, -1, -1, -1], [-1, -1, -1, -1], [-1, -1, -1, -1], [-1, -1, -1, -1], [-1, -1, -1, -1], [-1, -1, -1, -1], [-1, -1, -1, -1], [13, 258, 13, 8], [13, 7, 13, 9], [13, 8, 13, 10], [13, 9, 13, 11], [13, 10, 13, 12], [13, 11, 13, 13], [13, 12, 26, 13], [26, 14, 13, 15], [13, 14, 13, 16], [13, 15, 13, 17], [13, 16, 13, 18], [13, 17, 13, 19], [13, 18, 13, 20], [13, 19, 13, 21], [13, 20, 13, 22], [13, 21, 13, 23], [13, 22, 13, 24], [13, 23, 13, 25], [13, 24, 13, 26], [13, 25, 13, 27], [13, 26, 13, 28], [13, 27, 13, 29], [13, 28, 13, 30], [13, 29, 13, 31], [13, 30, 13, 32], [13, 31, 13, 33], [13, 32, 13, 34], [13, 33, -1, -1], [-1, -1, 13, 36], [13, 35, 13, 37], [13, 36, 13, 38], [13, 37, 13, 39], [13, 38, 13, 40], [13, 39, 13, 41], [13, 40, 13, 42], [13, 41, 13, 43], [13, 42, 13, 44], [13, 43, 13, 45], [13, 44, 13, 46], [13, 45, 13, 47], [13, 46, 13, 48], [13, 47, 13, 49], [13, 48, 13, 50], [13, 49, 13, 51], [13, 50, 13, 52], [13, 51, 13, 53], [13, 52, 13, 54], [13, 53, 13, 55], [13, 54, 26, 55], [26, 56, 13, 57], [13, 56, 13, 58], [13, 57, 13, 59], [13, 58, 13, 60], [13, 59, 13, 61], [13, 60, 13, 62], [13, 61, 13, 63], [13, 62, 13, 64], [13, 63, 13, 65], [13, 64, 13, 66], [13, 65, 13, 67], [13, 66, 13, 68], [13, 67, 13, 69], [13, 68, 13, 70], [13, 69, 13, 71], [13, 70, 13, 72], [13, 71, 13, 73], [13, 72, 13, 74], [13, 73, 13, 75], [13, 74, 13, 76], [13, 75, -1, -1], [-1, -1, 13, 78], [13, 77, 13, 79], [13, 78, 13, 80], [13, 79, 13, 81], [13, 80, 13, 82], [13, 81, 13, 83], [13, 82, 13, 84], [13, 83, 13, 85], [13, 84, 13, 86], [13, 85, 13, 87], [13, 86, 13, 88], [13, 87, 13, 89], [13, 88, 13, 90], [13, 89, 13, 91], [13, 90, 13, 92], [13, 91, 13, 93], [13, 92, 13, 94], [13, 93, 13, 95], [13, 94, 13, 96], [13, 95, 13, 97], [13, 96, 26, 97], [26, 98, 13, 99], [13, 98, 13, 100], [13, 99, 13, 101], [13, 100, 13, 102], [13, 101, 13, 103], [13, 102, 13, 104], [13, 103, 13, 105], [13, 104, 13, 106], [13, 105, 13, 107], [13, 106, 13, 108], [13, 107, 13, 109], [13, 108, 13, 110], [13, 109, 13, 111], [13, 110, 13, 112], [13, 111, 13, 113], [13, 112, 13, 114], [13, 113, 13, 115], [13, 114, 13, 116], [13, 115, 13, 117], [13, 116, 13, 118], [13, 117, -1, -1], [-1, -1, 13, 120], [13, 119, 13, 121], [13, 120, 13, 122], [13, 121, 13, 123], [13, 122, 13, 124], [13, 123, 13, 125], [13, 124, 13, 126], [13, 125, 13, 127], [13, 126, 13, 128], [13, 127, 13, 129], [13, 128, 13, 130], [13, 129, 13, 131], [13, 130, 13, 132], [13, 131, 13, 133], [13, 132, 13, 134], [13, 133, 13, 135], [13, 134, 13, 136], [13, 135, 13, 137], [13, 136, 13, 138], [13, 137, 13, 139], [13, 138, 26, 139], [26, 140, 13, 141], [13, 140, 13, 142], [13, 141, 13, 143], [13, 142, 13, 144], [13, 143, 13, 145], [13, 144, 13, 146], [13, 145, 13, 147], [13, 146, 13, 148], [13, 147, 13, 149], [13, 148, 13, 150], [13, 149, 13, 151], [13, 150, 13, 152], [13, 151, 13, 153], [13, 152, 13, 154], [13, 153, 13, 155], [13, 154, 13, 156], [13, 155, 13, 157], [13, 156, 13, 158], [13, 157, 13, 159], [13, 158, 13, 160], [13, 159, -1, -1], [-1, -1, 13, 162], [13, 161, 13, 163], [13, 162, 13, 164], [13, 163, 13, 165], [13, 164, 13, 166], [13, 165, 13, 167], [13, 166, 13, 168], [13, 167, 13, 169], [13, 168, 13, 170], [13, 169, 13, 171], [13, 170, 13, 172], [13, 171, 13, 173], [13, 172, 13, 174], [13, 173, 13, 175], [13, 174, 13, 176], [13, 175, 13, 177], [13, 176, 13, 178], [13, 177, 13, 179], [13, 178, 13, 180], [13, 179, 13, 181], [13, 180, 26, 181], [26, 182, 13, 183], [13, 182, 13, 184], [13, 183, 13, 185], [13, 184, 13, 186], [13, 185, 13, 187], [13, 186, 13, 188], [13, 187, 13, 189], [13, 188, 13, 190], [13, 189, 13, 191], [13, 190, 13, 192], [13, 191, 13, 193], [13, 192, 13, 194], [13, 193, 13, 195], [13, 194, 13, 196], [13, 195, 13, 197], [13, 196, 13, 198], [13, 197, 13, 199], [13, 198, 13, 200], [13, 199, 13, 201], [13, 200, 13, 202], [13, 201, -1, -1], [-1, -1, 13, 204], [13, 203, 13, 205], [13, 204, 13, 206], [13, 205, 13, 207], [13, 206, 13, 208], [13, 207, 13, 209], [13, 208, 13, 210], [13, 209, 13, 211], [13, 210, 13, 212], [13, 211, 13, 213], [13, 212, 13, 214], [13, 213, 13, 215], [13, 214, 13, 216], [13, 215, 13, 217], [13, 216, 13, 218], [13, 217, 13, 219], [13, 218, 13, 220], [13, 219, 13, 221], [13, 220, 13, 222], [13, 221, 13, 223], [13, 222, 26, 223], [26, 224, 13, 225], [13, 224, 13, 226], [13, 225, 13, 227], [13, 226, 13, 228], [13, 227, 13, 229], [13, 228, 13, 230], [13, 229, 13, 231], [13, 230, 13, 232], [13, 231, 13, 233], [13, 232, 13, 234], [13, 233, 13, 235], [13, 234, 13, 236], [13, 235, 13, 237], [13, 236, 13, 238], [13, 237, 13, 239], [13, 238, 13, 240], [13, 239, 13, 241], [13, 240, 13, 242], [13, 241, 13, 243], [13, 242, 13, 244], [13, 243, -1, -1], [-1, -1, 13, 246], [13, 245, 13, 247], [13, 246, 13, 248], [13, 247, 13, 249], [13, 248, 13, 250], [13, 249, 13, 251], [13, 250, 13, 252], [13, 251, 13, 253], [13, 252, 13, 254], [13, 253, 13, 255], [13, 254, 13, 256], [13, 255, 13, 257], [13, 256, 13, 258], [13, 257, 13, 7], [-1, -1, -1, -1], [-1, -1, -1, -1], [-1, -1, -1, -1], [-1, -1, -1, -1], [-1, -1, -1, -1], [-1, -1, -1, -1], [-1, -1, -1, -1], [-1, -1, -1, -1], [-1, -1, -1, -1], [-1, -1, -1, -1], [-1, -1, -1, -1], [-1, -1, -1, -1], [-1, -1, -1, -1], [-1, -1, -1, -1]], 'skip': [0, 0, 0, 0, 0, 0, 0, 0, 0, 0, -1, 0, 0, 0, 0, 0, 0, 0, 0, 0, 0, 0, 0, 0, 0, 0, 0, 0, 0, 0, 0, -1, 0, 0, 0, 0, 0, 0, 0, 0, 0, 0, 0, 0, 0, 0, 0, 0, 0, 0, 0, 0, -1, 0, 0, 0, 0, 0, 0, 0, 0, 0, 0, 0, 0, 0, 0, 0, 0, 0, 0, 0, 0, -1, 0, 0, 0, 0, 0, 0, 0, 0, 0, 0, 0, 0, 0, 0, 0, 0, 0, 0, 0, 0, -1, 0, 0, 0, 0, 0, 0, 0, 0, 0, 0, 0, 0, 0, 0, 0, 0, 0, 0, 0, 0, -1, 0, 0, 0, 0, 0, 0, 0, 0, 0, 0, 0, 0, 0, 0, 0, 0, 0, 0, 0, 0, -1, 0, 0, 0, 0, 0, 0, 0, 0, 0, 0, 0, 0, 0, 0, 0, 0, 0, 0, 0, 0, -1, 0, 0, 0, 0, 0, 0, 0, 0, 0, 0, 0, 0, 0, 0, 0, 0, 0, 0, 0, 0, -1, 0, 0, 0, 0, 0, 0, 0, 0, 0, 0, 0, 0, 0, 0, 0, 0, 0, 0, 0, 0, -1, 0, 0, 0, 0, 0, 0, 0, 0, 0, 0, 0, 0, 0, 0, 0, 0, 0, 0, 0, 0, -1, 0, 0, 0, 0, 0, 0, 0, 0, 0, 0, 0, 0, 0, 0, 0, 0, 0, 0, 0, 0, -1, 0, 0, 0, 0, 0, 0, 0, 0, 0, 0, 0, 0, 0, 0, 0, 0, 0, 0, 0, 0, 0, 0, 0, 0, 0, 0, 0, 0, 0, 0, 0], 'scaf': [[-1, -1, -1, -1], [-1, -1, -1, -1], [-1, -1, -1, -1], [-1, -1, -1, -1], [-1, -1, -1, -1], [-1, -1, -1, -1], [-1, -1, -1, -1], [13, 8, 13, 258], [13, 9, 13, 7], [13, 10, 13, 8], [13, 11, 13, 9], [13, 12, 13, 10], [13, 13, 13, 11], [13, 14, 13, 12], [13, 15, 13, 13], [24, 15, 13, 14], [13, 17, 24, 16], [13, 18, 13, 16], [13, 19, 13, 17], [13, 20, 13, 18], [13, 21, 13, 19], [13, 22, 13, 20], [28, 22, 13, 21], [13, 24, 28, 23], [13, 25, 13, 23], [13, 26, 13, 24], [13, 27, 13, 25], [13, 28, 13, 26], [13, 29, 13, 27], [13, 30, 13, 28], [13, 31, 13, 29], [13, 32, 13, 30], [13, 33, 13, 31], [13, 34, 13, 32], [13, 35, 13, 33], [13, 36, 13, 34], [24, 36, 13, 35], [13, 38, 24, 37], [13, 39, 13, 37], [13, 40, 13, 38], [13, 41, 13, 39], [13, 42, 13, 40], [13, 43, 13, 41], [28, 43, 13, 42], [13, 45, 28, 44], [13, 46, 13, 44], [13, 47, 13, 45], [13, 48, 13, 46], [13, 49, 13, 47], [13, 50, 13, 48], [13, 51, 13, 49], [13, 52, 13, 50], [13, 53, 13, 51], [13, 54, 13, 52], [13, 55, 13, 53], [13, 56, 13, 54], [13, 57, 13, 55], [24, 57, 13, 56], [13, 59, 24, 58], [13, 60, 13, 58], [13, 61, 13, 59], [13, 62, 13, 60], [13, 63, 13, 61], [13, 64, 13, 62], [28, 64, 13, 63], [13, 66, 28, 65], [13, 67, 13, 65], [13, 68, 13, 66], [13, 69, 13, 67], [13, 70, 13, 68], [13, 71, 13, 69], [13, 72, 13, 70], [13, 73, 13, 71], [13, 74, 13, 72], [13, 75, 13, 73], [13, 76, 13, 74], [13, 77, 13, 75], [13, 78, 13, 76], [24, 78, 13, 77], [13, 80, 24, 79], [13, 81, 13, 79], [13, 82, 13, 80], [13, 83, 13, 81], [13, 84, 13, 82], [13, 85, 13, 83], [28, 85, 13, 84], [13, 87, 28, 86], [13, 88, 13, 86], [13, 89, 13, 87], [13, 90, 13, 88], [13, 91, 13, 89], [13, 92, 13, 90], [13, 93, 13, 91], [13, 94, 13, 92], [13, 95, 13, 93], [13, 96, 13, 94], [13, 97, 13, 95], [13, 98, 13, 96], [13, 99, 13, 97], [24, 99, 13, 98], [13, 101, 24, 100], [13, 102, 13, 100], [13, 103, 13, 101], [13, 104, 13, 102], [13, 105, 13, 103], [13, 106, 13, 104], [28, 106, 13, 105], [13, 108, 28, 107], [13, 109, 13, 107], [13, 110, 13, 108], [13, 111, 13, 109], [13, 112, 13, 110], [13, 113, 13, 111], [13, 114, 13, 112], [13, 115, 13, 113], [13, 116, 13, 114], [13, 117, 13, 115], [13, 118, 13, 116], [13, 119, 13, 117], [13, 120, 13, 118], [24, 120, 13, 119], [13, 122, 24, 121], [13, 123, 13, 121], [13, 124, 13, 122], [13, 125, 13, 123], [13, 126, 13, 124], [13, 127, 13, 125], [28, 127, 13, 126], [13, 129, 28, 128], [13, 130, 13, 128], [13, 131, 13, 129], [13, 132, 13, 130], [13, 133, 13, 131], [13, 134, 13, 132], [13, 135, 13, 133], [13, 136, 13, 134], [13, 137, 13, 135], [13, 138, 13, 136], [13, 139, 13, 137], [13, 140, 13, 138], [13, 141, 13, 139], [24, 141, 13, 140], [13, 143, 24, 142], [13, 144, 13, 142], [13, 145, 13, 143], [13, 146, 13, 144], [13, 147, 13, 145], [13, 148, 13, 146], [28, 148, 13, 147], [13, 150, 28, 149], [13, 151, 13, 149], [13, 152, 13, 150], [13, 153, 13, 151], [13, 154, 13, 152], [13, 155, 13, 153], [13, 156, 13, 154], [13, 157, 13, 155], [13, 158, 13, 156], [13, 159, 13, 157], [13, 160, 13, 158], [13, 161, 13, 159], [13, 162, 13, 160], [24, 162, 13, 161], [13, 164, 24, 163], [13, 165, 13, 163], [13, 166, 13, 164], [13, 167, 13, 165], [13, 168, 13, 166], [13, 169, 13, 167], [28, 169, 13, 168], [13, 171, 28, 170], [13, 172, 13, 170], [13, 173, 13, 171], [13, 174, 13, 172], [13, 175, 13, 173], [13, 176, 13, 174], [13, 177, 13, 175], [13, 178, 13, 176], [13, 179, 13, 177], [13, 180, 13, 178], [13, 181, 13, 179], [13, 182, 13, 180], [13, 183, 13, 181], [24, 183, 13, 182], [13, 185, 24, 184], [13, 186, 13, 184], [13, 187, 13, 185], [13, 188, 13, 186], [13, 189, 13, 187], [13, 190, 13, 188], [28, 190, 13, 189], [13, 192, 28, 191], [13, 193, 13, 191], [13, 194, 13, 192], [13, 195, 13, 193], [13, 196, 13, 194], [13, 197, 13, 195], [13, 198, 13, 196], [13, 199, 13, 197], [13, 200, 13, 198], [13, 201, 13, 199], [13, 202, 13, 200], [13, 203, 13, 201], [13, 204, 13, 202], [24, 204, 13, 203], [13, 206, 24, 205], [13, 207, 13, 205], [13, 208, 13, 206], [13, 209, 13, 207], [13, 210, 13, 208], [13, 211, 13, 209], [28, 211, 13, 210], [13, 213, 28, 212], [13, 214, 13, 212], [13, 215, 13, 213], [13, 216, 13, 214], [13, 217, 13, 215], [13, 218, 13, 216], [13, 219, 13, 217], [13, 220, 13, 218], [13, 221, 13, 219], [13, 222, 13, 220], [13, 223, 13, 221], [13, 224, 13, 222], [13, 225, 13, 223], [24, 225, 13, 224], [13, 227, 24, 226], [13, 228, 13, 226], [13, 229, 13, 227], [13, 230, 13, 228], [13, 231, 13, 229], [13, 232, 13, 230], [28, 232, 13, 231], [13, 234, 28, 233], [13, 235, 13, 233], [13, 236, 13, 234], [13, 237, 13, 235], [13, 238, 13, 236], [13, 239, 13, 237], [13, 240, 13, 238], [13, 241, 13, 239], [13, 242, 13, 240], [13, 243, 13, 241], [13, 244, 13, 242], [13, 245, 13, 243], [13, 246, 13, 244], [24, 246, 13, 245], [13, 248, 24, 247], [13, 249, 13, 247], [13, 250, 13, 248], [13, 251, 13, 249], [13, 252, 13, 250], [13, 253, 13, 251], [28, 253, 13, 252], [13, 255, 28, 254], [13, 256, 13, 254], [13, 257, 13, 255], [13, 258, 13, 256], [13, 7, 13, 257], [-1, -1, -1, -1], [-1, -1, -1, -1], [-1, -1, -1, -1], [-1, -1, -1, -1], [-1, -1, -1, -1], [-1, -1, -1, -1], [-1, -1, -1, -1], [-1, -1, -1, -1], [-1, -1, -1, -1], [-1, -1, -1, -1], [-1, -1, -1, -1], [-1, -1, -1, -1], [-1, -1, -1, -1], [-1, -1, -1, -1]], 'stapLoop': [], 'scafLoop': [], 'loop': [0, 0, 0, 0, 0, 0, 0, 0, 0, 0, 0, 0, 0, 0, 0, 0, 0, 0, 0, 0, 0, 0, 0, 0, 0, 0, 0, 0, 0, 0, 0, 0, 0, 0, 0, 0, 0, 0, 0, 0, 0, 0, 0, 0, 0, 0, 0, 0, 0, 0, 0, 0, 0, 0, 0, 0, 0, 0, 0, 0, 0, 0, 0, 0, 0, 0, 0, 0, 0, 0, 0, 0, 0, 0, 0, 0, 0, 0, 0, 0, 0, 0, 0, 0, 0, 0, 0, 0, 0, 0, 0, 0, 0, 0, 0, 0, 0, 0, 0, 0, 0, 0, 0, 0, 0, 0, 0, 0, 0, 0, 0, 0, 0, 0, 0, 0, 0, 0, 0, 0, 0, 0, 0, 0, 0, 0, 0, 0, 0, 0, 0, 0, 0, 0, 0, 0, 0, 0, 0, 0, 0, 0, 0, 0, 0, 0, 0, 0, 0, 0, 0, 0, 0, 0, 0, 0, 0, 0, 0, 0, 0, 0, 0, 0, 0, 0, 0, 0, 0, 0, 0, 0, 0, 0, 0, 0, 0, 0, 0, 0, 0, 0, 0, 0, 0, 0, 0, 0, 0, 0, 0, 0, 0, 0, 0, 0, 0, 0, 0, 0, 0, 0, 0, 0, 0, 0, 0, 0, 0, 0, 0, 0, 0, 0, 0, 0, 0, 0, 0, 0, 0, 0, 0, 0, 0, 0, 0, 0, 0, 0, 0, 0, 0, 0, 0, 0, 0, 0, 0, 0, 0, 0, 0, 0, 0, 0, 0, 0, 0, 0, 0, 0, 0, 0, 0, 0, 0, 0, 0, 0, 0, 0, 0, 0, 0, 0, 0, 0, 0, 0, 0, 0, 0], 'row': 11}, {'col': 17, 'stap_colors': [[34, 16225054], [76, 16225054], [118, 16225054], [160, 16225054], [202, 16225054], [244, 16225054], [34, 16225054], [76, 16225054], [118, 16225054], [160, 16225054], [202, 16225054], [244, 16225054]], 'num': 28, 'stap': [[-1, -1, -1, -1], [-1, -1, -1, -1], [-1, -1, -1, -1], [-1, -1, -1, -1], [-1, -1, -1, -1], [-1, -1, -1, -1], [-1, -1, -1, -1], [28, 8, 28, 258], [28, 9, 28, 7], [28, 10, 28, 8], [28, 11, 28, 9], [28, 12, 28, 10], [28, 13, 28, 11], [28, 14, 28, 12], [28, 15, 28, 13], [28, 16, 28, 14], [28, 17, 28, 15], [28, 18, 28, 16], [28, 19, 28, 17], [28, 20, 28, 18], [28, 21, 28, 19], [28, 22, 28, 20], [28, 23, 28, 21], [28, 24, 28, 22], [28, 25, 28, 23], [28, 26, 28, 24], [28, 27, 28, 25], [28, 28, 28, 26], [28, 29, 28, 27], [28, 30, 28, 28], [28, 31, 28, 29], [28, 32, 28, 30], [28, 33, 28, 31], [28, 34, 28, 32], [-1, -1, 28, 33], [28, 36, -1, -1], [28, 37, 28, 35], [28, 38, 28, 36], [28, 39, 28, 37], [28, 40, 28, 38], [28, 41, 28, 39], [28, 42, 28, 40], [28, 43, 28, 41], [28, 44, 28, 42], [28, 45, 28, 43], [28, 46, 28, 44], [28, 47, 28, 45], [28, 48, 28, 46], [28, 49, 28, 47], [28, 50, 28, 48], [28, 51, 28, 49], [28, 52, 28, 50], [28, 53, 28, 51], [28, 54, 28, 52], [28, 55, 28, 53], [28, 56, 28, 54], [28, 57, 28, 55], [28, 58, 28, 56], [28, 59, 28, 57], [28, 60, 28, 58], [28, 61, 28, 59], [28, 62, 28, 60], [28, 63, 28, 61], [28, 64, 28, 62], [28, 65, 28, 63], [28, 66, 28, 64], [28, 67, 28, 65], [28, 68, 28, 66], [28, 69, 28, 67], [28, 70, 28, 68], [28, 71, 28, 69], [28, 72, 28, 70], [28, 73, 28, 71], [28, 74, 28, 72], [28, 75, 28, 73], [28, 76, 28, 74], [-1, -1, 28, 75], [28, 78, -1, -1], [28, 79, 28, 77], [28, 80, 28, 78], [28, 81, 28, 79], [28, 82, 28, 80], [28, 83, 28, 81], [28, 84, 28, 82], [28, 85, 28, 83], [28, 86, 28, 84], [28, 87, 28, 85], [28, 88, 28, 86], [28, 89, 28, 87], [28, 90, 28, 88], [28, 91, 28, 89], [28, 92, 28, 90], [28, 93, 28, 91], [28, 94, 28, 92], [28, 95, 28, 93], [28, 96, 28, 94], [28, 97, 28, 95], [28, 98, 28, 96], [28, 99, 28, 97], [28, 100, 28, 98], [28, 101, 28, 99], [28, 102, 28, 100], [28, 103, 28, 101], [28, 104, 28, 102], [28, 105, 28, 103], [28, 106, 28, 104], [28, 107, 28, 105], [28, 108, 28, 106], [28, 109, 28, 107], [28, 110, 28, 108], [28, 111, 28, 109], [28, 112, 28, 110], [28, 113, 28, 111], [28, 114, 28, 112], [28, 115, 28, 113], [28, 116, 28, 114], [28, 117, 28, 115], [28, 118, 28, 116], [-1, -1, 28, 117], [28, 120, -1, -1], [28, 121, 28, 119], [28, 122, 28, 120], [28, 123, 28, 121], [28, 124, 28, 122], [28, 125, 28, 123], [28, 126, 28, 124], [28, 127, 28, 125], [28, 128, 28, 126], [28, 129, 28, 127], [28, 130, 28, 128], [28, 131, 28, 129], [28, 132, 28, 130], [28, 133, 28, 131], [28, 134, 28, 132], [28, 135, 28, 133], [28, 136, 28, 134], [28, 137, 28, 135], [28, 138, 28, 136], [28, 139, 28, 137], [28, 140, 28, 138], [28, 141, 28, 139], [28, 142, 28, 140], [28, 143, 28, 141], [28, 144, 28, 142], [28, 145, 28, 143], [28, 146, 28, 144], [28, 147, 28, 145], [28, 148, 28, 146], [28, 149, 28, 147], [28, 150, 28, 148], [28, 151, 28, 149], [28, 152, 28, 150], [28, 153, 28, 151], [28, 154, 28, 152], [28, 155, 28, 153], [28, 156, 28, 154], [28, 157, 28, 155], [28, 158, 28, 156], [28, 159, 28, 157], [28, 160, 28, 158], [-1, -1, 28, 159], [28, 162, -1, -1], [28, 163, 28, 161], [28, 164, 28, 162], [28, 165, 28, 163], [28, 166, 28, 164], [28, 167, 28, 165], [28, 168, 28, 166], [28, 169, 28, 167], [28, 170, 28, 168], [28, 171, 28, 169], [28, 172, 28, 170], [28, 173, 28, 171], [28, 174, 28, 172], [28, 175, 28, 173], [28, 176, 28, 174], [28, 177, 28, 175], [28, 178, 28, 176], [28, 179, 28, 177], [28, 180, 28, 178], [28, 181, 28, 179], [28, 182, 28, 180], [28, 183, 28, 181], [28, 184, 28, 182], [28, 185, 28, 183], [28, 186, 28, 184], [28, 187, 28, 185], [28, 188, 28, 186], [28, 189, 28, 187], [28, 190, 28, 188], [28, 191, 28, 189], [28, 192, 28, 190], [28, 193, 28, 191], [28, 194, 28, 192], [28, 195, 28, 193], [28, 196, 28, 194], [28, 197, 28, 195], [28, 198, 28, 196], [28, 199, 28, 197], [28, 200, 28, 198], [28, 201, 28, 199], [28, 202, 28, 200], [-1, -1, 28, 201], [28, 204, -1, -1], [28, 205, 28, 203], [28, 206, 28, 204], [28, 207, 28, 205], [28, 208, 28, 206], [28, 209, 28, 207], [28, 210, 28, 208], [28, 211, 28, 209], [28, 212, 28, 210], [28, 213, 28, 211], [28, 214, 28, 212], [28, 215, 28, 213], [28, 216, 28, 214], [28, 217, 28, 215], [28, 218, 28, 216], [28, 219, 28, 217], [28, 220, 28, 218], [28, 221, 28, 219], [28, 222, 28, 220], [28, 223, 28, 221], [28, 224, 28, 222], [28, 225, 28, 223], [28, 226, 28, 224], [28, 227, 28, 225], [28, 228, 28, 226], [28, 229, 28, 227], [28, 230, 28, 228], [28, 231, 28, 229], [28, 232, 28, 230], [28, 233, 28, 231], [28, 234, 28, 232], [28, 235, 28, 233], [28, 236, 28, 234], [28, 237, 28, 235], [28, 238, 28, 236], [28, 239, 28, 237], [28, 240, 28, 238], [28, 241, 28, 239], [28, 242, 28, 240], [28, 243, 28, 241], [28, 244, 28, 242], [-1, -1, 28, 243], [28, 246, -1, -1], [28, 247, 28, 245], [28, 248, 28, 246], [28, 249, 28, 247], [28, 250, 28, 248], [28, 251, 28, 249], [28, 252, 28, 250], [28, 253, 28, 251], [28, 254, 28, 252], [28, 255, 28, 253], [28, 256, 28, 254], [28, 257, 28, 255], [28, 258, 28, 256], [28, 7, 28, 257], [-1, -1, -1, -1], [-1, -1, -1, -1], [-1, -1, -1, -1], [-1, -1, -1, -1], [-1, -1, -1, -1], [-1, -1, -1, -1], [-1, -1, -1, -1], [-1, -1, -1, -1], [-1, -1, -1, -1], [-1, -1, -1, -1], [-1, -1, -1, -1], [-1, -1, -1, -1], [-1, -1, -1, -1], [-1, -1, -1, -1]], 'skip': [0, 0, 0, 0, 0, 0, 0, 0, 0, 0, 0, 0, 0, 0, 0, 0, 0, 0, 0, 0, 0, 0, 0, 0, 0, 0, 0, 0, 0, 0, 0, 0, 0, 0, 0, 0, 0, 0, 0, 0, 0, 0, 0, 0, 0, 0, 0, 0, 0, 0, 0, 0, 0, 0, 0, 0, 0, 0, 0, 0, 0, 0, 0, 0, 0, 0, 0, 0, 0, 0, 0, 0, 0, 0, 0, 0, 0, 0, 0, 0, 0, 0, 0, 0, 0, 0, 0, 0, 0, 0, 0, 0, 0, 0, 0, 0, 0, 0, 0, 0, 0, 0, 0, 0, 0, 0, 0, 0, 0, 0, 0, 0, 0, 0, 0, 0, 0, 0, 0, 0, 0, 0, 0, 0, 0, 0, 0, 0, 0, 0, 0, 0, 0, 0, 0, 0, 0, 0, 0, 0, 0, 0, 0, 0, 0, 0, 0, 0, 0, 0, 0, 0, 0, 0, 0, 0, 0, 0, 0, 0, 0, 0, 0, 0, 0, 0, 0, 0, 0, 0, 0, 0, 0, 0, 0, 0, 0, 0, 0, 0, 0, 0, 0, 0, 0, 0, 0, 0, 0, 0, 0, 0, 0, 0, 0, 0, 0, 0, 0, 0, 0, 0, 0, 0, 0, 0, 0, 0, 0, 0, 0, 0, 0, 0, 0, 0, 0, 0, 0, 0, 0, 0, 0, 0, 0, 0, 0, 0, 0, 0, 0, 0, 0, 0, 0, 0, 0, 0, 0, 0, 0, 0, 0, 0, 0, 0, 0, 0, 0, 0, 0, 0, 0, 0, 0, 0, 0, 0, 0, 0, 0, 0, 0, 0, 0, 0, 0, 0, 0, 0, 0, 0, 0], 'scaf': [[-1, -1, -1, -1], [-1, -1, -1, -1], [-1, -1, -1, -1], [-1, -1, -1, -1], [-1, -1, -1, -1], [-1, -1, -1, -1], [-1, -1, -1, -1], [28, 258, 28, 8], [28, 7, 28, 9], [28, 8, 28, 10], [28, 9, 28, 11], [28, 10, 28, 12], [28, 11, 28, 13], [28, 12, 28, 14], [28, 13, 28, 15], [28, 14, 15, 15], [15, 16, 28, 17], [28, 16, 28, 18], [28, 17, 28, 19], [28, 18, 28, 20], [28, 19, 28, 21], [28, 20, 28, 22], [28, 21, 13, 22], [13, 23, 28, 24], [28, 23, 28, 25], [28, 24, 28, 26], [28, 25, 28, 27], [28, 26, 28, 28], [28, 27, 28, 29], [28, 28, 28, 30], [28, 29, 28, 31], [28, 30, 28, 32], [28, 31, 28, 33], [28, 32, 28, 34], [28, 33, 28, 35], [28, 34, 28, 36], [28, 35, 15, 36], [15, 37, 28, 38], [28, 37, 28, 39], [28, 38, 28, 40], [28, 39, 28, 41], [28, 40, 28, 42], [28, 41, 28, 43], [28, 42, 13, 43], [13, 44, 28, 45], [28, 44, 28, 46], [28, 45, 28, 47], [28, 46, 28, 48], [28, 47, 28, 49], [28, 48, 28, 50], [28, 49, 28, 51], [28, 50, 28, 52], [28, 51, 28, 53], [28, 52, 28, 54], [28, 53, 28, 55], [28, 54, 28, 56], [28, 55, 28, 57], [28, 56, 15, 57], [15, 58, 28, 59], [28, 58, 28, 60], [28, 59, 28, 61], [28, 60, 28, 62], [28, 61, 28, 63], [28, 62, 28, 64], [28, 63, 13, 64], [13, 65, 28, 66], [28, 65, 28, 67], [28, 66, 28, 68], [28, 67, 28, 69], [28, 68, 28, 70], [28, 69, 28, 71], [28, 70, 17, 71], [17, 72, 28, 73], [28, 72, 28, 74], [28, 73, 28, 75], [28, 74, 28, 76], [28, 75, 28, 77], [28, 76, 28, 78], [28, 77, 15, 78], [15, 79, 28, 80], [28, 79, 28, 81], [28, 80, 28, 82], [28, 81, 28, 83], [28, 82, 28, 84], [28, 83, 28, 85], [28, 84, 13, 85], [13, 86, 28, 87], [28, 86, 28, 88], [28, 87, 28, 89], [28, 88, 28, 90], [28, 89, 28, 91], [28, 90, 28, 92], [28, 91, 28, 93], [28, 92, 28, 94], [28, 93, 28, 95], [28, 94, 28, 96], [28, 95, 28, 97], [28, 96, 28, 98], [28, 97, 28, 99], [28, 98, 15, 99], [15, 100, 28, 101], [28, 100, 28, 102], [28, 101, 28, 103], [28, 102, 28, 104], [28, 103, 28, 105], [28, 104, 28, 106], [28, 105, 13, 106], [13, 107, 28, 108], [28, 107, 28, 109], [28, 108, 28, 110], [28, 109, 28, 111], [28, 110, 28, 112], [28, 111, 28, 113], [28, 112, 28, 114], [28, 113, 28, 115], [28, 114, 28, 116], [28, 115, 28, 117], [28, 116, 28, 118], [28, 117, 28, 119], [28, 118, 28, 120], [28, 119, 15, 120], [15, 121, 28, 122], [28, 121, 28, 123], [28, 122, 28, 124], [28, 123, 28, 125], [28, 124, 28, 126], [28, 125, 28, 127], [28, 126, 13, 127], [13, 128, 28, 129], [28, 128, 28, 130], [28, 129, 28, 131], [28, 130, 28, 132], [28, 131, 28, 133], [28, 132, 28, 134], [28, 133, 28, 135], [28, 134, 28, 136], [28, 135, 28, 137], [28, 136, 28, 138], [28, 137, 28, 139], [28, 138, 28, 140], [28, 139, 28, 141], [28, 140, 15, 141], [15, 142, 28, 143], [28, 142, 28, 144], [28, 143, 28, 145], [28, 144, 28, 146], [28, 145, 28, 147], [28, 146, 28, 148], [28, 147, 13, 148], [13, 149, 28, 150], [28, 149, 28, 151], [28, 150, 28, 152], [28, 151, 28, 153], [28, 152, 28, 154], [28, 153, 28, 155], [28, 154, 28, 156], [28, 155, 28, 157], [28, 156, 28, 158], [28, 157, 28, 159], [28, 158, 28, 160], [28, 159, 28, 161], [28, 160, 28, 162], [28, 161, 15, 162], [15, 163, 28, 164], [28, 163, 28, 165], [28, 164, 28, 166], [28, 165, 28, 167], [28, 166, 28, 168], [28, 167, 28, 169], [28, 168, 13, 169], [13, 170, 28, 171], [28, 170, 28, 172], [28, 171, 28, 173], [28, 172, 28, 174], [28, 173, 28, 175], [28, 174, 28, 176], [28, 175, 28, 177], [28, 176, 28, 178], [28, 177, 28, 179], [28, 178, 28, 180], [28, 179, 28, 181], [28, 180, 28, 182], [28, 181, 28, 183], [28, 182, 15, 183], [15, 184, 28, 185], [28, 184, 28, 186], [28, 185, 28, 187], [28, 186, 28, 188], [28, 187, 28, 189], [28, 188, 28, 190], [28, 189, 13, 190], [13, 191, 28, 192], [28, 191, 28, 193], [28, 192, 28, 194], [28, 193, 28, 195], [28, 194, 28, 196], [28, 195, 28, 197], [28, 196, 28, 198], [28, 197, 28, 199], [28, 198, 28, 200], [28, 199, 28, 201], [28, 200, 28, 202], [28, 201, 28, 203], [28, 202, 28, 204], [28, 203, 15, 204], [15, 205, 28, 206], [28, 205, 28, 207], [28, 206, 28, 208], [28, 207, 28, 209], [28, 208, 28, 210], [28, 209, 28, 211], [28, 210, 13, 211], [13, 212, 28, 213], [28, 212, 28, 214], [28, 213, 28, 215], [28, 214, 28, 216], [28, 215, 28, 217], [28, 216, 28, 218], [28, 217, 28, 219], [28, 218, 28, 220], [28, 219, 28, 221], [28, 220, 28, 222], [28, 221, 28, 223], [28, 222, 28, 224], [28, 223, 28, 225], [28, 224, 15, 225], [15, 226, 28, 227], [28, 226, 28, 228], [28, 227, 28, 229], [28, 228, 28, 230], [28, 229, 28, 231], [28, 230, 28, 232], [28, 231, 13, 232], [13, 233, 28, 234], [28, 233, 28, 235], [28, 234, 28, 236], [28, 235, 28, 237], [28, 236, 28, 238], [28, 237, 28, 239], [28, 238, 28, 240], [28, 239, 28, 241], [28, 240, 28, 242], [28, 241, 28, 243], [28, 242, 28, 244], [28, 243, 28, 245], [28, 244, 28, 246], [28, 245, 15, 246], [15, 247, 28, 248], [28, 247, 28, 249], [28, 248, 28, 250], [28, 249, 28, 251], [28, 250, 28, 252], [28, 251, 28, 253], [28, 252, 13, 253], [13, 254, 28, 255], [28, 254, 28, 256], [28, 255, 28, 257], [28, 256, 28, 258], [28, 257, 28, 7], [-1, -1, -1, -1], [-1, -1, -1, -1], [-1, -1, -1, -1], [-1, -1, -1, -1], [-1, -1, -1, -1], [-1, -1, -1, -1], [-1, -1, -1, -1], [-1, -1, -1, -1], [-1, -1, -1, -1], [-1, -1, -1, -1], [-1, -1, -1, -1], [-1, -1, -1, -1], [-1, -1, -1, -1], [-1, -1, -1, -1]], 'stapLoop': [], 'scafLoop': [], 'loop': [0, 0, 0, 0, 0, 0, 0, 0, 0, 0, 1, 0, 0, 0, 0, 0, 0, 0, 0, 0, 0, 0, 0, 0, 1, 0, 0, 0, 0, 0, 0, 0, 0, 0, 0, 0, 0, 0, 1, 0, 0, 0, 0, 0, 0, 0, 0, 0, 0, 0, 0, 0, 1, 0, 0, 0, 0, 0, 0, 0, 0, 0, 0, 0, 0, 0, 1, 0, 0, 0, 0, 0, 0, 0, 0, 0, 0, 0, 0, 0, 1, 0, 0, 0, 0, 0, 0, 0, 0, 0, 0, 0, 0, 0, 1, 0, 0, 0, 0, 0, 0, 0, 0, 0, 0, 0, 0, 0, 1, 0, 0, 0, 0, 0, 0, 0, 0, 0, 0, 0, 0, 0, 1, 0, 0, 0, 0, 0, 0, 0, 0, 0, 0, 0, 0, 0, 1, 0, 0, 0, 0, 0, 0, 0, 0, 0, 0, 0, 0, 0, 1, 0, 0, 0, 0, 0, 0, 0, 0, 0, 0, 0, 0, 0, 1, 0, 0, 0, 0, 0, 0, 0, 0, 0, 0, 0, 0, 0, 1, 0, 0, 0, 0, 0, 0, 0, 0, 0, 0, 0, 0, 0, 1, 0, 0, 0, 0, 0, 0, 0, 0, 0, 0, 0, 0, 0, 1, 0, 0, 0, 0, 0, 0, 0, 0, 0, 0, 0, 0, 0, 1, 0, 0, 0, 0, 0, 0, 0, 0, 0, 0, 0, 0, 0, 1, 0, 0, 0, 0, 0, 0, 0, 0, 0, 0, 0, 0, 0, 1, 0, 0, 0, 0, 0, 0, 0, 0, 0, 0, 0, 0, 0, 0, 0, 0, 0, 0, 0, 0, 0, 0, 0, 0], 'row': 11}, {'col': 16, 'stap_colors': [], 'num': 30, 'stap': [[-1, -1, -1, -1], [-1, -1, -1, -1], [-1, -1, -1, -1], [-1, -1, -1, -1], [-1, -1, -1, -1], [-1, -1, -1, -1], [-1, -1, -1, -1], [30, 8, 30, 258], [30, 9, 30, 7], [30, 10, 30, 8], [30, 11, 30, 9], [30, 12, 30, 10], [30, 13, 30, 11], [15, 13, 30, 12], [30, 15, 15, 14], [30, 16, 30, 14], [30, 17, 30, 15], [30, 18, 30, 16], [30, 19, 30, 17], [30, 20, 30, 18], [30, 21, 30, 19], [30, 22, 30, 20], [30, 23, 30, 21], [30, 24, 30, 22], [30, 25, 30, 23], [30, 26, 30, 24], [30, 27, 30, 25], [30, 28, 30, 26], [30, 29, 30, 27], [30, 30, 30, 28], [30, 31, 30, 29], [15, 33, 30, 30], [30, 33, 15, 34], [30, 34, 30, 32], [30, 35, 30, 33], [30, 36, 30, 34], [30, 37, 30, 35], [30, 38, 30, 36], [30, 39, 30, 37], [30, 40, 30, 38], [30, 41, 30, 39], [30, 42, 30, 40], [30, 43, 30, 41], [30, 44, 30, 42], [30, 45, 30, 43], [30, 46, 30, 44], [30, 47, 30, 45], [30, 48, 30, 46], [30, 49, 30, 47], [30, 50, 30, 48], [30, 51, 30, 49], [30, 52, 30, 50], [30, 53, 30, 51], [30, 54, 30, 52], [30, 55, 30, 53], [15, 55, 30, 54], [30, 57, 15, 56], [30, 58, 30, 56], [30, 59, 30, 57], [30, 60, 30, 58], [30, 61, 30, 59], [30, 62, 30, 60], [30, 63, 30, 61], [30, 64, 30, 62], [30, 65, 30, 63], [30, 66, 30, 64], [30, 67, 30, 65], [30, 68, 30, 66], [30, 69, 30, 67], [30, 70, 30, 68], [30, 71, 30, 69], [30, 72, 30, 70], [30, 73, 30, 71], [15, 75, 30, 72], [30, 75, 15, 76], [30, 76, 30, 74], [30, 77, 30, 75], [30, 78, 30, 76], [30, 79, 30, 77], [30, 80, 30, 78], [30, 81, 30, 79], [30, 82, 30, 80], [30, 83, 30, 81], [30, 84, 30, 82], [30, 85, 30, 83], [30, 86, 30, 84], [30, 87, 30, 85], [30, 88, 30, 86], [30, 89, 30, 87], [30, 90, 30, 88], [30, 91, 30, 89], [30, 92, 30, 90], [30, 93, 30, 91], [30, 94, 30, 92], [30, 95, 30, 93], [30, 96, 30, 94], [30, 97, 30, 95], [15, 97, 30, 96], [30, 99, 15, 98], [30, 100, 30, 98], [30, 101, 30, 99], [30, 102, 30, 100], [30, 103, 30, 101], [30, 104, 30, 102], [30, 105, 30, 103], [30, 106, 30, 104], [30, 107, 30, 105], [30, 108, 30, 106], [30, 109, 30, 107], [30, 110, 30, 108], [30, 111, 30, 109], [30, 112, 30, 110], [30, 113, 30, 111], [30, 114, 30, 112], [30, 115, 30, 113], [15, 117, 30, 114], [30, 117, 15, 118], [30, 118, 30, 116], [30, 119, 30, 117], [30, 120, 30, 118], [30, 121, 30, 119], [30, 122, 30, 120], [30, 123, 30, 121], [30, 124, 30, 122], [30, 125, 30, 123], [30, 126, 30, 124], [30, 127, 30, 125], [30, 128, 30, 126], [30, 129, 30, 127], [30, 130, 30, 128], [30, 131, 30, 129], [30, 132, 30, 130], [30, 133, 30, 131], [30, 134, 30, 132], [30, 135, 30, 133], [30, 136, 30, 134], [30, 137, 30, 135], [30, 138, 30, 136], [30, 139, 30, 137], [15, 139, 30, 138], [30, 141, 15, 140], [30, 142, 30, 140], [30, 143, 30, 141], [30, 144, 30, 142], [30, 145, 30, 143], [30, 146, 30, 144], [30, 147, 30, 145], [30, 148, 30, 146], [30, 149, 30, 147], [30, 150, 30, 148], [30, 151, 30, 149], [30, 152, 30, 150], [30, 153, 30, 151], [30, 154, 30, 152], [30, 155, 30, 153], [30, 156, 30, 154], [30, 157, 30, 155], [15, 159, 30, 156], [30, 159, 15, 160], [30, 160, 30, 158], [30, 161, 30, 159], [30, 162, 30, 160], [30, 163, 30, 161], [30, 164, 30, 162], [30, 165, 30, 163], [30, 166, 30, 164], [30, 167, 30, 165], [30, 168, 30, 166], [30, 169, 30, 167], [30, 170, 30, 168], [30, 171, 30, 169], [30, 172, 30, 170], [30, 173, 30, 171], [30, 174, 30, 172], [30, 175, 30, 173], [30, 176, 30, 174], [30, 177, 30, 175], [30, 178, 30, 176], [30, 179, 30, 177], [30, 180, 30, 178], [30, 181, 30, 179], [15, 181, 30, 180], [30, 183, 15, 182], [30, 184, 30, 182], [30, 185, 30, 183], [30, 186, 30, 184], [30, 187, 30, 185], [30, 188, 30, 186], [30, 189, 30, 187], [30, 190, 30, 188], [30, 191, 30, 189], [30, 192, 30, 190], [30, 193, 30, 191], [30, 194, 30, 192], [30, 195, 30, 193], [30, 196, 30, 194], [30, 197, 30, 195], [30, 198, 30, 196], [30, 199, 30, 197], [15, 201, 30, 198], [30, 201, 15, 202], [30, 202, 30, 200], [30, 203, 30, 201], [30, 204, 30, 202], [30, 205, 30, 203], [30, 206, 30, 204], [30, 207, 30, 205], [30, 208, 30, 206], [30, 209, 30, 207], [30, 210, 30, 208], [30, 211, 30, 209], [30, 212, 30, 210], [30, 213, 30, 211], [30, 214, 30, 212], [30, 215, 30, 213], [30, 216, 30, 214], [30, 217, 30, 215], [30, 218, 30, 216], [30, 219, 30, 217], [30, 220, 30, 218], [30, 221, 30, 219], [30, 222, 30, 220], [30, 223, 30, 221], [15, 223, 30, 222], [30, 225, 15, 224], [30, 226, 30, 224], [30, 227, 30, 225], [30, 228, 30, 226], [30, 229, 30, 227], [30, 230, 30, 228], [30, 231, 30, 229], [30, 232, 30, 230], [30, 233, 30, 231], [30, 234, 30, 232], [30, 235, 30, 233], [30, 236, 30, 234], [30, 237, 30, 235], [30, 238, 30, 236], [30, 239, 30, 237], [30, 240, 30, 238], [30, 241, 30, 239], [15, 243, 30, 240], [30, 243, 15, 244], [30, 244, 30, 242], [30, 245, 30, 243], [30, 246, 30, 244], [30, 247, 30, 245], [30, 248, 30, 246], [30, 249, 30, 247], [30, 250, 30, 248], [30, 251, 30, 249], [30, 252, 30, 250], [30, 253, 30, 251], [30, 254, 30, 252], [30, 255, 30, 253], [30, 256, 30, 254], [30, 257, 30, 255], [30, 258, 30, 256], [30, 7, 30, 257], [-1, -1, -1, -1], [-1, -1, -1, -1], [-1, -1, -1, -1], [-1, -1, -1, -1], [-1, -1, -1, -1], [-1, -1, -1, -1], [-1, -1, -1, -1], [-1, -1, -1, -1], [-1, -1, -1, -1], [-1, -1, -1, -1], [-1, -1, -1, -1], [-1, -1, -1, -1], [-1, -1, -1, -1], [-1, -1, -1, -1]], 'skip': [0, 0, 0, 0, 0, 0, 0, 0, 0, -1, 0, 0, 0, 0, 0, 0, -1, 0, -1, 0, 0, 0, 0, -1, 0, -1, 0, 0, 0, 0, -1, 0, 0, 0, 0, 0, 0, -1, 0, -1, 0, 0, 0, 0, -1, 0, -1, 0, 0, 0, 0, -1, 0, 0, 0, 0, 0, 0, -1, 0, -1, 0, 0, 0, 0, -1, 0, -1, 0, 0, 0, 0, -1, 0, 0, 0, 0, 0, 0, -1, 0, -1, 0, 0, 0, 0, -1, 0, -1, 0, 0, 0, 0, -1, 0, 0, 0, 0, 0, 0, -1, 0, -1, 0, 0, 0, 0, -1, 0, -1, 0, 0, 0, 0, -1, 0, 0, 0, 0, 0, 0, -1, 0, -1, 0, 0, 0, 0, -1, 0, -1, 0, 0, 0, 0, -1, 0, 0, 0, 0, 0, 0, -1, 0, -1, 0, 0, 0, 0, -1, 0, -1, 0, 0, 0, 0, -1, 0, 0, 0, 0, 0, 0, -1, 0, -1, 0, 0, 0, 0, -1, 0, -1, 0, 0, 0, 0, -1, 0, 0, 0, 0, 0, 0, -1, 0, -1, 0, 0, 0, 0, -1, 0, -1, 0, 0, 0, 0, -1, 0, 0, 0, 0, 0, 0, -1, 0, -1, 0, 0, 0, 0, -1, 0, -1, 0, 0, 0, 0, -1, 0, 0, 0, 0, 0, 0, -1, 0, -1, 0, 0, 0, 0, -1, 0, -1, 0, 0, 0, 0, -1, 0, 0, 0, 0, 0, 0, -1, 0, -1, 0, 0, 0, 0, -1, 0, -1, 0, 0, 0, 0, 0, 0, 0, 0, 0, 0, 0, 0, 0, 0, 0, 0], 'scaf': [[-1, -1, -1, -1], [-1, -1, -1, -1], [-1, -1, -1, -1], [-1, -1, -1, -1], [-1, -1, -1, -1], [-1, -1, -1, -1], [-1, -1, -1, -1], [30, 258, 30, 8], [30, 7, 30, 9], [30, 8, 30, 10], [30, 9, 30, 11], [30, 10, 30, 12], [30, 11, 30, 13], [30, 12, 30, 14], [30, 13, 30, 15], [30, 14, 30, 16], [30, 15, 30, 17], [30, 16, 30, 18], [30, 17, 30, 19], [30, 18, 30, 20], [30, 19, 30, 21], [30, 20, 30, 22], [30, 21, 30, 23], [30, 22, 30, 24], [30, 23, 30, 25], [30, 24, 30, 26], [30, 25, 30, 27], [30, 26, 30, 28], [30, 27, 30, 29], [30, 28, 30, 30], [30, 29, 30, 31], [30, 30, 30, 32], [30, 31, 30, 33], [30, 32, 30, 34], [30, 33, 30, 35], [30, 34, 30, 36], [30, 35, 30, 37], [30, 36, 30, 38], [30, 37, 30, 39], [30, 38, 30, 40], [30, 39, 30, 41], [30, 40, 30, 42], [30, 41, 30, 43], [30, 42, 30, 44], [30, 43, 30, 45], [30, 44, -1, -1], [-1, -1, 30, 47], [30, 46, 30, 48], [30, 47, 30, 49], [30, 48, 30, 50], [30, 49, 30, 51], [30, 50, 30, 52], [30, 51, 30, 53], [30, 52, 30, 54], [30, 53, 30, 55], [30, 54, 30, 56], [30, 55, 30, 57], [30, 56, 30, 58], [30, 57, 30, 59], [30, 58, 30, 60], [30, 59, 30, 61], [30, 60, 30, 62], [30, 61, 30, 63], [30, 62, 30, 64], [30, 63, 30, 65], [30, 64, 30, 66], [30, 65, 30, 67], [30, 66, 30, 68], [30, 67, 30, 69], [30, 68, 30, 70], [30, 69, 30, 71], [30, 70, 30, 72], [30, 71, 30, 73], [30, 72, 30, 74], [30, 73, 30, 75], [30, 74, 30, 76], [30, 75, 30, 77], [30, 76, 30, 78], [30, 77, 30, 79], [30, 78, 30, 80], [30, 79, 30, 81], [30, 80, 30, 82], [30, 81, 30, 83], [30, 82, 30, 84], [30, 83, 30, 85], [30, 84, 30, 86], [30, 85, 30, 87], [30, 86, -1, -1], [-1, -1, 30, 89], [30, 88, 30, 90], [30, 89, 30, 91], [30, 90, 30, 92], [30, 91, 30, 93], [30, 92, 30, 94], [30, 93, 30, 95], [30, 94, 30, 96], [30, 95, 30, 97], [30, 96, 30, 98], [30, 97, 30, 99], [30, 98, 30, 100], [30, 99, 30, 101], [30, 100, 30, 102], [30, 101, 30, 103], [30, 102, 30, 104], [30, 103, 30, 105], [30, 104, 30, 106], [30, 105, 30, 107], [30, 106, 30, 108], [30, 107, 30, 109], [30, 108, 30, 110], [30, 109, 30, 111], [30, 110, 30, 112], [30, 111, 30, 113], [30, 112, 30, 114], [30, 113, 30, 115], [30, 114, 30, 116], [30, 115, 30, 117], [30, 116, 30, 118], [30, 117, 30, 119], [30, 118, 30, 120], [30, 119, 30, 121], [30, 120, 30, 122], [30, 121, 30, 123], [30, 122, 30, 124], [30, 123, 30, 125], [30, 124, 30, 126], [30, 125, 30, 127], [30, 126, 30, 128], [30, 127, 30, 129], [30, 128, -1, -1], [-1, -1, 30, 131], [30, 130, 30, 132], [30, 131, 30, 133], [30, 132, 30, 134], [30, 133, 30, 135], [30, 134, 30, 136], [30, 135, 30, 137], [30, 136, 30, 138], [30, 137, 30, 139], [30, 138, 30, 140], [30, 139, 30, 141], [30, 140, 30, 142], [30, 141, 30, 143], [30, 142, 30, 144], [30, 143, 30, 145], [30, 144, 30, 146], [30, 145, 30, 147], [30, 146, 30, 148], [30, 147, 30, 149], [30, 148, 30, 150], [30, 149, 30, 151], [30, 150, 30, 152], [30, 151, 30, 153], [30, 152, 30, 154], [30, 153, 30, 155], [30, 154, 30, 156], [30, 155, 30, 157], [30, 156, 30, 158], [30, 157, 30, 159], [30, 158, 30, 160], [30, 159, 30, 161], [30, 160, 30, 162], [30, 161, 30, 163], [30, 162, 30, 164], [30, 163, 30, 165], [30, 164, 30, 166], [30, 165, 30, 167], [30, 166, 30, 168], [30, 167, 30, 169], [30, 168, 30, 170], [30, 169, 30, 171], [30, 170, -1, -1], [-1, -1, 30, 173], [30, 172, 30, 174], [30, 173, 30, 175], [30, 174, 30, 176], [30, 175, 30, 177], [30, 176, 30, 178], [30, 177, 30, 179], [30, 178, 30, 180], [30, 179, 30, 181], [30, 180, 30, 182], [30, 181, 30, 183], [30, 182, 30, 184], [30, 183, 30, 185], [30, 184, 30, 186], [30, 185, 30, 187], [30, 186, 30, 188], [30, 187, 30, 189], [30, 188, 30, 190], [30, 189, 30, 191], [30, 190, 30, 192], [30, 191, 30, 193], [30, 192, 30, 194], [30, 193, 30, 195], [30, 194, 30, 196], [30, 195, 30, 197], [30, 196, 30, 198], [30, 197, 30, 199], [30, 198, 30, 200], [30, 199, 30, 201], [30, 200, 30, 202], [30, 201, 30, 203], [30, 202, 30, 204], [30, 203, 30, 205], [30, 204, 30, 206], [30, 205, 30, 207], [30, 206, 30, 208], [30, 207, 30, 209], [30, 208, 30, 210], [30, 209, 30, 211], [30, 210, 30, 212], [30, 211, 30, 213], [30, 212, -1, -1], [-1, -1, 30, 215], [30, 214, 30, 216], [30, 215, 30, 217], [30, 216, 30, 218], [30, 217, 30, 219], [30, 218, 30, 220], [30, 219, 30, 221], [30, 220, 30, 222], [30, 221, 30, 223], [30, 222, 30, 224], [30, 223, 30, 225], [30, 224, 30, 226], [30, 225, 30, 227], [30, 226, 30, 228], [30, 227, 30, 229], [30, 228, 30, 230], [30, 229, 30, 231], [30, 230, 30, 232], [30, 231, 30, 233], [30, 232, 30, 234], [30, 233, 30, 235], [30, 234, 30, 236], [30, 235, 30, 237], [30, 236, 30, 238], [30, 237, 30, 239], [30, 238, 30, 240], [30, 239, 30, 241], [30, 240, 30, 242], [30, 241, 30, 243], [30, 242, 30, 244], [30, 243, 30, 245], [30, 244, 30, 246], [30, 245, 30, 247], [30, 246, 30, 248], [30, 247, 30, 249], [30, 248, 30, 250], [30, 249, 30, 251], [30, 250, 30, 252], [30, 251, 30, 253], [30, 252, 30, 254], [30, 253, 30, 255], [30, 254, -1, -1], [-1, -1, 30, 257], [30, 256, 30, 258], [30, 257, 30, 7], [-1, -1, -1, -1], [-1, -1, -1, -1], [-1, -1, -1, -1], [-1, -1, -1, -1], [-1, -1, -1, -1], [-1, -1, -1, -1], [-1, -1, -1, -1], [-1, -1, -1, -1], [-1, -1, -1, -1], [-1, -1, -1, -1], [-1, -1, -1, -1], [-1, -1, -1, -1], [-1, -1, -1, -1], [-1, -1, -1, -1]], 'stapLoop': [], 'scafLoop': [], 'loop': [0, 0, 0, 0, 0, 0, 0, 0, 0, 0, 0, 0, 0, 0, 0, 0, 0, 0, 0, 0, 0, 0, 0, 0, 0, 0, 0, 0, 0, 0, 0, 0, 0, 0, 0, 0, 0, 0, 0, 0, 0, 0, 0, 0, 0, 0, 0, 0, 0, 0, 0, 0, 0, 0, 0, 0, 0, 0, 0, 0, 0, 0, 0, 0, 0, 0, 0, 0, 0, 0, 0, 0, 0, 0, 0, 0, 0, 0, 0, 0, 0, 0, 0, 0, 0, 0, 0, 0, 0, 0, 0, 0, 0, 0, 0, 0, 0, 0, 0, 0, 0, 0, 0, 0, 0, 0, 0, 0, 0, 0, 0, 0, 0, 0, 0, 0, 0, 0, 0, 0, 0, 0, 0, 0, 0, 0, 0, 0, 0, 0, 0, 0, 0, 0, 0, 0, 0, 0, 0, 0, 0, 0, 0, 0, 0, 0, 0, 0, 0, 0, 0, 0, 0, 0, 0, 0, 0, 0, 0, 0, 0, 0, 0, 0, 0, 0, 0, 0, 0, 0, 0, 0, 0, 0, 0, 0, 0, 0, 0, 0, 0, 0, 0, 0, 0, 0, 0, 0, 0, 0, 0, 0, 0, 0, 0, 0, 0, 0, 0, 0, 0, 0, 0, 0, 0, 0, 0, 0, 0, 0, 0, 0, 0, 0, 0, 0, 0, 0, 0, 0, 0, 0, 0, 0, 0, 0, 0, 0, 0, 0, 0, 0, 0, 0, 0, 0, 0, 0, 0, 0, 0, 0, 0, 0, 0, 0, 0, 0, 0, 0, 0, 0, 0, 0, 0, 0, 0, 0, 0, 0, 0, 0, 0, 0, 0, 0, 0, 0, 0, 0, 0, 0, 0], 'row': 12}, {'col': 16, 'stap_colors': [[7, 13369344], [28, 13369344], [49, 13369344], [70, 13369344], [91, 13369344], [112, 13369344], [133, 13369344], [154, 13369344], [175, 13369344], [196, 13369344], [217, 13369344], [238, 13369344], [7, 1507550], [28, 1507550], [49, 1507550], [70, 1507550], [91, 1507550], [112, 1507550], [133, 1507550], [154, 1507550], [175, 1507550], [196, 1507550], [217, 1507550], [238, 1507550]], 'num': 15, 'stap': [[-1, -1, -1, -1], [-1, -1, -1, -1], [-1, -1, -1, -1], [-1, -1, -1, -1], [-1, -1, -1, -1], [-1, -1, -1, -1], [-1, -1, -1, -1], [-1, -1, 15, 8], [15, 7, 15, 9], [15, 8, 15, 10], [15, 9, 15, 11], [15, 10, 15, 12], [15, 11, 15, 13], [15, 12, 30, 13], [30, 14, 15, 15], [15, 14, 15, 16], [15, 15, 15, 17], [15, 16, 15, 18], [15, 17, 15, 19], [15, 18, 15, 20], [15, 19, 15, 21], [15, 20, 15, 22], [15, 21, 15, 23], [15, 22, 15, 24], [15, 23, 15, 25], [15, 24, 15, 26], [15, 25, 15, 27], [15, 26, 32, 27], [-1, -1, 15, 29], [15, 28, 15, 30], [15, 29, 15, 31], [15, 30, 15, 32], [15, 31, 15, 33], [15, 32, 30, 31], [30, 32, 15, 35], [15, 34, 15, 36], [15, 35, 15, 37], [15, 36, 15, 38], [15, 37, 15, 39], [15, 38, 15, 40], [15, 39, 15, 41], [15, 40, 15, 42], [15, 41, 15, 43], [15, 42, 15, 44], [15, 43, 15, 45], [15, 44, 15, 46], [15, 45, 15, 47], [15, 46, 15, 48], [15, 47, 32, 48], [-1, -1, 15, 50], [15, 49, 15, 51], [15, 50, 15, 52], [15, 51, 15, 53], [15, 52, 15, 54], [15, 53, 15, 55], [15, 54, 30, 55], [30, 56, 15, 57], [15, 56, 15, 58], [15, 57, 15, 59], [15, 58, 15, 60], [15, 59, 15, 61], [15, 60, 15, 62], [15, 61, 15, 63], [15, 62, 15, 64], [15, 63, 15, 65], [15, 64, 15, 66], [15, 65, 15, 67], [15, 66, 15, 68], [15, 67, 15, 69], [15, 68, 32, 69], [-1, -1, 15, 71], [15, 70, 15, 72], [15, 71, 15, 73], [15, 72, 15, 74], [15, 73, 15, 75], [15, 74, 30, 73], [30, 74, 15, 77], [15, 76, 15, 78], [15, 77, 15, 79], [15, 78, 15, 80], [15, 79, 15, 81], [15, 80, 15, 82], [15, 81, 15, 83], [15, 82, 15, 84], [15, 83, 15, 85], [15, 84, 15, 86], [15, 85, 15, 87], [15, 86, 15, 88], [15, 87, 15, 89], [15, 88, 15, 90], [15, 89, 32, 90], [-1, -1, 15, 92], [15, 91, 15, 93], [15, 92, 15, 94], [15, 93, 15, 95], [15, 94, 15, 96], [15, 95, 15, 97], [15, 96, 30, 97], [30, 98, 15, 99], [15, 98, 15, 100], [15, 99, 15, 101], [15, 100, 15, 102], [15, 101, 15, 103], [15, 102, 15, 104], [15, 103, 15, 105], [15, 104, 15, 106], [15, 105, 15, 107], [15, 106, 15, 108], [15, 107, 15, 109], [15, 108, 15, 110], [15, 109, 15, 111], [15, 110, 32, 111], [-1, -1, 15, 113], [15, 112, 15, 114], [15, 113, 15, 115], [15, 114, 15, 116], [15, 115, 15, 117], [15, 116, 30, 115], [30, 116, 15, 119], [15, 118, 15, 120], [15, 119, 15, 121], [15, 120, 15, 122], [15, 121, 15, 123], [15, 122, 15, 124], [15, 123, 15, 125], [15, 124, 15, 126], [15, 125, 15, 127], [15, 126, 15, 128], [15, 127, 15, 129], [15, 128, 15, 130], [15, 129, 15, 131], [15, 130, 15, 132], [15, 131, 32, 132], [-1, -1, 15, 134], [15, 133, 15, 135], [15, 134, 15, 136], [15, 135, 15, 137], [15, 136, 15, 138], [15, 137, 15, 139], [15, 138, 30, 139], [30, 140, 15, 141], [15, 140, 15, 142], [15, 141, 15, 143], [15, 142, 15, 144], [15, 143, 15, 145], [15, 144, 15, 146], [15, 145, 15, 147], [15, 146, 15, 148], [15, 147, 15, 149], [15, 148, 15, 150], [15, 149, 15, 151], [15, 150, 15, 152], [15, 151, 15, 153], [15, 152, 32, 153], [-1, -1, 15, 155], [15, 154, 15, 156], [15, 155, 15, 157], [15, 156, 15, 158], [15, 157, 15, 159], [15, 158, 30, 157], [30, 158, 15, 161], [15, 160, 15, 162], [15, 161, 15, 163], [15, 162, 15, 164], [15, 163, 15, 165], [15, 164, 15, 166], [15, 165, 15, 167], [15, 166, 15, 168], [15, 167, 15, 169], [15, 168, 15, 170], [15, 169, 15, 171], [15, 170, 15, 172], [15, 171, 15, 173], [15, 172, 15, 174], [15, 173, 32, 174], [-1, -1, 15, 176], [15, 175, 15, 177], [15, 176, 15, 178], [15, 177, 15, 179], [15, 178, 15, 180], [15, 179, 15, 181], [15, 180, 30, 181], [30, 182, 15, 183], [15, 182, 15, 184], [15, 183, 15, 185], [15, 184, 15, 186], [15, 185, 15, 187], [15, 186, 15, 188], [15, 187, 15, 189], [15, 188, 15, 190], [15, 189, 15, 191], [15, 190, 15, 192], [15, 191, 15, 193], [15, 192, 15, 194], [15, 193, 15, 195], [15, 194, 32, 195], [-1, -1, 15, 197], [15, 196, 15, 198], [15, 197, 15, 199], [15, 198, 15, 200], [15, 199, 15, 201], [15, 200, 30, 199], [30, 200, 15, 203], [15, 202, 15, 204], [15, 203, 15, 205], [15, 204, 15, 206], [15, 205, 15, 207], [15, 206, 15, 208], [15, 207, 15, 209], [15, 208, 15, 210], [15, 209, 15, 211], [15, 210, 15, 212], [15, 211, 15, 213], [15, 212, 15, 214], [15, 213, 15, 215], [15, 214, 15, 216], [15, 215, 32, 216], [-1, -1, 15, 218], [15, 217, 15, 219], [15, 218, 15, 220], [15, 219, 15, 221], [15, 220, 15, 222], [15, 221, 15, 223], [15, 222, 30, 223], [30, 224, 15, 225], [15, 224, 15, 226], [15, 225, 15, 227], [15, 226, 15, 228], [15, 227, 15, 229], [15, 228, 15, 230], [15, 229, 15, 231], [15, 230, 15, 232], [15, 231, 15, 233], [15, 232, 15, 234], [15, 233, 15, 235], [15, 234, 15, 236], [15, 235, 15, 237], [15, 236, 32, 237], [-1, -1, 15, 239], [15, 238, 15, 240], [15, 239, 15, 241], [15, 240, 15, 242], [15, 241, 15, 243], [15, 242, 30, 241], [30, 242, 15, 245], [15, 244, 15, 246], [15, 245, 15, 247], [15, 246, 15, 248], [15, 247, 15, 249], [15, 248, 15, 250], [15, 249, 15, 251], [15, 250, 15, 252], [15, 251, 15, 253], [15, 252, 15, 254], [15, 253, 15, 255], [15, 254, 15, 256], [15, 255, 15, 257], [15, 256, 15, 258], [15, 257, 32, 258], [-1, -1, -1, -1], [-1, -1, -1, -1], [-1, -1, -1, -1], [-1, -1, -1, -1], [-1, -1, -1, -1], [-1, -1, -1, -1], [-1, -1, -1, -1], [-1, -1, -1, -1], [-1, -1, -1, -1], [-1, -1, -1, -1], [-1, -1, -1, -1], [-1, -1, -1, -1], [-1, -1, -1, -1], [-1, -1, -1, -1]], 'skip': [0, 0, 0, 0, 0, 0, 0, 0, 0, 0, -1, 0, 0, 0, 0, 0, 0, 0, 0, 0, 0, 0, 0, 0, 0, 0, 0, 0, 0, 0, 0, -1, 0, 0, 0, 0, 0, 0, 0, 0, 0, 0, 0, 0, 0, 0, 0, 0, 0, 0, 0, 0, -1, 0, 0, 0, 0, 0, 0, 0, 0, 0, 0, 0, 0, 0, 0, 0, 0, 0, 0, 0, 0, -1, 0, 0, 0, 0, 0, 0, 0, 0, 0, 0, 0, 0, 0, 0, 0, 0, 0, 0, 0, 0, -1, 0, 0, 0, 0, 0, 0, 0, 0, 0, 0, 0, 0, 0, 0, 0, 0, 0, 0, 0, 0, -1, 0, 0, 0, 0, 0, 0, 0, 0, 0, 0, 0, 0, 0, 0, 0, 0, 0, 0, 0, 0, -1, 0, 0, 0, 0, 0, 0, 0, 0, 0, 0, 0, 0, 0, 0, 0, 0, 0, 0, 0, 0, -1, 0, 0, 0, 0, 0, 0, 0, 0, 0, 0, 0, 0, 0, 0, 0, 0, 0, 0, 0, 0, -1, 0, 0, 0, 0, 0, 0, 0, 0, 0, 0, 0, 0, 0, 0, 0, 0, 0, 0, 0, 0, -1, 0, 0, 0, 0, 0, 0, 0, 0, 0, 0, 0, 0, 0, 0, 0, 0, 0, 0, 0, 0, -1, 0, 0, 0, 0, 0, 0, 0, 0, 0, 0, 0, 0, 0, 0, 0, 0, 0, 0, 0, 0, -1, 0, 0, 0, 0, 0, 0, 0, 0, 0, 0, 0, 0, 0, 0, 0, 0, 0, 0, 0, 0, 0, 0, 0, 0, 0, 0, 0, 0, 0, 0, 0], 'scaf': [[-1, -1, -1, -1], [-1, -1, -1, -1], [-1, -1, -1, -1], [-1, -1, -1, -1], [-1, -1, -1, -1], [-1, -1, -1, -1], [-1, -1, -1, -1], [15, 8, 15, 258], [15, 9, 15, 7], [15, 10, 15, 8], [15, 11, 15, 9], [15, 12, 15, 10], [15, 13, 15, 11], [15, 14, 15, 12], [15, 15, 15, 13], [28, 15, 15, 14], [15, 17, 28, 16], [15, 18, 15, 16], [15, 19, 15, 17], [15, 20, 15, 18], [15, 21, 15, 19], [15, 22, 15, 20], [15, 23, 15, 21], [15, 24, 15, 22], [15, 25, 15, 23], [15, 26, 15, 24], [15, 27, 15, 25], [15, 28, 15, 26], [15, 29, 15, 27], [15, 30, 15, 28], [15, 31, 15, 29], [15, 32, 15, 30], [15, 33, 15, 31], [15, 34, 15, 32], [15, 35, 15, 33], [15, 36, 15, 34], [28, 36, 15, 35], [15, 38, 28, 37], [15, 39, 15, 37], [15, 40, 15, 38], [15, 41, 15, 39], [15, 42, 15, 40], [15, 43, 15, 41], [15, 44, 15, 42], [15, 45, 15, 43], [15, 46, 15, 44], [15, 47, 15, 45], [15, 48, 15, 46], [15, 49, 15, 47], [15, 50, 15, 48], [15, 51, 15, 49], [15, 52, 15, 50], [15, 53, 15, 51], [15, 54, 15, 52], [15, 55, 15, 53], [15, 56, 15, 54], [15, 57, 15, 55], [28, 57, 15, 56], [15, 59, 28, 58], [15, 60, 15, 58], [15, 61, 15, 59], [15, 62, 15, 60], [15, 63, 15, 61], [15, 64, 15, 62], [15, 65, 15, 63], [15, 66, 15, 64], [15, 67, 15, 65], [15, 68, 15, 66], [15, 69, 15, 67], [15, 70, 15, 68], [15, 71, 15, 69], [15, 72, 15, 70], [15, 73, 15, 71], [15, 74, 15, 72], [15, 75, 15, 73], [15, 76, 15, 74], [15, 77, 15, 75], [15, 78, 15, 76], [28, 78, 15, 77], [15, 80, 28, 79], [15, 81, 15, 79], [15, 82, 15, 80], [15, 83, 15, 81], [15, 84, 15, 82], [15, 85, 15, 83], [15, 86, 15, 84], [15, 87, 15, 85], [15, 88, 15, 86], [15, 89, 15, 87], [15, 90, 15, 88], [15, 91, 15, 89], [15, 92, 15, 90], [15, 93, 15, 91], [15, 94, 15, 92], [15, 95, 15, 93], [15, 96, 15, 94], [15, 97, 15, 95], [15, 98, 15, 96], [15, 99, 15, 97], [28, 99, 15, 98], [15, 101, 28, 100], [15, 102, 15, 100], [15, 103, 15, 101], [15, 104, 15, 102], [15, 105, 15, 103], [15, 106, 15, 104], [15, 107, 15, 105], [15, 108, 15, 106], [15, 109, 15, 107], [15, 110, 15, 108], [15, 111, 15, 109], [15, 112, 15, 110], [15, 113, 15, 111], [15, 114, 15, 112], [15, 115, 15, 113], [15, 116, 15, 114], [15, 117, 15, 115], [15, 118, 15, 116], [15, 119, 15, 117], [15, 120, 15, 118], [28, 120, 15, 119], [15, 122, 28, 121], [15, 123, 15, 121], [15, 124, 15, 122], [15, 125, 15, 123], [15, 126, 15, 124], [15, 127, 15, 125], [15, 128, 15, 126], [15, 129, 15, 127], [15, 130, 15, 128], [15, 131, 15, 129], [15, 132, 15, 130], [15, 133, 15, 131], [15, 134, 15, 132], [15, 135, 15, 133], [15, 136, 15, 134], [15, 137, 15, 135], [15, 138, 15, 136], [15, 139, 15, 137], [15, 140, 15, 138], [15, 141, 15, 139], [28, 141, 15, 140], [15, 143, 28, 142], [15, 144, 15, 142], [15, 145, 15, 143], [15, 146, 15, 144], [15, 147, 15, 145], [15, 148, 15, 146], [15, 149, 15, 147], [15, 150, 15, 148], [15, 151, 15, 149], [15, 152, 15, 150], [15, 153, 15, 151], [15, 154, 15, 152], [15, 155, 15, 153], [15, 156, 15, 154], [15, 157, 15, 155], [15, 158, 15, 156], [15, 159, 15, 157], [15, 160, 15, 158], [15, 161, 15, 159], [15, 162, 15, 160], [28, 162, 15, 161], [15, 164, 28, 163], [15, 165, 15, 163], [15, 166, 15, 164], [15, 167, 15, 165], [15, 168, 15, 166], [15, 169, 15, 167], [15, 170, 15, 168], [15, 171, 15, 169], [15, 172, 15, 170], [15, 173, 15, 171], [15, 174, 15, 172], [15, 175, 15, 173], [15, 176, 15, 174], [15, 177, 15, 175], [15, 178, 15, 176], [15, 179, 15, 177], [15, 180, 15, 178], [15, 181, 15, 179], [15, 182, 15, 180], [15, 183, 15, 181], [28, 183, 15, 182], [15, 185, 28, 184], [15, 186, 15, 184], [15, 187, 15, 185], [15, 188, 15, 186], [15, 189, 15, 187], [15, 190, 15, 188], [15, 191, 15, 189], [15, 192, 15, 190], [15, 193, 15, 191], [15, 194, 15, 192], [15, 195, 15, 193], [15, 196, 15, 194], [15, 197, 15, 195], [15, 198, 15, 196], [15, 199, 15, 197], [15, 200, 15, 198], [15, 201, 15, 199], [15, 202, 15, 200], [15, 203, 15, 201], [15, 204, 15, 202], [28, 204, 15, 203], [15, 206, 28, 205], [15, 207, 15, 205], [15, 208, 15, 206], [15, 209, 15, 207], [15, 210, 15, 208], [15, 211, 15, 209], [15, 212, 15, 210], [15, 213, 15, 211], [15, 214, 15, 212], [15, 215, 15, 213], [15, 216, 15, 214], [15, 217, 15, 215], [15, 218, 15, 216], [15, 219, 15, 217], [15, 220, 15, 218], [15, 221, 15, 219], [15, 222, 15, 220], [15, 223, 15, 221], [15, 224, 15, 222], [15, 225, 15, 223], [28, 225, 15, 224], [15, 227, 28, 226], [15, 228, 15, 226], [15, 229, 15, 227], [15, 230, 15, 228], [15, 231, 15, 229], [15, 232, 15, 230], [15, 233, 15, 231], [15, 234, 15, 232], [15, 235, 15, 233], [15, 236, 15, 234], [15, 237, 15, 235], [15, 238, 15, 236], [15, 239, 15, 237], [15, 240, 15, 238], [15, 241, 15, 239], [15, 242, 15, 240], [15, 243, 15, 241], [15, 244, 15, 242], [15, 245, 15, 243], [15, 246, 15, 244], [28, 246, 15, 245], [15, 248, 28, 247], [15, 249, 15, 247], [15, 250, 15, 248], [15, 251, 15, 249], [15, 252, 15, 250], [15, 253, 15, 251], [15, 254, 15, 252], [15, 255, 15, 253], [15, 256, 15, 254], [15, 257, 15, 255], [15, 258, 15, 256], [15, 7, 15, 257], [-1, -1, -1, -1], [-1, -1, -1, -1], [-1, -1, -1, -1], [-1, -1, -1, -1], [-1, -1, -1, -1], [-1, -1, -1, -1], [-1, -1, -1, -1], [-1, -1, -1, -1], [-1, -1, -1, -1], [-1, -1, -1, -1], [-1, -1, -1, -1], [-1, -1, -1, -1], [-1, -1, -1, -1], [-1, -1, -1, -1]], 'stapLoop': [], 'scafLoop': [], 'loop': [0, 0, 0, 0, 0, 0, 0, 0, 0, 0, 0, 0, 0, 0, 0, 0, 0, 0, 0, 0, 0, 0, 0, 0, 0, 0, 0, 0, 0, 0, 0, 0, 0, 0, 0, 0, 0, 0, 0, 0, 0, 0, 0, 0, 0, 0, 0, 0, 0, 0, 0, 0, 0, 0, 0, 0, 0, 0, 0, 0, 0, 0, 0, 0, 0, 0, 0, 0, 0, 0, 0, 0, 0, 0, 0, 0, 0, 0, 0, 0, 0, 0, 0, 0, 0, 0, 0, 0, 0, 0, 0, 0, 0, 0, 0, 0, 0, 0, 0, 0, 0, 0, 0, 0, 0, 0, 0, 0, 0, 0, 0, 0, 0, 0, 0, 0, 0, 0, 0, 0, 0, 0, 0, 0, 0, 0, 0, 0, 0, 0, 0, 0, 0, 0, 0, 0, 0, 0, 0, 0, 0, 0, 0, 0, 0, 0, 0, 0, 0, 0, 0, 0, 0, 0, 0, 0, 0, 0, 0, 0, 0, 0, 0, 0, 0, 0, 0, 0, 0, 0, 0, 0, 0, 0, 0, 0, 0, 0, 0, 0, 0, 0, 0, 0, 0, 0, 0, 0, 0, 0, 0, 0, 0, 0, 0, 0, 0, 0, 0, 0, 0, 0, 0, 0, 0, 0, 0, 0, 0, 0, 0, 0, 0, 0, 0, 0, 0, 0, 0, 0, 0, 0, 0, 0, 0, 0, 0, 0, 0, 0, 0, 0, 0, 0, 0, 0, 0, 0, 0, 0, 0, 0, 0, 0, 0, 0, 0, 0, 0, 0, 0, 0, 0, 0, 0, 0, 0, 0, 0, 0, 0, 0, 0, 0, 0, 0, 0, 0, 0, 0, 0, 0, 0], 'row': 11}, {'col': 17, 'stap_colors': [], 'num': 17, 'stap': [[-1, -1, -1, -1], [-1, -1, -1, -1], [-1, -1, -1, -1], [-1, -1, -1, -1], [-1, -1, -1, -1], [-1, -1, -1, -1], [-1, -1, -1, -1], [-1, -1, -1, -1], [-1, -1, -1, -1], [-1, -1, -1, -1], [-1, -1, -1, -1], [-1, -1, -1, -1], [-1, -1, -1, -1], [-1, -1, -1, -1], [-1, -1, -1, -1], [-1, -1, -1, -1], [-1, -1, -1, -1], [-1, -1, -1, -1], [-1, -1, -1, -1], [-1, -1, -1, -1], [-1, -1, -1, -1], [-1, -1, -1, -1], [-1, -1, -1, -1], [-1, -1, -1, -1], [-1, -1, -1, -1], [-1, -1, -1, -1], [-1, -1, -1, -1], [-1, -1, -1, -1], [-1, -1, -1, -1], [-1, -1, -1, -1], [-1, -1, -1, -1], [-1, -1, -1, -1], [-1, -1, -1, -1], [-1, -1, -1, -1], [-1, -1, -1, -1], [-1, -1, -1, -1], [-1, -1, -1, -1], [-1, -1, -1, -1], [-1, -1, -1, -1], [-1, -1, -1, -1], [-1, -1, -1, -1], [-1, -1, -1, -1], [-1, -1, -1, -1], [-1, -1, -1, -1], [-1, -1, -1, -1], [-1, -1, -1, -1], [-1, -1, -1, -1], [-1, -1, -1, -1], [-1, -1, -1, -1], [-1, -1, -1, -1], [-1, -1, -1, -1], [-1, -1, -1, -1], [-1, -1, -1, -1], [-1, -1, -1, -1], [-1, -1, -1, -1], [-1, -1, -1, -1], [-1, -1, -1, -1], [-1, -1, -1, -1], [-1, -1, -1, -1], [-1, -1, -1, -1], [-1, -1, -1, -1], [-1, -1, -1, -1], [-1, -1, -1, -1], [-1, -1, -1, -1], [-1, -1, -1, -1], [-1, -1, -1, -1], [-1, -1, -1, -1], [-1, -1, -1, -1], [-1, -1, -1, -1], [-1, -1, -1, -1], [-1, -1, -1, -1], [-1, -1, -1, -1], [-1, -1, -1, -1], [-1, -1, -1, -1], [-1, -1, -1, -1], [-1, -1, -1, -1], [-1, -1, -1, -1], [-1, -1, -1, -1], [-1, -1, -1, -1], [-1, -1, -1, -1], [-1, -1, -1, -1], [-1, -1, -1, -1], [-1, -1, -1, -1], [-1, -1, -1, -1], [-1, -1, -1, -1], [-1, -1, -1, -1], [-1, -1, -1, -1], [-1, -1, -1, -1], [-1, -1, -1, -1], [-1, -1, -1, -1], [-1, -1, -1, -1], [-1, -1, -1, -1], [-1, -1, -1, -1], [-1, -1, -1, -1], [-1, -1, -1, -1], [-1, -1, -1, -1], [-1, -1, -1, -1], [-1, -1, -1, -1], [-1, -1, -1, -1], [-1, -1, -1, -1], [-1, -1, -1, -1], [-1, -1, -1, -1], [-1, -1, -1, -1], [-1, -1, -1, -1], [-1, -1, -1, -1], [-1, -1, -1, -1], [-1, -1, -1, -1], [-1, -1, -1, -1], [-1, -1, -1, -1], [-1, -1, -1, -1], [-1, -1, -1, -1], [-1, -1, -1, -1], [-1, -1, -1, -1], [-1, -1, -1, -1], [-1, -1, -1, -1], [-1, -1, -1, -1], [-1, -1, -1, -1], [-1, -1, -1, -1], [-1, -1, -1, -1], [-1, -1, -1, -1], [-1, -1, -1, -1], [-1, -1, -1, -1], [-1, -1, -1, -1], [-1, -1, -1, -1], [-1, -1, -1, -1], [-1, -1, -1, -1], [-1, -1, -1, -1], [-1, -1, -1, -1], [-1, -1, -1, -1], [-1, -1, -1, -1], [-1, -1, -1, -1], [-1, -1, -1, -1], [-1, -1, -1, -1], [-1, -1, -1, -1], [-1, -1, -1, -1], [-1, -1, -1, -1], [-1, -1, -1, -1], [-1, -1, -1, -1], [-1, -1, -1, -1], [-1, -1, -1, -1], [-1, -1, -1, -1], [-1, -1, -1, -1], [-1, -1, -1, -1], [-1, -1, -1, -1], [-1, -1, -1, -1], [-1, -1, -1, -1], [-1, -1, -1, -1], [-1, -1, -1, -1], [-1, -1, -1, -1], [-1, -1, -1, -1], [-1, -1, -1, -1], [-1, -1, -1, -1], [-1, -1, -1, -1], [-1, -1, -1, -1], [-1, -1, -1, -1], [-1, -1, -1, -1], [-1, -1, -1, -1], [-1, -1, -1, -1], [-1, -1, -1, -1], [-1, -1, -1, -1], [-1, -1, -1, -1], [-1, -1, -1, -1], [-1, -1, -1, -1], [-1, -1, -1, -1], [-1, -1, -1, -1], [-1, -1, -1, -1], [-1, -1, -1, -1], [-1, -1, -1, -1], [-1, -1, -1, -1], [-1, -1, -1, -1], [-1, -1, -1, -1], [-1, -1, -1, -1], [-1, -1, -1, -1], [-1, -1, -1, -1], [-1, -1, -1, -1], [-1, -1, -1, -1], [-1, -1, -1, -1], [-1, -1, -1, -1], [-1, -1, -1, -1], [-1, -1, -1, -1], [-1, -1, -1, -1], [-1, -1, -1, -1], [-1, -1, -1, -1], [-1, -1, -1, -1], [-1, -1, -1, -1], [-1, -1, -1, -1], [-1, -1, -1, -1], [-1, -1, -1, -1], [-1, -1, -1, -1], [-1, -1, -1, -1], [-1, -1, -1, -1], [-1, -1, -1, -1], [-1, -1, -1, -1], [-1, -1, -1, -1], [-1, -1, -1, -1], [-1, -1, -1, -1], [-1, -1, -1, -1], [-1, -1, -1, -1], [-1, -1, -1, -1], [-1, -1, -1, -1], [-1, -1, -1, -1], [-1, -1, -1, -1], [-1, -1, -1, -1], [-1, -1, -1, -1], [-1, -1, -1, -1], [-1, -1, -1, -1], [-1, -1, -1, -1], [-1, -1, -1, -1], [-1, -1, -1, -1], [-1, -1, -1, -1], [-1, -1, -1, -1], [-1, -1, -1, -1], [-1, -1, -1, -1], [-1, -1, -1, -1], [-1, -1, -1, -1], [-1, -1, -1, -1], [-1, -1, -1, -1], [-1, -1, -1, -1], [-1, -1, -1, -1], [-1, -1, -1, -1], [-1, -1, -1, -1], [-1, -1, -1, -1], [-1, -1, -1, -1], [-1, -1, -1, -1], [-1, -1, -1, -1], [-1, -1, -1, -1], [-1, -1, -1, -1], [-1, -1, -1, -1], [-1, -1, -1, -1], [-1, -1, -1, -1], [-1, -1, -1, -1], [-1, -1, -1, -1], [-1, -1, -1, -1], [-1, -1, -1, -1], [-1, -1, -1, -1], [-1, -1, -1, -1], [-1, -1, -1, -1], [-1, -1, -1, -1], [-1, -1, -1, -1], [-1, -1, -1, -1], [-1, -1, -1, -1], [-1, -1, -1, -1], [-1, -1, -1, -1], [-1, -1, -1, -1], [-1, -1, -1, -1], [-1, -1, -1, -1], [-1, -1, -1, -1], [-1, -1, -1, -1], [-1, -1, -1, -1], [-1, -1, -1, -1], [-1, -1, -1, -1], [-1, -1, -1, -1], [-1, -1, -1, -1], [-1, -1, -1, -1], [-1, -1, -1, -1], [-1, -1, -1, -1], [-1, -1, -1, -1], [-1, -1, -1, -1], [-1, -1, -1, -1], [-1, -1, -1, -1], [-1, -1, -1, -1], [-1, -1, -1, -1], [-1, -1, -1, -1], [-1, -1, -1, -1], [-1, -1, -1, -1], [-1, -1, -1, -1], [-1, -1, -1, -1], [-1, -1, -1, -1], [-1, -1, -1, -1], [-1, -1, -1, -1], [-1, -1, -1, -1], [-1, -1, -1, -1], [-1, -1, -1, -1]], 'skip': [0, 0, 0, 0, 0, 0, 0, 0, 0, 0, 0, 0, 0, 0, 0, 0, 0, 0, 0, 0, 0, 0, 0, 0, 0, 0, 0, 0, 0, 0, 0, 0, 0, 0, 0, 0, 0, 0, 0, 0, 0, 0, 0, 0, 0, 0, 0, 0, 0, 0, 0, 0, 0, 0, 0, 0, 0, 0, 0, 0, 0, 0, 0, 0, 0, 0, 0, 0, 0, 0, 0, 0, 0, 0, 0, 0, 0, 0, 0, 0, 0, 0, 0, 0, 0, 0, 0, 0, 0, 0, 0, 0, 0, 0, 0, 0, 0, 0, 0, 0, 0, 0, 0, 0, 0, 0, 0, 0, 0, 0, 0, 0, 0, 0, 0, 0, 0, 0, 0, 0, 0, 0, 0, 0, 0, 0, 0, 0, 0, 0, 0, 0, 0, 0, 0, 0, 0, 0, 0, 0, 0, 0, 0, 0, 0, 0, 0, 0, 0, 0, 0, 0, 0, 0, 0, 0, 0, 0, 0, 0, 0, 0, 0, 0, 0, 0, 0, 0, 0, 0, 0, 0, 0, 0, 0, 0, 0, 0, 0, 0, 0, 0, 0, 0, 0, 0, 0, 0, 0, 0, 0, 0, 0, 0, 0, 0, 0, 0, 0, 0, 0, 0, 0, 0, 0, 0, 0, 0, 0, 0, 0, 0, 0, 0, 0, 0, 0, 0, 0, 0, 0, 0, 0, 0, 0, 0, 0, 0, 0, 0, 0, 0, 0, 0, 0, 0, 0, 0, 0, 0, 0, 0, 0, 0, 0, 0, 0, 0, 0, 0, 0, 0, 0, 0, 0, 0, 0, 0, 0, 0, 0, 0, 0, 0, 0, 0, 0, 0, 0, 0, 0, 0, 0], 'scaf': [[-1, -1, -1, -1], [-1, -1, -1, -1], [-1, -1, -1, -1], [-1, -1, -1, -1], [-1, -1, -1, -1], [-1, -1, -1, -1], [-1, -1, -1, -1], [-1, -1, -1, -1], [-1, -1, -1, -1], [-1, -1, -1, -1], [-1, -1, -1, -1], [-1, -1, -1, -1], [-1, -1, -1, -1], [-1, -1, -1, -1], [-1, -1, -1, -1], [-1, -1, -1, -1], [-1, -1, -1, -1], [-1, -1, -1, -1], [-1, -1, -1, -1], [-1, -1, -1, -1], [17, 21, 19, 118], [17, 22, 17, 20], [17, 23, 17, 21], [17, 24, 17, 22], [17, 25, 17, 23], [17, 26, 17, 24], [17, 27, 17, 25], [17, 28, 17, 26], [17, 29, 17, 27], [17, 30, 17, 28], [17, 31, 17, 29], [17, 32, 17, 30], [17, 33, 17, 31], [17, 34, 17, 32], [17, 35, 17, 33], [17, 36, 17, 34], [17, 37, 17, 35], [17, 38, 17, 36], [17, 39, 17, 37], [17, 40, 17, 38], [17, 41, 17, 39], [17, 42, 17, 40], [17, 43, 17, 41], [17, 44, 17, 42], [17, 45, 17, 43], [17, 46, 17, 44], [17, 47, 17, 45], [17, 48, 17, 46], [17, 49, 17, 47], [17, 50, 17, 48], [17, 51, 17, 49], [17, 52, 17, 50], [17, 53, 17, 51], [17, 54, 17, 52], [17, 55, 17, 53], [17, 56, 17, 54], [17, 57, 17, 55], [17, 58, 17, 56], [17, 59, 17, 57], [17, 60, 17, 58], [17, 61, 17, 59], [17, 62, 17, 60], [17, 63, 17, 61], [17, 64, 17, 62], [17, 65, 17, 63], [17, 66, 17, 64], [17, 67, 17, 65], [17, 68, 17, 66], [17, 69, 17, 67], [17, 70, 17, 68], [17, 71, 17, 69], [28, 71, 17, 70], [17, 73, 28, 72], [17, 74, 17, 72], [17, 75, 17, 73], [17, 76, 17, 74], [17, 77, 17, 75], [17, 78, 17, 76], [17, 79, 17, 77], [17, 80, 17, 78], [17, 81, 17, 79], [17, 82, 17, 80], [17, 83, 17, 81], [17, 84, 17, 82], [17, 85, 17, 83], [17, 86, 17, 84], [17, 87, 17, 85], [17, 88, 17, 86], [17, 89, 17, 87], [17, 90, 17, 88], [17, 91, 17, 89], [17, 92, 17, 90], [17, 93, 17, 91], [17, 94, 17, 92], [17, 95, 17, 93], [17, 96, 17, 94], [17, 97, 17, 95], [17, 98, 17, 96], [17, 99, 17, 97], [17, 100, 17, 98], [17, 101, 17, 99], [17, 102, 17, 100], [17, 103, 17, 101], [17, 104, 17, 102], [17, 105, 17, 103], [17, 106, 17, 104], [17, 107, 17, 105], [17, 108, 17, 106], [17, 109, 17, 107], [17, 110, 17, 108], [17, 111, 17, 109], [17, 112, 17, 110], [17, 113, 17, 111], [17, 114, 17, 112], [17, 115, 17, 113], [17, 116, 17, 114], [17, 117, 17, 115], [17, 118, 17, 116], [19, 20, 17, 117], [-1, -1, -1, -1], [-1, -1, -1, -1], [-1, -1, -1, -1], [-1, -1, -1, -1], [-1, -1, -1, -1], [-1, -1, -1, -1], [-1, -1, -1, -1], [-1, -1, -1, -1], [-1, -1, -1, -1], [-1, -1, -1, -1], [-1, -1, -1, -1], [-1, -1, -1, -1], [-1, -1, -1, -1], [-1, -1, -1, -1], [-1, -1, -1, -1], [-1, -1, -1, -1], [-1, -1, -1, -1], [-1, -1, -1, -1], [-1, -1, -1, -1], [-1, -1, -1, -1], [-1, -1, -1, -1], [-1, -1, -1, -1], [-1, -1, -1, -1], [-1, -1, -1, -1], [-1, -1, -1, -1], [-1, -1, -1, -1], [-1, -1, -1, -1], [-1, -1, -1, -1], [-1, -1, -1, -1], [-1, -1, -1, -1], [-1, -1, -1, -1], [-1, -1, -1, -1], [-1, -1, -1, -1], [-1, -1, -1, -1], [-1, -1, -1, -1], [-1, -1, -1, -1], [-1, -1, -1, -1], [-1, -1, -1, -1], [-1, -1, -1, -1], [-1, -1, -1, -1], [-1, -1, -1, -1], [-1, -1, -1, -1], [-1, -1, -1, -1], [-1, -1, -1, -1], [-1, -1, -1, -1], [-1, -1, -1, -1], [-1, -1, -1, -1], [-1, -1, -1, -1], [-1, -1, -1, -1], [-1, -1, -1, -1], [-1, -1, -1, -1], [-1, -1, -1, -1], [-1, -1, -1, -1], [-1, -1, -1, -1], [-1, -1, -1, -1], [-1, -1, -1, -1], [-1, -1, -1, -1], [-1, -1, -1, -1], [-1, -1, -1, -1], [-1, -1, -1, -1], [-1, -1, -1, -1], [-1, -1, -1, -1], [-1, -1, -1, -1], [-1, -1, -1, -1], [-1, -1, -1, -1], [-1, -1, -1, -1], [-1, -1, -1, -1], [-1, -1, -1, -1], [-1, -1, -1, -1], [-1, -1, -1, -1], [-1, -1, -1, -1], [-1, -1, -1, -1], [-1, -1, -1, -1], [-1, -1, -1, -1], [-1, -1, -1, -1], [-1, -1, -1, -1], [-1, -1, -1, -1], [-1, -1, -1, -1], [-1, -1, -1, -1], [-1, -1, -1, -1], [-1, -1, -1, -1], [-1, -1, -1, -1], [-1, -1, -1, -1], [-1, -1, -1, -1], [-1, -1, -1, -1], [-1, -1, -1, -1], [-1, -1, -1, -1], [-1, -1, -1, -1], [-1, -1, -1, -1], [-1, -1, -1, -1], [-1, -1, -1, -1], [-1, -1, -1, -1], [-1, -1, -1, -1], [-1, -1, -1, -1], [-1, -1, -1, -1], [-1, -1, -1, -1], [-1, -1, -1, -1], [-1, -1, -1, -1], [-1, -1, -1, -1], [-1, -1, -1, -1], [-1, -1, -1, -1], [-1, -1, -1, -1], [-1, -1, -1, -1], [-1, -1, -1, -1], [-1, -1, -1, -1], [-1, -1, -1, -1], [-1, -1, -1, -1], [-1, -1, -1, -1], [-1, -1, -1, -1], [-1, -1, -1, -1], [-1, -1, -1, -1], [-1, -1, -1, -1], [-1, -1, -1, -1], [-1, -1, -1, -1], [-1, -1, -1, -1], [-1, -1, -1, -1], [-1, -1, -1, -1], [-1, -1, -1, -1], [-1, -1, -1, -1], [-1, -1, -1, -1], [-1, -1, -1, -1], [-1, -1, -1, -1], [-1, -1, -1, -1], [-1, -1, -1, -1], [-1, -1, -1, -1], [-1, -1, -1, -1], [-1, -1, -1, -1], [-1, -1, -1, -1], [-1, -1, -1, -1], [-1, -1, -1, -1], [-1, -1, -1, -1], [-1, -1, -1, -1], [-1, -1, -1, -1], [-1, -1, -1, -1], [-1, -1, -1, -1], [-1, -1, -1, -1], [-1, -1, -1, -1], [-1, -1, -1, -1], [-1, -1, -1, -1], [-1, -1, -1, -1], [-1, -1, -1, -1], [-1, -1, -1, -1], [-1, -1, -1, -1], [-1, -1, -1, -1], [-1, -1, -1, -1], [-1, -1, -1, -1], [-1, -1, -1, -1], [-1, -1, -1, -1], [-1, -1, -1, -1], [-1, -1, -1, -1], [-1, -1, -1, -1], [-1, -1, -1, -1], [-1, -1, -1, -1], [-1, -1, -1, -1]], 'stapLoop': [], 'scafLoop': [], 'loop': [0, 0, 0, 0, 0, 0, 0, 0, 0, 0, 0, 0, 0, 0, 0, 0, 0, 0, 0, 0, 0, 0, 0, 0, 0, 0, 0, 0, 0, 0, 0, 0, 0, 0, 0, 0, 0, 0, 0, 0, 0, 0, 0, 0, 0, 0, 0, 0, 0, 0, 0, 0, 0, 0, 0, 0, 0, 0, 0, 0, 0, 0, 0, 0, 0, 0, 0, 0, 0, 0, 0, 0, 0, 0, 0, 0, 0, 0, 0, 0, 0, 0, 0, 0, 0, 0, 0, 0, 0, 0, 0, 0, 0, 0, 0, 0, 0, 0, 0, 0, 0, 0, 0, 0, 0, 0, 0, 0, 0, 0, 0, 0, 0, 0, 0, 0, 0, 0, 0, 0, 0, 0, 0, 0, 0, 0, 0, 0, 0, 0, 0, 0, 0, 0, 0, 0, 0, 0, 0, 0, 0, 0, 0, 0, 0, 0, 0, 0, 0, 0, 0, 0, 0, 0, 0, 0, 0, 0, 0, 0, 0, 0, 0, 0, 0, 0, 0, 0, 0, 0, 0, 0, 0, 0, 0, 0, 0, 0, 0, 0, 0, 0, 0, 0, 0, 0, 0, 0, 0, 0, 0, 0, 0, 0, 0, 0, 0, 0, 0, 0, 0, 0, 0, 0, 0, 0, 0, 0, 0, 0, 0, 0, 0, 0, 0, 0, 0, 0, 0, 0, 0, 0, 0, 0, 0, 0, 0, 0, 0, 0, 0, 0, 0, 0, 0, 0, 0, 0, 0, 0, 0, 0, 0, 0, 0, 0, 0, 0, 0, 0, 0, 0, 0, 0, 0, 0, 0, 0, 0, 0, 0, 0, 0, 0, 0, 0, 0, 0, 0, 0, 0, 0, 0], 'row': 10}, {'col': 15, 'stap_colors': [], 'num': 32, 'stap': [[-1, -1, -1, -1], [-1, -1, -1, -1], [-1, -1, -1, -1], [-1, -1, -1, -1], [-1, -1, -1, -1], [-1, -1, -1, -1], [-1, -1, -1, -1], [32, 8, -1, -1], [32, 9, 32, 7], [32, 10, 32, 8], [32, 11, 32, 9], [32, 12, 32, 10], [32, 13, 32, 11], [32, 14, 32, 12], [32, 15, 32, 13], [32, 16, 32, 14], [32, 17, 32, 15], [32, 18, 32, 16], [32, 19, 32, 17], [32, 20, 32, 18], [21, 20, 32, 19], [32, 22, -1, -1], [32, 23, 32, 21], [32, 24, 32, 22], [32, 25, 32, 23], [32, 26, 32, 24], [32, 27, 32, 25], [15, 27, 32, 26], [32, 29, -1, -1], [32, 30, 32, 28], [32, 31, 32, 29], [32, 32, 32, 30], [32, 33, 32, 31], [32, 34, 32, 32], [32, 35, 32, 33], [32, 36, 32, 34], [32, 37, 32, 35], [32, 38, 32, 36], [32, 39, 32, 37], [32, 40, 32, 38], [32, 41, 32, 39], [21, 41, 32, 40], [32, 43, -1, -1], [32, 44, 32, 42], [32, 45, 32, 43], [32, 46, 32, 44], [32, 47, 32, 45], [32, 48, 32, 46], [15, 48, 32, 47], [32, 50, -1, -1], [32, 51, 32, 49], [32, 52, 32, 50], [32, 53, 32, 51], [32, 54, 32, 52], [32, 55, 32, 53], [32, 56, 32, 54], [32, 57, 32, 55], [32, 58, 32, 56], [32, 59, 32, 57], [32, 60, 32, 58], [32, 61, 32, 59], [32, 62, 32, 60], [21, 62, 32, 61], [32, 64, -1, -1], [32, 65, 32, 63], [32, 66, 32, 64], [32, 67, 32, 65], [32, 68, 32, 66], [32, 69, 32, 67], [15, 69, 32, 68], [32, 71, -1, -1], [32, 72, 32, 70], [32, 73, 32, 71], [32, 74, 32, 72], [32, 75, 32, 73], [32, 76, 32, 74], [32, 77, 32, 75], [32, 78, 32, 76], [32, 79, 32, 77], [32, 80, 32, 78], [32, 81, 32, 79], [32, 82, 32, 80], [32, 83, 32, 81], [21, 83, 32, 82], [32, 85, -1, -1], [32, 86, 32, 84], [32, 87, 32, 85], [32, 88, 32, 86], [32, 89, 32, 87], [32, 90, 32, 88], [15, 90, 32, 89], [32, 92, -1, -1], [32, 93, 32, 91], [32, 94, 32, 92], [32, 95, 32, 93], [32, 96, 32, 94], [32, 97, 32, 95], [32, 98, 32, 96], [32, 99, 32, 97], [32, 100, 32, 98], [32, 101, 32, 99], [32, 102, 32, 100], [32, 103, 32, 101], [32, 104, 32, 102], [21, 104, 32, 103], [32, 106, -1, -1], [32, 107, 32, 105], [32, 108, 32, 106], [32, 109, 32, 107], [32, 110, 32, 108], [32, 111, 32, 109], [15, 111, 32, 110], [32, 113, -1, -1], [32, 114, 32, 112], [32, 115, 32, 113], [32, 116, 32, 114], [32, 117, 32, 115], [32, 118, 32, 116], [32, 119, 32, 117], [32, 120, 32, 118], [32, 121, 32, 119], [32, 122, 32, 120], [32, 123, 32, 121], [32, 124, 32, 122], [32, 125, 32, 123], [21, 125, 32, 124], [32, 127, -1, -1], [32, 128, 32, 126], [32, 129, 32, 127], [32, 130, 32, 128], [32, 131, 32, 129], [32, 132, 32, 130], [15, 132, 32, 131], [32, 134, -1, -1], [32, 135, 32, 133], [32, 136, 32, 134], [32, 137, 32, 135], [32, 138, 32, 136], [32, 139, 32, 137], [32, 140, 32, 138], [32, 141, 32, 139], [32, 142, 32, 140], [32, 143, 32, 141], [32, 144, 32, 142], [32, 145, 32, 143], [32, 146, 32, 144], [21, 146, 32, 145], [32, 148, -1, -1], [32, 149, 32, 147], [32, 150, 32, 148], [32, 151, 32, 149], [32, 152, 32, 150], [32, 153, 32, 151], [15, 153, 32, 152], [32, 155, -1, -1], [32, 156, 32, 154], [32, 157, 32, 155], [32, 158, 32, 156], [32, 159, 32, 157], [32, 160, 32, 158], [32, 161, 32, 159], [32, 162, 32, 160], [32, 163, 32, 161], [32, 164, 32, 162], [32, 165, 32, 163], [32, 166, 32, 164], [32, 167, 32, 165], [21, 167, 32, 166], [32, 169, -1, -1], [32, 170, 32, 168], [32, 171, 32, 169], [32, 172, 32, 170], [32, 173, 32, 171], [32, 174, 32, 172], [15, 174, 32, 173], [32, 176, -1, -1], [32, 177, 32, 175], [32, 178, 32, 176], [32, 179, 32, 177], [32, 180, 32, 178], [32, 181, 32, 179], [32, 182, 32, 180], [32, 183, 32, 181], [32, 184, 32, 182], [32, 185, 32, 183], [32, 186, 32, 184], [32, 187, 32, 185], [32, 188, 32, 186], [21, 188, 32, 187], [32, 190, -1, -1], [32, 191, 32, 189], [32, 192, 32, 190], [32, 193, 32, 191], [32, 194, 32, 192], [32, 195, 32, 193], [15, 195, 32, 194], [32, 197, -1, -1], [32, 198, 32, 196], [32, 199, 32, 197], [32, 200, 32, 198], [32, 201, 32, 199], [32, 202, 32, 200], [32, 203, 32, 201], [32, 204, 32, 202], [32, 205, 32, 203], [32, 206, 32, 204], [32, 207, 32, 205], [32, 208, 32, 206], [32, 209, 32, 207], [21, 209, 32, 208], [32, 211, -1, -1], [32, 212, 32, 210], [32, 213, 32, 211], [32, 214, 32, 212], [32, 215, 32, 213], [32, 216, 32, 214], [15, 216, 32, 215], [32, 218, -1, -1], [32, 219, 32, 217], [32, 220, 32, 218], [32, 221, 32, 219], [32, 222, 32, 220], [32, 223, 32, 221], [32, 224, 32, 222], [32, 225, 32, 223], [32, 226, 32, 224], [32, 227, 32, 225], [32, 228, 32, 226], [32, 229, 32, 227], [32, 230, 32, 228], [21, 230, 32, 229], [32, 232, -1, -1], [32, 233, 32, 231], [32, 234, 32, 232], [32, 235, 32, 233], [32, 236, 32, 234], [32, 237, 32, 235], [15, 237, 32, 236], [32, 239, -1, -1], [32, 240, 32, 238], [32, 241, 32, 239], [32, 242, 32, 240], [32, 243, 32, 241], [32, 244, 32, 242], [32, 245, 32, 243], [32, 246, 32, 244], [32, 247, 32, 245], [32, 248, 32, 246], [32, 249, 32, 247], [32, 250, 32, 248], [32, 251, 32, 249], [21, 251, 32, 250], [32, 253, -1, -1], [32, 254, 32, 252], [32, 255, 32, 253], [32, 256, 32, 254], [32, 257, 32, 255], [32, 258, 32, 256], [15, 258, 32, 257], [-1, -1, -1, -1], [-1, -1, -1, -1], [-1, -1, -1, -1], [-1, -1, -1, -1], [-1, -1, -1, -1], [-1, -1, -1, -1], [-1, -1, -1, -1], [-1, -1, -1, -1], [-1, -1, -1, -1], [-1, -1, -1, -1], [-1, -1, -1, -1], [-1, -1, -1, -1], [-1, -1, -1, -1], [-1, -1, -1, -1]], 'skip': [0, 0, 0, 0, 0, 0, 0, 0, 0, 0, 0, 0, 0, 0, 0, 0, 0, 0, 0, 0, 0, 0, 0, 0, 0, 0, 0, 0, 0, 0, 0, 0, 0, 0, 0, 0, 0, 0, 0, 0, 0, 0, 0, 0, 0, 0, 0, 0, 0, 0, 0, 0, 0, 0, 0, 0, 0, 0, 0, 0, 0, 0, 0, 0, 0, 0, 0, 0, 0, 0, 0, 0, 0, 0, 0, 0, 0, 0, 0, 0, 0, 0, 0, 0, 0, 0, 0, 0, 0, 0, 0, 0, 0, 0, 0, 0, 0, 0, 0, 0, 0, 0, 0, 0, 0, 0, 0, 0, 0, 0, 0, 0, 0, 0, 0, 0, 0, 0, 0, 0, 0, 0, 0, 0, 0, 0, 0, 0, 0, 0, 0, 0, 0, 0, 0, 0, 0, 0, 0, 0, 0, 0, 0, 0, 0, 0, 0, 0, 0, 0, 0, 0, 0, 0, 0, 0, 0, 0, 0, 0, 0, 0, 0, 0, 0, 0, 0, 0, 0, 0, 0, 0, 0, 0, 0, 0, 0, 0, 0, 0, 0, 0, 0, 0, 0, 0, 0, 0, 0, 0, 0, 0, 0, 0, 0, 0, 0, 0, 0, 0, 0, 0, 0, 0, 0, 0, 0, 0, 0, 0, 0, 0, 0, 0, 0, 0, 0, 0, 0, 0, 0, 0, 0, 0, 0, 0, 0, 0, 0, 0, 0, 0, 0, 0, 0, 0, 0, 0, 0, 0, 0, 0, 0, 0, 0, 0, 0, 0, 0, 0, 0, 0, 0, 0, 0, 0, 0, 0, 0, 0, 0, 0, 0, 0, 0, 0, 0, 0, 0, 0, 0, 0, 0], 'scaf': [[-1, -1, -1, -1], [-1, -1, -1, -1], [-1, -1, -1, -1], [-1, -1, -1, -1], [-1, -1, -1, -1], [-1, -1, -1, -1], [-1, -1, -1, -1], [32, 258, 32, 8], [32, 7, 32, 9], [32, 8, 32, 10], [32, 9, 32, 11], [32, 10, 32, 12], [32, 11, 32, 13], [32, 12, -1, -1], [-1, -1, 32, 15], [32, 14, 32, 16], [32, 15, 32, 17], [32, 16, 32, 18], [32, 17, 32, 19], [32, 18, 32, 20], [32, 19, 32, 21], [32, 20, 32, 22], [32, 21, 32, 23], [32, 22, 32, 24], [32, 23, 32, 25], [32, 24, 32, 26], [32, 25, 32, 27], [32, 26, 32, 28], [32, 27, 32, 29], [32, 28, 32, 30], [32, 29, 32, 31], [32, 30, 32, 32], [32, 31, 32, 33], [32, 32, 32, 34], [32, 33, 32, 35], [32, 34, 32, 36], [32, 35, 32, 37], [32, 36, 32, 38], [32, 37, 32, 39], [32, 38, 32, 40], [32, 39, 32, 41], [32, 40, 32, 42], [32, 41, 32, 43], [32, 42, 32, 44], [32, 43, 32, 45], [32, 44, 32, 46], [32, 45, 32, 47], [32, 46, 32, 48], [32, 47, 32, 49], [32, 48, 32, 50], [32, 49, 32, 51], [32, 50, 32, 52], [32, 51, 32, 53], [32, 52, 32, 54], [32, 53, 32, 55], [32, 54, -1, -1], [-1, -1, 32, 57], [32, 56, 32, 58], [32, 57, 32, 59], [32, 58, 32, 60], [32, 59, 32, 61], [32, 60, 32, 62], [32, 61, 32, 63], [32, 62, 32, 64], [32, 63, 32, 65], [32, 64, 32, 66], [32, 65, 32, 67], [32, 66, 32, 68], [32, 67, 32, 69], [32, 68, 32, 70], [32, 69, 32, 71], [32, 70, 32, 72], [32, 71, 32, 73], [32, 72, 32, 74], [32, 73, 32, 75], [32, 74, 32, 76], [32, 75, 32, 77], [32, 76, 32, 78], [32, 77, 32, 79], [32, 78, 32, 80], [32, 79, 32, 81], [32, 80, 32, 82], [32, 81, 32, 83], [32, 82, 32, 84], [32, 83, 32, 85], [32, 84, 32, 86], [32, 85, 32, 87], [32, 86, 32, 88], [32, 87, 32, 89], [32, 88, 32, 90], [32, 89, 32, 91], [32, 90, 32, 92], [32, 91, 32, 93], [32, 92, 32, 94], [32, 93, 32, 95], [32, 94, 32, 96], [32, 95, 32, 97], [32, 96, -1, -1], [-1, -1, 32, 99], [32, 98, 32, 100], [32, 99, 32, 101], [32, 100, 32, 102], [32, 101, 32, 103], [32, 102, 32, 104], [32, 103, 32, 105], [32, 104, 32, 106], [32, 105, 32, 107], [32, 106, 32, 108], [32, 107, 32, 109], [32, 108, 32, 110], [32, 109, 32, 111], [32, 110, 32, 112], [32, 111, 32, 113], [32, 112, 32, 114], [32, 113, 32, 115], [32, 114, 32, 116], [32, 115, 32, 117], [32, 116, 32, 118], [32, 117, 32, 119], [32, 118, 32, 120], [32, 119, 32, 121], [32, 120, 32, 122], [32, 121, 32, 123], [32, 122, 32, 124], [32, 123, 32, 125], [32, 124, 32, 126], [32, 125, 32, 127], [32, 126, 32, 128], [32, 127, 32, 129], [32, 128, 32, 130], [32, 129, 32, 131], [32, 130, 32, 132], [32, 131, 32, 133], [32, 132, 32, 134], [32, 133, 32, 135], [32, 134, 32, 136], [32, 135, 32, 137], [32, 136, 32, 138], [32, 137, 32, 139], [32, 138, -1, -1], [-1, -1, 32, 141], [32, 140, 32, 142], [32, 141, 32, 143], [32, 142, 32, 144], [32, 143, 32, 145], [32, 144, 32, 146], [32, 145, 32, 147], [32, 146, 32, 148], [32, 147, 32, 149], [32, 148, 32, 150], [32, 149, 32, 151], [32, 150, 32, 152], [32, 151, 32, 153], [32, 152, 32, 154], [32, 153, 32, 155], [32, 154, 32, 156], [32, 155, 32, 157], [32, 156, 32, 158], [32, 157, 32, 159], [32, 158, 32, 160], [32, 159, 32, 161], [32, 160, 32, 162], [32, 161, 32, 163], [32, 162, 32, 164], [32, 163, 32, 165], [32, 164, 32, 166], [32, 165, 32, 167], [32, 166, 32, 168], [32, 167, 32, 169], [32, 168, 32, 170], [32, 169, 32, 171], [32, 170, 32, 172], [32, 171, 32, 173], [32, 172, 32, 174], [32, 173, 32, 175], [32, 174, 32, 176], [32, 175, 32, 177], [32, 176, 32, 178], [32, 177, 32, 179], [32, 178, 32, 180], [32, 179, 32, 181], [32, 180, -1, -1], [-1, -1, 32, 183], [32, 182, 32, 184], [32, 183, 32, 185], [32, 184, 32, 186], [32, 185, 32, 187], [32, 186, 32, 188], [32, 187, 32, 189], [32, 188, 32, 190], [32, 189, 32, 191], [32, 190, 32, 192], [32, 191, 32, 193], [32, 192, 32, 194], [32, 193, 32, 195], [32, 194, 32, 196], [32, 195, 32, 197], [32, 196, 32, 198], [32, 197, 32, 199], [32, 198, 32, 200], [32, 199, 32, 201], [32, 200, 32, 202], [32, 201, 32, 203], [32, 202, 32, 204], [32, 203, 32, 205], [32, 204, 32, 206], [32, 205, 32, 207], [32, 206, 32, 208], [32, 207, 32, 209], [32, 208, 32, 210], [32, 209, 32, 211], [32, 210, 32, 212], [32, 211, 32, 213], [32, 212, 32, 214], [32, 213, 32, 215], [32, 214, 32, 216], [32, 215, 32, 217], [32, 216, 32, 218], [32, 217, 32, 219], [32, 218, 32, 220], [32, 219, 32, 221], [32, 220, 32, 222], [32, 221, 32, 223], [32, 222, -1, -1], [-1, -1, 32, 225], [32, 224, 32, 226], [32, 225, 32, 227], [32, 226, 32, 228], [32, 227, 32, 229], [32, 228, 32, 230], [32, 229, 32, 231], [32, 230, 32, 232], [32, 231, 32, 233], [32, 232, 32, 234], [32, 233, 32, 235], [32, 234, 32, 236], [32, 235, 32, 237], [32, 236, 32, 238], [32, 237, 32, 239], [32, 238, 32, 240], [32, 239, 32, 241], [32, 240, 32, 242], [32, 241, 32, 243], [32, 242, 32, 244], [32, 243, 32, 245], [32, 244, 32, 246], [32, 245, 32, 247], [32, 246, 32, 248], [32, 247, 32, 249], [32, 248, 32, 250], [32, 249, 32, 251], [32, 250, 32, 252], [32, 251, 32, 253], [32, 252, 32, 254], [32, 253, 32, 255], [32, 254, 32, 256], [32, 255, 32, 257], [32, 256, 32, 258], [32, 257, 32, 7], [-1, -1, -1, -1], [-1, -1, -1, -1], [-1, -1, -1, -1], [-1, -1, -1, -1], [-1, -1, -1, -1], [-1, -1, -1, -1], [-1, -1, -1, -1], [-1, -1, -1, -1], [-1, -1, -1, -1], [-1, -1, -1, -1], [-1, -1, -1, -1], [-1, -1, -1, -1], [-1, -1, -1, -1], [-1, -1, -1, -1]], 'stapLoop': [], 'scafLoop': [], 'loop': [0, 0, 0, 0, 0, 0, 0, 0, 0, 0, 1, 0, 0, 0, 0, 0, 0, 0, 0, 0, 0, 0, 0, 0, 1, 0, 0, 0, 0, 0, 0, 0, 0, 0, 0, 0, 0, 0, 1, 0, 0, 0, 0, 0, 0, 0, 0, 0, 0, 0, 0, 0, 1, 0, 0, 0, 0, 0, 0, 0, 0, 0, 0, 0, 0, 0, 1, 0, 0, 0, 0, 0, 0, 0, 0, 0, 0, 0, 0, 0, 1, 0, 0, 0, 0, 0, 0, 0, 0, 0, 0, 0, 0, 0, 1, 0, 0, 0, 0, 0, 0, 0, 0, 0, 0, 0, 0, 0, 1, 0, 0, 0, 0, 0, 0, 0, 0, 0, 0, 0, 0, 0, 1, 0, 0, 0, 0, 0, 0, 0, 0, 0, 0, 0, 0, 0, 1, 0, 0, 0, 0, 0, 0, 0, 0, 0, 0, 0, 0, 0, 1, 0, 0, 0, 0, 0, 0, 0, 0, 0, 0, 0, 0, 0, 1, 0, 0, 0, 0, 0, 0, 0, 0, 0, 0, 0, 0, 0, 1, 0, 0, 0, 0, 0, 0, 0, 0, 0, 0, 0, 0, 0, 1, 0, 0, 0, 0, 0, 0, 0, 0, 0, 0, 0, 0, 0, 1, 0, 0, 0, 0, 0, 0, 0, 0, 0, 0, 0, 0, 0, 1, 0, 0, 0, 0, 0, 0, 0, 0, 0, 0, 0, 0, 0, 1, 0, 0, 0, 0, 0, 0, 0, 0, 0, 0, 0, 0, 0, 1, 0, 0, 0, 0, 0, 0, 0, 0, 0, 0, 0, 0, 0, 0, 0, 0, 0, 0, 0, 0, 0, 0, 0, 0], 'row': 11}, {'col': 13, 'stap_colors': [], 'num': 19, 'stap': [[-1, -1, -1, -1], [-1, -1, -1, -1], [-1, -1, -1, -1], [-1, -1, -1, -1], [-1, -1, -1, -1], [-1, -1, -1, -1], [-1, -1, -1, -1], [-1, -1, -1, -1], [-1, -1, -1, -1], [-1, -1, -1, -1], [-1, -1, -1, -1], [-1, -1, -1, -1], [-1, -1, -1, -1], [-1, -1, -1, -1], [-1, -1, -1, -1], [-1, -1, -1, -1], [-1, -1, -1, -1], [-1, -1, -1, -1], [-1, -1, -1, -1], [-1, -1, -1, -1], [-1, -1, -1, -1], [-1, -1, -1, -1], [-1, -1, -1, -1], [-1, -1, -1, -1], [-1, -1, -1, -1], [-1, -1, -1, -1], [-1, -1, -1, -1], [-1, -1, -1, -1], [-1, -1, -1, -1], [-1, -1, -1, -1], [-1, -1, -1, -1], [-1, -1, -1, -1], [-1, -1, -1, -1], [-1, -1, -1, -1], [-1, -1, -1, -1], [-1, -1, -1, -1], [-1, -1, -1, -1], [-1, -1, -1, -1], [-1, -1, -1, -1], [-1, -1, -1, -1], [-1, -1, -1, -1], [-1, -1, -1, -1], [-1, -1, -1, -1], [-1, -1, -1, -1], [-1, -1, -1, -1], [-1, -1, -1, -1], [-1, -1, -1, -1], [-1, -1, -1, -1], [-1, -1, -1, -1], [-1, -1, -1, -1], [-1, -1, -1, -1], [-1, -1, -1, -1], [-1, -1, -1, -1], [-1, -1, -1, -1], [-1, -1, -1, -1], [-1, -1, -1, -1], [-1, -1, -1, -1], [-1, -1, -1, -1], [-1, -1, -1, -1], [-1, -1, -1, -1], [-1, -1, -1, -1], [-1, -1, -1, -1], [-1, -1, -1, -1], [-1, -1, -1, -1], [-1, -1, -1, -1], [-1, -1, -1, -1], [-1, -1, -1, -1], [-1, -1, -1, -1], [-1, -1, -1, -1], [-1, -1, -1, -1], [-1, -1, -1, -1], [-1, -1, -1, -1], [-1, -1, -1, -1], [-1, -1, -1, -1], [-1, -1, -1, -1], [-1, -1, -1, -1], [-1, -1, -1, -1], [-1, -1, -1, -1], [-1, -1, -1, -1], [-1, -1, -1, -1], [-1, -1, -1, -1], [-1, -1, -1, -1], [-1, -1, -1, -1], [-1, -1, -1, -1], [-1, -1, -1, -1], [-1, -1, -1, -1], [-1, -1, -1, -1], [-1, -1, -1, -1], [-1, -1, -1, -1], [-1, -1, -1, -1], [-1, -1, -1, -1], [-1, -1, -1, -1], [-1, -1, -1, -1], [-1, -1, -1, -1], [-1, -1, -1, -1], [-1, -1, -1, -1], [-1, -1, -1, -1], [-1, -1, -1, -1], [-1, -1, -1, -1], [-1, -1, -1, -1], [-1, -1, -1, -1], [-1, -1, -1, -1], [-1, -1, -1, -1], [-1, -1, -1, -1], [-1, -1, -1, -1], [-1, -1, -1, -1], [-1, -1, -1, -1], [-1, -1, -1, -1], [-1, -1, -1, -1], [-1, -1, -1, -1], [-1, -1, -1, -1], [-1, -1, -1, -1], [-1, -1, -1, -1], [-1, -1, -1, -1], [-1, -1, -1, -1], [-1, -1, -1, -1], [-1, -1, -1, -1], [-1, -1, -1, -1], [-1, -1, -1, -1], [-1, -1, -1, -1], [-1, -1, -1, -1], [-1, -1, -1, -1], [-1, -1, -1, -1], [-1, -1, -1, -1], [-1, -1, -1, -1], [-1, -1, -1, -1], [-1, -1, -1, -1], [-1, -1, -1, -1], [-1, -1, -1, -1], [-1, -1, -1, -1], [-1, -1, -1, -1], [-1, -1, -1, -1], [-1, -1, -1, -1], [-1, -1, -1, -1], [-1, -1, -1, -1], [-1, -1, -1, -1], [-1, -1, -1, -1], [-1, -1, -1, -1], [-1, -1, -1, -1], [-1, -1, -1, -1], [-1, -1, -1, -1], [-1, -1, -1, -1], [-1, -1, -1, -1], [-1, -1, -1, -1], [-1, -1, -1, -1], [-1, -1, -1, -1], [-1, -1, -1, -1], [-1, -1, -1, -1], [-1, -1, -1, -1], [-1, -1, -1, -1], [-1, -1, -1, -1], [-1, -1, -1, -1], [-1, -1, -1, -1], [-1, -1, -1, -1], [-1, -1, -1, -1], [-1, -1, -1, -1], [-1, -1, -1, -1], [-1, -1, -1, -1], [-1, -1, -1, -1], [-1, -1, -1, -1], [-1, -1, -1, -1], [-1, -1, -1, -1], [-1, -1, -1, -1], [-1, -1, -1, -1], [-1, -1, -1, -1], [-1, -1, -1, -1], [-1, -1, -1, -1], [-1, -1, -1, -1], [-1, -1, -1, -1], [-1, -1, -1, -1], [-1, -1, -1, -1], [-1, -1, -1, -1], [-1, -1, -1, -1], [-1, -1, -1, -1], [-1, -1, -1, -1], [-1, -1, -1, -1], [-1, -1, -1, -1], [-1, -1, -1, -1], [-1, -1, -1, -1], [-1, -1, -1, -1], [-1, -1, -1, -1], [-1, -1, -1, -1], [-1, -1, -1, -1], [-1, -1, -1, -1], [-1, -1, -1, -1], [-1, -1, -1, -1], [-1, -1, -1, -1], [-1, -1, -1, -1], [-1, -1, -1, -1], [-1, -1, -1, -1], [-1, -1, -1, -1], [-1, -1, -1, -1], [-1, -1, -1, -1], [-1, -1, -1, -1], [-1, -1, -1, -1], [-1, -1, -1, -1], [-1, -1, -1, -1], [-1, -1, -1, -1], [-1, -1, -1, -1], [-1, -1, -1, -1], [-1, -1, -1, -1], [-1, -1, -1, -1], [-1, -1, -1, -1], [-1, -1, -1, -1], [-1, -1, -1, -1], [-1, -1, -1, -1], [-1, -1, -1, -1], [-1, -1, -1, -1], [-1, -1, -1, -1], [-1, -1, -1, -1], [-1, -1, -1, -1], [-1, -1, -1, -1], [-1, -1, -1, -1], [-1, -1, -1, -1], [-1, -1, -1, -1], [-1, -1, -1, -1], [-1, -1, -1, -1], [-1, -1, -1, -1], [-1, -1, -1, -1], [-1, -1, -1, -1], [-1, -1, -1, -1], [-1, -1, -1, -1], [-1, -1, -1, -1], [-1, -1, -1, -1], [-1, -1, -1, -1], [-1, -1, -1, -1], [-1, -1, -1, -1], [-1, -1, -1, -1], [-1, -1, -1, -1], [-1, -1, -1, -1], [-1, -1, -1, -1], [-1, -1, -1, -1], [-1, -1, -1, -1], [-1, -1, -1, -1], [-1, -1, -1, -1], [-1, -1, -1, -1], [-1, -1, -1, -1], [-1, -1, -1, -1], [-1, -1, -1, -1], [-1, -1, -1, -1], [-1, -1, -1, -1], [-1, -1, -1, -1], [-1, -1, -1, -1], [-1, -1, -1, -1], [-1, -1, -1, -1], [-1, -1, -1, -1], [-1, -1, -1, -1], [-1, -1, -1, -1], [-1, -1, -1, -1], [-1, -1, -1, -1], [-1, -1, -1, -1], [-1, -1, -1, -1], [-1, -1, -1, -1], [-1, -1, -1, -1], [-1, -1, -1, -1], [-1, -1, -1, -1], [-1, -1, -1, -1], [-1, -1, -1, -1], [-1, -1, -1, -1], [-1, -1, -1, -1], [-1, -1, -1, -1], [-1, -1, -1, -1], [-1, -1, -1, -1], [-1, -1, -1, -1], [-1, -1, -1, -1], [-1, -1, -1, -1], [-1, -1, -1, -1], [-1, -1, -1, -1], [-1, -1, -1, -1], [-1, -1, -1, -1], [-1, -1, -1, -1], [-1, -1, -1, -1], [-1, -1, -1, -1]], 'skip': [0, 0, 0, 0, 0, 0, 0, 0, 0, 0, 0, 0, 0, 0, 0, 0, 0, 0, 0, 0, 0, 0, 0, 0, 0, 0, 0, 0, 0, 0, 0, 0, 0, 0, 0, 0, 0, 0, 0, 0, 0, 0, 0, 0, 0, 0, 0, 0, 0, 0, 0, 0, 0, 0, 0, 0, 0, 0, 0, 0, 0, 0, 0, 0, 0, 0, 0, 0, 0, 0, 0, 0, 0, 0, 0, 0, 0, 0, 0, 0, 0, 0, 0, 0, 0, 0, 0, 0, 0, 0, 0, 0, 0, 0, 0, 0, 0, 0, 0, 0, 0, 0, 0, 0, 0, 0, 0, 0, 0, 0, 0, 0, 0, 0, 0, 0, 0, 0, 0, 0, 0, 0, 0, 0, 0, 0, 0, 0, 0, 0, 0, 0, 0, 0, 0, 0, 0, 0, 0, 0, 0, 0, 0, 0, 0, 0, 0, 0, 0, 0, 0, 0, 0, 0, 0, 0, 0, 0, 0, 0, 0, 0, 0, 0, 0, 0, 0, 0, 0, 0, 0, 0, 0, 0, 0, 0, 0, 0, 0, 0, 0, 0, 0, 0, 0, 0, 0, 0, 0, 0, 0, 0, 0, 0, 0, 0, 0, 0, 0, 0, 0, 0, 0, 0, 0, 0, 0, 0, 0, 0, 0, 0, 0, 0, 0, 0, 0, 0, 0, 0, 0, 0, 0, 0, 0, 0, 0, 0, 0, 0, 0, 0, 0, 0, 0, 0, 0, 0, 0, 0, 0, 0, 0, 0, 0, 0, 0, 0, 0, 0, 0, 0, 0, 0, 0, 0, 0, 0, 0, 0, 0, 0, 0, 0, 0, 0, 0, 0, 0, 0, 0, 0, 0], 'scaf': [[-1, -1, -1, -1], [-1, -1, -1, -1], [-1, -1, -1, -1], [-1, -1, -1, -1], [-1, -1, -1, -1], [-1, -1, -1, -1], [-1, -1, -1, -1], [-1, -1, -1, -1], [-1, -1, -1, -1], [-1, -1, -1, -1], [-1, -1, -1, -1], [-1, -1, -1, -1], [-1, -1, -1, -1], [-1, -1, -1, -1], [-1, -1, -1, -1], [-1, -1, -1, -1], [-1, -1, -1, -1], [-1, -1, -1, -1], [-1, -1, -1, -1], [-1, -1, -1, -1], [19, 21, 17, 118], [19, 22, 19, 20], [19, 23, 19, 21], [19, 24, 19, 22], [19, 25, 19, 23], [19, 26, 19, 24], [19, 27, 19, 25], [19, 28, 19, 26], [19, 29, 19, 27], [19, 30, 19, 28], [19, 31, 19, 29], [19, 32, 19, 30], [19, 33, 19, 31], [19, 34, 19, 32], [19, 35, 19, 33], [19, 36, 19, 34], [19, 37, 19, 35], [19, 38, 19, 36], [19, 39, 19, 37], [19, 40, 19, 38], [19, 41, 19, 39], [19, 42, 19, 40], [19, 43, 19, 41], [19, 44, 19, 42], [19, 45, 19, 43], [19, 46, 19, 44], [19, 47, 19, 45], [19, 48, 19, 46], [19, 49, 19, 47], [19, 50, 19, 48], [19, 51, 19, 49], [19, 52, 19, 50], [19, 53, 19, 51], [19, 54, 19, 52], [19, 55, 19, 53], [19, 56, 19, 54], [19, 57, 19, 55], [19, 58, 19, 56], [19, 59, 19, 57], [19, 60, 19, 58], [19, 61, 19, 59], [19, 62, 19, 60], [19, 63, 19, 61], [19, 64, 19, 62], [19, 65, 19, 63], [19, 66, 19, 64], [19, 67, 19, 65], [19, 68, 19, 66], [19, 69, 19, 67], [19, 70, 19, 68], [19, 71, 19, 69], [36, 71, 19, 70], [19, 73, 36, 72], [19, 74, 19, 72], [19, 75, 19, 73], [19, 76, 19, 74], [19, 77, 19, 75], [19, 78, 19, 76], [19, 79, 19, 77], [19, 80, 19, 78], [19, 81, 19, 79], [19, 82, 19, 80], [19, 83, 19, 81], [19, 84, 19, 82], [19, 85, 19, 83], [19, 86, 19, 84], [19, 87, 19, 85], [19, 88, 19, 86], [19, 89, 19, 87], [19, 90, 19, 88], [19, 91, 19, 89], [19, 92, 19, 90], [19, 93, 19, 91], [19, 94, 19, 92], [19, 95, 19, 93], [19, 96, 19, 94], [19, 97, 19, 95], [19, 98, 19, 96], [19, 99, 19, 97], [19, 100, 19, 98], [19, 101, 19, 99], [19, 102, 19, 100], [19, 103, 19, 101], [19, 104, 19, 102], [19, 105, 19, 103], [19, 106, 19, 104], [19, 107, 19, 105], [19, 108, 19, 106], [19, 109, 19, 107], [19, 110, 19, 108], [19, 111, 19, 109], [19, 112, 19, 110], [19, 113, 19, 111], [19, 114, 19, 112], [19, 115, 19, 113], [19, 116, 19, 114], [19, 117, 19, 115], [19, 118, 19, 116], [17, 20, 19, 117], [-1, -1, -1, -1], [-1, -1, -1, -1], [-1, -1, -1, -1], [-1, -1, -1, -1], [-1, -1, -1, -1], [-1, -1, -1, -1], [-1, -1, -1, -1], [-1, -1, -1, -1], [-1, -1, -1, -1], [-1, -1, -1, -1], [-1, -1, -1, -1], [-1, -1, -1, -1], [-1, -1, -1, -1], [-1, -1, -1, -1], [-1, -1, -1, -1], [-1, -1, -1, -1], [-1, -1, -1, -1], [-1, -1, -1, -1], [-1, -1, -1, -1], [-1, -1, -1, -1], [-1, -1, -1, -1], [-1, -1, -1, -1], [-1, -1, -1, -1], [-1, -1, -1, -1], [-1, -1, -1, -1], [-1, -1, -1, -1], [-1, -1, -1, -1], [-1, -1, -1, -1], [-1, -1, -1, -1], [-1, -1, -1, -1], [-1, -1, -1, -1], [-1, -1, -1, -1], [-1, -1, -1, -1], [-1, -1, -1, -1], [-1, -1, -1, -1], [-1, -1, -1, -1], [-1, -1, -1, -1], [-1, -1, -1, -1], [-1, -1, -1, -1], [-1, -1, -1, -1], [-1, -1, -1, -1], [-1, -1, -1, -1], [-1, -1, -1, -1], [-1, -1, -1, -1], [-1, -1, -1, -1], [-1, -1, -1, -1], [-1, -1, -1, -1], [-1, -1, -1, -1], [-1, -1, -1, -1], [-1, -1, -1, -1], [-1, -1, -1, -1], [-1, -1, -1, -1], [-1, -1, -1, -1], [-1, -1, -1, -1], [-1, -1, -1, -1], [-1, -1, -1, -1], [-1, -1, -1, -1], [-1, -1, -1, -1], [-1, -1, -1, -1], [-1, -1, -1, -1], [-1, -1, -1, -1], [-1, -1, -1, -1], [-1, -1, -1, -1], [-1, -1, -1, -1], [-1, -1, -1, -1], [-1, -1, -1, -1], [-1, -1, -1, -1], [-1, -1, -1, -1], [-1, -1, -1, -1], [-1, -1, -1, -1], [-1, -1, -1, -1], [-1, -1, -1, -1], [-1, -1, -1, -1], [-1, -1, -1, -1], [-1, -1, -1, -1], [-1, -1, -1, -1], [-1, -1, -1, -1], [-1, -1, -1, -1], [-1, -1, -1, -1], [-1, -1, -1, -1], [-1, -1, -1, -1], [-1, -1, -1, -1], [-1, -1, -1, -1], [-1, -1, -1, -1], [-1, -1, -1, -1], [-1, -1, -1, -1], [-1, -1, -1, -1], [-1, -1, -1, -1], [-1, -1, -1, -1], [-1, -1, -1, -1], [-1, -1, -1, -1], [-1, -1, -1, -1], [-1, -1, -1, -1], [-1, -1, -1, -1], [-1, -1, -1, -1], [-1, -1, -1, -1], [-1, -1, -1, -1], [-1, -1, -1, -1], [-1, -1, -1, -1], [-1, -1, -1, -1], [-1, -1, -1, -1], [-1, -1, -1, -1], [-1, -1, -1, -1], [-1, -1, -1, -1], [-1, -1, -1, -1], [-1, -1, -1, -1], [-1, -1, -1, -1], [-1, -1, -1, -1], [-1, -1, -1, -1], [-1, -1, -1, -1], [-1, -1, -1, -1], [-1, -1, -1, -1], [-1, -1, -1, -1], [-1, -1, -1, -1], [-1, -1, -1, -1], [-1, -1, -1, -1], [-1, -1, -1, -1], [-1, -1, -1, -1], [-1, -1, -1, -1], [-1, -1, -1, -1], [-1, -1, -1, -1], [-1, -1, -1, -1], [-1, -1, -1, -1], [-1, -1, -1, -1], [-1, -1, -1, -1], [-1, -1, -1, -1], [-1, -1, -1, -1], [-1, -1, -1, -1], [-1, -1, -1, -1], [-1, -1, -1, -1], [-1, -1, -1, -1], [-1, -1, -1, -1], [-1, -1, -1, -1], [-1, -1, -1, -1], [-1, -1, -1, -1], [-1, -1, -1, -1], [-1, -1, -1, -1], [-1, -1, -1, -1], [-1, -1, -1, -1], [-1, -1, -1, -1], [-1, -1, -1, -1], [-1, -1, -1, -1], [-1, -1, -1, -1], [-1, -1, -1, -1], [-1, -1, -1, -1], [-1, -1, -1, -1], [-1, -1, -1, -1], [-1, -1, -1, -1], [-1, -1, -1, -1], [-1, -1, -1, -1], [-1, -1, -1, -1], [-1, -1, -1, -1], [-1, -1, -1, -1], [-1, -1, -1, -1]], 'stapLoop': [], 'scafLoop': [], 'loop': [0, 0, 0, 0, 0, 0, 0, 0, 0, 0, 0, 0, 0, 0, 0, 0, 0, 0, 0, 0, 0, 0, 0, 0, 0, 0, 0, 0, 0, 0, 0, 0, 0, 0, 0, 0, 0, 0, 0, 0, 0, 0, 0, 0, 0, 0, 0, 0, 0, 0, 0, 0, 0, 0, 0, 0, 0, 0, 0, 0, 0, 0, 0, 0, 0, 0, 0, 0, 0, 0, 0, 0, 0, 0, 0, 0, 0, 0, 0, 0, 0, 0, 0, 0, 0, 0, 0, 0, 0, 0, 0, 0, 0, 0, 0, 0, 0, 0, 0, 0, 0, 0, 0, 0, 0, 0, 0, 0, 0, 0, 0, 0, 0, 0, 0, 0, 0, 0, 0, 0, 0, 0, 0, 0, 0, 0, 0, 0, 0, 0, 0, 0, 0, 0, 0, 0, 0, 0, 0, 0, 0, 0, 0, 0, 0, 0, 0, 0, 0, 0, 0, 0, 0, 0, 0, 0, 0, 0, 0, 0, 0, 0, 0, 0, 0, 0, 0, 0, 0, 0, 0, 0, 0, 0, 0, 0, 0, 0, 0, 0, 0, 0, 0, 0, 0, 0, 0, 0, 0, 0, 0, 0, 0, 0, 0, 0, 0, 0, 0, 0, 0, 0, 0, 0, 0, 0, 0, 0, 0, 0, 0, 0, 0, 0, 0, 0, 0, 0, 0, 0, 0, 0, 0, 0, 0, 0, 0, 0, 0, 0, 0, 0, 0, 0, 0, 0, 0, 0, 0, 0, 0, 0, 0, 0, 0, 0, 0, 0, 0, 0, 0, 0, 0, 0, 0, 0, 0, 0, 0, 0, 0, 0, 0, 0, 0, 0, 0, 0, 0, 0, 0, 0, 0], 'row': 10}, {'col': 14, 'stap_colors': [], 'num': 34, 'stap': [[-1, -1, -1, -1], [-1, -1, -1, -1], [-1, -1, -1, -1], [-1, -1, -1, -1], [-1, -1, -1, -1], [-1, -1, -1, -1], [-1, -1, -1, -1], [34, 8, 34, 258], [34, 9, 34, 7], [34, 10, 34, 8], [34, 11, 34, 9], [34, 12, 34, 10], [34, 13, 34, 11], [21, 13, 34, 12], [34, 15, 21, 14], [34, 16, 34, 14], [34, 17, 34, 15], [34, 18, 34, 16], [34, 19, 34, 17], [34, 20, 34, 18], [34, 21, 34, 19], [34, 22, 34, 20], [34, 23, 34, 21], [34, 24, 34, 22], [34, 25, 34, 23], [34, 26, 34, 24], [34, 27, 34, 25], [34, 28, 34, 26], [34, 29, 34, 27], [34, 30, 34, 28], [34, 31, 34, 29], [21, 33, 34, 30], [34, 33, 21, 34], [34, 34, 34, 32], [34, 35, 34, 33], [34, 36, 34, 34], [34, 37, 34, 35], [34, 38, 34, 36], [34, 39, 34, 37], [34, 40, 34, 38], [34, 41, 34, 39], [34, 42, 34, 40], [34, 43, 34, 41], [34, 44, 34, 42], [34, 45, 34, 43], [34, 46, 34, 44], [34, 47, 34, 45], [34, 48, 34, 46], [34, 49, 34, 47], [34, 50, 34, 48], [34, 51, 34, 49], [34, 52, 34, 50], [34, 53, 34, 51], [34, 54, 34, 52], [34, 55, 34, 53], [21, 55, 34, 54], [34, 57, 21, 56], [34, 58, 34, 56], [34, 59, 34, 57], [34, 60, 34, 58], [34, 61, 34, 59], [34, 62, 34, 60], [34, 63, 34, 61], [34, 64, 34, 62], [34, 65, 34, 63], [34, 66, 34, 64], [34, 67, 34, 65], [34, 68, 34, 66], [34, 69, 34, 67], [34, 70, 34, 68], [34, 71, 34, 69], [34, 72, 34, 70], [34, 73, 34, 71], [21, 75, 34, 72], [34, 75, 21, 76], [34, 76, 34, 74], [34, 77, 34, 75], [34, 78, 34, 76], [34, 79, 34, 77], [34, 80, 34, 78], [34, 81, 34, 79], [34, 82, 34, 80], [34, 83, 34, 81], [34, 84, 34, 82], [34, 85, 34, 83], [34, 86, 34, 84], [34, 87, 34, 85], [34, 88, 34, 86], [34, 89, 34, 87], [34, 90, 34, 88], [34, 91, 34, 89], [34, 92, 34, 90], [34, 93, 34, 91], [34, 94, 34, 92], [34, 95, 34, 93], [34, 96, 34, 94], [34, 97, 34, 95], [21, 97, 34, 96], [34, 99, 21, 98], [34, 100, 34, 98], [34, 101, 34, 99], [34, 102, 34, 100], [34, 103, 34, 101], [34, 104, 34, 102], [34, 105, 34, 103], [34, 106, 34, 104], [34, 107, 34, 105], [34, 108, 34, 106], [34, 109, 34, 107], [34, 110, 34, 108], [34, 111, 34, 109], [34, 112, 34, 110], [34, 113, 34, 111], [34, 114, 34, 112], [34, 115, 34, 113], [21, 117, 34, 114], [34, 117, 21, 118], [34, 118, 34, 116], [34, 119, 34, 117], [34, 120, 34, 118], [34, 121, 34, 119], [34, 122, 34, 120], [34, 123, 34, 121], [34, 124, 34, 122], [34, 125, 34, 123], [34, 126, 34, 124], [34, 127, 34, 125], [34, 128, 34, 126], [34, 129, 34, 127], [34, 130, 34, 128], [34, 131, 34, 129], [34, 132, 34, 130], [34, 133, 34, 131], [34, 134, 34, 132], [34, 135, 34, 133], [34, 136, 34, 134], [34, 137, 34, 135], [34, 138, 34, 136], [34, 139, 34, 137], [21, 139, 34, 138], [34, 141, 21, 140], [34, 142, 34, 140], [34, 143, 34, 141], [34, 144, 34, 142], [34, 145, 34, 143], [34, 146, 34, 144], [34, 147, 34, 145], [34, 148, 34, 146], [34, 149, 34, 147], [34, 150, 34, 148], [34, 151, 34, 149], [34, 152, 34, 150], [34, 153, 34, 151], [34, 154, 34, 152], [34, 155, 34, 153], [34, 156, 34, 154], [34, 157, 34, 155], [21, 159, 34, 156], [34, 159, 21, 160], [34, 160, 34, 158], [34, 161, 34, 159], [34, 162, 34, 160], [34, 163, 34, 161], [34, 164, 34, 162], [34, 165, 34, 163], [34, 166, 34, 164], [34, 167, 34, 165], [34, 168, 34, 166], [34, 169, 34, 167], [34, 170, 34, 168], [34, 171, 34, 169], [34, 172, 34, 170], [34, 173, 34, 171], [34, 174, 34, 172], [34, 175, 34, 173], [34, 176, 34, 174], [34, 177, 34, 175], [34, 178, 34, 176], [34, 179, 34, 177], [34, 180, 34, 178], [34, 181, 34, 179], [21, 181, 34, 180], [34, 183, 21, 182], [34, 184, 34, 182], [34, 185, 34, 183], [34, 186, 34, 184], [34, 187, 34, 185], [34, 188, 34, 186], [34, 189, 34, 187], [34, 190, 34, 188], [34, 191, 34, 189], [34, 192, 34, 190], [34, 193, 34, 191], [34, 194, 34, 192], [34, 195, 34, 193], [34, 196, 34, 194], [34, 197, 34, 195], [34, 198, 34, 196], [34, 199, 34, 197], [21, 201, 34, 198], [34, 201, 21, 202], [34, 202, 34, 200], [34, 203, 34, 201], [34, 204, 34, 202], [34, 205, 34, 203], [34, 206, 34, 204], [34, 207, 34, 205], [34, 208, 34, 206], [34, 209, 34, 207], [34, 210, 34, 208], [34, 211, 34, 209], [34, 212, 34, 210], [34, 213, 34, 211], [34, 214, 34, 212], [34, 215, 34, 213], [34, 216, 34, 214], [34, 217, 34, 215], [34, 218, 34, 216], [34, 219, 34, 217], [34, 220, 34, 218], [34, 221, 34, 219], [34, 222, 34, 220], [34, 223, 34, 221], [21, 223, 34, 222], [34, 225, 21, 224], [34, 226, 34, 224], [34, 227, 34, 225], [34, 228, 34, 226], [34, 229, 34, 227], [34, 230, 34, 228], [34, 231, 34, 229], [34, 232, 34, 230], [34, 233, 34, 231], [34, 234, 34, 232], [34, 235, 34, 233], [34, 236, 34, 234], [34, 237, 34, 235], [34, 238, 34, 236], [34, 239, 34, 237], [34, 240, 34, 238], [34, 241, 34, 239], [21, 243, 34, 240], [34, 243, 21, 244], [34, 244, 34, 242], [34, 245, 34, 243], [34, 246, 34, 244], [34, 247, 34, 245], [34, 248, 34, 246], [34, 249, 34, 247], [34, 250, 34, 248], [34, 251, 34, 249], [34, 252, 34, 250], [34, 253, 34, 251], [34, 254, 34, 252], [34, 255, 34, 253], [34, 256, 34, 254], [34, 257, 34, 255], [34, 258, 34, 256], [34, 7, 34, 257], [-1, -1, -1, -1], [-1, -1, -1, -1], [-1, -1, -1, -1], [-1, -1, -1, -1], [-1, -1, -1, -1], [-1, -1, -1, -1], [-1, -1, -1, -1], [-1, -1, -1, -1], [-1, -1, -1, -1], [-1, -1, -1, -1], [-1, -1, -1, -1], [-1, -1, -1, -1], [-1, -1, -1, -1], [-1, -1, -1, -1]], 'skip': [0, 0, 0, 0, 0, 0, 0, 0, 0, -1, 0, 0, 0, 0, 0, 0, -1, 0, -1, 0, 0, 0, 0, -1, 0, -1, 0, 0, 0, 0, -1, 0, 0, 0, 0, 0, 0, -1, 0, -1, 0, 0, 0, 0, -1, 0, -1, 0, 0, 0, 0, -1, 0, 0, 0, 0, 0, 0, -1, 0, -1, 0, 0, 0, 0, -1, 0, -1, 0, 0, 0, 0, -1, 0, 0, 0, 0, 0, 0, -1, 0, -1, 0, 0, 0, 0, -1, 0, -1, 0, 0, 0, 0, -1, 0, 0, 0, 0, 0, 0, -1, 0, -1, 0, 0, 0, 0, -1, 0, -1, 0, 0, 0, 0, -1, 0, 0, 0, 0, 0, 0, -1, 0, -1, 0, 0, 0, 0, -1, 0, -1, 0, 0, 0, 0, -1, 0, 0, 0, 0, 0, 0, -1, 0, -1, 0, 0, 0, 0, -1, 0, -1, 0, 0, 0, 0, -1, 0, 0, 0, 0, 0, 0, -1, 0, -1, 0, 0, 0, 0, -1, 0, -1, 0, 0, 0, 0, -1, 0, 0, 0, 0, 0, 0, -1, 0, -1, 0, 0, 0, 0, -1, 0, -1, 0, 0, 0, 0, -1, 0, 0, 0, 0, 0, 0, -1, 0, -1, 0, 0, 0, 0, -1, 0, -1, 0, 0, 0, 0, -1, 0, 0, 0, 0, 0, 0, -1, 0, -1, 0, 0, 0, 0, -1, 0, -1, 0, 0, 0, 0, -1, 0, 0, 0, 0, 0, 0, -1, 0, -1, 0, 0, 0, 0, -1, 0, -1, 0, 0, 0, 0, 0, 0, 0, 0, 0, 0, 0, 0, 0, 0, 0, 0], 'scaf': [[-1, -1, -1, -1], [-1, -1, -1, -1], [-1, -1, -1, -1], [-1, -1, -1, -1], [-1, -1, -1, -1], [-1, -1, -1, -1], [-1, -1, -1, -1], [34, 258, 34, 8], [34, 7, 34, 9], [34, 8, 34, 10], [34, 9, 34, 11], [34, 10, 34, 12], [34, 11, 34, 13], [34, 12, 34, 14], [34, 13, 34, 15], [34, 14, 34, 16], [34, 15, 34, 17], [34, 16, 34, 18], [34, 17, 34, 19], [34, 18, 34, 20], [34, 19, 34, 21], [34, 20, 34, 22], [34, 21, 34, 23], [34, 22, 34, 24], [34, 23, 34, 25], [34, 24, 34, 26], [34, 25, 34, 27], [34, 26, 34, 28], [34, 27, 34, 29], [34, 28, 34, 30], [34, 29, 34, 31], [34, 30, 34, 32], [34, 31, 34, 33], [34, 32, 34, 34], [34, 33, 34, 35], [34, 34, 34, 36], [34, 35, 34, 37], [34, 36, 34, 38], [34, 37, 34, 39], [34, 38, 34, 40], [34, 39, 34, 41], [34, 40, 34, 42], [34, 41, 34, 43], [34, 42, 34, 44], [34, 43, 34, 45], [34, 44, -1, -1], [-1, -1, 34, 47], [34, 46, 34, 48], [34, 47, 34, 49], [34, 48, 34, 50], [34, 49, 34, 51], [34, 50, 34, 52], [34, 51, 34, 53], [34, 52, 34, 54], [34, 53, 34, 55], [34, 54, 34, 56], [34, 55, 34, 57], [34, 56, 34, 58], [34, 57, 34, 59], [34, 58, 34, 60], [34, 59, 34, 61], [34, 60, 34, 62], [34, 61, 34, 63], [34, 62, 34, 64], [34, 63, 34, 65], [34, 64, 34, 66], [34, 65, 34, 67], [34, 66, 34, 68], [34, 67, 34, 69], [34, 68, 34, 70], [34, 69, 34, 71], [34, 70, 34, 72], [34, 71, 34, 73], [34, 72, 34, 74], [34, 73, 34, 75], [34, 74, 34, 76], [34, 75, 34, 77], [34, 76, 34, 78], [34, 77, 34, 79], [34, 78, 34, 80], [34, 79, 34, 81], [34, 80, 34, 82], [34, 81, 34, 83], [34, 82, 34, 84], [34, 83, 34, 85], [34, 84, 34, 86], [34, 85, 34, 87], [34, 86, -1, -1], [-1, -1, 34, 89], [34, 88, 34, 90], [34, 89, 34, 91], [34, 90, 34, 92], [34, 91, 34, 93], [34, 92, 34, 94], [34, 93, 34, 95], [34, 94, 34, 96], [34, 95, 34, 97], [34, 96, 34, 98], [34, 97, 34, 99], [34, 98, 34, 100], [34, 99, 34, 101], [34, 100, 34, 102], [34, 101, 34, 103], [34, 102, 34, 104], [34, 103, 34, 105], [34, 104, 34, 106], [34, 105, 34, 107], [34, 106, 34, 108], [34, 107, 34, 109], [34, 108, 34, 110], [34, 109, 34, 111], [34, 110, 34, 112], [34, 111, 34, 113], [34, 112, 34, 114], [34, 113, 34, 115], [34, 114, 34, 116], [34, 115, 34, 117], [34, 116, 34, 118], [34, 117, 34, 119], [34, 118, 34, 120], [34, 119, 34, 121], [34, 120, 34, 122], [34, 121, 34, 123], [34, 122, 34, 124], [34, 123, 34, 125], [34, 124, 34, 126], [34, 125, 34, 127], [34, 126, 34, 128], [34, 127, 34, 129], [34, 128, -1, -1], [-1, -1, 34, 131], [34, 130, 34, 132], [34, 131, 34, 133], [34, 132, 34, 134], [34, 133, 34, 135], [34, 134, 34, 136], [34, 135, 34, 137], [34, 136, 34, 138], [34, 137, 34, 139], [34, 138, 34, 140], [34, 139, 34, 141], [34, 140, 34, 142], [34, 141, 34, 143], [34, 142, 34, 144], [34, 143, 34, 145], [34, 144, 34, 146], [34, 145, 34, 147], [34, 146, 34, 148], [34, 147, 34, 149], [34, 148, 34, 150], [34, 149, 34, 151], [34, 150, 34, 152], [34, 151, 34, 153], [34, 152, 34, 154], [34, 153, 34, 155], [34, 154, 34, 156], [34, 155, 34, 157], [34, 156, 34, 158], [34, 157, 34, 159], [34, 158, 34, 160], [34, 159, 34, 161], [34, 160, 34, 162], [34, 161, 34, 163], [34, 162, 34, 164], [34, 163, 34, 165], [34, 164, 34, 166], [34, 165, 34, 167], [34, 166, 34, 168], [34, 167, 34, 169], [34, 168, 34, 170], [34, 169, 34, 171], [34, 170, -1, -1], [-1, -1, 34, 173], [34, 172, 34, 174], [34, 173, 34, 175], [34, 174, 34, 176], [34, 175, 34, 177], [34, 176, 34, 178], [34, 177, 34, 179], [34, 178, 34, 180], [34, 179, 34, 181], [34, 180, 34, 182], [34, 181, 34, 183], [34, 182, 34, 184], [34, 183, 34, 185], [34, 184, 34, 186], [34, 185, 34, 187], [34, 186, 34, 188], [34, 187, 34, 189], [34, 188, 34, 190], [34, 189, 34, 191], [34, 190, 34, 192], [34, 191, 34, 193], [34, 192, 34, 194], [34, 193, 34, 195], [34, 194, 34, 196], [34, 195, 34, 197], [34, 196, 34, 198], [34, 197, 34, 199], [34, 198, 34, 200], [34, 199, 34, 201], [34, 200, 34, 202], [34, 201, 34, 203], [34, 202, 34, 204], [34, 203, 34, 205], [34, 204, 34, 206], [34, 205, 34, 207], [34, 206, 34, 208], [34, 207, 34, 209], [34, 208, 34, 210], [34, 209, 34, 211], [34, 210, 34, 212], [34, 211, 34, 213], [34, 212, -1, -1], [-1, -1, 34, 215], [34, 214, 34, 216], [34, 215, 34, 217], [34, 216, 34, 218], [34, 217, 34, 219], [34, 218, 34, 220], [34, 219, 34, 221], [34, 220, 34, 222], [34, 221, 34, 223], [34, 222, 34, 224], [34, 223, 34, 225], [34, 224, 34, 226], [34, 225, 34, 227], [34, 226, 34, 228], [34, 227, 34, 229], [34, 228, 34, 230], [34, 229, 34, 231], [34, 230, 34, 232], [34, 231, 34, 233], [34, 232, 34, 234], [34, 233, 34, 235], [34, 234, 34, 236], [34, 235, 34, 237], [34, 236, 34, 238], [34, 237, 34, 239], [34, 238, 34, 240], [34, 239, 34, 241], [34, 240, 34, 242], [34, 241, 34, 243], [34, 242, 34, 244], [34, 243, 34, 245], [34, 244, 34, 246], [34, 245, 34, 247], [34, 246, 34, 248], [34, 247, 34, 249], [34, 248, 34, 250], [34, 249, 34, 251], [34, 250, 34, 252], [34, 251, 34, 253], [34, 252, 34, 254], [34, 253, 34, 255], [34, 254, -1, -1], [-1, -1, 34, 257], [34, 256, 34, 258], [34, 257, 34, 7], [-1, -1, -1, -1], [-1, -1, -1, -1], [-1, -1, -1, -1], [-1, -1, -1, -1], [-1, -1, -1, -1], [-1, -1, -1, -1], [-1, -1, -1, -1], [-1, -1, -1, -1], [-1, -1, -1, -1], [-1, -1, -1, -1], [-1, -1, -1, -1], [-1, -1, -1, -1], [-1, -1, -1, -1], [-1, -1, -1, -1]], 'stapLoop': [], 'scafLoop': [], 'loop': [0, 0, 0, 0, 0, 0, 0, 0, 0, 0, 0, 0, 0, 0, 0, 0, 0, 0, 0, 0, 0, 0, 0, 0, 0, 0, 0, 0, 0, 0, 0, 0, 0, 0, 0, 0, 0, 0, 0, 0, 0, 0, 0, 0, 0, 0, 0, 0, 0, 0, 0, 0, 0, 0, 0, 0, 0, 0, 0, 0, 0, 0, 0, 0, 0, 0, 0, 0, 0, 0, 0, 0, 0, 0, 0, 0, 0, 0, 0, 0, 0, 0, 0, 0, 0, 0, 0, 0, 0, 0, 0, 0, 0, 0, 0, 0, 0, 0, 0, 0, 0, 0, 0, 0, 0, 0, 0, 0, 0, 0, 0, 0, 0, 0, 0, 0, 0, 0, 0, 0, 0, 0, 0, 0, 0, 0, 0, 0, 0, 0, 0, 0, 0, 0, 0, 0, 0, 0, 0, 0, 0, 0, 0, 0, 0, 0, 0, 0, 0, 0, 0, 0, 0, 0, 0, 0, 0, 0, 0, 0, 0, 0, 0, 0, 0, 0, 0, 0, 0, 0, 0, 0, 0, 0, 0, 0, 0, 0, 0, 0, 0, 0, 0, 0, 0, 0, 0, 0, 0, 0, 0, 0, 0, 0, 0, 0, 0, 0, 0, 0, 0, 0, 0, 0, 0, 0, 0, 0, 0, 0, 0, 0, 0, 0, 0, 0, 0, 0, 0, 0, 0, 0, 0, 0, 0, 0, 0, 0, 0, 0, 0, 0, 0, 0, 0, 0, 0, 0, 0, 0, 0, 0, 0, 0, 0, 0, 0, 0, 0, 0, 0, 0, 0, 0, 0, 0, 0, 0, 0, 0, 0, 0, 0, 0, 0, 0, 0, 0, 0, 0, 0, 0, 0], 'row': 12}, {'col': 14, 'stap_colors': [[21, 1507550], [42, 1507550], [63, 1507550], [84, 1507550], [105, 1507550], [126, 1507550], [147, 1507550], [168, 1507550], [189, 1507550], [210, 1507550], [231, 1507550], [252, 1507550], [21, 13369344], [42, 13369344], [63, 13369344], [84, 13369344], [105, 13369344], [126, 13369344], [147, 13369344], [168, 13369344], [189, 13369344], [210, 13369344], [231, 13369344], [252, 13369344]], 'num': 21, 'stap': [[-1, -1, -1, -1], [-1, -1, -1, -1], [-1, -1, -1, -1], [-1, -1, -1, -1], [-1, -1, -1, -1], [-1, -1, -1, -1], [-1, -1, -1, -1], [21, 258, 21, 8], [21, 7, 21, 9], [21, 8, 21, 10], [21, 9, 21, 11], [21, 10, 21, 12], [21, 11, 21, 13], [21, 12, 34, 13], [34, 14, 21, 15], [21, 14, 21, 16], [21, 15, 21, 17], [21, 16, 21, 18], [21, 17, 21, 19], [21, 18, 21, 20], [21, 19, 32, 20], [-1, -1, 21, 22], [21, 21, 21, 23], [21, 22, 21, 24], [21, 23, 21, 25], [21, 24, 21, 26], [21, 25, 21, 27], [21, 26, 21, 28], [21, 27, 21, 29], [21, 28, 21, 30], [21, 29, 21, 31], [21, 30, 21, 32], [21, 31, 21, 33], [21, 32, 34, 31], [34, 32, 21, 35], [21, 34, 21, 36], [21, 35, 21, 37], [21, 36, 21, 38], [21, 37, 21, 39], [21, 38, 21, 40], [21, 39, 21, 41], [21, 40, 32, 41], [-1, -1, 21, 43], [21, 42, 21, 44], [21, 43, 21, 45], [21, 44, 21, 46], [21, 45, 21, 47], [21, 46, 21, 48], [21, 47, 21, 49], [21, 48, 21, 50], [21, 49, 21, 51], [21, 50, 21, 52], [21, 51, 21, 53], [21, 52, 21, 54], [21, 53, 21, 55], [21, 54, 34, 55], [34, 56, 21, 57], [21, 56, 21, 58], [21, 57, 21, 59], [21, 58, 21, 60], [21, 59, 21, 61], [21, 60, 21, 62], [21, 61, 32, 62], [-1, -1, 21, 64], [21, 63, 21, 65], [21, 64, 21, 66], [21, 65, 21, 67], [21, 66, 21, 68], [21, 67, 21, 69], [21, 68, 21, 70], [21, 69, 21, 71], [21, 70, 21, 72], [21, 71, 21, 73], [21, 72, 21, 74], [21, 73, 21, 75], [21, 74, 34, 73], [34, 74, 21, 77], [21, 76, 21, 78], [21, 77, 21, 79], [21, 78, 21, 80], [21, 79, 21, 81], [21, 80, 21, 82], [21, 81, 21, 83], [21, 82, 32, 83], [-1, -1, 21, 85], [21, 84, 21, 86], [21, 85, 21, 87], [21, 86, 21, 88], [21, 87, 21, 89], [21, 88, 21, 90], [21, 89, 21, 91], [21, 90, 21, 92], [21, 91, 21, 93], [21, 92, 21, 94], [21, 93, 21, 95], [21, 94, 21, 96], [21, 95, 21, 97], [21, 96, 34, 97], [34, 98, 21, 99], [21, 98, 21, 100], [21, 99, 21, 101], [21, 100, 21, 102], [21, 101, 21, 103], [21, 102, 21, 104], [21, 103, 32, 104], [-1, -1, 21, 106], [21, 105, 21, 107], [21, 106, 21, 108], [21, 107, 21, 109], [21, 108, 21, 110], [21, 109, 21, 111], [21, 110, 21, 112], [21, 111, 21, 113], [21, 112, 21, 114], [21, 113, 21, 115], [21, 114, 21, 116], [21, 115, 21, 117], [21, 116, 34, 115], [34, 116, 21, 119], [21, 118, 21, 120], [21, 119, 21, 121], [21, 120, 21, 122], [21, 121, 21, 123], [21, 122, 21, 124], [21, 123, 21, 125], [21, 124, 32, 125], [-1, -1, 21, 127], [21, 126, 21, 128], [21, 127, 21, 129], [21, 128, 21, 130], [21, 129, 21, 131], [21, 130, 21, 132], [21, 131, 21, 133], [21, 132, 21, 134], [21, 133, 21, 135], [21, 134, 21, 136], [21, 135, 21, 137], [21, 136, 21, 138], [21, 137, 21, 139], [21, 138, 34, 139], [34, 140, 21, 141], [21, 140, 21, 142], [21, 141, 21, 143], [21, 142, 21, 144], [21, 143, 21, 145], [21, 144, 21, 146], [21, 145, 32, 146], [-1, -1, 21, 148], [21, 147, 21, 149], [21, 148, 21, 150], [21, 149, 21, 151], [21, 150, 21, 152], [21, 151, 21, 153], [21, 152, 21, 154], [21, 153, 21, 155], [21, 154, 21, 156], [21, 155, 21, 157], [21, 156, 21, 158], [21, 157, 21, 159], [21, 158, 34, 157], [34, 158, 21, 161], [21, 160, 21, 162], [21, 161, 21, 163], [21, 162, 21, 164], [21, 163, 21, 165], [21, 164, 21, 166], [21, 165, 21, 167], [21, 166, 32, 167], [-1, -1, 21, 169], [21, 168, 21, 170], [21, 169, 21, 171], [21, 170, 21, 172], [21, 171, 21, 173], [21, 172, 21, 174], [21, 173, 21, 175], [21, 174, 21, 176], [21, 175, 21, 177], [21, 176, 21, 178], [21, 177, 21, 179], [21, 178, 21, 180], [21, 179, 21, 181], [21, 180, 34, 181], [34, 182, 21, 183], [21, 182, 21, 184], [21, 183, 21, 185], [21, 184, 21, 186], [21, 185, 21, 187], [21, 186, 21, 188], [21, 187, 32, 188], [-1, -1, 21, 190], [21, 189, 21, 191], [21, 190, 21, 192], [21, 191, 21, 193], [21, 192, 21, 194], [21, 193, 21, 195], [21, 194, 21, 196], [21, 195, 21, 197], [21, 196, 21, 198], [21, 197, 21, 199], [21, 198, 21, 200], [21, 199, 21, 201], [21, 200, 34, 199], [34, 200, 21, 203], [21, 202, 21, 204], [21, 203, 21, 205], [21, 204, 21, 206], [21, 205, 21, 207], [21, 206, 21, 208], [21, 207, 21, 209], [21, 208, 32, 209], [-1, -1, 21, 211], [21, 210, 21, 212], [21, 211, 21, 213], [21, 212, 21, 214], [21, 213, 21, 215], [21, 214, 21, 216], [21, 215, 21, 217], [21, 216, 21, 218], [21, 217, 21, 219], [21, 218, 21, 220], [21, 219, 21, 221], [21, 220, 21, 222], [21, 221, 21, 223], [21, 222, 34, 223], [34, 224, 21, 225], [21, 224, 21, 226], [21, 225, 21, 227], [21, 226, 21, 228], [21, 227, 21, 229], [21, 228, 21, 230], [21, 229, 32, 230], [-1, -1, 21, 232], [21, 231, 21, 233], [21, 232, 21, 234], [21, 233, 21, 235], [21, 234, 21, 236], [21, 235, 21, 237], [21, 236, 21, 238], [21, 237, 21, 239], [21, 238, 21, 240], [21, 239, 21, 241], [21, 240, 21, 242], [21, 241, 21, 243], [21, 242, 34, 241], [34, 242, 21, 245], [21, 244, 21, 246], [21, 245, 21, 247], [21, 246, 21, 248], [21, 247, 21, 249], [21, 248, 21, 250], [21, 249, 21, 251], [21, 250, 32, 251], [-1, -1, 21, 253], [21, 252, 21, 254], [21, 253, 21, 255], [21, 254, 21, 256], [21, 255, 21, 257], [21, 256, 21, 258], [21, 257, 21, 7], [-1, -1, -1, -1], [-1, -1, -1, -1], [-1, -1, -1, -1], [-1, -1, -1, -1], [-1, -1, -1, -1], [-1, -1, -1, -1], [-1, -1, -1, -1], [-1, -1, -1, -1], [-1, -1, -1, -1], [-1, -1, -1, -1], [-1, -1, -1, -1], [-1, -1, -1, -1], [-1, -1, -1, -1], [-1, -1, -1, -1]], 'skip': [0, 0, 0, 0, 0, 0, 0, 0, 0, 0, -1, 0, 0, 0, 0, 0, 0, 0, 0, 0, 0, 0, 0, 0, 0, 0, 0, 0, 0, 0, 0, -1, 0, 0, 0, 0, 0, 0, 0, 0, 0, 0, 0, 0, 0, 0, 0, 0, 0, 0, 0, 0, -1, 0, 0, 0, 0, 0, 0, 0, 0, 0, 0, 0, 0, 0, 0, 0, 0, 0, 0, 0, 0, -1, 0, 0, 0, 0, 0, 0, 0, 0, 0, 0, 0, 0, 0, 0, 0, 0, 0, 0, 0, 0, -1, 0, 0, 0, 0, 0, 0, 0, 0, 0, 0, 0, 0, 0, 0, 0, 0, 0, 0, 0, 0, -1, 0, 0, 0, 0, 0, 0, 0, 0, 0, 0, 0, 0, 0, 0, 0, 0, 0, 0, 0, 0, -1, 0, 0, 0, 0, 0, 0, 0, 0, 0, 0, 0, 0, 0, 0, 0, 0, 0, 0, 0, 0, -1, 0, 0, 0, 0, 0, 0, 0, 0, 0, 0, 0, 0, 0, 0, 0, 0, 0, 0, 0, 0, -1, 0, 0, 0, 0, 0, 0, 0, 0, 0, 0, 0, 0, 0, 0, 0, 0, 0, 0, 0, 0, -1, 0, 0, 0, 0, 0, 0, 0, 0, 0, 0, 0, 0, 0, 0, 0, 0, 0, 0, 0, 0, -1, 0, 0, 0, 0, 0, 0, 0, 0, 0, 0, 0, 0, 0, 0, 0, 0, 0, 0, 0, 0, -1, 0, 0, 0, 0, 0, 0, 0, 0, 0, 0, 0, 0, 0, 0, 0, 0, 0, 0, 0, 0, 0, 0, 0, 0, 0, 0, 0, 0, 0, 0, 0], 'scaf': [[-1, -1, -1, -1], [-1, -1, -1, -1], [-1, -1, -1, -1], [-1, -1, -1, -1], [-1, -1, -1, -1], [-1, -1, -1, -1], [-1, -1, -1, -1], [21, 8, 21, 258], [21, 9, 21, 7], [21, 10, 21, 8], [21, 11, 21, 9], [21, 12, 21, 10], [21, 13, 21, 11], [21, 14, 21, 12], [21, 15, 21, 13], [21, 16, 21, 14], [21, 17, 21, 15], [21, 18, 21, 16], [21, 19, 21, 17], [21, 20, 21, 18], [21, 21, 21, 19], [21, 22, 21, 20], [36, 22, 21, 21], [21, 24, 36, 23], [21, 25, 21, 23], [21, 26, 21, 24], [21, 27, 21, 25], [21, 28, 21, 26], [21, 29, 21, 27], [21, 30, 21, 28], [21, 31, 21, 29], [21, 32, 21, 30], [21, 33, 21, 31], [21, 34, 21, 32], [21, 35, 21, 33], [21, 36, 21, 34], [21, 37, 21, 35], [21, 38, 21, 36], [21, 39, 21, 37], [21, 40, 21, 38], [21, 41, 21, 39], [21, 42, 21, 40], [21, 43, 21, 41], [36, 43, 21, 42], [21, 45, 36, 44], [21, 46, 21, 44], [21, 47, 21, 45], [21, 48, 21, 46], [21, 49, 21, 47], [21, 50, 21, 48], [21, 51, 21, 49], [21, 52, 21, 50], [21, 53, 21, 51], [21, 54, 21, 52], [21, 55, 21, 53], [21, 56, 21, 54], [21, 57, 21, 55], [21, 58, 21, 56], [21, 59, 21, 57], [21, 60, 21, 58], [21, 61, 21, 59], [21, 62, 21, 60], [21, 63, 21, 61], [21, 64, 21, 62], [36, 64, 21, 63], [21, 66, 36, 65], [21, 67, 21, 65], [21, 68, 21, 66], [21, 69, 21, 67], [21, 70, 21, 68], [21, 71, 21, 69], [21, 72, 21, 70], [21, 73, 21, 71], [21, 74, 21, 72], [21, 75, 21, 73], [21, 76, 21, 74], [21, 77, 21, 75], [21, 78, 21, 76], [21, 79, 21, 77], [21, 80, 21, 78], [21, 81, 21, 79], [21, 82, 21, 80], [21, 83, 21, 81], [21, 84, 21, 82], [21, 85, 21, 83], [36, 85, 21, 84], [21, 87, 36, 86], [21, 88, 21, 86], [21, 89, 21, 87], [21, 90, 21, 88], [21, 91, 21, 89], [21, 92, 21, 90], [21, 93, 21, 91], [21, 94, 21, 92], [21, 95, 21, 93], [21, 96, 21, 94], [21, 97, 21, 95], [21, 98, 21, 96], [21, 99, 21, 97], [21, 100, 21, 98], [21, 101, 21, 99], [21, 102, 21, 100], [21, 103, 21, 101], [21, 104, 21, 102], [21, 105, 21, 103], [21, 106, 21, 104], [36, 106, 21, 105], [21, 108, 36, 107], [21, 109, 21, 107], [21, 110, 21, 108], [21, 111, 21, 109], [21, 112, 21, 110], [21, 113, 21, 111], [21, 114, 21, 112], [21, 115, 21, 113], [21, 116, 21, 114], [21, 117, 21, 115], [21, 118, 21, 116], [21, 119, 21, 117], [21, 120, 21, 118], [21, 121, 21, 119], [21, 122, 21, 120], [21, 123, 21, 121], [21, 124, 21, 122], [21, 125, 21, 123], [21, 126, 21, 124], [21, 127, 21, 125], [36, 127, 21, 126], [21, 129, 36, 128], [21, 130, 21, 128], [21, 131, 21, 129], [21, 132, 21, 130], [21, 133, 21, 131], [21, 134, 21, 132], [21, 135, 21, 133], [21, 136, 21, 134], [21, 137, 21, 135], [21, 138, 21, 136], [21, 139, 21, 137], [21, 140, 21, 138], [21, 141, 21, 139], [21, 142, 21, 140], [21, 143, 21, 141], [21, 144, 21, 142], [21, 145, 21, 143], [21, 146, 21, 144], [21, 147, 21, 145], [21, 148, 21, 146], [36, 148, 21, 147], [21, 150, 36, 149], [21, 151, 21, 149], [21, 152, 21, 150], [21, 153, 21, 151], [21, 154, 21, 152], [21, 155, 21, 153], [21, 156, 21, 154], [21, 157, 21, 155], [21, 158, 21, 156], [21, 159, 21, 157], [21, 160, 21, 158], [21, 161, 21, 159], [21, 162, 21, 160], [21, 163, 21, 161], [21, 164, 21, 162], [21, 165, 21, 163], [21, 166, 21, 164], [21, 167, 21, 165], [21, 168, 21, 166], [21, 169, 21, 167], [36, 169, 21, 168], [21, 171, 36, 170], [21, 172, 21, 170], [21, 173, 21, 171], [21, 174, 21, 172], [21, 175, 21, 173], [21, 176, 21, 174], [21, 177, 21, 175], [21, 178, 21, 176], [21, 179, 21, 177], [21, 180, 21, 178], [21, 181, 21, 179], [21, 182, 21, 180], [21, 183, 21, 181], [21, 184, 21, 182], [21, 185, 21, 183], [21, 186, 21, 184], [21, 187, 21, 185], [21, 188, 21, 186], [21, 189, 21, 187], [21, 190, 21, 188], [36, 190, 21, 189], [21, 192, 36, 191], [21, 193, 21, 191], [21, 194, 21, 192], [21, 195, 21, 193], [21, 196, 21, 194], [21, 197, 21, 195], [21, 198, 21, 196], [21, 199, 21, 197], [21, 200, 21, 198], [21, 201, 21, 199], [21, 202, 21, 200], [21, 203, 21, 201], [21, 204, 21, 202], [21, 205, 21, 203], [21, 206, 21, 204], [21, 207, 21, 205], [21, 208, 21, 206], [21, 209, 21, 207], [21, 210, 21, 208], [21, 211, 21, 209], [36, 211, 21, 210], [21, 213, 36, 212], [21, 214, 21, 212], [21, 215, 21, 213], [21, 216, 21, 214], [21, 217, 21, 215], [21, 218, 21, 216], [21, 219, 21, 217], [21, 220, 21, 218], [21, 221, 21, 219], [21, 222, 21, 220], [21, 223, 21, 221], [21, 224, 21, 222], [21, 225, 21, 223], [21, 226, 21, 224], [21, 227, 21, 225], [21, 228, 21, 226], [21, 229, 21, 227], [21, 230, 21, 228], [21, 231, 21, 229], [21, 232, 21, 230], [36, 232, 21, 231], [21, 234, 36, 233], [21, 235, 21, 233], [21, 236, 21, 234], [21, 237, 21, 235], [21, 238, 21, 236], [21, 239, 21, 237], [21, 240, 21, 238], [21, 241, 21, 239], [21, 242, 21, 240], [21, 243, 21, 241], [21, 244, 21, 242], [21, 245, 21, 243], [21, 246, 21, 244], [21, 247, 21, 245], [21, 248, 21, 246], [21, 249, 21, 247], [21, 250, 21, 248], [21, 251, 21, 249], [21, 252, 21, 250], [21, 253, 21, 251], [36, 253, 21, 252], [21, 255, 36, 254], [21, 256, 21, 254], [21, 257, 21, 255], [21, 258, 21, 256], [21, 7, 21, 257], [-1, -1, -1, -1], [-1, -1, -1, -1], [-1, -1, -1, -1], [-1, -1, -1, -1], [-1, -1, -1, -1], [-1, -1, -1, -1], [-1, -1, -1, -1], [-1, -1, -1, -1], [-1, -1, -1, -1], [-1, -1, -1, -1], [-1, -1, -1, -1], [-1, -1, -1, -1], [-1, -1, -1, -1], [-1, -1, -1, -1]], 'stapLoop': [], 'scafLoop': [], 'loop': [0, 0, 0, 0, 0, 0, 0, 0, 0, 0, 0, 0, 0, 0, 0, 0, 0, 0, 0, 0, 0, 0, 0, 0, 0, 0, 0, 0, 0, 0, 0, 0, 0, 0, 0, 0, 0, 0, 0, 0, 0, 0, 0, 0, 0, 0, 0, 0, 0, 0, 0, 0, 0, 0, 0, 0, 0, 0, 0, 0, 0, 0, 0, 0, 0, 0, 0, 0, 0, 0, 0, 0, 0, 0, 0, 0, 0, 0, 0, 0, 0, 0, 0, 0, 0, 0, 0, 0, 0, 0, 0, 0, 0, 0, 0, 0, 0, 0, 0, 0, 0, 0, 0, 0, 0, 0, 0, 0, 0, 0, 0, 0, 0, 0, 0, 0, 0, 0, 0, 0, 0, 0, 0, 0, 0, 0, 0, 0, 0, 0, 0, 0, 0, 0, 0, 0, 0, 0, 0, 0, 0, 0, 0, 0, 0, 0, 0, 0, 0, 0, 0, 0, 0, 0, 0, 0, 0, 0, 0, 0, 0, 0, 0, 0, 0, 0, 0, 0, 0, 0, 0, 0, 0, 0, 0, 0, 0, 0, 0, 0, 0, 0, 0, 0, 0, 0, 0, 0, 0, 0, 0, 0, 0, 0, 0, 0, 0, 0, 0, 0, 0, 0, 0, 0, 0, 0, 0, 0, 0, 0, 0, 0, 0, 0, 0, 0, 0, 0, 0, 0, 0, 0, 0, 0, 0, 0, 0, 0, 0, 0, 0, 0, 0, 0, 0, 0, 0, 0, 0, 0, 0, 0, 0, 0, 0, 0, 0, 0, 0, 0, 0, 0, 0, 0, 0, 0, 0, 0, 0, 0, 0, 0, 0, 0, 0, 0, 0, 0, 0, 0, 0, 0, 0], 'row': 11}, {'col': 13, 'stap_colors': [[34, 16225054], [76, 16225054], [118, 16225054], [160, 16225054], [202, 16225054], [244, 16225054], [34, 16225054], [76, 16225054], [118, 16225054], [160, 16225054], [202, 16225054], [244, 16225054]], 'num': 36, 'stap': [[-1, -1, -1, -1], [-1, -1, -1, -1], [-1, -1, -1, -1], [-1, -1, -1, -1], [-1, -1, -1, -1], [-1, -1, -1, -1], [-1, -1, -1, -1], [36, 8, 36, 258], [36, 9, 36, 7], [36, 10, 36, 8], [36, 11, 36, 9], [36, 12, 36, 10], [36, 13, 36, 11], [36, 14, 36, 12], [36, 15, 36, 13], [36, 16, 36, 14], [36, 17, 36, 15], [36, 18, 36, 16], [36, 19, 36, 17], [36, 20, 36, 18], [36, 21, 36, 19], [36, 22, 36, 20], [36, 23, 36, 21], [36, 24, 36, 22], [36, 25, 36, 23], [36, 26, 36, 24], [36, 27, 36, 25], [36, 28, 36, 26], [36, 29, 36, 27], [36, 30, 36, 28], [36, 31, 36, 29], [36, 32, 36, 30], [36, 33, 36, 31], [36, 34, 36, 32], [-1, -1, 36, 33], [36, 36, -1, -1], [36, 37, 36, 35], [36, 38, 36, 36], [36, 39, 36, 37], [36, 40, 36, 38], [36, 41, 36, 39], [36, 42, 36, 40], [36, 43, 36, 41], [36, 44, 36, 42], [36, 45, 36, 43], [36, 46, 36, 44], [36, 47, 36, 45], [36, 48, 36, 46], [36, 49, 36, 47], [36, 50, 36, 48], [36, 51, 36, 49], [36, 52, 36, 50], [36, 53, 36, 51], [36, 54, 36, 52], [36, 55, 36, 53], [36, 56, 36, 54], [36, 57, 36, 55], [36, 58, 36, 56], [36, 59, 36, 57], [36, 60, 36, 58], [36, 61, 36, 59], [36, 62, 36, 60], [36, 63, 36, 61], [36, 64, 36, 62], [36, 65, 36, 63], [36, 66, 36, 64], [36, 67, 36, 65], [36, 68, 36, 66], [36, 69, 36, 67], [36, 70, 36, 68], [36, 71, 36, 69], [36, 72, 36, 70], [36, 73, 36, 71], [36, 74, 36, 72], [36, 75, 36, 73], [36, 76, 36, 74], [-1, -1, 36, 75], [36, 78, -1, -1], [36, 79, 36, 77], [36, 80, 36, 78], [36, 81, 36, 79], [36, 82, 36, 80], [36, 83, 36, 81], [36, 84, 36, 82], [36, 85, 36, 83], [36, 86, 36, 84], [36, 87, 36, 85], [36, 88, 36, 86], [36, 89, 36, 87], [36, 90, 36, 88], [36, 91, 36, 89], [36, 92, 36, 90], [36, 93, 36, 91], [36, 94, 36, 92], [36, 95, 36, 93], [36, 96, 36, 94], [36, 97, 36, 95], [36, 98, 36, 96], [36, 99, 36, 97], [36, 100, 36, 98], [36, 101, 36, 99], [36, 102, 36, 100], [36, 103, 36, 101], [36, 104, 36, 102], [36, 105, 36, 103], [36, 106, 36, 104], [36, 107, 36, 105], [36, 108, 36, 106], [36, 109, 36, 107], [36, 110, 36, 108], [36, 111, 36, 109], [36, 112, 36, 110], [36, 113, 36, 111], [36, 114, 36, 112], [36, 115, 36, 113], [36, 116, 36, 114], [36, 117, 36, 115], [36, 118, 36, 116], [-1, -1, 36, 117], [36, 120, -1, -1], [36, 121, 36, 119], [36, 122, 36, 120], [36, 123, 36, 121], [36, 124, 36, 122], [36, 125, 36, 123], [36, 126, 36, 124], [36, 127, 36, 125], [36, 128, 36, 126], [36, 129, 36, 127], [36, 130, 36, 128], [36, 131, 36, 129], [36, 132, 36, 130], [36, 133, 36, 131], [36, 134, 36, 132], [36, 135, 36, 133], [36, 136, 36, 134], [36, 137, 36, 135], [36, 138, 36, 136], [36, 139, 36, 137], [36, 140, 36, 138], [36, 141, 36, 139], [36, 142, 36, 140], [36, 143, 36, 141], [36, 144, 36, 142], [36, 145, 36, 143], [36, 146, 36, 144], [36, 147, 36, 145], [36, 148, 36, 146], [36, 149, 36, 147], [36, 150, 36, 148], [36, 151, 36, 149], [36, 152, 36, 150], [36, 153, 36, 151], [36, 154, 36, 152], [36, 155, 36, 153], [36, 156, 36, 154], [36, 157, 36, 155], [36, 158, 36, 156], [36, 159, 36, 157], [36, 160, 36, 158], [-1, -1, 36, 159], [36, 162, -1, -1], [36, 163, 36, 161], [36, 164, 36, 162], [36, 165, 36, 163], [36, 166, 36, 164], [36, 167, 36, 165], [36, 168, 36, 166], [36, 169, 36, 167], [36, 170, 36, 168], [36, 171, 36, 169], [36, 172, 36, 170], [36, 173, 36, 171], [36, 174, 36, 172], [36, 175, 36, 173], [36, 176, 36, 174], [36, 177, 36, 175], [36, 178, 36, 176], [36, 179, 36, 177], [36, 180, 36, 178], [36, 181, 36, 179], [36, 182, 36, 180], [36, 183, 36, 181], [36, 184, 36, 182], [36, 185, 36, 183], [36, 186, 36, 184], [36, 187, 36, 185], [36, 188, 36, 186], [36, 189, 36, 187], [36, 190, 36, 188], [36, 191, 36, 189], [36, 192, 36, 190], [36, 193, 36, 191], [36, 194, 36, 192], [36, 195, 36, 193], [36, 196, 36, 194], [36, 197, 36, 195], [36, 198, 36, 196], [36, 199, 36, 197], [36, 200, 36, 198], [36, 201, 36, 199], [36, 202, 36, 200], [-1, -1, 36, 201], [36, 204, -1, -1], [36, 205, 36, 203], [36, 206, 36, 204], [36, 207, 36, 205], [36, 208, 36, 206], [36, 209, 36, 207], [36, 210, 36, 208], [36, 211, 36, 209], [36, 212, 36, 210], [36, 213, 36, 211], [36, 214, 36, 212], [36, 215, 36, 213], [36, 216, 36, 214], [36, 217, 36, 215], [36, 218, 36, 216], [36, 219, 36, 217], [36, 220, 36, 218], [36, 221, 36, 219], [36, 222, 36, 220], [36, 223, 36, 221], [36, 224, 36, 222], [36, 225, 36, 223], [36, 226, 36, 224], [36, 227, 36, 225], [36, 228, 36, 226], [36, 229, 36, 227], [36, 230, 36, 228], [36, 231, 36, 229], [36, 232, 36, 230], [36, 233, 36, 231], [36, 234, 36, 232], [36, 235, 36, 233], [36, 236, 36, 234], [36, 237, 36, 235], [36, 238, 36, 236], [36, 239, 36, 237], [36, 240, 36, 238], [36, 241, 36, 239], [36, 242, 36, 240], [36, 243, 36, 241], [36, 244, 36, 242], [-1, -1, 36, 243], [36, 246, -1, -1], [36, 247, 36, 245], [36, 248, 36, 246], [36, 249, 36, 247], [36, 250, 36, 248], [36, 251, 36, 249], [36, 252, 36, 250], [36, 253, 36, 251], [36, 254, 36, 252], [36, 255, 36, 253], [36, 256, 36, 254], [36, 257, 36, 255], [36, 258, 36, 256], [36, 7, 36, 257], [-1, -1, -1, -1], [-1, -1, -1, -1], [-1, -1, -1, -1], [-1, -1, -1, -1], [-1, -1, -1, -1], [-1, -1, -1, -1], [-1, -1, -1, -1], [-1, -1, -1, -1], [-1, -1, -1, -1], [-1, -1, -1, -1], [-1, -1, -1, -1], [-1, -1, -1, -1], [-1, -1, -1, -1], [-1, -1, -1, -1]], 'skip': [0, 0, 0, 0, 0, 0, 0, 0, 0, 0, 0, 0, 0, 0, 0, 0, 0, 0, 0, 0, 0, 0, 0, 0, 0, 0, 0, 0, 0, 0, 0, 0, 0, 0, 0, 0, 0, 0, 0, 0, 0, 0, 0, 0, 0, 0, 0, 0, 0, 0, 0, 0, 0, 0, 0, 0, 0, 0, 0, 0, 0, 0, 0, 0, 0, 0, 0, 0, 0, 0, 0, 0, 0, 0, 0, 0, 0, 0, 0, 0, 0, 0, 0, 0, 0, 0, 0, 0, 0, 0, 0, 0, 0, 0, 0, 0, 0, 0, 0, 0, 0, 0, 0, 0, 0, 0, 0, 0, 0, 0, 0, 0, 0, 0, 0, 0, 0, 0, 0, 0, 0, 0, 0, 0, 0, 0, 0, 0, 0, 0, 0, 0, 0, 0, 0, 0, 0, 0, 0, 0, 0, 0, 0, 0, 0, 0, 0, 0, 0, 0, 0, 0, 0, 0, 0, 0, 0, 0, 0, 0, 0, 0, 0, 0, 0, 0, 0, 0, 0, 0, 0, 0, 0, 0, 0, 0, 0, 0, 0, 0, 0, 0, 0, 0, 0, 0, 0, 0, 0, 0, 0, 0, 0, 0, 0, 0, 0, 0, 0, 0, 0, 0, 0, 0, 0, 0, 0, 0, 0, 0, 0, 0, 0, 0, 0, 0, 0, 0, 0, 0, 0, 0, 0, 0, 0, 0, 0, 0, 0, 0, 0, 0, 0, 0, 0, 0, 0, 0, 0, 0, 0, 0, 0, 0, 0, 0, 0, 0, 0, 0, 0, 0, 0, 0, 0, 0, 0, 0, 0, 0, 0, 0, 0, 0, 0, 0, 0, 0, 0, 0, 0, 0, 0], 'scaf': [[-1, -1, -1, -1], [-1, -1, -1, -1], [-1, -1, -1, -1], [-1, -1, -1, -1], [-1, -1, -1, -1], [-1, -1, -1, -1], [-1, -1, -1, -1], [36, 258, 36, 8], [36, 7, 36, 9], [36, 8, 36, 10], [36, 9, 36, 11], [36, 10, 36, 12], [36, 11, 36, 13], [36, 12, 36, 14], [36, 13, 36, 15], [36, 14, 23, 15], [23, 16, 36, 17], [36, 16, 36, 18], [36, 17, 36, 19], [36, 18, 36, 20], [36, 19, 36, 21], [36, 20, 36, 22], [36, 21, 21, 22], [21, 23, 36, 24], [36, 23, 36, 25], [36, 24, 36, 26], [36, 25, 36, 27], [36, 26, 36, 28], [36, 27, 36, 29], [36, 28, 36, 30], [36, 29, 36, 31], [36, 30, 36, 32], [36, 31, 36, 33], [36, 32, 36, 34], [36, 33, 36, 35], [36, 34, 36, 36], [36, 35, 23, 36], [23, 37, 36, 38], [36, 37, 36, 39], [36, 38, 36, 40], [36, 39, 36, 41], [36, 40, 36, 42], [36, 41, 36, 43], [36, 42, 21, 43], [21, 44, 36, 45], [36, 44, 36, 46], [36, 45, 36, 47], [36, 46, 36, 48], [36, 47, 36, 49], [36, 48, 36, 50], [36, 49, 36, 51], [36, 50, 36, 52], [36, 51, 36, 53], [36, 52, 36, 54], [36, 53, 36, 55], [36, 54, 36, 56], [36, 55, 36, 57], [36, 56, 23, 57], [23, 58, 36, 59], [36, 58, 36, 60], [36, 59, 36, 61], [36, 60, 36, 62], [36, 61, 36, 63], [36, 62, 36, 64], [36, 63, 21, 64], [21, 65, 36, 66], [36, 65, 36, 67], [36, 66, 36, 68], [36, 67, 36, 69], [36, 68, 36, 70], [36, 69, 36, 71], [36, 70, 19, 71], [19, 72, 36, 73], [36, 72, 36, 74], [36, 73, 36, 75], [36, 74, 36, 76], [36, 75, 36, 77], [36, 76, 36, 78], [36, 77, 23, 78], [23, 79, 36, 80], [36, 79, 36, 81], [36, 80, 36, 82], [36, 81, 36, 83], [36, 82, 36, 84], [36, 83, 36, 85], [36, 84, 21, 85], [21, 86, 36, 87], [36, 86, 36, 88], [36, 87, 36, 89], [36, 88, 36, 90], [36, 89, 36, 91], [36, 90, 36, 92], [36, 91, 36, 93], [36, 92, 36, 94], [36, 93, 36, 95], [36, 94, 36, 96], [36, 95, 36, 97], [36, 96, 36, 98], [36, 97, 36, 99], [36, 98, 23, 99], [23, 100, 36, 101], [36, 100, 36, 102], [36, 101, 36, 103], [36, 102, 36, 104], [36, 103, 36, 105], [36, 104, 36, 106], [36, 105, 21, 106], [21, 107, 36, 108], [36, 107, 36, 109], [36, 108, 36, 110], [36, 109, 36, 111], [36, 110, 36, 112], [36, 111, 36, 113], [36, 112, 36, 114], [36, 113, 36, 115], [36, 114, 36, 116], [36, 115, 36, 117], [36, 116, 36, 118], [36, 117, 36, 119], [36, 118, 36, 120], [36, 119, 23, 120], [23, 121, 36, 122], [36, 121, 36, 123], [36, 122, 36, 124], [36, 123, 36, 125], [36, 124, 36, 126], [36, 125, 36, 127], [36, 126, 21, 127], [21, 128, 36, 129], [36, 128, 36, 130], [36, 129, 36, 131], [36, 130, 36, 132], [36, 131, 36, 133], [36, 132, 36, 134], [36, 133, 36, 135], [36, 134, 36, 136], [36, 135, 36, 137], [36, 136, 36, 138], [36, 137, 36, 139], [36, 138, 36, 140], [36, 139, 36, 141], [36, 140, 23, 141], [23, 142, 36, 143], [36, 142, 36, 144], [36, 143, 36, 145], [36, 144, 36, 146], [36, 145, 36, 147], [36, 146, 36, 148], [36, 147, 21, 148], [21, 149, 36, 150], [36, 149, 36, 151], [36, 150, 36, 152], [36, 151, 36, 153], [36, 152, 36, 154], [36, 153, 36, 155], [36, 154, 36, 156], [36, 155, 36, 157], [36, 156, 36, 158], [36, 157, 36, 159], [36, 158, 36, 160], [36, 159, 36, 161], [36, 160, 36, 162], [36, 161, 23, 162], [23, 163, 36, 164], [36, 163, 36, 165], [36, 164, 36, 166], [36, 165, 36, 167], [36, 166, 36, 168], [36, 167, 36, 169], [36, 168, 21, 169], [21, 170, 36, 171], [36, 170, 36, 172], [36, 171, 36, 173], [36, 172, 36, 174], [36, 173, 36, 175], [36, 174, 36, 176], [36, 175, 36, 177], [36, 176, 36, 178], [36, 177, 36, 179], [36, 178, 36, 180], [36, 179, 36, 181], [36, 180, 36, 182], [36, 181, 36, 183], [36, 182, 23, 183], [23, 184, 36, 185], [36, 184, 36, 186], [36, 185, 36, 187], [36, 186, 36, 188], [36, 187, 36, 189], [36, 188, 36, 190], [36, 189, 21, 190], [21, 191, 36, 192], [36, 191, 36, 193], [36, 192, 36, 194], [36, 193, 36, 195], [36, 194, 36, 196], [36, 195, 36, 197], [36, 196, 36, 198], [36, 197, 36, 199], [36, 198, 36, 200], [36, 199, 36, 201], [36, 200, 36, 202], [36, 201, 36, 203], [36, 202, 36, 204], [36, 203, 23, 204], [23, 205, 36, 206], [36, 205, 36, 207], [36, 206, 36, 208], [36, 207, 36, 209], [36, 208, 36, 210], [36, 209, 36, 211], [36, 210, 21, 211], [21, 212, 36, 213], [36, 212, 36, 214], [36, 213, 36, 215], [36, 214, 36, 216], [36, 215, 36, 217], [36, 216, 36, 218], [36, 217, 36, 219], [36, 218, 36, 220], [36, 219, 36, 221], [36, 220, 36, 222], [36, 221, 36, 223], [36, 222, 36, 224], [36, 223, 36, 225], [36, 224, 23, 225], [23, 226, 36, 227], [36, 226, 36, 228], [36, 227, 36, 229], [36, 228, 36, 230], [36, 229, 36, 231], [36, 230, 36, 232], [36, 231, 21, 232], [21, 233, 36, 234], [36, 233, 36, 235], [36, 234, 36, 236], [36, 235, 36, 237], [36, 236, 36, 238], [36, 237, 36, 239], [36, 238, 36, 240], [36, 239, 36, 241], [36, 240, 36, 242], [36, 241, 36, 243], [36, 242, 36, 244], [36, 243, 36, 245], [36, 244, 36, 246], [36, 245, 23, 246], [23, 247, 36, 248], [36, 247, 36, 249], [36, 248, 36, 250], [36, 249, 36, 251], [36, 250, 36, 252], [36, 251, 36, 253], [36, 252, 21, 253], [21, 254, 36, 255], [36, 254, 36, 256], [36, 255, 36, 257], [36, 256, 36, 258], [36, 257, 36, 7], [-1, -1, -1, -1], [-1, -1, -1, -1], [-1, -1, -1, -1], [-1, -1, -1, -1], [-1, -1, -1, -1], [-1, -1, -1, -1], [-1, -1, -1, -1], [-1, -1, -1, -1], [-1, -1, -1, -1], [-1, -1, -1, -1], [-1, -1, -1, -1], [-1, -1, -1, -1], [-1, -1, -1, -1], [-1, -1, -1, -1]], 'stapLoop': [], 'scafLoop': [], 'loop': [0, 0, 0, 0, 0, 0, 0, 0, 0, 0, 1, 0, 0, 0, 0, 0, 0, 0, 0, 0, 0, 0, 0, 0, 1, 0, 0, 0, 0, 0, 0, 0, 0, 0, 0, 0, 0, 0, 1, 0, 0, 0, 0, 0, 0, 0, 0, 0, 0, 0, 0, 0, 1, 0, 0, 0, 0, 0, 0, 0, 0, 0, 0, 0, 0, 0, 1, 0, 0, 0, 0, 0, 0, 0, 0, 0, 0, 0, 0, 0, 1, 0, 0, 0, 0, 0, 0, 0, 0, 0, 0, 0, 0, 0, 1, 0, 0, 0, 0, 0, 0, 0, 0, 0, 0, 0, 0, 0, 1, 0, 0, 0, 0, 0, 0, 0, 0, 0, 0, 0, 0, 0, 1, 0, 0, 0, 0, 0, 0, 0, 0, 0, 0, 0, 0, 0, 1, 0, 0, 0, 0, 0, 0, 0, 0, 0, 0, 0, 0, 0, 1, 0, 0, 0, 0, 0, 0, 0, 0, 0, 0, 0, 0, 0, 1, 0, 0, 0, 0, 0, 0, 0, 0, 0, 0, 0, 0, 0, 1, 0, 0, 0, 0, 0, 0, 0, 0, 0, 0, 0, 0, 0, 1, 0, 0, 0, 0, 0, 0, 0, 0, 0, 0, 0, 0, 0, 1, 0, 0, 0, 0, 0, 0, 0, 0, 0, 0, 0, 0, 0, 1, 0, 0, 0, 0, 0, 0, 0, 0, 0, 0, 0, 0, 0, 1, 0, 0, 0, 0, 0, 0, 0, 0, 0, 0, 0, 0, 0, 1, 0, 0, 0, 0, 0, 0, 0, 0, 0, 0, 0, 0, 0, 0, 0, 0, 0, 0, 0, 0, 0, 0, 0, 0], 'row': 11}, {'col': 12, 'stap_colors': [[34, 5749504], [76, 5749504], [118, 5749504], [160, 5749504], [202, 5749504], [244, 5749504], [34, 5749504], [76, 5749504], [118, 5749504], [160, 5749504], [202, 5749504], [244, 5749504]], 'num': 38, 'stap': [[-1, -1, -1, -1], [-1, -1, -1, -1], [-1, -1, -1, -1], [-1, -1, -1, -1], [-1, -1, -1, -1], [-1, -1, -1, -1], [-1, -1, -1, -1], [38, 8, 38, 258], [38, 9, 38, 7], [38, 10, 38, 8], [38, 11, 38, 9], [38, 12, 38, 10], [38, 13, 38, 11], [23, 13, 38, 12], [38, 15, 23, 14], [38, 16, 38, 14], [38, 17, 38, 15], [38, 18, 38, 16], [38, 19, 38, 17], [38, 20, 38, 18], [38, 21, 38, 19], [38, 22, 38, 20], [38, 23, 38, 21], [38, 24, 38, 22], [38, 25, 38, 23], [38, 26, 38, 24], [38, 27, 38, 25], [38, 28, 38, 26], [38, 29, 38, 27], [38, 30, 38, 28], [38, 31, 38, 29], [38, 32, 38, 30], [38, 33, 38, 31], [38, 34, 38, 32], [-1, -1, 38, 33], [38, 36, -1, -1], [38, 37, 38, 35], [38, 38, 38, 36], [38, 39, 38, 37], [38, 40, 38, 38], [38, 41, 38, 39], [38, 42, 38, 40], [38, 43, 38, 41], [38, 44, 38, 42], [38, 45, 38, 43], [38, 46, 38, 44], [38, 47, 38, 45], [38, 48, 38, 46], [38, 49, 38, 47], [38, 50, 38, 48], [38, 51, 38, 49], [38, 52, 38, 50], [38, 53, 38, 51], [38, 54, 38, 52], [38, 55, 38, 53], [23, 55, 38, 54], [38, 57, 23, 56], [38, 58, 38, 56], [38, 59, 38, 57], [38, 60, 38, 58], [38, 61, 38, 59], [38, 62, 38, 60], [38, 63, 38, 61], [38, 64, 38, 62], [38, 65, 38, 63], [38, 66, 38, 64], [38, 67, 38, 65], [38, 68, 38, 66], [38, 69, 38, 67], [38, 70, 38, 68], [38, 71, 38, 69], [38, 72, 38, 70], [38, 73, 38, 71], [38, 74, 38, 72], [38, 75, 38, 73], [38, 76, 38, 74], [-1, -1, 38, 75], [38, 78, -1, -1], [38, 79, 38, 77], [38, 80, 38, 78], [38, 81, 38, 79], [38, 82, 38, 80], [38, 83, 38, 81], [38, 84, 38, 82], [38, 85, 38, 83], [38, 86, 38, 84], [38, 87, 38, 85], [38, 88, 38, 86], [38, 89, 38, 87], [38, 90, 38, 88], [38, 91, 38, 89], [38, 92, 38, 90], [38, 93, 38, 91], [38, 94, 38, 92], [38, 95, 38, 93], [38, 96, 38, 94], [38, 97, 38, 95], [23, 97, 38, 96], [38, 99, 23, 98], [38, 100, 38, 98], [38, 101, 38, 99], [38, 102, 38, 100], [38, 103, 38, 101], [38, 104, 38, 102], [38, 105, 38, 103], [38, 106, 38, 104], [38, 107, 38, 105], [38, 108, 38, 106], [38, 109, 38, 107], [38, 110, 38, 108], [38, 111, 38, 109], [38, 112, 38, 110], [38, 113, 38, 111], [38, 114, 38, 112], [38, 115, 38, 113], [38, 116, 38, 114], [38, 117, 38, 115], [38, 118, 38, 116], [-1, -1, 38, 117], [38, 120, -1, -1], [38, 121, 38, 119], [38, 122, 38, 120], [38, 123, 38, 121], [38, 124, 38, 122], [38, 125, 38, 123], [38, 126, 38, 124], [38, 127, 38, 125], [38, 128, 38, 126], [38, 129, 38, 127], [38, 130, 38, 128], [38, 131, 38, 129], [38, 132, 38, 130], [38, 133, 38, 131], [38, 134, 38, 132], [38, 135, 38, 133], [38, 136, 38, 134], [38, 137, 38, 135], [38, 138, 38, 136], [38, 139, 38, 137], [23, 139, 38, 138], [38, 141, 23, 140], [38, 142, 38, 140], [38, 143, 38, 141], [38, 144, 38, 142], [38, 145, 38, 143], [38, 146, 38, 144], [38, 147, 38, 145], [38, 148, 38, 146], [38, 149, 38, 147], [38, 150, 38, 148], [38, 151, 38, 149], [38, 152, 38, 150], [38, 153, 38, 151], [38, 154, 38, 152], [38, 155, 38, 153], [38, 156, 38, 154], [38, 157, 38, 155], [38, 158, 38, 156], [38, 159, 38, 157], [38, 160, 38, 158], [-1, -1, 38, 159], [38, 162, -1, -1], [38, 163, 38, 161], [38, 164, 38, 162], [38, 165, 38, 163], [38, 166, 38, 164], [38, 167, 38, 165], [38, 168, 38, 166], [38, 169, 38, 167], [38, 170, 38, 168], [38, 171, 38, 169], [38, 172, 38, 170], [38, 173, 38, 171], [38, 174, 38, 172], [38, 175, 38, 173], [38, 176, 38, 174], [38, 177, 38, 175], [38, 178, 38, 176], [38, 179, 38, 177], [38, 180, 38, 178], [38, 181, 38, 179], [23, 181, 38, 180], [38, 183, 23, 182], [38, 184, 38, 182], [38, 185, 38, 183], [38, 186, 38, 184], [38, 187, 38, 185], [38, 188, 38, 186], [38, 189, 38, 187], [38, 190, 38, 188], [38, 191, 38, 189], [38, 192, 38, 190], [38, 193, 38, 191], [38, 194, 38, 192], [38, 195, 38, 193], [38, 196, 38, 194], [38, 197, 38, 195], [38, 198, 38, 196], [38, 199, 38, 197], [38, 200, 38, 198], [38, 201, 38, 199], [38, 202, 38, 200], [-1, -1, 38, 201], [38, 204, -1, -1], [38, 205, 38, 203], [38, 206, 38, 204], [38, 207, 38, 205], [38, 208, 38, 206], [38, 209, 38, 207], [38, 210, 38, 208], [38, 211, 38, 209], [38, 212, 38, 210], [38, 213, 38, 211], [38, 214, 38, 212], [38, 215, 38, 213], [38, 216, 38, 214], [38, 217, 38, 215], [38, 218, 38, 216], [38, 219, 38, 217], [38, 220, 38, 218], [38, 221, 38, 219], [38, 222, 38, 220], [38, 223, 38, 221], [23, 223, 38, 222], [38, 225, 23, 224], [38, 226, 38, 224], [38, 227, 38, 225], [38, 228, 38, 226], [38, 229, 38, 227], [38, 230, 38, 228], [38, 231, 38, 229], [38, 232, 38, 230], [38, 233, 38, 231], [38, 234, 38, 232], [38, 235, 38, 233], [38, 236, 38, 234], [38, 237, 38, 235], [38, 238, 38, 236], [38, 239, 38, 237], [38, 240, 38, 238], [38, 241, 38, 239], [38, 242, 38, 240], [38, 243, 38, 241], [38, 244, 38, 242], [-1, -1, 38, 243], [38, 246, -1, -1], [38, 247, 38, 245], [38, 248, 38, 246], [38, 249, 38, 247], [38, 250, 38, 248], [38, 251, 38, 249], [38, 252, 38, 250], [38, 253, 38, 251], [38, 254, 38, 252], [38, 255, 38, 253], [38, 256, 38, 254], [38, 257, 38, 255], [38, 258, 38, 256], [38, 7, 38, 257], [-1, -1, -1, -1], [-1, -1, -1, -1], [-1, -1, -1, -1], [-1, -1, -1, -1], [-1, -1, -1, -1], [-1, -1, -1, -1], [-1, -1, -1, -1], [-1, -1, -1, -1], [-1, -1, -1, -1], [-1, -1, -1, -1], [-1, -1, -1, -1], [-1, -1, -1, -1], [-1, -1, -1, -1], [-1, -1, -1, -1]], 'skip': [0, 0, 0, 0, 0, 0, 0, 0, 0, -1, 0, 0, 0, 0, 0, 0, -1, 0, -1, 0, 0, 0, 0, -1, 0, -1, 0, 0, 0, 0, -1, 0, 0, 0, 0, 0, 0, -1, 0, -1, 0, 0, 0, 0, -1, 0, -1, 0, 0, 0, 0, -1, 0, 0, 0, 0, 0, 0, -1, 0, -1, 0, 0, 0, 0, -1, 0, -1, 0, 0, 0, 0, -1, 0, 0, 0, 0, 0, 0, -1, 0, -1, 0, 0, 0, 0, -1, 0, -1, 0, 0, 0, 0, -1, 0, 0, 0, 0, 0, 0, -1, 0, -1, 0, 0, 0, 0, -1, 0, -1, 0, 0, 0, 0, -1, 0, 0, 0, 0, 0, 0, -1, 0, -1, 0, 0, 0, 0, -1, 0, -1, 0, 0, 0, 0, -1, 0, 0, 0, 0, 0, 0, -1, 0, -1, 0, 0, 0, 0, -1, 0, -1, 0, 0, 0, 0, -1, 0, 0, 0, 0, 0, 0, -1, 0, -1, 0, 0, 0, 0, -1, 0, -1, 0, 0, 0, 0, -1, 0, 0, 0, 0, 0, 0, -1, 0, -1, 0, 0, 0, 0, -1, 0, -1, 0, 0, 0, 0, -1, 0, 0, 0, 0, 0, 0, -1, 0, -1, 0, 0, 0, 0, -1, 0, -1, 0, 0, 0, 0, -1, 0, 0, 0, 0, 0, 0, -1, 0, -1, 0, 0, 0, 0, -1, 0, -1, 0, 0, 0, 0, -1, 0, 0, 0, 0, 0, 0, -1, 0, -1, 0, 0, 0, 0, -1, 0, -1, 0, 0, 0, 0, 0, 0, 0, 0, 0, 0, 0, 0, 0, 0, 0, 0], 'scaf': [[-1, -1, -1, -1], [-1, -1, -1, -1], [-1, -1, -1, -1], [-1, -1, -1, -1], [-1, -1, -1, -1], [-1, -1, -1, -1], [-1, -1, -1, -1], [38, 258, 38, 8], [38, 7, 38, 9], [38, 8, 38, 10], [38, 9, 38, 11], [38, 10, 38, 12], [38, 11, 38, 13], [38, 12, 38, 14], [38, 13, 38, 15], [38, 14, 38, 16], [38, 15, 38, 17], [38, 16, 38, 18], [38, 17, 38, 19], [38, 18, 38, 20], [38, 19, 38, 21], [38, 20, 38, 22], [38, 21, 38, 23], [38, 22, 38, 24], [38, 23, 38, 25], [38, 24, 38, 26], [38, 25, 38, 27], [38, 26, 38, 28], [38, 27, 38, 29], [38, 28, 38, 30], [38, 29, 38, 31], [38, 30, 38, 32], [38, 31, 38, 33], [38, 32, 38, 34], [38, 33, 38, 35], [38, 34, 38, 36], [38, 35, 38, 37], [38, 36, 38, 38], [38, 37, 38, 39], [38, 38, 38, 40], [38, 39, 38, 41], [38, 40, 38, 42], [38, 41, 38, 43], [38, 42, 38, 44], [38, 43, 38, 45], [38, 44, -1, -1], [-1, -1, 38, 47], [38, 46, 38, 48], [38, 47, 38, 49], [38, 48, 38, 50], [38, 49, 38, 51], [38, 50, 38, 52], [38, 51, 38, 53], [38, 52, 38, 54], [38, 53, 38, 55], [38, 54, 38, 56], [38, 55, 38, 57], [38, 56, 38, 58], [38, 57, 38, 59], [38, 58, 38, 60], [38, 59, 38, 61], [38, 60, 38, 62], [38, 61, 38, 63], [38, 62, 38, 64], [38, 63, 38, 65], [38, 64, 38, 66], [38, 65, 38, 67], [38, 66, 38, 68], [38, 67, 38, 69], [38, 68, 38, 70], [38, 69, 38, 71], [38, 70, 38, 72], [38, 71, 38, 73], [38, 72, 38, 74], [38, 73, 38, 75], [38, 74, 38, 76], [38, 75, 38, 77], [38, 76, 38, 78], [38, 77, 38, 79], [38, 78, 38, 80], [38, 79, 38, 81], [38, 80, 38, 82], [38, 81, 38, 83], [38, 82, 38, 84], [38, 83, 38, 85], [38, 84, 38, 86], [38, 85, 38, 87], [38, 86, -1, -1], [-1, -1, 38, 89], [38, 88, 38, 90], [38, 89, 38, 91], [38, 90, 38, 92], [38, 91, 38, 93], [38, 92, 38, 94], [38, 93, 38, 95], [38, 94, 38, 96], [38, 95, 38, 97], [38, 96, 38, 98], [38, 97, 38, 99], [38, 98, 38, 100], [38, 99, 38, 101], [38, 100, 38, 102], [38, 101, 38, 103], [38, 102, 38, 104], [38, 103, 38, 105], [38, 104, 38, 106], [38, 105, 38, 107], [38, 106, 38, 108], [38, 107, 38, 109], [38, 108, 38, 110], [38, 109, 38, 111], [38, 110, 38, 112], [38, 111, 38, 113], [38, 112, 38, 114], [38, 113, 38, 115], [38, 114, 38, 116], [38, 115, 38, 117], [38, 116, 38, 118], [38, 117, 38, 119], [38, 118, 38, 120], [38, 119, 38, 121], [38, 120, 38, 122], [38, 121, 38, 123], [38, 122, 38, 124], [38, 123, 38, 125], [38, 124, 38, 126], [38, 125, 38, 127], [38, 126, 38, 128], [38, 127, 38, 129], [38, 128, -1, -1], [-1, -1, 38, 131], [38, 130, 38, 132], [38, 131, 38, 133], [38, 132, 38, 134], [38, 133, 38, 135], [38, 134, 38, 136], [38, 135, 38, 137], [38, 136, 38, 138], [38, 137, 38, 139], [38, 138, 38, 140], [38, 139, 38, 141], [38, 140, 38, 142], [38, 141, 38, 143], [38, 142, 38, 144], [38, 143, 38, 145], [38, 144, 38, 146], [38, 145, 38, 147], [38, 146, 38, 148], [38, 147, 38, 149], [38, 148, 38, 150], [38, 149, 38, 151], [38, 150, 38, 152], [38, 151, 38, 153], [38, 152, 38, 154], [38, 153, 38, 155], [38, 154, 38, 156], [38, 155, 38, 157], [38, 156, 38, 158], [38, 157, 38, 159], [38, 158, 38, 160], [38, 159, 38, 161], [38, 160, 38, 162], [38, 161, 38, 163], [38, 162, 38, 164], [38, 163, 38, 165], [38, 164, 38, 166], [38, 165, 38, 167], [38, 166, 38, 168], [38, 167, 38, 169], [38, 168, 38, 170], [38, 169, 38, 171], [38, 170, -1, -1], [-1, -1, 38, 173], [38, 172, 38, 174], [38, 173, 38, 175], [38, 174, 38, 176], [38, 175, 38, 177], [38, 176, 38, 178], [38, 177, 38, 179], [38, 178, 38, 180], [38, 179, 38, 181], [38, 180, 38, 182], [38, 181, 38, 183], [38, 182, 38, 184], [38, 183, 38, 185], [38, 184, 38, 186], [38, 185, 38, 187], [38, 186, 38, 188], [38, 187, 38, 189], [38, 188, 38, 190], [38, 189, 38, 191], [38, 190, 38, 192], [38, 191, 38, 193], [38, 192, 38, 194], [38, 193, 38, 195], [38, 194, 38, 196], [38, 195, 38, 197], [38, 196, 38, 198], [38, 197, 38, 199], [38, 198, 38, 200], [38, 199, 38, 201], [38, 200, 38, 202], [38, 201, 38, 203], [38, 202, 38, 204], [38, 203, 38, 205], [38, 204, 38, 206], [38, 205, 38, 207], [38, 206, 38, 208], [38, 207, 38, 209], [38, 208, 38, 210], [38, 209, 38, 211], [38, 210, 38, 212], [38, 211, 38, 213], [38, 212, -1, -1], [-1, -1, 38, 215], [38, 214, 38, 216], [38, 215, 38, 217], [38, 216, 38, 218], [38, 217, 38, 219], [38, 218, 38, 220], [38, 219, 38, 221], [38, 220, 38, 222], [38, 221, 38, 223], [38, 222, 38, 224], [38, 223, 38, 225], [38, 224, 38, 226], [38, 225, 38, 227], [38, 226, 38, 228], [38, 227, 38, 229], [38, 228, 38, 230], [38, 229, 38, 231], [38, 230, 38, 232], [38, 231, 38, 233], [38, 232, 38, 234], [38, 233, 38, 235], [38, 234, 38, 236], [38, 235, 38, 237], [38, 236, 38, 238], [38, 237, 38, 239], [38, 238, 38, 240], [38, 239, 38, 241], [38, 240, 38, 242], [38, 241, 38, 243], [38, 242, 38, 244], [38, 243, 38, 245], [38, 244, 38, 246], [38, 245, 38, 247], [38, 246, 38, 248], [38, 247, 38, 249], [38, 248, 38, 250], [38, 249, 38, 251], [38, 250, 38, 252], [38, 251, 38, 253], [38, 252, 38, 254], [38, 253, 38, 255], [38, 254, -1, -1], [-1, -1, 38, 257], [38, 256, 38, 258], [38, 257, 38, 7], [-1, -1, -1, -1], [-1, -1, -1, -1], [-1, -1, -1, -1], [-1, -1, -1, -1], [-1, -1, -1, -1], [-1, -1, -1, -1], [-1, -1, -1, -1], [-1, -1, -1, -1], [-1, -1, -1, -1], [-1, -1, -1, -1], [-1, -1, -1, -1], [-1, -1, -1, -1], [-1, -1, -1, -1], [-1, -1, -1, -1]], 'stapLoop': [], 'scafLoop': [], 'loop': [0, 0, 0, 0, 0, 0, 0, 0, 0, 0, 0, 0, 0, 0, 0, 0, 0, 0, 0, 0, 0, 0, 0, 0, 0, 0, 0, 0, 0, 0, 0, 0, 0, 0, 0, 0, 0, 0, 0, 0, 0, 0, 0, 0, 0, 0, 0, 0, 0, 0, 0, 0, 0, 0, 0, 0, 0, 0, 0, 0, 0, 0, 0, 0, 0, 0, 0, 0, 0, 0, 0, 0, 0, 0, 0, 0, 0, 0, 0, 0, 0, 0, 0, 0, 0, 0, 0, 0, 0, 0, 0, 0, 0, 0, 0, 0, 0, 0, 0, 0, 0, 0, 0, 0, 0, 0, 0, 0, 0, 0, 0, 0, 0, 0, 0, 0, 0, 0, 0, 0, 0, 0, 0, 0, 0, 0, 0, 0, 0, 0, 0, 0, 0, 0, 0, 0, 0, 0, 0, 0, 0, 0, 0, 0, 0, 0, 0, 0, 0, 0, 0, 0, 0, 0, 0, 0, 0, 0, 0, 0, 0, 0, 0, 0, 0, 0, 0, 0, 0, 0, 0, 0, 0, 0, 0, 0, 0, 0, 0, 0, 0, 0, 0, 0, 0, 0, 0, 0, 0, 0, 0, 0, 0, 0, 0, 0, 0, 0, 0, 0, 0, 0, 0, 0, 0, 0, 0, 0, 0, 0, 0, 0, 0, 0, 0, 0, 0, 0, 0, 0, 0, 0, 0, 0, 0, 0, 0, 0, 0, 0, 0, 0, 0, 0, 0, 0, 0, 0, 0, 0, 0, 0, 0, 0, 0, 0, 0, 0, 0, 0, 0, 0, 0, 0, 0, 0, 0, 0, 0, 0, 0, 0, 0, 0, 0, 0, 0, 0, 0, 0, 0, 0, 0], 'row': 12}, {'col': 12, 'stap_colors': [[35, 5749504], [77, 5749504], [119, 5749504], [161, 5749504], [203, 5749504], [245, 5749504], [35, 5749504], [77, 5749504], [119, 5749504], [161, 5749504], [203, 5749504], [245, 5749504]], 'num': 23, 'stap': [[-1, -1, -1, -1], [-1, -1, -1, -1], [-1, -1, -1, -1], [-1, -1, -1, -1], [-1, -1, -1, -1], [-1, -1, -1, -1], [-1, -1, -1, -1], [23, 258, 23, 8], [23, 7, 23, 9], [23, 8, 23, 10], [23, 9, 23, 11], [23, 10, 23, 12], [23, 11, 23, 13], [23, 12, 38, 13], [38, 14, 23, 15], [23, 14, 23, 16], [23, 15, 23, 17], [23, 16, 23, 18], [23, 17, 23, 19], [23, 18, 23, 20], [23, 19, 23, 21], [23, 20, 23, 22], [23, 21, 23, 23], [23, 22, 23, 24], [23, 23, 23, 25], [23, 24, 23, 26], [23, 25, 23, 27], [23, 26, 23, 28], [23, 27, 23, 29], [23, 28, 23, 30], [23, 29, 23, 31], [23, 30, 23, 32], [23, 31, 23, 33], [23, 32, 23, 34], [23, 33, -1, -1], [-1, -1, 23, 36], [23, 35, 23, 37], [23, 36, 23, 38], [23, 37, 23, 39], [23, 38, 23, 40], [23, 39, 23, 41], [23, 40, 23, 42], [23, 41, 23, 43], [23, 42, 23, 44], [23, 43, 23, 45], [23, 44, 23, 46], [23, 45, 23, 47], [23, 46, 23, 48], [23, 47, 23, 49], [23, 48, 23, 50], [23, 49, 23, 51], [23, 50, 23, 52], [23, 51, 23, 53], [23, 52, 23, 54], [23, 53, 23, 55], [23, 54, 38, 55], [38, 56, 23, 57], [23, 56, 23, 58], [23, 57, 23, 59], [23, 58, 23, 60], [23, 59, 23, 61], [23, 60, 23, 62], [23, 61, 23, 63], [23, 62, 23, 64], [23, 63, 23, 65], [23, 64, 23, 66], [23, 65, 23, 67], [23, 66, 23, 68], [23, 67, 23, 69], [23, 68, 23, 70], [23, 69, 23, 71], [23, 70, 23, 72], [23, 71, 23, 73], [23, 72, 23, 74], [23, 73, 23, 75], [23, 74, 23, 76], [23, 75, -1, -1], [-1, -1, 23, 78], [23, 77, 23, 79], [23, 78, 23, 80], [23, 79, 23, 81], [23, 80, 23, 82], [23, 81, 23, 83], [23, 82, 23, 84], [23, 83, 23, 85], [23, 84, 23, 86], [23, 85, 23, 87], [23, 86, 23, 88], [23, 87, 23, 89], [23, 88, 23, 90], [23, 89, 23, 91], [23, 90, 23, 92], [23, 91, 23, 93], [23, 92, 23, 94], [23, 93, 23, 95], [23, 94, 23, 96], [23, 95, 23, 97], [23, 96, 38, 97], [38, 98, 23, 99], [23, 98, 23, 100], [23, 99, 23, 101], [23, 100, 23, 102], [23, 101, 23, 103], [23, 102, 23, 104], [23, 103, 23, 105], [23, 104, 23, 106], [23, 105, 23, 107], [23, 106, 23, 108], [23, 107, 23, 109], [23, 108, 23, 110], [23, 109, 23, 111], [23, 110, 23, 112], [23, 111, 23, 113], [23, 112, 23, 114], [23, 113, 23, 115], [23, 114, 23, 116], [23, 115, 23, 117], [23, 116, 23, 118], [23, 117, -1, -1], [-1, -1, 23, 120], [23, 119, 23, 121], [23, 120, 23, 122], [23, 121, 23, 123], [23, 122, 23, 124], [23, 123, 23, 125], [23, 124, 23, 126], [23, 125, 23, 127], [23, 126, 23, 128], [23, 127, 23, 129], [23, 128, 23, 130], [23, 129, 23, 131], [23, 130, 23, 132], [23, 131, 23, 133], [23, 132, 23, 134], [23, 133, 23, 135], [23, 134, 23, 136], [23, 135, 23, 137], [23, 136, 23, 138], [23, 137, 23, 139], [23, 138, 38, 139], [38, 140, 23, 141], [23, 140, 23, 142], [23, 141, 23, 143], [23, 142, 23, 144], [23, 143, 23, 145], [23, 144, 23, 146], [23, 145, 23, 147], [23, 146, 23, 148], [23, 147, 23, 149], [23, 148, 23, 150], [23, 149, 23, 151], [23, 150, 23, 152], [23, 151, 23, 153], [23, 152, 23, 154], [23, 153, 23, 155], [23, 154, 23, 156], [23, 155, 23, 157], [23, 156, 23, 158], [23, 157, 23, 159], [23, 158, 23, 160], [23, 159, -1, -1], [-1, -1, 23, 162], [23, 161, 23, 163], [23, 162, 23, 164], [23, 163, 23, 165], [23, 164, 23, 166], [23, 165, 23, 167], [23, 166, 23, 168], [23, 167, 23, 169], [23, 168, 23, 170], [23, 169, 23, 171], [23, 170, 23, 172], [23, 171, 23, 173], [23, 172, 23, 174], [23, 173, 23, 175], [23, 174, 23, 176], [23, 175, 23, 177], [23, 176, 23, 178], [23, 177, 23, 179], [23, 178, 23, 180], [23, 179, 23, 181], [23, 180, 38, 181], [38, 182, 23, 183], [23, 182, 23, 184], [23, 183, 23, 185], [23, 184, 23, 186], [23, 185, 23, 187], [23, 186, 23, 188], [23, 187, 23, 189], [23, 188, 23, 190], [23, 189, 23, 191], [23, 190, 23, 192], [23, 191, 23, 193], [23, 192, 23, 194], [23, 193, 23, 195], [23, 194, 23, 196], [23, 195, 23, 197], [23, 196, 23, 198], [23, 197, 23, 199], [23, 198, 23, 200], [23, 199, 23, 201], [23, 200, 23, 202], [23, 201, -1, -1], [-1, -1, 23, 204], [23, 203, 23, 205], [23, 204, 23, 206], [23, 205, 23, 207], [23, 206, 23, 208], [23, 207, 23, 209], [23, 208, 23, 210], [23, 209, 23, 211], [23, 210, 23, 212], [23, 211, 23, 213], [23, 212, 23, 214], [23, 213, 23, 215], [23, 214, 23, 216], [23, 215, 23, 217], [23, 216, 23, 218], [23, 217, 23, 219], [23, 218, 23, 220], [23, 219, 23, 221], [23, 220, 23, 222], [23, 221, 23, 223], [23, 222, 38, 223], [38, 224, 23, 225], [23, 224, 23, 226], [23, 225, 23, 227], [23, 226, 23, 228], [23, 227, 23, 229], [23, 228, 23, 230], [23, 229, 23, 231], [23, 230, 23, 232], [23, 231, 23, 233], [23, 232, 23, 234], [23, 233, 23, 235], [23, 234, 23, 236], [23, 235, 23, 237], [23, 236, 23, 238], [23, 237, 23, 239], [23, 238, 23, 240], [23, 239, 23, 241], [23, 240, 23, 242], [23, 241, 23, 243], [23, 242, 23, 244], [23, 243, -1, -1], [-1, -1, 23, 246], [23, 245, 23, 247], [23, 246, 23, 248], [23, 247, 23, 249], [23, 248, 23, 250], [23, 249, 23, 251], [23, 250, 23, 252], [23, 251, 23, 253], [23, 252, 23, 254], [23, 253, 23, 255], [23, 254, 23, 256], [23, 255, 23, 257], [23, 256, 23, 258], [23, 257, 23, 7], [-1, -1, -1, -1], [-1, -1, -1, -1], [-1, -1, -1, -1], [-1, -1, -1, -1], [-1, -1, -1, -1], [-1, -1, -1, -1], [-1, -1, -1, -1], [-1, -1, -1, -1], [-1, -1, -1, -1], [-1, -1, -1, -1], [-1, -1, -1, -1], [-1, -1, -1, -1], [-1, -1, -1, -1], [-1, -1, -1, -1]], 'skip': [0, 0, 0, 0, 0, 0, 0, 0, 0, 0, -1, 0, 0, 0, 0, 0, 0, 0, 0, 0, 0, 0, 0, 0, 0, 0, 0, 0, 0, 0, 0, -1, 0, 0, 0, 0, 0, 0, 0, 0, 0, 0, 0, 0, 0, 0, 0, 0, 0, 0, 0, 0, -1, 0, 0, 0, 0, 0, 0, 0, 0, 0, 0, 0, 0, 0, 0, 0, 0, 0, 0, 0, 0, -1, 0, 0, 0, 0, 0, 0, 0, 0, 0, 0, 0, 0, 0, 0, 0, 0, 0, 0, 0, 0, -1, 0, 0, 0, 0, 0, 0, 0, 0, 0, 0, 0, 0, 0, 0, 0, 0, 0, 0, 0, 0, -1, 0, 0, 0, 0, 0, 0, 0, 0, 0, 0, 0, 0, 0, 0, 0, 0, 0, 0, 0, 0, -1, 0, 0, 0, 0, 0, 0, 0, 0, 0, 0, 0, 0, 0, 0, 0, 0, 0, 0, 0, 0, -1, 0, 0, 0, 0, 0, 0, 0, 0, 0, 0, 0, 0, 0, 0, 0, 0, 0, 0, 0, 0, -1, 0, 0, 0, 0, 0, 0, 0, 0, 0, 0, 0, 0, 0, 0, 0, 0, 0, 0, 0, 0, -1, 0, 0, 0, 0, 0, 0, 0, 0, 0, 0, 0, 0, 0, 0, 0, 0, 0, 0, 0, 0, -1, 0, 0, 0, 0, 0, 0, 0, 0, 0, 0, 0, 0, 0, 0, 0, 0, 0, 0, 0, 0, -1, 0, 0, 0, 0, 0, 0, 0, 0, 0, 0, 0, 0, 0, 0, 0, 0, 0, 0, 0, 0, 0, 0, 0, 0, 0, 0, 0, 0, 0, 0, 0], 'scaf': [[-1, -1, -1, -1], [-1, -1, -1, -1], [-1, -1, -1, -1], [-1, -1, -1, -1], [-1, -1, -1, -1], [-1, -1, -1, -1], [-1, -1, -1, -1], [23, 8, 23, 258], [23, 9, 23, 7], [23, 10, 23, 8], [23, 11, 23, 9], [23, 12, 23, 10], [23, 13, 23, 11], [23, 14, 23, 12], [23, 15, 23, 13], [36, 15, 23, 14], [23, 17, 36, 16], [23, 18, 23, 16], [23, 19, 23, 17], [23, 20, 23, 18], [23, 21, 23, 19], [23, 22, 23, 20], [40, 22, 23, 21], [23, 24, 40, 23], [23, 25, 23, 23], [23, 26, 23, 24], [23, 27, 23, 25], [23, 28, 23, 26], [23, 29, 23, 27], [23, 30, 23, 28], [23, 31, 23, 29], [23, 32, 23, 30], [23, 33, 23, 31], [23, 34, 23, 32], [23, 35, 23, 33], [23, 36, 23, 34], [36, 36, 23, 35], [23, 38, 36, 37], [23, 39, 23, 37], [23, 40, 23, 38], [23, 41, 23, 39], [23, 42, 23, 40], [23, 43, 23, 41], [40, 43, 23, 42], [23, 45, 40, 44], [23, 46, 23, 44], [23, 47, 23, 45], [23, 48, 23, 46], [23, 49, 23, 47], [23, 50, 23, 48], [23, 51, 23, 49], [23, 52, 23, 50], [23, 53, 23, 51], [23, 54, 23, 52], [23, 55, 23, 53], [23, 56, 23, 54], [23, 57, 23, 55], [36, 57, 23, 56], [23, 59, 36, 58], [23, 60, 23, 58], [23, 61, 23, 59], [23, 62, 23, 60], [23, 63, 23, 61], [23, 64, 23, 62], [40, 64, 23, 63], [23, 66, 40, 65], [23, 67, 23, 65], [23, 68, 23, 66], [23, 69, 23, 67], [23, 70, 23, 68], [23, 71, 23, 69], [23, 72, 23, 70], [23, 73, 23, 71], [23, 74, 23, 72], [23, 75, 23, 73], [23, 76, 23, 74], [23, 77, 23, 75], [23, 78, 23, 76], [36, 78, 23, 77], [23, 80, 36, 79], [23, 81, 23, 79], [23, 82, 23, 80], [23, 83, 23, 81], [23, 84, 23, 82], [23, 85, 23, 83], [40, 85, 23, 84], [23, 87, 40, 86], [23, 88, 23, 86], [23, 89, 23, 87], [23, 90, 23, 88], [23, 91, 23, 89], [23, 92, 23, 90], [23, 93, 23, 91], [23, 94, 23, 92], [23, 95, 23, 93], [23, 96, 23, 94], [23, 97, 23, 95], [23, 98, 23, 96], [23, 99, 23, 97], [36, 99, 23, 98], [23, 101, 36, 100], [23, 102, 23, 100], [23, 103, 23, 101], [23, 104, 23, 102], [23, 105, 23, 103], [23, 106, 23, 104], [40, 106, 23, 105], [23, 108, 40, 107], [23, 109, 23, 107], [23, 110, 23, 108], [23, 111, 23, 109], [23, 112, 23, 110], [23, 113, 23, 111], [23, 114, 23, 112], [23, 115, 23, 113], [23, 116, 23, 114], [23, 117, 23, 115], [23, 118, 23, 116], [23, 119, 23, 117], [23, 120, 23, 118], [36, 120, 23, 119], [23, 122, 36, 121], [23, 123, 23, 121], [23, 124, 23, 122], [23, 125, 23, 123], [23, 126, 23, 124], [23, 127, 23, 125], [40, 127, 23, 126], [23, 129, 40, 128], [23, 130, 23, 128], [23, 131, 23, 129], [23, 132, 23, 130], [23, 133, 23, 131], [23, 134, 23, 132], [23, 135, 23, 133], [23, 136, 23, 134], [23, 137, 23, 135], [23, 138, 23, 136], [23, 139, 23, 137], [23, 140, 23, 138], [23, 141, 23, 139], [36, 141, 23, 140], [23, 143, 36, 142], [23, 144, 23, 142], [23, 145, 23, 143], [23, 146, 23, 144], [23, 147, 23, 145], [23, 148, 23, 146], [40, 148, 23, 147], [23, 150, 40, 149], [23, 151, 23, 149], [23, 152, 23, 150], [23, 153, 23, 151], [23, 154, 23, 152], [23, 155, 23, 153], [23, 156, 23, 154], [23, 157, 23, 155], [23, 158, 23, 156], [23, 159, 23, 157], [23, 160, 23, 158], [23, 161, 23, 159], [23, 162, 23, 160], [36, 162, 23, 161], [23, 164, 36, 163], [23, 165, 23, 163], [23, 166, 23, 164], [23, 167, 23, 165], [23, 168, 23, 166], [23, 169, 23, 167], [40, 169, 23, 168], [23, 171, 40, 170], [23, 172, 23, 170], [23, 173, 23, 171], [23, 174, 23, 172], [23, 175, 23, 173], [23, 176, 23, 174], [23, 177, 23, 175], [23, 178, 23, 176], [23, 179, 23, 177], [23, 180, 23, 178], [23, 181, 23, 179], [23, 182, 23, 180], [23, 183, 23, 181], [36, 183, 23, 182], [23, 185, 36, 184], [23, 186, 23, 184], [23, 187, 23, 185], [23, 188, 23, 186], [23, 189, 23, 187], [23, 190, 23, 188], [40, 190, 23, 189], [23, 192, 40, 191], [23, 193, 23, 191], [23, 194, 23, 192], [23, 195, 23, 193], [23, 196, 23, 194], [23, 197, 23, 195], [23, 198, 23, 196], [23, 199, 23, 197], [23, 200, 23, 198], [23, 201, 23, 199], [23, 202, 23, 200], [23, 203, 23, 201], [23, 204, 23, 202], [36, 204, 23, 203], [23, 206, 36, 205], [23, 207, 23, 205], [23, 208, 23, 206], [23, 209, 23, 207], [23, 210, 23, 208], [23, 211, 23, 209], [40, 211, 23, 210], [23, 213, 40, 212], [23, 214, 23, 212], [23, 215, 23, 213], [23, 216, 23, 214], [23, 217, 23, 215], [23, 218, 23, 216], [23, 219, 23, 217], [23, 220, 23, 218], [23, 221, 23, 219], [23, 222, 23, 220], [23, 223, 23, 221], [23, 224, 23, 222], [23, 225, 23, 223], [36, 225, 23, 224], [23, 227, 36, 226], [23, 228, 23, 226], [23, 229, 23, 227], [23, 230, 23, 228], [23, 231, 23, 229], [23, 232, 23, 230], [40, 232, 23, 231], [23, 234, 40, 233], [23, 235, 23, 233], [23, 236, 23, 234], [23, 237, 23, 235], [23, 238, 23, 236], [23, 239, 23, 237], [23, 240, 23, 238], [23, 241, 23, 239], [23, 242, 23, 240], [23, 243, 23, 241], [23, 244, 23, 242], [23, 245, 23, 243], [23, 246, 23, 244], [36, 246, 23, 245], [23, 248, 36, 247], [23, 249, 23, 247], [23, 250, 23, 248], [23, 251, 23, 249], [23, 252, 23, 250], [23, 253, 23, 251], [40, 253, 23, 252], [23, 255, 40, 254], [23, 256, 23, 254], [23, 257, 23, 255], [23, 258, 23, 256], [23, 7, 23, 257], [-1, -1, -1, -1], [-1, -1, -1, -1], [-1, -1, -1, -1], [-1, -1, -1, -1], [-1, -1, -1, -1], [-1, -1, -1, -1], [-1, -1, -1, -1], [-1, -1, -1, -1], [-1, -1, -1, -1], [-1, -1, -1, -1], [-1, -1, -1, -1], [-1, -1, -1, -1], [-1, -1, -1, -1], [-1, -1, -1, -1]], 'stapLoop': [], 'scafLoop': [], 'loop': [0, 0, 0, 0, 0, 0, 0, 0, 0, 0, 0, 0, 0, 0, 0, 0, 0, 0, 0, 0, 0, 0, 0, 0, 0, 0, 0, 0, 0, 0, 0, 0, 0, 0, 0, 0, 0, 0, 0, 0, 0, 0, 0, 0, 0, 0, 0, 0, 0, 0, 0, 0, 0, 0, 0, 0, 0, 0, 0, 0, 0, 0, 0, 0, 0, 0, 0, 0, 0, 0, 0, 0, 0, 0, 0, 0, 0, 0, 0, 0, 0, 0, 0, 0, 0, 0, 0, 0, 0, 0, 0, 0, 0, 0, 0, 0, 0, 0, 0, 0, 0, 0, 0, 0, 0, 0, 0, 0, 0, 0, 0, 0, 0, 0, 0, 0, 0, 0, 0, 0, 0, 0, 0, 0, 0, 0, 0, 0, 0, 0, 0, 0, 0, 0, 0, 0, 0, 0, 0, 0, 0, 0, 0, 0, 0, 0, 0, 0, 0, 0, 0, 0, 0, 0, 0, 0, 0, 0, 0, 0, 0, 0, 0, 0, 0, 0, 0, 0, 0, 0, 0, 0, 0, 0, 0, 0, 0, 0, 0, 0, 0, 0, 0, 0, 0, 0, 0, 0, 0, 0, 0, 0, 0, 0, 0, 0, 0, 0, 0, 0, 0, 0, 0, 0, 0, 0, 0, 0, 0, 0, 0, 0, 0, 0, 0, 0, 0, 0, 0, 0, 0, 0, 0, 0, 0, 0, 0, 0, 0, 0, 0, 0, 0, 0, 0, 0, 0, 0, 0, 0, 0, 0, 0, 0, 0, 0, 0, 0, 0, 0, 0, 0, 0, 0, 0, 0, 0, 0, 0, 0, 0, 0, 0, 0, 0, 0, 0, 0, 0, 0, 0, 0, 0], 'row': 11}, {'col': 11, 'stap_colors': [[13, 16225054], [55, 16225054], [97, 16225054], [139, 16225054], [181, 16225054], [223, 16225054], [13, 16225054], [55, 16225054], [97, 16225054], [139, 16225054], [181, 16225054], [223, 16225054]], 'num': 40, 'stap': [[-1, -1, -1, -1], [-1, -1, -1, -1], [-1, -1, -1, -1], [-1, -1, -1, -1], [-1, -1, -1, -1], [-1, -1, -1, -1], [-1, -1, -1, -1], [40, 8, 40, 258], [40, 9, 40, 7], [40, 10, 40, 8], [40, 11, 40, 9], [40, 12, 40, 10], [40, 13, 40, 11], [-1, -1, 40, 12], [40, 15, -1, -1], [40, 16, 40, 14], [40, 17, 40, 15], [40, 18, 40, 16], [40, 19, 40, 17], [40, 20, 40, 18], [40, 21, 40, 19], [40, 22, 40, 20], [40, 23, 40, 21], [40, 24, 40, 22], [40, 25, 40, 23], [40, 26, 40, 24], [40, 27, 40, 25], [40, 28, 40, 26], [40, 29, 40, 27], [40, 30, 40, 28], [40, 31, 40, 29], [40, 32, 40, 30], [40, 33, 40, 31], [40, 34, 40, 32], [40, 35, 40, 33], [40, 36, 40, 34], [40, 37, 40, 35], [40, 38, 40, 36], [40, 39, 40, 37], [40, 40, 40, 38], [40, 41, 40, 39], [40, 42, 40, 40], [40, 43, 40, 41], [40, 44, 40, 42], [40, 45, 40, 43], [40, 46, 40, 44], [40, 47, 40, 45], [40, 48, 40, 46], [40, 49, 40, 47], [40, 50, 40, 48], [40, 51, 40, 49], [40, 52, 40, 50], [40, 53, 40, 51], [40, 54, 40, 52], [40, 55, 40, 53], [-1, -1, 40, 54], [40, 57, -1, -1], [40, 58, 40, 56], [40, 59, 40, 57], [40, 60, 40, 58], [40, 61, 40, 59], [40, 62, 40, 60], [40, 63, 40, 61], [40, 64, 40, 62], [40, 65, 40, 63], [40, 66, 40, 64], [40, 67, 40, 65], [40, 68, 40, 66], [40, 69, 40, 67], [40, 70, 40, 68], [40, 71, 40, 69], [40, 72, 40, 70], [40, 73, 40, 71], [40, 74, 40, 72], [40, 75, 40, 73], [40, 76, 40, 74], [40, 77, 40, 75], [40, 78, 40, 76], [40, 79, 40, 77], [40, 80, 40, 78], [40, 81, 40, 79], [40, 82, 40, 80], [40, 83, 40, 81], [40, 84, 40, 82], [40, 85, 40, 83], [40, 86, 40, 84], [40, 87, 40, 85], [40, 88, 40, 86], [40, 89, 40, 87], [40, 90, 40, 88], [40, 91, 40, 89], [40, 92, 40, 90], [40, 93, 40, 91], [40, 94, 40, 92], [40, 95, 40, 93], [40, 96, 40, 94], [40, 97, 40, 95], [-1, -1, 40, 96], [40, 99, -1, -1], [40, 100, 40, 98], [40, 101, 40, 99], [40, 102, 40, 100], [40, 103, 40, 101], [40, 104, 40, 102], [40, 105, 40, 103], [40, 106, 40, 104], [40, 107, 40, 105], [40, 108, 40, 106], [40, 109, 40, 107], [40, 110, 40, 108], [40, 111, 40, 109], [40, 112, 40, 110], [40, 113, 40, 111], [40, 114, 40, 112], [40, 115, 40, 113], [40, 116, 40, 114], [40, 117, 40, 115], [40, 118, 40, 116], [40, 119, 40, 117], [40, 120, 40, 118], [40, 121, 40, 119], [40, 122, 40, 120], [40, 123, 40, 121], [40, 124, 40, 122], [40, 125, 40, 123], [40, 126, 40, 124], [40, 127, 40, 125], [40, 128, 40, 126], [40, 129, 40, 127], [40, 130, 40, 128], [40, 131, 40, 129], [40, 132, 40, 130], [40, 133, 40, 131], [40, 134, 40, 132], [40, 135, 40, 133], [40, 136, 40, 134], [40, 137, 40, 135], [40, 138, 40, 136], [40, 139, 40, 137], [-1, -1, 40, 138], [40, 141, -1, -1], [40, 142, 40, 140], [40, 143, 40, 141], [40, 144, 40, 142], [40, 145, 40, 143], [40, 146, 40, 144], [40, 147, 40, 145], [40, 148, 40, 146], [40, 149, 40, 147], [40, 150, 40, 148], [40, 151, 40, 149], [40, 152, 40, 150], [40, 153, 40, 151], [40, 154, 40, 152], [40, 155, 40, 153], [40, 156, 40, 154], [40, 157, 40, 155], [40, 158, 40, 156], [40, 159, 40, 157], [40, 160, 40, 158], [40, 161, 40, 159], [40, 162, 40, 160], [40, 163, 40, 161], [40, 164, 40, 162], [40, 165, 40, 163], [40, 166, 40, 164], [40, 167, 40, 165], [40, 168, 40, 166], [40, 169, 40, 167], [40, 170, 40, 168], [40, 171, 40, 169], [40, 172, 40, 170], [40, 173, 40, 171], [40, 174, 40, 172], [40, 175, 40, 173], [40, 176, 40, 174], [40, 177, 40, 175], [40, 178, 40, 176], [40, 179, 40, 177], [40, 180, 40, 178], [40, 181, 40, 179], [-1, -1, 40, 180], [40, 183, -1, -1], [40, 184, 40, 182], [40, 185, 40, 183], [40, 186, 40, 184], [40, 187, 40, 185], [40, 188, 40, 186], [40, 189, 40, 187], [40, 190, 40, 188], [40, 191, 40, 189], [40, 192, 40, 190], [40, 193, 40, 191], [40, 194, 40, 192], [40, 195, 40, 193], [40, 196, 40, 194], [40, 197, 40, 195], [40, 198, 40, 196], [40, 199, 40, 197], [40, 200, 40, 198], [40, 201, 40, 199], [40, 202, 40, 200], [40, 203, 40, 201], [40, 204, 40, 202], [40, 205, 40, 203], [40, 206, 40, 204], [40, 207, 40, 205], [40, 208, 40, 206], [40, 209, 40, 207], [40, 210, 40, 208], [40, 211, 40, 209], [40, 212, 40, 210], [40, 213, 40, 211], [40, 214, 40, 212], [40, 215, 40, 213], [40, 216, 40, 214], [40, 217, 40, 215], [40, 218, 40, 216], [40, 219, 40, 217], [40, 220, 40, 218], [40, 221, 40, 219], [40, 222, 40, 220], [40, 223, 40, 221], [-1, -1, 40, 222], [40, 225, -1, -1], [40, 226, 40, 224], [40, 227, 40, 225], [40, 228, 40, 226], [40, 229, 40, 227], [40, 230, 40, 228], [40, 231, 40, 229], [40, 232, 40, 230], [40, 233, 40, 231], [40, 234, 40, 232], [40, 235, 40, 233], [40, 236, 40, 234], [40, 237, 40, 235], [40, 238, 40, 236], [40, 239, 40, 237], [40, 240, 40, 238], [40, 241, 40, 239], [40, 242, 40, 240], [40, 243, 40, 241], [40, 244, 40, 242], [40, 245, 40, 243], [40, 246, 40, 244], [40, 247, 40, 245], [40, 248, 40, 246], [40, 249, 40, 247], [40, 250, 40, 248], [40, 251, 40, 249], [40, 252, 40, 250], [40, 253, 40, 251], [40, 254, 40, 252], [40, 255, 40, 253], [40, 256, 40, 254], [40, 257, 40, 255], [40, 258, 40, 256], [40, 7, 40, 257], [-1, -1, -1, -1], [-1, -1, -1, -1], [-1, -1, -1, -1], [-1, -1, -1, -1], [-1, -1, -1, -1], [-1, -1, -1, -1], [-1, -1, -1, -1], [-1, -1, -1, -1], [-1, -1, -1, -1], [-1, -1, -1, -1], [-1, -1, -1, -1], [-1, -1, -1, -1], [-1, -1, -1, -1], [-1, -1, -1, -1]], 'skip': [0, 0, 0, 0, 0, 0, 0, 0, 0, 0, 0, 0, 0, 0, 0, 0, 0, 0, 0, 0, 0, 0, 0, 0, 0, 0, 0, 0, 0, 0, 0, 0, 0, 0, 0, 0, 0, 0, 0, 0, 0, 0, 0, 0, 0, 0, 0, 0, 0, 0, 0, 0, 0, 0, 0, 0, 0, 0, 0, 0, 0, 0, 0, 0, 0, 0, 0, 0, 0, 0, 0, 0, 0, 0, 0, 0, 0, 0, 0, 0, 0, 0, 0, 0, 0, 0, 0, 0, 0, 0, 0, 0, 0, 0, 0, 0, 0, 0, 0, 0, 0, 0, 0, 0, 0, 0, 0, 0, 0, 0, 0, 0, 0, 0, 0, 0, 0, 0, 0, 0, 0, 0, 0, 0, 0, 0, 0, 0, 0, 0, 0, 0, 0, 0, 0, 0, 0, 0, 0, 0, 0, 0, 0, 0, 0, 0, 0, 0, 0, 0, 0, 0, 0, 0, 0, 0, 0, 0, 0, 0, 0, 0, 0, 0, 0, 0, 0, 0, 0, 0, 0, 0, 0, 0, 0, 0, 0, 0, 0, 0, 0, 0, 0, 0, 0, 0, 0, 0, 0, 0, 0, 0, 0, 0, 0, 0, 0, 0, 0, 0, 0, 0, 0, 0, 0, 0, 0, 0, 0, 0, 0, 0, 0, 0, 0, 0, 0, 0, 0, 0, 0, 0, 0, 0, 0, 0, 0, 0, 0, 0, 0, 0, 0, 0, 0, 0, 0, 0, 0, 0, 0, 0, 0, 0, 0, 0, 0, 0, 0, 0, 0, 0, 0, 0, 0, 0, 0, 0, 0, 0, 0, 0, 0, 0, 0, 0, 0, 0, 0, 0, 0, 0, 0], 'scaf': [[-1, -1, -1, -1], [-1, -1, -1, -1], [-1, -1, -1, -1], [-1, -1, -1, -1], [-1, -1, -1, -1], [-1, -1, -1, -1], [-1, -1, -1, -1], [40, 258, 40, 8], [40, 7, 40, 9], [40, 8, 40, 10], [40, 9, 40, 11], [40, 10, 40, 12], [40, 11, 40, 13], [40, 12, 40, 14], [40, 13, 40, 15], [40, 14, 25, 15], [25, 16, 40, 17], [40, 16, 40, 18], [40, 17, 40, 19], [40, 18, 40, 20], [40, 19, 40, 21], [40, 20, 40, 22], [40, 21, 23, 22], [23, 23, 40, 24], [40, 23, 40, 25], [40, 24, 40, 26], [40, 25, 40, 27], [40, 26, 40, 28], [40, 27, 40, 29], [40, 28, 40, 30], [40, 29, 40, 31], [40, 30, 40, 32], [40, 31, 40, 33], [40, 32, 40, 34], [40, 33, 40, 35], [40, 34, 40, 36], [40, 35, 25, 36], [25, 37, 40, 38], [40, 37, 40, 39], [40, 38, 40, 40], [40, 39, 40, 41], [40, 40, 40, 42], [40, 41, 40, 43], [40, 42, 23, 43], [23, 44, 40, 45], [40, 44, 40, 46], [40, 45, 40, 47], [40, 46, 40, 48], [40, 47, 40, 49], [40, 48, 40, 50], [40, 49, 40, 51], [40, 50, 40, 52], [40, 51, 40, 53], [40, 52, 40, 54], [40, 53, 40, 55], [40, 54, 40, 56], [40, 55, 40, 57], [40, 56, 25, 57], [25, 58, 40, 59], [40, 58, 40, 60], [40, 59, 40, 61], [40, 60, 40, 62], [40, 61, 40, 63], [40, 62, 40, 64], [40, 63, 23, 64], [23, 65, 40, 66], [40, 65, 40, 67], [40, 66, 40, 68], [40, 67, 40, 69], [40, 68, 40, 70], [40, 69, 40, 71], [40, 70, 40, 72], [40, 71, 40, 73], [40, 72, 40, 74], [40, 73, 40, 75], [40, 74, 40, 76], [40, 75, 40, 77], [40, 76, 40, 78], [40, 77, 25, 78], [25, 79, 40, 80], [40, 79, 40, 81], [40, 80, 40, 82], [40, 81, 40, 83], [40, 82, 40, 84], [40, 83, 40, 85], [40, 84, 23, 85], [23, 86, 40, 87], [40, 86, 40, 88], [40, 87, 40, 89], [40, 88, 40, 90], [40, 89, 40, 91], [40, 90, 40, 92], [40, 91, 40, 93], [40, 92, 40, 94], [40, 93, 40, 95], [40, 94, 40, 96], [40, 95, 40, 97], [40, 96, 40, 98], [40, 97, 40, 99], [40, 98, 25, 99], [25, 100, 40, 101], [40, 100, 40, 102], [40, 101, 40, 103], [40, 102, 40, 104], [40, 103, 40, 105], [40, 104, 40, 106], [40, 105, 23, 106], [23, 107, 40, 108], [40, 107, 40, 109], [40, 108, 40, 110], [40, 109, 40, 111], [40, 110, 40, 112], [40, 111, 40, 113], [40, 112, 40, 114], [40, 113, 40, 115], [40, 114, 40, 116], [40, 115, 40, 117], [40, 116, 40, 118], [40, 117, 40, 119], [40, 118, 40, 120], [40, 119, 25, 120], [25, 121, 40, 122], [40, 121, 40, 123], [40, 122, 40, 124], [40, 123, 40, 125], [40, 124, 40, 126], [40, 125, 40, 127], [40, 126, 23, 127], [23, 128, 40, 129], [40, 128, 40, 130], [40, 129, 40, 131], [40, 130, 40, 132], [40, 131, 40, 133], [40, 132, 40, 134], [40, 133, 40, 135], [40, 134, 40, 136], [40, 135, 40, 137], [40, 136, 40, 138], [40, 137, 40, 139], [40, 138, 40, 140], [40, 139, 40, 141], [40, 140, 25, 141], [25, 142, 40, 143], [40, 142, 40, 144], [40, 143, 40, 145], [40, 144, 40, 146], [40, 145, 40, 147], [40, 146, 40, 148], [40, 147, 23, 148], [23, 149, 40, 150], [40, 149, 40, 151], [40, 150, 40, 152], [40, 151, 40, 153], [40, 152, 40, 154], [40, 153, 40, 155], [40, 154, 40, 156], [40, 155, 40, 157], [40, 156, 40, 158], [40, 157, 40, 159], [40, 158, 40, 160], [40, 159, 40, 161], [40, 160, 40, 162], [40, 161, 25, 162], [25, 163, 40, 164], [40, 163, 40, 165], [40, 164, 40, 166], [40, 165, 40, 167], [40, 166, 40, 168], [40, 167, 40, 169], [40, 168, 23, 169], [23, 170, 40, 171], [40, 170, 40, 172], [40, 171, 40, 173], [40, 172, 40, 174], [40, 173, 40, 175], [40, 174, 40, 176], [40, 175, 40, 177], [40, 176, 40, 178], [40, 177, 40, 179], [40, 178, 40, 180], [40, 179, 40, 181], [40, 180, 40, 182], [40, 181, 40, 183], [40, 182, 25, 183], [25, 184, 40, 185], [40, 184, 40, 186], [40, 185, 40, 187], [40, 186, 40, 188], [40, 187, 40, 189], [40, 188, 40, 190], [40, 189, 23, 190], [23, 191, 40, 192], [40, 191, 40, 193], [40, 192, 40, 194], [40, 193, 40, 195], [40, 194, 40, 196], [40, 195, 40, 197], [40, 196, 40, 198], [40, 197, 40, 199], [40, 198, 40, 200], [40, 199, 40, 201], [40, 200, 40, 202], [40, 201, 40, 203], [40, 202, 40, 204], [40, 203, 25, 204], [25, 205, 40, 206], [40, 205, 40, 207], [40, 206, 40, 208], [40, 207, 40, 209], [40, 208, 40, 210], [40, 209, 40, 211], [40, 210, 23, 211], [23, 212, 40, 213], [40, 212, 40, 214], [40, 213, 40, 215], [40, 214, 40, 216], [40, 215, 40, 217], [40, 216, 40, 218], [40, 217, 40, 219], [40, 218, 40, 220], [40, 219, 40, 221], [40, 220, 40, 222], [40, 221, 40, 223], [40, 222, 40, 224], [40, 223, 40, 225], [40, 224, 25, 225], [25, 226, 40, 227], [40, 226, 40, 228], [40, 227, 40, 229], [40, 228, 40, 230], [40, 229, 40, 231], [40, 230, 40, 232], [40, 231, 23, 232], [23, 233, 40, 234], [40, 233, 40, 235], [40, 234, 40, 236], [40, 235, 40, 237], [40, 236, 40, 238], [40, 237, 40, 239], [40, 238, 40, 240], [40, 239, 40, 241], [40, 240, 40, 242], [40, 241, 40, 243], [40, 242, 40, 244], [40, 243, 40, 245], [40, 244, 40, 246], [40, 245, 25, 246], [25, 247, 40, 248], [40, 247, 40, 249], [40, 248, 40, 250], [40, 249, 40, 251], [40, 250, 40, 252], [40, 251, 40, 253], [40, 252, 23, 253], [23, 254, 40, 255], [40, 254, 40, 256], [40, 255, 40, 257], [40, 256, 40, 258], [40, 257, 40, 7], [-1, -1, -1, -1], [-1, -1, -1, -1], [-1, -1, -1, -1], [-1, -1, -1, -1], [-1, -1, -1, -1], [-1, -1, -1, -1], [-1, -1, -1, -1], [-1, -1, -1, -1], [-1, -1, -1, -1], [-1, -1, -1, -1], [-1, -1, -1, -1], [-1, -1, -1, -1], [-1, -1, -1, -1], [-1, -1, -1, -1]], 'stapLoop': [], 'scafLoop': [], 'loop': [0, 0, 0, 0, 0, 0, 0, 0, 0, 0, 1, 0, 0, 0, 0, 0, 0, 0, 0, 0, 0, 0, 0, 0, 1, 0, 0, 0, 0, 0, 0, 0, 0, 0, 0, 0, 0, 0, 1, 0, 0, 0, 0, 0, 0, 0, 0, 0, 0, 0, 0, 0, 1, 0, 0, 0, 0, 0, 0, 0, 0, 0, 0, 0, 0, 0, 1, 0, 0, 0, 0, 0, 0, 0, 0, 0, 0, 0, 0, 0, 1, 0, 0, 0, 0, 0, 0, 0, 0, 0, 0, 0, 0, 0, 1, 0, 0, 0, 0, 0, 0, 0, 0, 0, 0, 0, 0, 0, 1, 0, 0, 0, 0, 0, 0, 0, 0, 0, 0, 0, 0, 0, 1, 0, 0, 0, 0, 0, 0, 0, 0, 0, 0, 0, 0, 0, 1, 0, 0, 0, 0, 0, 0, 0, 0, 0, 0, 0, 0, 0, 1, 0, 0, 0, 0, 0, 0, 0, 0, 0, 0, 0, 0, 0, 1, 0, 0, 0, 0, 0, 0, 0, 0, 0, 0, 0, 0, 0, 1, 0, 0, 0, 0, 0, 0, 0, 0, 0, 0, 0, 0, 0, 1, 0, 0, 0, 0, 0, 0, 0, 0, 0, 0, 0, 0, 0, 1, 0, 0, 0, 0, 0, 0, 0, 0, 0, 0, 0, 0, 0, 1, 0, 0, 0, 0, 0, 0, 0, 0, 0, 0, 0, 0, 0, 1, 0, 0, 0, 0, 0, 0, 0, 0, 0, 0, 0, 0, 0, 1, 0, 0, 0, 0, 0, 0, 0, 0, 0, 0, 0, 0, 0, 0, 0, 0, 0, 0, 0, 0, 0, 0, 0, 0], 'row': 11}, {'col': 10, 'stap_colors': [[34, 5749504], [76, 5749504], [118, 5749504], [160, 5749504], [202, 5749504], [244, 5749504], [34, 5749504], [76, 5749504], [118, 5749504], [160, 5749504], [202, 5749504], [244, 5749504]], 'num': 42, 'stap': [[-1, -1, -1, -1], [-1, -1, -1, -1], [-1, -1, -1, -1], [-1, -1, -1, -1], [-1, -1, -1, -1], [-1, -1, -1, -1], [-1, -1, -1, -1], [42, 8, 42, 258], [42, 9, 42, 7], [42, 10, 42, 8], [42, 11, 42, 9], [42, 12, 42, 10], [42, 13, 42, 11], [25, 13, 42, 12], [42, 15, 25, 14], [42, 16, 42, 14], [42, 17, 42, 15], [42, 18, 42, 16], [42, 19, 42, 17], [42, 20, 42, 18], [42, 21, 42, 19], [42, 22, 42, 20], [42, 23, 42, 21], [42, 24, 42, 22], [42, 25, 42, 23], [42, 26, 42, 24], [42, 27, 42, 25], [42, 28, 42, 26], [42, 29, 42, 27], [42, 30, 42, 28], [42, 31, 42, 29], [42, 32, 42, 30], [42, 33, 42, 31], [42, 34, 42, 32], [-1, -1, 42, 33], [42, 36, -1, -1], [42, 37, 42, 35], [42, 38, 42, 36], [42, 39, 42, 37], [42, 40, 42, 38], [42, 41, 42, 39], [42, 42, 42, 40], [42, 43, 42, 41], [42, 44, 42, 42], [42, 45, 42, 43], [42, 46, 42, 44], [42, 47, 42, 45], [42, 48, 42, 46], [42, 49, 42, 47], [42, 50, 42, 48], [42, 51, 42, 49], [42, 52, 42, 50], [42, 53, 42, 51], [42, 54, 42, 52], [42, 55, 42, 53], [25, 55, 42, 54], [42, 57, 25, 56], [42, 58, 42, 56], [42, 59, 42, 57], [42, 60, 42, 58], [42, 61, 42, 59], [42, 62, 42, 60], [42, 63, 42, 61], [42, 64, 42, 62], [42, 65, 42, 63], [42, 66, 42, 64], [42, 67, 42, 65], [42, 68, 42, 66], [42, 69, 42, 67], [42, 70, 42, 68], [42, 71, 42, 69], [42, 72, 42, 70], [42, 73, 42, 71], [42, 74, 42, 72], [42, 75, 42, 73], [42, 76, 42, 74], [-1, -1, 42, 75], [42, 78, -1, -1], [42, 79, 42, 77], [42, 80, 42, 78], [42, 81, 42, 79], [42, 82, 42, 80], [42, 83, 42, 81], [42, 84, 42, 82], [42, 85, 42, 83], [42, 86, 42, 84], [42, 87, 42, 85], [42, 88, 42, 86], [42, 89, 42, 87], [42, 90, 42, 88], [42, 91, 42, 89], [42, 92, 42, 90], [42, 93, 42, 91], [42, 94, 42, 92], [42, 95, 42, 93], [42, 96, 42, 94], [42, 97, 42, 95], [25, 97, 42, 96], [42, 99, 25, 98], [42, 100, 42, 98], [42, 101, 42, 99], [42, 102, 42, 100], [42, 103, 42, 101], [42, 104, 42, 102], [42, 105, 42, 103], [42, 106, 42, 104], [42, 107, 42, 105], [42, 108, 42, 106], [42, 109, 42, 107], [42, 110, 42, 108], [42, 111, 42, 109], [42, 112, 42, 110], [42, 113, 42, 111], [42, 114, 42, 112], [42, 115, 42, 113], [42, 116, 42, 114], [42, 117, 42, 115], [42, 118, 42, 116], [-1, -1, 42, 117], [42, 120, -1, -1], [42, 121, 42, 119], [42, 122, 42, 120], [42, 123, 42, 121], [42, 124, 42, 122], [42, 125, 42, 123], [42, 126, 42, 124], [42, 127, 42, 125], [42, 128, 42, 126], [42, 129, 42, 127], [42, 130, 42, 128], [42, 131, 42, 129], [42, 132, 42, 130], [42, 133, 42, 131], [42, 134, 42, 132], [42, 135, 42, 133], [42, 136, 42, 134], [42, 137, 42, 135], [42, 138, 42, 136], [42, 139, 42, 137], [25, 139, 42, 138], [42, 141, 25, 140], [42, 142, 42, 140], [42, 143, 42, 141], [42, 144, 42, 142], [42, 145, 42, 143], [42, 146, 42, 144], [42, 147, 42, 145], [42, 148, 42, 146], [42, 149, 42, 147], [42, 150, 42, 148], [42, 151, 42, 149], [42, 152, 42, 150], [42, 153, 42, 151], [42, 154, 42, 152], [42, 155, 42, 153], [42, 156, 42, 154], [42, 157, 42, 155], [42, 158, 42, 156], [42, 159, 42, 157], [42, 160, 42, 158], [-1, -1, 42, 159], [42, 162, -1, -1], [42, 163, 42, 161], [42, 164, 42, 162], [42, 165, 42, 163], [42, 166, 42, 164], [42, 167, 42, 165], [42, 168, 42, 166], [42, 169, 42, 167], [42, 170, 42, 168], [42, 171, 42, 169], [42, 172, 42, 170], [42, 173, 42, 171], [42, 174, 42, 172], [42, 175, 42, 173], [42, 176, 42, 174], [42, 177, 42, 175], [42, 178, 42, 176], [42, 179, 42, 177], [42, 180, 42, 178], [42, 181, 42, 179], [25, 181, 42, 180], [42, 183, 25, 182], [42, 184, 42, 182], [42, 185, 42, 183], [42, 186, 42, 184], [42, 187, 42, 185], [42, 188, 42, 186], [42, 189, 42, 187], [42, 190, 42, 188], [42, 191, 42, 189], [42, 192, 42, 190], [42, 193, 42, 191], [42, 194, 42, 192], [42, 195, 42, 193], [42, 196, 42, 194], [42, 197, 42, 195], [42, 198, 42, 196], [42, 199, 42, 197], [42, 200, 42, 198], [42, 201, 42, 199], [42, 202, 42, 200], [-1, -1, 42, 201], [42, 204, -1, -1], [42, 205, 42, 203], [42, 206, 42, 204], [42, 207, 42, 205], [42, 208, 42, 206], [42, 209, 42, 207], [42, 210, 42, 208], [42, 211, 42, 209], [42, 212, 42, 210], [42, 213, 42, 211], [42, 214, 42, 212], [42, 215, 42, 213], [42, 216, 42, 214], [42, 217, 42, 215], [42, 218, 42, 216], [42, 219, 42, 217], [42, 220, 42, 218], [42, 221, 42, 219], [42, 222, 42, 220], [42, 223, 42, 221], [25, 223, 42, 222], [42, 225, 25, 224], [42, 226, 42, 224], [42, 227, 42, 225], [42, 228, 42, 226], [42, 229, 42, 227], [42, 230, 42, 228], [42, 231, 42, 229], [42, 232, 42, 230], [42, 233, 42, 231], [42, 234, 42, 232], [42, 235, 42, 233], [42, 236, 42, 234], [42, 237, 42, 235], [42, 238, 42, 236], [42, 239, 42, 237], [42, 240, 42, 238], [42, 241, 42, 239], [42, 242, 42, 240], [42, 243, 42, 241], [42, 244, 42, 242], [-1, -1, 42, 243], [42, 246, -1, -1], [42, 247, 42, 245], [42, 248, 42, 246], [42, 249, 42, 247], [42, 250, 42, 248], [42, 251, 42, 249], [42, 252, 42, 250], [42, 253, 42, 251], [42, 254, 42, 252], [42, 255, 42, 253], [42, 256, 42, 254], [42, 257, 42, 255], [42, 258, 42, 256], [42, 7, 42, 257], [-1, -1, -1, -1], [-1, -1, -1, -1], [-1, -1, -1, -1], [-1, -1, -1, -1], [-1, -1, -1, -1], [-1, -1, -1, -1], [-1, -1, -1, -1], [-1, -1, -1, -1], [-1, -1, -1, -1], [-1, -1, -1, -1], [-1, -1, -1, -1], [-1, -1, -1, -1], [-1, -1, -1, -1], [-1, -1, -1, -1]], 'skip': [0, 0, 0, 0, 0, 0, 0, 0, 0, -1, 0, 0, 0, 0, 0, 0, -1, 0, -1, 0, 0, 0, 0, -1, 0, -1, 0, 0, 0, 0, -1, 0, 0, 0, 0, 0, 0, -1, 0, -1, 0, 0, 0, 0, -1, 0, -1, 0, 0, 0, 0, -1, 0, 0, 0, 0, 0, 0, -1, 0, -1, 0, 0, 0, 0, -1, 0, -1, 0, 0, 0, 0, -1, 0, 0, 0, 0, 0, 0, -1, 0, -1, 0, 0, 0, 0, -1, 0, -1, 0, 0, 0, 0, -1, 0, 0, 0, 0, 0, 0, -1, 0, -1, 0, 0, 0, 0, -1, 0, -1, 0, 0, 0, 0, -1, 0, 0, 0, 0, 0, 0, -1, 0, -1, 0, 0, 0, 0, -1, 0, -1, 0, 0, 0, 0, -1, 0, 0, 0, 0, 0, 0, -1, 0, -1, 0, 0, 0, 0, -1, 0, -1, 0, 0, 0, 0, -1, 0, 0, 0, 0, 0, 0, -1, 0, -1, 0, 0, 0, 0, -1, 0, -1, 0, 0, 0, 0, -1, 0, 0, 0, 0, 0, 0, -1, 0, -1, 0, 0, 0, 0, -1, 0, -1, 0, 0, 0, 0, -1, 0, 0, 0, 0, 0, 0, -1, 0, -1, 0, 0, 0, 0, -1, 0, -1, 0, 0, 0, 0, -1, 0, 0, 0, 0, 0, 0, -1, 0, -1, 0, 0, 0, 0, -1, 0, -1, 0, 0, 0, 0, -1, 0, 0, 0, 0, 0, 0, -1, 0, -1, 0, 0, 0, 0, -1, 0, -1, 0, 0, 0, 0, 0, 0, 0, 0, 0, 0, 0, 0, 0, 0, 0, 0], 'scaf': [[-1, -1, -1, -1], [-1, -1, -1, -1], [-1, -1, -1, -1], [-1, -1, -1, -1], [-1, -1, -1, -1], [-1, -1, -1, -1], [-1, -1, -1, -1], [42, 258, 42, 8], [42, 7, 42, 9], [42, 8, 42, 10], [42, 9, 42, 11], [42, 10, 42, 12], [42, 11, 42, 13], [42, 12, 42, 14], [42, 13, 42, 15], [42, 14, 42, 16], [42, 15, 42, 17], [42, 16, 42, 18], [42, 17, 42, 19], [42, 18, 42, 20], [42, 19, 42, 21], [42, 20, 42, 22], [42, 21, 42, 23], [42, 22, 42, 24], [42, 23, 42, 25], [42, 24, 42, 26], [42, 25, 42, 27], [42, 26, 42, 28], [42, 27, 42, 29], [42, 28, 42, 30], [42, 29, 42, 31], [42, 30, 42, 32], [42, 31, 42, 33], [42, 32, 42, 34], [42, 33, 42, 35], [42, 34, 42, 36], [42, 35, 42, 37], [42, 36, 42, 38], [42, 37, 42, 39], [42, 38, 42, 40], [42, 39, 42, 41], [42, 40, 42, 42], [42, 41, 42, 43], [42, 42, 42, 44], [42, 43, 42, 45], [42, 44, -1, -1], [-1, -1, 42, 47], [42, 46, 42, 48], [42, 47, 42, 49], [42, 48, 42, 50], [42, 49, 42, 51], [42, 50, 42, 52], [42, 51, 42, 53], [42, 52, 42, 54], [42, 53, 42, 55], [42, 54, 42, 56], [42, 55, 42, 57], [42, 56, 42, 58], [42, 57, 42, 59], [42, 58, 42, 60], [42, 59, 42, 61], [42, 60, 42, 62], [42, 61, 42, 63], [42, 62, 42, 64], [42, 63, 42, 65], [42, 64, 42, 66], [42, 65, 42, 67], [42, 66, 42, 68], [42, 67, 42, 69], [42, 68, 42, 70], [42, 69, 42, 71], [42, 70, 42, 72], [42, 71, 42, 73], [42, 72, 42, 74], [42, 73, 42, 75], [42, 74, 42, 76], [42, 75, 42, 77], [42, 76, 42, 78], [42, 77, 42, 79], [42, 78, 42, 80], [42, 79, 42, 81], [42, 80, 42, 82], [42, 81, 42, 83], [42, 82, 42, 84], [42, 83, 42, 85], [42, 84, 42, 86], [42, 85, 42, 87], [42, 86, -1, -1], [-1, -1, 42, 89], [42, 88, 42, 90], [42, 89, 42, 91], [42, 90, 42, 92], [42, 91, 42, 93], [42, 92, 42, 94], [42, 93, 42, 95], [42, 94, 42, 96], [42, 95, 42, 97], [42, 96, 42, 98], [42, 97, 42, 99], [42, 98, 42, 100], [42, 99, 42, 101], [42, 100, 42, 102], [42, 101, 42, 103], [42, 102, 42, 104], [42, 103, 42, 105], [42, 104, 42, 106], [42, 105, 42, 107], [42, 106, 42, 108], [42, 107, 42, 109], [42, 108, 42, 110], [42, 109, 42, 111], [42, 110, 42, 112], [42, 111, 42, 113], [42, 112, 42, 114], [42, 113, 42, 115], [42, 114, 42, 116], [42, 115, 42, 117], [42, 116, 42, 118], [42, 117, 42, 119], [42, 118, 42, 120], [42, 119, 42, 121], [42, 120, 42, 122], [42, 121, 42, 123], [42, 122, 42, 124], [42, 123, 42, 125], [42, 124, 42, 126], [42, 125, 42, 127], [42, 126, 42, 128], [42, 127, 42, 129], [42, 128, -1, -1], [-1, -1, 42, 131], [42, 130, 42, 132], [42, 131, 42, 133], [42, 132, 42, 134], [42, 133, 42, 135], [42, 134, 42, 136], [42, 135, 42, 137], [42, 136, 42, 138], [42, 137, 42, 139], [42, 138, 42, 140], [42, 139, 42, 141], [42, 140, 42, 142], [42, 141, 42, 143], [42, 142, 42, 144], [42, 143, 42, 145], [42, 144, 42, 146], [42, 145, 42, 147], [42, 146, 42, 148], [42, 147, 42, 149], [42, 148, 42, 150], [42, 149, 42, 151], [42, 150, 42, 152], [42, 151, 42, 153], [42, 152, 42, 154], [42, 153, 42, 155], [42, 154, 42, 156], [42, 155, 42, 157], [42, 156, 42, 158], [42, 157, 42, 159], [42, 158, 42, 160], [42, 159, 42, 161], [42, 160, 42, 162], [42, 161, 42, 163], [42, 162, 42, 164], [42, 163, 42, 165], [42, 164, 42, 166], [42, 165, 42, 167], [42, 166, 42, 168], [42, 167, 42, 169], [42, 168, 42, 170], [42, 169, 42, 171], [42, 170, -1, -1], [-1, -1, 42, 173], [42, 172, 42, 174], [42, 173, 42, 175], [42, 174, 42, 176], [42, 175, 42, 177], [42, 176, 42, 178], [42, 177, 42, 179], [42, 178, 42, 180], [42, 179, 42, 181], [42, 180, 42, 182], [42, 181, 42, 183], [42, 182, 42, 184], [42, 183, 42, 185], [42, 184, 42, 186], [42, 185, 42, 187], [42, 186, 42, 188], [42, 187, 42, 189], [42, 188, 42, 190], [42, 189, 42, 191], [42, 190, 42, 192], [42, 191, 42, 193], [42, 192, 42, 194], [42, 193, 42, 195], [42, 194, 42, 196], [42, 195, 42, 197], [42, 196, 42, 198], [42, 197, 42, 199], [42, 198, 42, 200], [42, 199, 42, 201], [42, 200, 42, 202], [42, 201, 42, 203], [42, 202, 42, 204], [42, 203, 42, 205], [42, 204, 42, 206], [42, 205, 42, 207], [42, 206, 42, 208], [42, 207, 42, 209], [42, 208, 42, 210], [42, 209, 42, 211], [42, 210, 42, 212], [42, 211, 42, 213], [42, 212, -1, -1], [-1, -1, 42, 215], [42, 214, 42, 216], [42, 215, 42, 217], [42, 216, 42, 218], [42, 217, 42, 219], [42, 218, 42, 220], [42, 219, 42, 221], [42, 220, 42, 222], [42, 221, 42, 223], [42, 222, 42, 224], [42, 223, 42, 225], [42, 224, 42, 226], [42, 225, 42, 227], [42, 226, 42, 228], [42, 227, 42, 229], [42, 228, 42, 230], [42, 229, 42, 231], [42, 230, 42, 232], [42, 231, 42, 233], [42, 232, 42, 234], [42, 233, 42, 235], [42, 234, 42, 236], [42, 235, 42, 237], [42, 236, 42, 238], [42, 237, 42, 239], [42, 238, 42, 240], [42, 239, 42, 241], [42, 240, 42, 242], [42, 241, 42, 243], [42, 242, 42, 244], [42, 243, 42, 245], [42, 244, 42, 246], [42, 245, 42, 247], [42, 246, 42, 248], [42, 247, 42, 249], [42, 248, 42, 250], [42, 249, 42, 251], [42, 250, 42, 252], [42, 251, 42, 253], [42, 252, 42, 254], [42, 253, 42, 255], [42, 254, -1, -1], [-1, -1, 42, 257], [42, 256, 42, 258], [42, 257, 42, 7], [-1, -1, -1, -1], [-1, -1, -1, -1], [-1, -1, -1, -1], [-1, -1, -1, -1], [-1, -1, -1, -1], [-1, -1, -1, -1], [-1, -1, -1, -1], [-1, -1, -1, -1], [-1, -1, -1, -1], [-1, -1, -1, -1], [-1, -1, -1, -1], [-1, -1, -1, -1], [-1, -1, -1, -1], [-1, -1, -1, -1]], 'stapLoop': [], 'scafLoop': [], 'loop': [0, 0, 0, 0, 0, 0, 0, 0, 0, 0, 0, 0, 0, 0, 0, 0, 0, 0, 0, 0, 0, 0, 0, 0, 0, 0, 0, 0, 0, 0, 0, 0, 0, 0, 0, 0, 0, 0, 0, 0, 0, 0, 0, 0, 0, 0, 0, 0, 0, 0, 0, 0, 0, 0, 0, 0, 0, 0, 0, 0, 0, 0, 0, 0, 0, 0, 0, 0, 0, 0, 0, 0, 0, 0, 0, 0, 0, 0, 0, 0, 0, 0, 0, 0, 0, 0, 0, 0, 0, 0, 0, 0, 0, 0, 0, 0, 0, 0, 0, 0, 0, 0, 0, 0, 0, 0, 0, 0, 0, 0, 0, 0, 0, 0, 0, 0, 0, 0, 0, 0, 0, 0, 0, 0, 0, 0, 0, 0, 0, 0, 0, 0, 0, 0, 0, 0, 0, 0, 0, 0, 0, 0, 0, 0, 0, 0, 0, 0, 0, 0, 0, 0, 0, 0, 0, 0, 0, 0, 0, 0, 0, 0, 0, 0, 0, 0, 0, 0, 0, 0, 0, 0, 0, 0, 0, 0, 0, 0, 0, 0, 0, 0, 0, 0, 0, 0, 0, 0, 0, 0, 0, 0, 0, 0, 0, 0, 0, 0, 0, 0, 0, 0, 0, 0, 0, 0, 0, 0, 0, 0, 0, 0, 0, 0, 0, 0, 0, 0, 0, 0, 0, 0, 0, 0, 0, 0, 0, 0, 0, 0, 0, 0, 0, 0, 0, 0, 0, 0, 0, 0, 0, 0, 0, 0, 0, 0, 0, 0, 0, 0, 0, 0, 0, 0, 0, 0, 0, 0, 0, 0, 0, 0, 0, 0, 0, 0, 0, 0, 0, 0, 0, 0, 0], 'row': 12}, {'col': 10, 'stap_colors': [[35, 5749504], [77, 5749504], [119, 5749504], [161, 5749504], [203, 5749504], [245, 5749504], [35, 5749504], [77, 5749504], [119, 5749504], [161, 5749504], [203, 5749504], [245, 5749504]], 'num': 25, 'stap': [[-1, -1, -1, -1], [-1, -1, -1, -1], [-1, -1, -1, -1], [-1, -1, -1, -1], [-1, -1, -1, -1], [-1, -1, -1, -1], [-1, -1, -1, -1], [25, 258, 25, 8], [25, 7, 25, 9], [25, 8, 25, 10], [25, 9, 25, 11], [25, 10, 25, 12], [25, 11, 25, 13], [25, 12, 42, 13], [42, 14, 25, 15], [25, 14, 25, 16], [25, 15, 25, 17], [25, 16, 25, 18], [25, 17, 25, 19], [25, 18, 25, 20], [25, 19, 25, 21], [25, 20, 25, 22], [25, 21, 25, 23], [25, 22, 25, 24], [25, 23, 25, 25], [25, 24, 25, 26], [25, 25, 25, 27], [25, 26, 25, 28], [25, 27, 25, 29], [25, 28, 25, 30], [25, 29, 25, 31], [25, 30, 25, 32], [25, 3
[truncated: 160,621 more chars]
