# Supplementary material for: Complex multicomponent patterns rendered on a 3D DNA-barrel pegboard
Source: Nat Commun. 2020 Nov 13;11:5768. doi: 10.1038/s41467-020-18910-x (PMC7666213; doi:10.1038/s41467-020-18910-x)
Supplement: Supplementary file 2 — Supplementary Data 1 [file 41467_2020_18910_MOESM2_ESM.csv]

Design	Type	Number	Sequence	Note
30-27 nm barrel	Core	Oligo0	AAACAACTTTCAAGAGGTTTAAGTATAGCCCGGAATGTAAGCGGA	30-27 nm barrel stap strand, light orange, 45mer, [2, 13] start, [2, 224] end
30-27 nm barrel	Core	Oligo1	GTCAGATGAATATTCCTTTGCTAGACTTTACAAACAGGCGGTCCT	30-27 nm barrel stap strand, light orange, 45mer, [2, 55] start, [2, 14] end
30-27 nm barrel	Core	Oligo2	AGAATAAACACCGTAGCTTAGTTAATTTTCCCTTAGATCGGGAAC	30-27 nm barrel stap strand, light orange, 45mer, [2, 97] start, [2, 56] end
30-27 nm barrel	Core	Oligo3	TCAAGATTAGTTGATCCTAATAATAGATAAGTCCTGAGCCTGTTA	30-27 nm barrel stap strand, light orange, 45mer, [2, 139] start, [2, 98] end
30-27 nm barrel	Core	Oligo4	TTATTTTGTCACACAATAATAATCAGAGAGATAACCATTTTATAA	30-27 nm barrel stap strand, light orange, 45mer, [2, 181] start, [2, 140] end
30-27 nm barrel	Core	Oligo5	ATGGAAAGCGCAGTCGGTCATTAGCGTCAGACTGTAGTTTACCGT	30-27 nm barrel stap strand, light orange, 45mer, [2, 223] start, [2, 182] end
30-27 nm barrel	Core	Oligo6	TAATACATTTGAGACACCGCGTAAATGAATTTTCTCACCCTCAGA	30-27 nm barrel stap strand, light orange, 45mer, [4, 34] start, [4, 245] end
30-27 nm barrel	Core	Oligo7	TTGCTTCTGTAAATAACGGAAAAGAAATTGCGTAGTTATTAATGA	30-27 nm barrel stap strand, light orange, 45mer, [4, 76] start, [4, 35] end
30-27 nm barrel	Core	Oligo8	AATGCAGAACGCGCATATGCCCGACCGTGTGATAACGCTGAGACC	30-27 nm barrel stap strand, light orange, 45mer, [4, 118] start, [4, 77] end
30-27 nm barrel	Core	Oligo9	AAGTCAGAGGGTACTTACCACCGACTTGCGGGAGGCATGTAGACT	30-27 nm barrel stap strand, light orange, 45mer, [4, 160] start, [4, 119] end
30-27 nm barrel	Core	Oligo10	AGTAGCGACAGAAAAGACAAAAAGAAACGCAAAGAGAAACAATCA	30-27 nm barrel stap strand, light orange, 45mer, [4, 202] start, [4, 161] end
30-27 nm barrel	Core	Oligo11	TAAGTGCCGTCGATGGCTTTACAAACAAATAAATCTTATTAGCTC	30-27 nm barrel stap strand, light orange, 45mer, [4, 244] start, [4, 203] end
30-27 nm barrel	Core	Oligo12	AAGTTTTGTCGTCCACCCTCATTAGCGGGGTTTTGCACAGGAGGC	30-27 nm barrel stap strand, light orange, 45mer, [6, 13] start, [6, 224] end
30-27 nm barrel	Core	Oligo13	AAATTATTTGCACGTTTGAGTAACAACTAATAGATTAGTGCCATA	30-27 nm barrel stap strand, light orange, 45mer, [6, 55] start, [6, 14] end
30-27 nm barrel	Core	Oligo14	TGACCTAAATTTAATAGTGAAACATAAATCAATATAGATTGCTCA	30-27 nm barrel stap strand, light orange, 45mer, [6, 97] start, [6, 56] end
30-27 nm barrel	Core	Oligo15	GAACGCGAGGCGTCAATAATCAGACGACGACAATAAAAATTCTTC	30-27 nm barrel stap strand, light orange, 45mer, [6, 139] start, [6, 98] end
30-27 nm barrel	Core	Oligo16	TACATACATAAAGCAATAGCTGACGGGAGAATTAACCGAGCGTAA	30-27 nm barrel stap strand, light orange, 45mer, [6, 181] start, [6, 140] end
30-27 nm barrel	Core	Oligo17	AGGTCAGACGATTATCTTTTCAATGAAACCATCGATACATTCAAA	30-27 nm barrel stap strand, light orange, 45mer, [6, 223] start, [6, 182] end
30-27 nm barrel	Core	Oligo18	TTATCTAAAATATAGCCAGCGACAGCCCTCATAGTCACCCTCACT	30-27 nm barrel stap strand, light orange, 45mer, [8, 34] start, [8, 245] end
30-27 nm barrel	Core	Oligo19	GAATTACCTTTTTCCAAGTTATAATGGAAGGGTTATCATTTTGGG	30-27 nm barrel stap strand, light orange, 45mer, [8, 76] start, [8, 35] end
30-27 nm barrel	Core	Oligo20	CGACAAAAGGTAAATAAAGCTTCAAATATATTTTAAAATCATATT	30-27 nm barrel stap strand, light orange, 45mer, [8, 118] start, [8, 77] end
30-27 nm barrel	Core	Oligo21	TAACATAAAAACAGAGCCTACAGATATAGAAGGCTTTTCCTTAAC	30-27 nm barrel stap strand, light orange, 45mer, [8, 160] start, [8, 119] end
30-27 nm barrel	Core	Oligo22	CCATTAGCAAGGCGAGGGAGATTACGCAGTATGTTCGAAGCCCAA	30-27 nm barrel stap strand, light orange, 45mer, [8, 202] start, [8, 161] end
30-27 nm barrel	Core	Oligo23	GAGACTCCTCAAGGTAATAACCGCCGCCAGCATTGAAATCACCTA	30-27 nm barrel stap strand, light orange, 45mer, [8, 244] start, [8, 203] end
30-27 nm barrel	Core	Oligo24	AACTACAACGCCTCACCCTCATATTCTGAAACATGACGGGGTCAG	30-27 nm barrel stap strand, light orange, 45mer, [10, 13] start, [10, 224] end
30-27 nm barrel	Core	Oligo25	CCTGATTGTTTGGAAGAAACCAAATCAACAGTTGAAGAAAAATCA	30-27 nm barrel stap strand, light orange, 45mer, [10, 55] start, [10, 14] end
30-27 nm barrel	Core	Oligo26	CAAGACAAAGAACGAGACTACCAAAATTAATTACATCGCGCAGAT	30-27 nm barrel stap strand, light orange, 45mer, [10, 97] start, [10, 56] end
30-27 nm barrel	Core	Oligo27	ATTACCGCGCCCAAAGAACGGTCGAGCCAGTAATAACAACAGTCG	30-27 nm barrel stap strand, light orange, 45mer, [10, 139] start, [10, 98] end
30-27 nm barrel	Core	Oligo28	AAGAACTGGCATGGAAAAGTAAAATGAAAATAGCAGAGTTACATC	30-27 nm barrel stap strand, light orange, 45mer, [10, 181] start, [10, 140] end
30-27 nm barrel	Core	Oligo29	AGCCGCCACCAGAGAGCCACCGAGCCAGCAAAATCAAAATATTAA	30-27 nm barrel stap strand, light orange, 45mer, [10, 223] start, [10, 182] end
30-27 nm barrel	Core	Oligo30	CCTCAATCAATATATCACCTACCGTAACACTGAGTGGATAGCAAA	30-27 nm barrel stap strand, light orange, 45mer, [12, 34] start, [12, 245] end
30-27 nm barrel	Core	Oligo31	AGATGATGAAACATTATTCATATCAGATGATGGCAGGAGCGGAAC	30-27 nm barrel stap strand, light orange, 45mer, [12, 76] start, [12, 35] end
30-27 nm barrel	Core	Oligo32	AACATGTAATTTAAATTGAGTATATGTAAATGCTGACCTCCGGGA	30-27 nm barrel stap strand, light orange, 45mer, [12, 118] start, [12, 77] end
30-27 nm barrel	Core	Oligo33	AGAAACGATTTTTCAGCCATCAAGCCGTTTTTATTACCAAGTACC	30-27 nm barrel stap strand, light orange, 45mer, [12, 160] start, [12, 119] end
30-27 nm barrel	Core	Oligo34	CACCGACTTGAGCATTATTCGAGGAAACGCAATAAAGCCGAACTA	30-27 nm barrel stap strand, light orange, 45mer, [12, 202] start, [12, 161] end
30-27 nm barrel	Core	Oligo35	TGCCCCCTGCCTATGAGTAAAACCGCCACCCTCAGCCGCCTCCGT	30-27 nm barrel stap strand, light orange, 45mer, [12, 244] start, [12, 203] end
30-27 nm barrel	Core	Oligo36	GCCTCACCTGCATGCGGAGAGGTGAATTCGACAACT	30-27 nm barrel stap strand, light green, 36mer, [38, 34] start, [1, 34] end
30-27 nm barrel	Core	Oligo37	CCCACCACCGGATCCGACCTTTTACAATCCTTGAAA	30-27 nm barrel stap strand, light green, 36mer, [38, 76] start, [1, 76] end
30-27 nm barrel	Core	Oligo38	GGGCACACGGTTTCGCACTAGAAAAAACAAGAAAAA	30-27 nm barrel stap strand, light green, 36mer, [38, 118] start, [1, 118] end
30-27 nm barrel	Core	Oligo39	CCACTCGCACCCACAACCAGCTACACACAAGAATTG	30-27 nm barrel stap strand, light green, 36mer, [38, 160] start, [1, 160] end
30-27 nm barrel	Core	Oligo40	GCGCGGCACTGGAAGTATTCATATGGCGCGTTTTCA	30-27 nm barrel stap strand, light green, 36mer, [38, 202] start, [1, 202] end
30-27 nm barrel	Core	Oligo41	CGTATCCTCGCAAGCCACCGTTCCAAGGTGTATCAC	30-27 nm barrel stap strand, light green, 36mer, [38, 244] start, [1, 244] end
30-27 nm barrel	Core	Oligo42	CGTATTAAAACAGTAACAGTTCTACACGTCGTTTGC	30-27 nm barrel stap strand, light green, 36mer, [1, 35] start, [38, 35] end
30-27 nm barrel	Core	Oligo43	ACATAGCGAGAATCATAATTGTTGAACGGGTCTGCT	30-27 nm barrel stap strand, light green, 36mer, [1, 77] start, [38, 77] end
30-27 nm barrel	Core	Oligo44	TAATATCCCCTATTTTGCACCGCACGTTCGAAATGG	30-27 nm barrel stap strand, light green, 36mer, [1, 119] start, [38, 119] end
30-27 nm barrel	Core	Oligo45	AGTTAAGCCATCAATAGAAAAGGACACAGCTGACTA	30-27 nm barrel stap strand, light green, 36mer, [1, 161] start, [38, 161] end
30-27 nm barrel	Core	Oligo46	TCGGCATTTTCTCTGAATTTCCTGATGTGAATGGTG	30-27 nm barrel stap strand, light green, 36mer, [1, 203] start, [38, 203] end
30-27 nm barrel	Core	Oligo47	CGTACTCAGCAGTTTCAGCGACCAACTGGAGACCCG	30-27 nm barrel stap strand, light green, 36mer, [1, 245] start, [38, 245] end
30-27 nm barrel	Core	Oligo48	CTGTCGCAGCAAAGGCTGAGTATTAGATTTAGAAGT	30-27 nm barrel stap strand, light green, 36mer, [36, 34] start, [3, 34] end
30-27 nm barrel	Core	Oligo49	CCGCGGCTAGCCAGCATAGAAACAATCGTCGCTATT	30-27 nm barrel stap strand, light green, 36mer, [36, 76] start, [3, 76] end
30-27 nm barrel	Core	Oligo50	TGGCTGGGCCGCTACCAATTAGTATCCTGTTTATCA	30-27 nm barrel stap strand, light green, 36mer, [36, 118] start, [3, 118] end
30-27 nm barrel	Core	Oligo51	AGGTTCACCTGAAGCGTACCTGAATATTGAGCGCTA	30-27 nm barrel stap strand, light green, 36mer, [36, 160] start, [3, 160] end
30-27 nm barrel	Core	Oligo52	TAGCATATCTGGGACTAAAGCGCCATCAAGTTTGCC	30-27 nm barrel stap strand, light green, 36mer, [36, 202] start, [3, 202] end
30-27 nm barrel	Core	Oligo53	ACACGGCGGTGGCACACATCATACAGAGGGTTGATA	30-27 nm barrel stap strand, light green, 36mer, [36, 244] start, [3, 244] end
30-27 nm barrel	Core	Oligo54	ATCCGAACGATTTTCAGGTTGTCTGTCGGAGCGTTA	30-27 nm barrel stap strand, light green, 36mer, [3, 35] start, [36, 35] end
30-27 nm barrel	Core	Oligo55	AAATTAAGAATAAGGCGTTATGAGTTCTACAACCTA	30-27 nm barrel stap strand, light green, 36mer, [3, 77] start, [36, 77] end
30-27 nm barrel	Core	Oligo56	ACTTACGAGTTTTGAAGCCTGCCCCTGCATGTGGGC	30-27 nm barrel stap strand, light green, 36mer, [3, 119] start, [36, 119] end
30-27 nm barrel	Core	Oligo57	ATAGAGCAACACCACGGAATGGGCGGCCATGCCAGA	30-27 nm barrel stap strand, light green, 36mer, [3, 161] start, [36, 161] end
30-27 nm barrel	Core	Oligo58	TTAGCCCCCCTCATTAAAGCGCACAGAAGTTCCGGG	30-27 nm barrel stap strand, light green, 36mer, [3, 203] start, [36, 203] end
30-27 nm barrel	Core	Oligo59	TAGTACCGCGTATGGGATTTTCCATCGCTGCTTGGT	30-27 nm barrel stap strand, light green, 36mer, [3, 245] start, [36, 245] end
30-27 nm barrel	Core	Oligo60	CGAGCGGTCTACTAACTACTGCAACAGAGCCGTCAA	30-27 nm barrel stap strand, light green, 36mer, [34, 34] start, [5, 34] end
30-27 nm barrel	Core	Oligo61	TGGCTGAGGGATCTTTATTTCGCCTTGTGAGTGAAT	30-27 nm barrel stap strand, light green, 36mer, [34, 76] start, [5, 76] end
30-27 nm barrel	Core	Oligo62	CTGAGCCGCCGATGAATAGTTATACACAACATGTTC	30-27 nm barrel stap strand, light green, 36mer, [34, 118] start, [5, 118] end
30-27 nm barrel	Core	Oligo63	CGGTTATCGACCTGCTTCACGCTAATGAACACCCTG	30-27 nm barrel stap strand, light green, 36mer, [34, 160] start, [5, 160] end
30-27 nm barrel	Core	Oligo64	GTGCTGCCCATAGGGATAAAGGGCGAGCAGCACCGT	30-27 nm barrel stap strand, light green, 36mer, [34, 202] start, [5, 202] end
30-27 nm barrel	Core	Oligo65	ACCGTTGCGGGTCACCTCTGATGATTCAGTACCAGG	30-27 nm barrel stap strand, light green, 36mer, [34, 244] start, [5, 244] end
30-27 nm barrel	Core	Oligo66	TATTTAAAAGTAAAACAGAACGGAGGTCGGCCTCGG	30-27 nm barrel stap strand, light green, 36mer, [5, 35] start, [34, 35] end
30-27 nm barrel	Core	Oligo67	AAAGAGTCAATGGTTTGAAACACCCGAGGGGCGTGG	30-27 nm barrel stap strand, light green, 36mer, [5, 77] start, [34, 77] end
30-27 nm barrel	Core	Oligo68	AGAACCAATTTTAGCGAACCCGGGGATCGTAGTGCT	30-27 nm barrel stap strand, light green, 36mer, [5, 119] start, [34, 119] end
30-27 nm barrel	Core	Oligo69	AAGAAATAGGTGGCAACATAACGGACGAGGAGTGGG	30-27 nm barrel stap strand, light green, 36mer, [5, 161] start, [34, 161] end
30-27 nm barrel	Core	Oligo70	AAGTTTGCCGGCCTTGATATATTAGGCCCCTGAACC	30-27 nm barrel stap strand, light green, 36mer, [5, 203] start, [34, 203] end
30-27 nm barrel	Core	Oligo71	CGGAACCGCTTTCCAGACGTGTGTTCTCCTGCTAGC	30-27 nm barrel stap strand, light green, 36mer, [5, 245] start, [34, 245] end
30-27 nm barrel	Core	Oligo72	TGACTCTCAGGATACCTCCGCTGAGCTTTAGGAGCA	30-27 nm barrel stap strand, light green, 36mer, [32, 34] start, [7, 34] end
30-27 nm barrel	Core	Oligo73	CGGCTATCCCCACTCCATTTGAATATAATGGAAACA	30-27 nm barrel stap strand, light green, 36mer, [32, 76] start, [7, 76] end
30-27 nm barrel	Core	Oligo74	GCGCGAGACCTGGGATCTTACCAGTAGTAATTCTGT	30-27 nm barrel stap strand, light green, 36mer, [32, 118] start, [7, 118] end
30-27 nm barrel	Core	Oligo75	TCAGCTTGGACACAGACTCTTTCCAGGGAAGCGCAT	30-27 nm barrel stap strand, light green, 36mer, [32, 160] start, [7, 160] end
30-27 nm barrel	Core	Oligo76	TCCTCTCTCAGGGATCAAACCGATTCGGAAACGTCA	30-27 nm barrel stap strand, light green, 36mer, [32, 202] start, [7, 202] end
30-27 nm barrel	Core	Oligo77	CCCGTGGATTGGCACAAGTGTACTGAGAAGGATTAG	30-27 nm barrel stap strand, light green, 36mer, [32, 244] start, [7, 244] end
30-27 nm barrel	Core	Oligo78	CTAACATTAGAACCTACCATCTACTTGGGGGCGGGC	30-27 nm barrel stap strand, light green, 36mer, [7, 35] start, [32, 35] end
30-27 nm barrel	Core	Oligo79	GTTTTATCAGTTAATTTCATTTGCTCAAGGCGCACT	30-27 nm barrel stap strand, light green, 36mer, [7, 77] start, [32, 77] end
30-27 nm barrel	Core	Oligo80	CCGGCTGTCTATCCGGTATTGAGCCGCATGGCCGAT	30-27 nm barrel stap strand, light green, 36mer, [7, 119] start, [32, 119] end
30-27 nm barrel	Core	Oligo81	TAATCTTACAGCAAACGTAGCTCGGTTCGGAGCCTG	30-27 nm barrel stap strand, light green, 36mer, [7, 161] start, [32, 161] end
30-27 nm barrel	Core	Oligo82	CCATAATCAACAGGAGGTTGCAACACTGGGCCCCGC	30-27 nm barrel stap strand, light green, 36mer, [7, 203] start, [32, 203] end
30-27 nm barrel	Core	Oligo83	GAGAACCGCTAGCGTAACGAGAGTGCTTCATCGCCC	30-27 nm barrel stap strand, light green, 36mer, [7, 245] start, [32, 245] end
30-27 nm barrel	Core	Oligo84	GAACCGAGACACACATCAAGCAAATAGGAATTGAGG	30-27 nm barrel stap strand, light green, 36mer, [30, 34] start, [9, 34] end
30-27 nm barrel	Core	Oligo85	GAACCCCATCTGCCCGGAACAAAATTTAACAATTTC	30-27 nm barrel stap strand, light green, 36mer, [30, 76] start, [9, 76] end
30-27 nm barrel	Core	Oligo86	TCTCCGCCACCGCATCTTCAACGCTGAGAATATAAA	30-27 nm barrel stap strand, light green, 36mer, [30, 118] start, [9, 118] end
30-27 nm barrel	Core	Oligo87	GGTGGCATGGGCGATTATATTTGCCCCTTTACAGAG	30-27 nm barrel stap strand, light green, 36mer, [30, 160] start, [9, 160] end
30-27 nm barrel	Core	Oligo88	GGGTTCGGGAGTGACATTGGAAGGTCCAGTAGCACC	30-27 nm barrel stap strand, light green, 36mer, [30, 202] start, [9, 202] end
30-27 nm barrel	Core	Oligo89	GTTCCCGACCTCATCGAGGTTTTAAAAGTATTAAGA	30-27 nm barrel stap strand, light green, 36mer, [30, 244] start, [9, 244] end
30-27 nm barrel	Core	Oligo90	AACGGAACAATTATACTTCTATCCCAGGTCCGCCGT	30-27 nm barrel stap strand, light green, 36mer, [9, 35] start, [30, 35] end
30-27 nm barrel	Core	Oligo91	ATGGTCTGAGCGAGAAAACTAACCGAGCCTAGACGC	30-27 nm barrel stap strand, light green, 36mer, [9, 77] start, [30, 77] end
30-27 nm barrel	Core	Oligo92	GTTCATTCCATAGCAAGCAAGGTAACAACCTCAGTT	30-27 nm barrel stap strand, light green, 36mer, [9, 119] start, [30, 119] end
30-27 nm barrel	Core	Oligo93	AGTTTTTAAATTAAGACTCCCAGAGACCCGTCGAGC	30-27 nm barrel stap strand, light green, 36mer, [9, 161] start, [30, 161] end
30-27 nm barrel	Core	Oligo94	ATGGAACCAACCACCACCAGAAGTCAGCGCGCACCT	30-27 nm barrel stap strand, light green, 36mer, [9, 203] start, [30, 203] end
30-27 nm barrel	Core	Oligo95	GGGAGCCACGTAGCATTCCACTTGGGGCGGCGTGCA	30-27 nm barrel stap strand, light green, 36mer, [9, 245] start, [30, 245] end
30-27 nm barrel	Core	Oligo96	ATGTCTTCTCAGAATGTACTAAAGCCTGGTCAGTTG	30-27 nm barrel stap strand, light green, 36mer, [28, 34] start, [11, 34] end
30-27 nm barrel	Core	Oligo97	CCAGAAATCACGGGGCTAAGGCGAAAACATCAAGAA	30-27 nm barrel stap strand, light green, 36mer, [28, 76] start, [11, 76] end
30-27 nm barrel	Core	Oligo98	GTGGCGTTCACTTGTTATAGGGCTTGGCAGAGGCAT	30-27 nm barrel stap strand, light green, 36mer, [28, 118] start, [11, 118] end
30-27 nm barrel	Core	Oligo99	GTCGTACGTTGTCCAAAAAAATAAATGTTTAACGTC	30-27 nm barrel stap strand, light green, 36mer, [28, 160] start, [11, 160] end
30-27 nm barrel	Core	Oligo100	CCAATTTGCGACCCCGCCGACGGAACATTTGGGAAT	30-27 nm barrel stap strand, light green, 36mer, [28, 202] start, [11, 202] end
30-27 nm barrel	Core	Oligo101	GGTGCCTCAGTATCCGTCAGTGCCTTTTCGGAACCT	30-27 nm barrel stap strand, light green, 36mer, [28, 244] start, [11, 244] end
30-27 nm barrel	Core	Oligo102	GCACCAGAAATTCATCAATAGAGCAGGCCCGGACCG	30-27 nm barrel stap strand, light green, 36mer, [11, 35] start, [28, 35] end
30-27 nm barrel	Core	Oligo103	AACTTTTTAATGCAAATCCAGGCACTGCCTTCGTTC	30-27 nm barrel stap strand, light green, 36mer, [11, 77] start, [28, 77] end
30-27 nm barrel	Core	Oligo104	TTGTATTAATTCATCGTAGGTGTGGGGCGACGAACC	30-27 nm barrel stap strand, light green, 36mer, [11, 119] start, [28, 119] end
30-27 nm barrel	Core	Oligo105	AAAGCAGATTAACGGAATACTTTCCCACTTGCTGCG	30-27 nm barrel stap strand, light green, 36mer, [11, 161] start, [28, 161] end
30-27 nm barrel	Core	Oligo106	TAACCGGAAAGCCACCACCCCATCTGAGGGAGTGCC	30-27 nm barrel stap strand, light green, 36mer, [11, 203] start, [28, 203] end
30-27 nm barrel	Core	Oligo107	ATTTTTCAGTTCGTCACCAGCCGAGCGCCCCTGCCC	30-27 nm barrel stap strand, light green, 36mer, [11, 245] start, [28, 245] end
30-27 nm barrel	Core	Oligo108	CAAAAGCCTGTGATCGGTTGCTGAACCTCAAATATC	30-27 nm barrel stap strand, light green, 36mer, [26, 34] start, [13, 34] end
30-27 nm barrel	Core	Oligo109	GCGCAGGGCTCCGACCATTTTCAATTACCTGAGCAA	30-27 nm barrel stap strand, light green, 36mer, [26, 76] start, [13, 76] end
30-27 nm barrel	Core	Oligo110	ATGAGACTGGGCCCGGACAATCGCCATATTTAACAA	30-27 nm barrel stap strand, light green, 36mer, [26, 118] start, [13, 118] end
30-27 nm barrel	Core	Oligo111	CGCGCCGCTGATAGGAAGATTATTTATCCCAATCCA	30-27 nm barrel stap strand, light green, 36mer, [26, 160] start, [13, 160] end
30-27 nm barrel	Core	Oligo112	CGATCCGGCTCACCCACCATTAAAGGTGAATTATCA	30-27 nm barrel stap strand, light green, 36mer, [26, 202] start, [13, 202] end
30-27 nm barrel	Core	Oligo113	GGGGCTAGGTCGGATGAGCAGTGCCCGTATAAACAG	30-27 nm barrel stap strand, light green, 36mer, [26, 244] start, [13, 244] end
30-27 nm barrel	Core	Oligo114	AAATTATCATCATATTCCTGATGATTAGGACGCAGT	30-27 nm barrel stap strand, light green, 36mer, [13, 35] start, [26, 35] end
30-27 nm barrel	Core	Oligo115	AACTTAGGTTGGGTTATATACGTACTGGGAAACCGG	30-27 nm barrel stap strand, light green, 36mer, [13, 77] start, [26, 77] end
30-27 nm barrel	Core	Oligo116	CGCCGCACTCATCGAGAACAATCCGGACACCTCTCG	30-27 nm barrel stap strand, light green, 36mer, [13, 119] start, [26, 119] end
30-27 nm barrel	Core	Oligo117	AAAAAGTTACCAGAAGGAAACACAGCGGCGGGATTA	30-27 nm barrel stap strand, light green, 36mer, [13, 161] start, [26, 161] end
30-27 nm barrel	Core	Oligo118	CCCTCAGAGCCGCCACCCTCTCGATCGCCAGTTATG	30-27 nm barrel stap strand, light green, 36mer, [13, 203] start, [26, 203] end
30-27 nm barrel	Core	Oligo119	TTAGCCCAATAGGAACCCATCGCATGCCGAACCTGG	30-27 nm barrel stap strand, light green, 36mer, [13, 245] start, [26, 245] end
30-27 nm barrel	Core	Oligo120	CGTGTAGACGGATCCGGTGGTGGGAGCAGACC	30-27 nm barrel short scaf strand, 32mer, [38, 46] start, [38, 87] end
30-27 nm barrel	Core	Oligo121	CGTTCAACGCGAAACCGTGTGCCCCCATTTCG	30-27 nm barrel short scaf strand, 32mer, [38, 88] start, [38, 129] end
30-27 nm barrel	Core	Oligo122	AACGTGCGTTGTGGGTGCGAGTGGTAGTCAGC	30-27 nm barrel short scaf strand, 32mer, [38, 130] start, [38, 171] end
30-27 nm barrel	Core	Oligo123	TGTGTCCTACTTCCAGTGCCGCGCCACCATTC	30-27 nm barrel short scaf strand, 32mer, [38, 172] start, [38, 213] end
30-27 nm barrel	Core	Oligo124	ACATCAGGGGCTTGCGAGGATACGCGGGTCTC	30-27 nm barrel short scaf strand, 32mer, [38, 214] start, [38, 255] end
30-27 nm barrel	Core	Oligo125	CAGTTGGTCGCATGCAGGTGAGGCGCAAACGA	30-27 nm barrel short scaf strand, 32mer, [38, 256] start, [38, 45] end
30-27 nm barrel	Core	Oligo126	CGACAGACTGCTGGCTAGCCGCGGTAGGTTGT	30-27 nm barrel short scaf strand, 32mer, [36, 46] start, [36, 87] end
30-27 nm barrel	Core	Oligo127	AGAACTCAGGTAGCGGCCCAGCCAGCCCACAT	30-27 nm barrel short scaf strand, 32mer, [36, 88] start, [36, 129] end
30-27 nm barrel	Core	Oligo128	GCAGGGGCCGCTTCAGGTGAACCTTCTGGCAT	30-27 nm barrel short scaf strand, 32mer, [36, 130] start, [36, 171] end
30-27 nm barrel	Core	Oligo129	GGCCGCCCAGTCCCAGATATGCTACCCGGAAC	30-27 nm barrel short scaf strand, 32mer, [36, 172] start, [36, 213] end
30-27 nm barrel	Core	Oligo130	TTCTGTGCTGTGCCACCGCCGTGTACCAAGCA	30-27 nm barrel short scaf strand, 32mer, [36, 214] start, [36, 255] end
30-27 nm barrel	Core	Oligo131	GCGATGGAGCCTTTGCTGCGACAGTAACGCTC	30-27 nm barrel short scaf strand, 32mer, [36, 256] start, [36, 45] end
30-27 nm barrel	Core	Oligo132	GACCTCCGAAAGATCCCTCAGCCACCACGCCC	30-27 nm barrel short scaf strand, 32mer, [34, 46] start, [34, 87] end
30-27 nm barrel	Core	Oligo133	CTCGGGTGTTCATCGGCGGCTCAGAGCACTAC	30-27 nm barrel short scaf strand, 32mer, [34, 88] start, [34, 129] end
30-27 nm barrel	Core	Oligo134	GATCCCCGAGCAGGTCGATAACCGCCCACTCC	30-27 nm barrel short scaf strand, 32mer, [34, 130] start, [34, 171] end
30-27 nm barrel	Core	Oligo135	TCGTCCGTTCCCTATGGGCAGCACGGTTCAGG	30-27 nm barrel short scaf strand, 32mer, [34, 172] start, [34, 213] end
30-27 nm barrel	Core	Oligo136	GGCCTAATGGTGACCCGCAACGGTGCTAGCAG	30-27 nm barrel short scaf strand, 32mer, [34, 214] start, [34, 255] end
30-27 nm barrel	Core	Oligo137	GAGAACACGTTAGTAGACCGCTCGCCGAGGCC	30-27 nm barrel short scaf strand, 32mer, [34, 256] start, [34, 45] end
30-27 nm barrel	Core	Oligo138	CCAAGTAGGGAGTGGGGATAGCCGAGTGCGCC	30-27 nm barrel short scaf strand, 32mer, [32, 46] start, [32, 87] end
30-27 nm barrel	Core	Oligo139	TTGAGCAAATCCCAGGTCTCGCGCATCGGCCA	30-27 nm barrel short scaf strand, 32mer, [32, 88] start, [32, 129] end
30-27 nm barrel	Core	Oligo140	TGCGGCTCTCTGTGTCCAAGCTGACAGGCTCC	30-27 nm barrel short scaf strand, 32mer, [32, 130] start, [32, 171] end
30-27 nm barrel	Core	Oligo141	GAACCGAGGATCCCTGAGAGAGGAGCGGGGCC	30-27 nm barrel short scaf strand, 32mer, [32, 172] start, [32, 213] end
30-27 nm barrel	Core	Oligo142	CAGTGTTGTGTGCCAATCCACGGGGGGCGATG	30-27 nm barrel short scaf strand, 32mer, [32, 214] start, [32, 255] end
30-27 nm barrel	Core	Oligo143	AAGCACTCGGTATCCTGAGAGTCAGCCCGCCC	30-27 nm barrel short scaf strand, 32mer, [32, 256] start, [32, 45] end
30-27 nm barrel	Core	Oligo144	CCTGGGATCGGGCAGATGGGGTTCGCGTCTAG	30-27 nm barrel short scaf strand, 32mer, [30, 46] start, [30, 87] end
30-27 nm barrel	Core	Oligo145	GCTCGGTTGATGCGGTGGCGGAGAAACTGAGG	30-27 nm barrel short scaf strand, 32mer, [30, 88] start, [30, 129] end
30-27 nm barrel	Core	Oligo146	TTGTTACCAATCGCCCATGCCACCGCTCGACG	30-27 nm barrel short scaf strand, 32mer, [30, 130] start, [30, 171] end
30-27 nm barrel	Core	Oligo147	GGTCTCTGTGTCACTCCCGAACCCAGGTGCGC	30-27 nm barrel short scaf strand, 32mer, [30, 172] start, [30, 213] end
30-27 nm barrel	Core	Oligo148	GCTGACTTCGATGAGGTCGGGAACTGCACGCC	30-27 nm barrel short scaf strand, 32mer, [30, 214] start, [30, 255] end
30-27 nm barrel	Core	Oligo149	GCCCCAAGATGTGTGTCTCGGTTCACGGCGGA	30-27 nm barrel short scaf strand, 32mer, [30, 256] start, [30, 45] end
30-27 nm barrel	Core	Oligo150	GCCTGCTCGCCCCGTGATTTCTGGGAACGAAG	30-27 nm barrel short scaf strand, 32mer, [28, 46] start, [28, 87] end
30-27 nm barrel	Core	Oligo151	GCAGTGCCAACAAGTGAACGCCACGGTTCGTC	30-27 nm barrel short scaf strand, 32mer, [28, 88] start, [28, 129] end
30-27 nm barrel	Core	Oligo152	GCCCCACATTGGACAACGTACGACCGCAGCAA	30-27 nm barrel short scaf strand, 32mer, [28, 130] start, [28, 171] end
30-27 nm barrel	Core	Oligo153	GTGGGAAACGGGGTCGCAAATTGGGGCACTCC	30-27 nm barrel short scaf strand, 32mer, [28, 172] start, [28, 213] end
30-27 nm barrel	Core	Oligo154	CTCAGATGCGGATACTGAGGCACCGGGCAGGG	30-27 nm barrel short scaf strand, 32mer, [28, 214] start, [28, 255] end
30-27 nm barrel	Core	Oligo155	GCGCTCGGCATTCTGAGAAGACATCGGTCCGG	30-27 nm barrel short scaf strand, 32mer, [28, 256] start, [28, 45] end
30-27 nm barrel	Core	Oligo156	CTAATCATGGTCGGAGCCCTGCGCCCGGTTTC	30-27 nm barrel short scaf strand, 32mer, [26, 46] start, [26, 87] end
30-27 nm barrel	Core	Oligo157	CCAGTACGCCGGGCCCAGTCTCATCGAGAGGT	30-27 nm barrel short scaf strand, 32mer, [26, 88] start, [26, 129] end
30-27 nm barrel	Core	Oligo158	GTCCGGATTCCTATCAGCGGCGCGTAATCCCG	30-27 nm barrel short scaf strand, 32mer, [26, 130] start, [26, 171] end
30-27 nm barrel	Core	Oligo159	CCGCTGTGTGGGTGAGCCGGATCGCATAACTG	30-27 nm barrel short scaf strand, 32mer, [26, 172] start, [26, 213] end
30-27 nm barrel	Core	Oligo160	GCGATCGACATCCGACCTAGCCCCCCAGGTTC	30-27 nm barrel short scaf strand, 32mer, [26, 214] start, [26, 255] end
30-27 nm barrel	Core	Oligo161	GGCATGCGCGATCACAGGCTTTTGACTGCGTC	30-27 nm barrel short scaf strand, 32mer, [26, 256] start, [26, 45] end
30-27 nm barrel	Coax_set0	Oligo162	GAATTCGACAACCTCACCTGCATGCGAGAGGTGTTTTCTGGCCAGGT	30-27 nm barrel coax stap strand set 0, blue, 47mer, [1, 21] start, [0, 7] end
30-27 nm barrel	Coax_set0	Oligo163	AAACAGTAACAGTGTCTACACGTCGTTTGCGCTCGTATTAACCGGAGTGGACTGG	30-27 nm barrel coax stap strand set 0, blue, 55mer, [1, 42] start, [0, 28] end
30-27 nm barrel	Coax_set0	Oligo164	ACAATCCTTGAACACCACCGGATCCACCTTTTTGGGCCCCACAGGCG	30-27 nm barrel coax stap strand set 0, blue, 47mer, [1, 63] start, [0, 49] end
30-27 nm barrel	Coax_set0	Oligo165	GAGAATCATAATTCGTTGAACGGGTCTGCTCCAACATAGCACGAAAGGGCGCGCA	30-27 nm barrel coax stap strand set 0, blue, 55mer, [1, 84] start, [0, 70] end
30-27 nm barrel	Coax_set0	Oligo166	AAAACAAGAAAAGCACACGGTTTCGACTAGAAGACCGTGATCTCGAC	30-27 nm barrel coax stap strand set 0, blue, 47mer, [1, 105] start, [0, 91] end
30-27 nm barrel	Coax_set0	Oligo167	CCCTATTTTGCACACGCACGTTCGAAATGGGGATAATATCGAGTATGTTCCCTGA	30-27 nm barrel coax stap strand set 0, blue, 55mer, [1, 126] start, [0, 112] end
30-27 nm barrel	Coax_set0	Oligo168	CACACAAGAATTACTCGCACCCACACCAGCTATCTCGGGCGAGCGCT	30-27 nm barrel coax stap strand set 0, blue, 47mer, [1, 147] start, [0, 133] end
30-27 nm barrel	Coax_set0	Oligo169	CCATCAATAGAAATAGGACACAGCTGACTACCGAGTTAAGCTTCACTGGATTCGT	30-27 nm barrel coax stap strand set 0, blue, 55mer, [1, 168] start, [0, 154] end
30-27 nm barrel	Coax_set0	Oligo170	TGGCGCGTTTTCGCGGCACTGGAAGATTCATAGCTGCTACCCTGCGC	30-27 nm barrel coax stap strand set 0, blue, 47mer, [1, 189] start, [0, 175] end
30-27 nm barrel	Coax_set0	Oligo171	TTTCTCTGAATTTCCCTGATGTGAATGGTGGCATCGGCATTCTCCGGGCACTCTC	30-27 nm barrel coax stap strand set 0, blue, 55mer, [1, 210] start, [0, 196] end
30-27 nm barrel	Coax_set0	Oligo172	CAAGGTGTATCATATCCTCGCAAGCACCGTTCCGAAGGGCGCTGCGG	30-27 nm barrel coax stap strand set 0, blue, 47mer, [1, 231] start, [0, 217] end
30-27 nm barrel	Coax_set0	Oligo173	AGCAGTTTCAGCGGACCAACTGGAGACCCGCGCCGTACTCACAGGTGGGTGTGAC	30-27 nm barrel coax stap strand set 0, blue, 55mer, [1, 252] start, [0, 238] end
30-27 nm barrel	Coax_set0	Oligo174	ACCCATGCGCATGCCGAACCTGGGGGTTAGCCCAATAGGAACTGCCG	30-27 nm barrel coax stap strand set 0, red, 47mer, [13, 7] start, [14, 252] end
30-27 nm barrel	Coax_set0	Oligo175	AATATAAAGCCTGTGATCGTTGCTGAACCTCACGGCGCGC	30-27 nm barrel coax stap strand set 0, red, 40mer, [13, 28] start, [14, 21] end
30-27 nm barrel	Coax_set0	Oligo176	TTCCTGCATGATTAGGACGCAGTCACAAATTATCATCATATGTATAT	30-27 nm barrel coax stap strand set 0, red, 47mer, [13, 49] start, [14, 42] end
30-27 nm barrel	Coax_set0	Oligo177	GAGCAGCAGGGCTCCGACATTTTCAATTACCTGCTTACCA	30-27 nm barrel coax stap strand set 0, red, 40mer, [13, 70] start, [14, 63] end
30-27 nm barrel	Coax_set0	Oligo178	TATATAGCGTACTGGGAAACCGGGCAAACTTAGGTTGGGTTACACCC	30-27 nm barrel coax stap strand set 0, red, 47mer, [13, 91] start, [14, 84] end
30-27 nm barrel	Coax_set0	Oligo179	TAACAGAGACTGGGCCCGACAATCGCCATATTGTCCCGTG	30-27 nm barrel coax stap strand set 0, red, 40mer, [13, 112] start, [14, 105] end
30-27 nm barrel	Coax_set0	Oligo180	AGAACAAATCCGGACACCTCTCGATACGCCGCACTCATCGAGCCGGT	30-27 nm barrel coax stap strand set 0, red, 47mer, [13, 133] start, [14, 126] end
30-27 nm barrel	Coax_set0	Oligo181	AATCCCGCCGCTGATAGGAGATTATTTATCCCAGCCTGCC	30-27 nm barrel coax stap strand set 0, red, 40mer, [13, 154] start, [14, 147] end
30-27 nm barrel	Coax_set0	Oligo182	AGGAAAACACAGCGGCGGGATTACGAAAAAAGTTACCAGACTCAGCT	30-27 nm barrel coax stap strand set 0, red, 47mer, [13, 175] start, [14, 168] end
30-27 nm barrel	Coax_set0	Oligo183	TTATCATCCGGCTCACCCCCATTAAAGGTGAAAACACATG	30-27 nm barrel coax stap strand set 0, red, 40mer, [13, 196] start, [14, 189] end
30-27 nm barrel	Coax_set0	Oligo184	ACCCTCGTCGATCGCCAGTTATGCGACCCTCAGAGCCGCCGTTGTGA	30-27 nm barrel coax stap strand set 0, red, 47mer, [13, 217] start, [14, 210] end
30-27 nm barrel	Coax_set0	Oligo185	AAACAGGCTAGGTCGGATAGCAGTGCCCGTATAGTCTCTG	30-27 nm barrel coax stap strand set 0, red, 40mer, [13, 238] start, [14, 231] end
30-27 nm barrel	Coax_set0	Oligo186	AGAAAACGCGCGCCGCCAGTCCACTCCGGTATATACACGCCTGTG	30-27 nm barrel coax short scaf strand set 0, 45mer, [14, 14] start, [14, 55] end
30-27 nm barrel	Coax_set0	Oligo187	GGGCCCATGGTAAGCTGCGCGCCCTTTCGTGGGTGTAGTCGAGAT	30-27 nm barrel coax short scaf strand set 0, 45mer, [14, 56] start, [14, 97] end
30-27 nm barrel	Coax_set0	Oligo188	CACGGTCCACGGGACTCAGGGAACATACTCACCGGCTAGCGCTCG	30-27 nm barrel coax short scaf strand set 0, 45mer, [14, 98] start, [14, 139] end
30-27 nm barrel	Coax_set0	Oligo189	CCCGAGAGGCAGGCTACGAATCCAGTGAAGAGCTGAGGCGCAGGG	30-27 nm barrel coax short scaf strand set 0, 45mer, [14, 140] start, [14, 181] end
30-27 nm barrel	Coax_set0	Oligo190	TAGCAGCCATGTGTTGAGAGTGCCCGGAGATCACAACCCGCAGCG	30-27 nm barrel coax short scaf strand set 0, 45mer, [14, 182] start, [14, 223] end
30-27 nm barrel	Coax_set0	Oligo191	CCCTTCGCAGAGACTGTCACACCCACCTGTCGGCAGTACCTGGCC	30-27 nm barrel coax short scaf strand set 0, 45mer, [14, 224] start, [14, 13] end
30-27 nm barrel	Coax_set0	Oligo192	CGTGTAGACGGATCCGGTGGTGGGAGCAGACCTTGTTGCATG	30-27 nm barrel coax short scaf strand + brace set 0, 42mer, [38, 45] start, [38, 86] end
30-27 nm barrel	Coax_set0	Oligo193	CGTTCAACGCGAAACCGTGTGCCCCCATTTCGTTCAACCGTC	30-27 nm barrel coax short scaf strand + brace set 0, 42mer, [38, 87] start, [38, 128] end
30-27 nm barrel	Coax_set0	Oligo194	AACGTGCGTTGTGGGTGCGAGTGGTAGTCAGCTTCACTGTTG	30-27 nm barrel coax short scaf strand + brace set 0, 42mer, [38, 129] start, [38, 170] end
30-27 nm barrel	Coax_set0	Oligo195	TGTGTCCTACTTCCAGTGCCGCGCCACCATTCTTCTCGTGTT	30-27 nm barrel coax short scaf strand + brace set 0, 42mer, [38, 171] start, [38, 212] end
30-27 nm barrel	Coax_set0	Oligo196	ACATCAGGGGCTTGCGAGGATACGCGGGTCTCTTCCTATGAC	30-27 nm barrel coax short scaf strand + brace set 0, 42mer, [38, 213] start, [38, 254] end
30-27 nm barrel	Coax_set0	Oligo197	CAGTTGGTCGCATGCAGGTGAGGCGCAAACGATTGACCTTCC	30-27 nm barrel coax short scaf strand + brace set 0, 42mer, [38, 255] start, [38, 44] end
30-27 nm barrel	Coax_set0	Oligo198	CTAATCATGGTCGGAGCCCTGCGCCCGGTTTCTTCATGCAAC	30-27 nm barrel coax short scaf strand + brace set 0, 42mer, [26, 45] start, [26, 86] end
30-27 nm barrel	Coax_set0	Oligo199	CCAGTACGCCGGGCCCAGTCTCATCGAGAGGTTTGACGGTTG	30-27 nm barrel coax short scaf strand + brace set 0, 42mer, [26, 87] start, [26, 128] end
30-27 nm barrel	Coax_set0	Oligo200	GTCCGGATTCCTATCAGCGGCGCGTAATCCCGTTCAACAGTG	30-27 nm barrel coax short scaf strand + brace set 0, 42mer, [26, 129] start, [26, 170] end
30-27 nm barrel	Coax_set0	Oligo201	CCGCTGTGTGGGTGAGCCGGATCGCATAACTGTTAACACGAG	30-27 nm barrel coax short scaf strand + brace set 0, 42mer, [26, 171] start, [26, 212] end
30-27 nm barrel	Coax_set0	Oligo202	GCGATCGACATCCGACCTAGCCCCCCAGGTTCTTGTCATAGG	30-27 nm barrel coax short scaf strand + brace set 0, 42mer, [26, 213] start, [26, 254] end
30-27 nm barrel	Coax_set0	Oligo203	GGCATGCGCGATCACAGGCTTTTGACTGCGTCTTGGAAGGTC	30-27 nm barrel coax short scaf strand + brace set 0, 42mer, [26, 255] start, [26, 44] end
30-27 nm barrel	Coax_set1	Oligo204	GAATTCGACAACCTCACCTGCATGCGAGAGGTCGAGCCCCCCATGTG	30-27 nm barrel coax stap strand set 1, blue, 47mer, [1, 21] start, [0, 7] end
30-27 nm barrel	Coax_set1	Oligo205	AAACAGTAACAGTGTCTACACGTCGTTTGCGCTCGTATTACTTTCTCAGGGAGCG	30-27 nm barrel coax stap strand set 1, blue, 55mer, [1, 42] start, [0, 28] end
30-27 nm barrel	Coax_set1	Oligo206	ACAATCCTTGAACACCACCGGATCCACCTTTTGGTCTGCCTCTAGCG	30-27 nm barrel coax stap strand set 1, blue, 47mer, [1, 63] start, [0, 49] end
30-27 nm barrel	Coax_set1	Oligo207	GAGAATCATAATTCGTTGAACGGGTCTGCTCCAACATAGCGCAGTGTTCAAGTAG	30-27 nm barrel coax stap strand set 1, blue, 55mer, [1, 84] start, [0, 70] end
30-27 nm barrel	Coax_set1	Oligo208	AAAACAAGAAAAGCACACGGTTTCGACTAGAAGCCACTGCCTGGAAG	30-27 nm barrel coax stap strand set 1, blue, 47mer, [1, 105] start, [0, 91] end
30-27 nm barrel	Coax_set1	Oligo209	CCCTATTTTGCACACGCACGTTCGAAATGGGGATAATATCTCCTGACTCCGCGCG	30-27 nm barrel coax stap strand set 1, blue, 55mer, [1, 126] start, [0, 112] end
30-27 nm barrel	Coax_set1	Oligo210	CACACAAGAATTACTCGCACCCACACCAGCTATGTTCCCTGCTACCC	30-27 nm barrel coax stap strand set 1, blue, 47mer, [1, 147] start, [0, 133] end
30-27 nm barrel	Coax_set1	Oligo211	CCATCAATAGAAATAGGACACAGCTGACTACCGAGTTAAGCGGCGGCGGTCCTTG	30-27 nm barrel coax stap strand set 1, blue, 55mer, [1, 168] start, [0, 154] end
30-27 nm barrel	Coax_set1	Oligo212	TGGCGCGTTTTCGCGGCACTGGAAGATTCATAAGAAGGTGTTTCAAT	30-27 nm barrel coax stap strand set 1, blue, 47mer, [1, 189] start, [0, 175] end
30-27 nm barrel	Coax_set1	Oligo213	TTTCTCTGAATTTCCCTGATGTGAATGGTGGCATCGGCATACGGCCCGCCTGCGG	30-27 nm barrel coax stap strand set 1, blue, 55mer, [1, 210] start, [0, 196] end
30-27 nm barrel	Coax_set1	Oligo214	CAAGGTGTATCATATCCTCGCAAGCACCGTTCGCGAGCTCCAAAGAG	30-27 nm barrel coax stap strand set 1, blue, 47mer, [1, 231] start, [0, 217] end
30-27 nm barrel	Coax_set1	Oligo215	AGCAGTTTCAGCGGACCAACTGGAGACCCGCGCCGTACTCTCGTAGGGAGGACGA	30-27 nm barrel coax stap strand set 1, blue, 55mer, [1, 252] start, [0, 238] end
30-27 nm barrel	Coax_set1	Oligo216	ACCCATGCGCATGCCGAACCTGGGGGTTAGCCCAATAGGAGTCGGCT	30-27 nm barrel coax stap strand set 1, red, 47mer, [13, 7] start, [14, 252] end
30-27 nm barrel	Coax_set1	Oligo217	AATATAAAGCCTGTGATCGTTGCTGAACCTCAACCGTGTC	30-27 nm barrel coax stap strand set 1, red, 40mer, [13, 28] start, [14, 21] end
30-27 nm barrel	Coax_set1	Oligo218	TTCCTGCATGATTAGGACGCAGTCACAAATTATCATCATACAGTGAC	30-27 nm barrel coax stap strand set 1, red, 47mer, [13, 49] start, [14, 42] end
30-27 nm barrel	Coax_set1	Oligo219	GAGCAGCAGGGCTCCGACATTTTCAATTACCTGGAGGGCC	30-27 nm barrel coax stap strand set 1, red, 40mer, [13, 70] start, [14, 63] end
30-27 nm barrel	Coax_set1	Oligo220	TATATAGCGTACTGGGAAACCGGGCAAACTTAGGTTGGGTCAGGCTG	30-27 nm barrel coax stap strand set 1, red, 47mer, [13, 91] start, [14, 84] end
30-27 nm barrel	Coax_set1	Oligo221	TAACAGAGACTGGGCCCGACAATCGCCATATTAGTGCCCT	30-27 nm barrel coax stap strand set 1, red, 40mer, [13, 112] start, [14, 105] end
30-27 nm barrel	Coax_set1	Oligo222	AGAACAAATCCGGACACCTCTCGATACGCCGCACTCATCGGTTAAGT	30-27 nm barrel coax stap strand set 1, red, 47mer, [13, 133] start, [14, 126] end
30-27 nm barrel	Coax_set1	Oligo223	AATCCCGCCGCTGATAGGAGATTATTTATCCCGGCAGGTC	30-27 nm barrel coax stap strand set 1, red, 40mer, [13, 154] start, [14, 147] end
30-27 nm barrel	Coax_set1	Oligo224	AGGAAAACACAGCGGCGGGATTACGAAAAAAGTTACCAGAACATGGG	30-27 nm barrel coax stap strand set 1, red, 47mer, [13, 175] start, [14, 168] end
30-27 nm barrel	Coax_set1	Oligo225	TTATCATCCGGCTCACCCCCATTAAAGGTGAAAGAAAGTC	30-27 nm barrel coax stap strand set 1, red, 40mer, [13, 196] start, [14, 189] end
30-27 nm barrel	Coax_set1	Oligo226	ACCCTCGTCGATCGCCAGTTATGCGACCCTCAGAGCCGCCAGACGCC	30-27 nm barrel coax stap strand set 1, red, 47mer, [13, 217] start, [14, 210] end
30-27 nm barrel	Coax_set1	Oligo227	AAACAGGCTAGGTCGGATAGCAGTGCCCGTATGACAGGAG	30-27 nm barrel coax stap strand set 1, red, 40mer, [13, 238] start, [14, 231] end
30-27 nm barrel	Coax_set1	Oligo228	GGGCTCGGACACGGTCGCTCCCTGAGAAAGGTCACTGCGCTAGAG	30-27 nm barrel coax short scaf strand set 1, 45mer, [14, 14] start, [14, 55] end
30-27 nm barrel	Coax_set1	Oligo229	GCAGACCGGCCCTCCCTACTTGAACACTGCCAGCCTGCTTCCAGG	30-27 nm barrel coax short scaf strand set 1, 45mer, [14, 56] start, [14, 97] end
30-27 nm barrel	Coax_set1	Oligo230	CAGTGGCAGGGCACTCGCGCGGAGTCAGGAACTTAACGGGTAGCA	30-27 nm barrel coax short scaf strand set 1, 45mer, [14, 98] start, [14, 139] end
30-27 nm barrel	Coax_set1	Oligo231	GGGAACAGACCTGCCCAAGGACCGCCGCCGCCCATGTATTGAAAC	30-27 nm barrel coax short scaf strand set 1, 45mer, [14, 140] start, [14, 181] end
30-27 nm barrel	Coax_set1	Oligo232	ACCTTCTGACTTTCTCCGCAGGCGGGCCGTGGCGTCTCTCTTTGG	30-27 nm barrel coax short scaf strand set 1, 45mer, [14, 182] start, [14, 223] end
30-27 nm barrel	Coax_set1	Oligo233	AGCTCGCCTCCTGTCTCGTCCTCCCTACGAAGCCGACCACATGGG	30-27 nm barrel coax short scaf strand set 1, 45mer, [14, 224] start, [14, 13] end
30-27 nm barrel	Coax_set1	Oligo234	CGTGTAGACGGATCCGGTGGTGGGAGCAGACCTTAATTGTGC	30-27 nm barrel coax short scaf strand + brace set 1, 42mer, [38, 45] start, [38, 86] end
30-27 nm barrel	Coax_set1	Oligo235	CGTTCAACGCGAAACCGTGTGCCCCCATTTCGTTTACCCACT	30-27 nm barrel coax short scaf strand + brace set 1, 42mer, [38, 87] start, [38, 128] end
30-27 nm barrel	Coax_set1	Oligo236	AACGTGCGTTGTGGGTGCGAGTGGTAGTCAGCTTAGCTGTAA	30-27 nm barrel coax short scaf strand + brace set 1, 42mer, [38, 129] start, [38, 170] end
30-27 nm barrel	Coax_set1	Oligo237	TGTGTCCTACTTCCAGTGCCGCGCCACCATTCTTAGGTTTGG	30-27 nm barrel coax short scaf strand + brace set 1, 42mer, [38, 171] start, [38, 212] end
30-27 nm barrel	Coax_set1	Oligo238	ACATCAGGGGCTTGCGAGGATACGCGGGTCTCTTGCTGTAGG	30-27 nm barrel coax short scaf strand + brace set 1, 42mer, [38, 213] start, [38, 254] end
30-27 nm barrel	Coax_set1	Oligo239	CAGTTGGTCGCATGCAGGTGAGGCGCAAACGATTAAGGTGTC	30-27 nm barrel coax short scaf strand + brace set 1, 42mer, [38, 255] start, [38, 44] end
30-27 nm barrel	Coax_set1	Oligo240	CTAATCATGGTCGGAGCCCTGCGCCCGGTTTCTTGCACAATT	30-27 nm barrel coax short scaf strand + brace set 1, 42mer, [26, 45] start, [26, 86] end
30-27 nm barrel	Coax_set1	Oligo241	CCAGTACGCCGGGCCCAGTCTCATCGAGAGGTTTAGTGGGTA	30-27 nm barrel coax short scaf strand + brace set 1, 42mer, [26, 87] start, [26, 128] end
30-27 nm barrel	Coax_set1	Oligo242	GTCCGGATTCCTATCAGCGGCGCGTAATCCCGTTTTACAGCT	30-27 nm barrel coax short scaf strand + brace set 1, 42mer, [26, 129] start, [26, 170] end
30-27 nm barrel	Coax_set1	Oligo243	CCGCTGTGTGGGTGAGCCGGATCGCATAACTGTTCCAAACCT	30-27 nm barrel coax short scaf strand + brace set 1, 42mer, [26, 171] start, [26, 212] end
30-27 nm barrel	Coax_set1	Oligo244	GCGATCGACATCCGACCTAGCCCCCCAGGTTCTTCCTACAGC	30-27 nm barrel coax short scaf strand + brace set 1, 42mer, [26, 213] start, [26, 254] end
30-27 nm barrel	Coax_set1	Oligo245	GGCATGCGCGATCACAGGCTTTTGACTGCGTCTTGACACCTT	30-27 nm barrel coax short scaf strand + brace set 1, 42mer, [26, 255] start, [26, 44] end
