# Supplementary material for: Complex multicomponent patterns rendered on a 3D DNA-barrel pegboard
Source: Nat Commun. 2020 Nov 13;11:5768. doi: 10.1038/s41467-020-18910-x (PMC7666213; doi:10.1038/s41467-020-18910-x)
Supplement: Supplementary file 3 — Supplementary Data 2 [file 41467_2020_18910_MOESM3_ESM.csv]

Design	Type	Number	Sequence	Note
30-65 nm	Core	Oligo0	GTCGGGAAACCTGACGGCCACGCCAGGGTTTTCCCGTGGGAACTA	30-63 nm barrel stap strand, light orange, 45mer, [4, 34] start, [4, 245] end
30-65 nm	Core	Oligo1	GTTGATATAAGTAACTACGTAAAGGGCGAAAAACCAATCGGCCCA	30-63 nm barrel stap strand, light orange, 45mer, [4, 76] start, [4, 35] end
30-65 nm	Core	Oligo2	TTTTTCATGAGGATAATTTTGAATAGAAAGGAACAACCGTACTGG	30-63 nm barrel stap strand, light orange, 45mer, [4, 118] start, [4, 77] end
30-65 nm	Core	Oligo3	GCCAAAAGGAATTCCAAATCAAGAGTAATCTTGACAATACGTAAC	30-63 nm barrel stap strand, light orange, 45mer, [4, 160] start, [4, 119] end
30-65 nm	Core	Oligo4	GAAAAGGTGGCATGACCGGAATATCGCGTTTTAATCACTATCAAC	30-63 nm barrel stap strand, light orange, 45mer, [4, 202] start, [4, 161] end
30-65 nm	Core	Oligo5	AATGTGAGCGAGTACAAAGGTAATGCCGGAGAGGGGCATTAACCT	30-63 nm barrel stap strand, light orange, 45mer, [4, 244] start, [4, 203] end
30-65 nm	Core	Oligo6	TGCTGCAAGGCGAGGATTGACCCTTCCTGTAGCCAGGTCATTGTG	30-63 nm barrel stap strand, light orange, 45mer, [8, 13] start, [8, 224] end
30-65 nm	Core	Oligo7	TATTAAAGAACGTGGGGAGAGAATTGCGTTGCGCTCGCTTGCATG	30-63 nm barrel stap strand, light orange, 45mer, [8, 55] start, [8, 14] end
30-65 nm	Core	Oligo8	AACTTTCAACAGTTTTAGTACAGTACCAGGCGGATACACCCAAAC	30-63 nm barrel stap strand, light orange, 45mer, [8, 97] start, [8, 56] end
30-65 nm	Core	Oligo9	GGCGCATAGGCTGTACGAAGGACGGCTACAGAGGCTTGAAAATAC	30-63 nm barrel stap strand, light orange, 45mer, [8, 139] start, [8, 98] end
30-65 nm	Core	Oligo10	TTAAGAGGAAGCCCGTTTACCTACCACATTCAACTACAAAGCTCA	30-63 nm barrel stap strand, light orange, 45mer, [8, 181] start, [8, 140] end
30-65 nm	Core	Oligo11	ATATTCAACCGTTAAATCATATTAGCTATATTTTCATCCAACAGA	30-63 nm barrel stap strand, light orange, 45mer, [8, 223] start, [8, 182] end
30-65 nm	Core	Oligo12	GCCTAATGAGTGAAGGTCGAGCTATTACGCCAGCTGGATAGGTAA	30-63 nm barrel stap strand, light orange, 45mer, [12, 34] start, [12, 245] end
30-65 nm	Core	Oligo13	GGATTAGGATTAGTTTTTGGGTGTTGTTCCAGTTTGCGTATTGGT	30-63 nm barrel stap strand, light orange, 45mer, [12, 76] start, [12, 35] end
30-65 nm	Core	Oligo14	AAGACAGCATCGGAAAAAGGATGAATTTTCTGTATCTCAGAACAA	30-63 nm barrel stap strand, light orange, 45mer, [12, 118] start, [12, 77] end
30-65 nm	Core	Oligo15	AAGATTCATCAGTCAGTGAAAAAGAGGACAGATGACTAAAACGGA	30-63 nm barrel stap strand, light orange, 45mer, [12, 160] start, [12, 119] end
30-65 nm	Core	Oligo16	CATTTCGCAAATGATTAGAGTCAGAAGCAAAGCGGGATAAAAAGA	30-63 nm barrel stap strand, light orange, 45mer, [12, 202] start, [12, 161] end
30-65 nm	Core	Oligo17	CGCCATCAAAAATGTCTGGAGCCGGAGACAGTCAAGGCAAAGATA	30-63 nm barrel stap strand, light orange, 45mer, [12, 244] start, [12, 203] end
30-65 nm	Core	Oligo18	GAAGGGCGATCGGGTGTAGATTAAATCAGCTCATTTAGAGAATTA	30-63 nm barrel stap strand, light orange, 45mer, [16, 13] start, [16, 224] end
30-65 nm	Core	Oligo19	AAAAGAATAGCCCGGGTGGTTGCCGGAAGCATAAAGCCTTTGAGG	30-63 nm barrel stap strand, light orange, 45mer, [16, 55] start, [16, 14] end
30-65 nm	Core	Oligo20	TTTGTCGTCTTTCCTCAGAACGTATTAAGAGGCTGAGTGCCGTTC	30-63 nm barrel stap strand, light orange, 45mer, [16, 97] start, [16, 56] end
30-65 nm	Core	Oligo21	TAAGGGAACCGAACAAAAGAACTTTTGCGGGATCGTAGGAGCCGT	30-63 nm barrel stap strand, light orange, 45mer, [16, 139] start, [16, 98] end
30-65 nm	Core	Oligo22	TCAGGTCTTTACCAGCGAGAGAACTAACGGAACAACTGCCCTGCA	30-63 nm barrel stap strand, light orange, 45mer, [16, 181] start, [16, 140] end
30-65 nm	Core	Oligo23	GGTAAAGATTCAAAAATTAAGAACGAGTAGATTTAGTTAATTGAA	30-63 nm barrel stap strand, light orange, 45mer, [16, 223] start, [16, 182] end
30-65 nm	Core	Oligo24	CGCTCACAATTCCGCAAGTCCATTCGCCATTCAGGTCGTAACCTT	30-63 nm barrel stap strand, light orange, 45mer, [20, 34] start, [20, 245] end
30-65 nm	Core	Oligo25	GGAACCTATTATTTAAATCGTTCCGAAATCGGCAATCACCAGTTC	30-63 nm barrel stap strand, light orange, 45mer, [20, 76] start, [20, 35] end
30-65 nm	Core	Oligo26	TGAGGCTTGCAGGGTATCGGGCCCTCATAGTTAGCCTCAGAGCTC	30-63 nm barrel stap strand, light orange, 45mer, [20, 118] start, [20, 77] end
30-65 nm	Core	Oligo27	GAAGAAAAATCTAACACCAGTAGCCGGAACGAGGCAAACACTCGC	30-63 nm barrel stap strand, light orange, 45mer, [20, 160] start, [20, 119] end
30-65 nm	Core	Oligo28	TATAACAGTTGATTGATAAGCAGAAAACGAGAATGCAAAAGAAGG	30-63 nm barrel stap strand, light orange, 45mer, [20, 202] start, [20, 161] end
30-65 nm	Core	Oligo29	TGTTAAAATTCGCCGGTAATATTTTAAATGCAATGGCCTCAGACA	30-63 nm barrel stap strand, light orange, 45mer, [20, 244] start, [20, 203] end
30-65 nm	Core	Oligo30	CTGGTGCCGGAAATGCCAGTTCAAATATTTAAATTGCTAGCATAG	30-63 nm barrel stap strand, light orange, 45mer, [24, 13] start, [24, 224] end
30-65 nm	Core	Oligo31	CAGGCGAAAATCCGCAACAGCCATAGCTGTTTCCTGGACCGTATT	30-63 nm barrel stap strand, light orange, 45mer, [24, 55] start, [24, 14] end
30-65 nm	Core	Oligo32	ACAACGCCTGTAGCTCATTTTTATAAACAGTTAATGAAAGGGAAG	30-63 nm barrel stap strand, light orange, 45mer, [24, 97] start, [24, 56] end
30-65 nm	Core	Oligo33	AAATCCGCGACCTACCCCCAGCGCCCACGCATAACCGCTTGCTCT	30-63 nm barrel stap strand, light orange, 45mer, [24, 139] start, [24, 98] end
30-65 nm	Core	Oligo34	ATCCCCCTCAAATCAGAGGGGACTGGCTCATTATACAGTAAATCG	30-63 nm barrel stap strand, light orange, 45mer, [24, 181] start, [24, 140] end
30-65 nm	Core	Oligo35	GATAAAAATTTTTGCTAAATCTAAAGTACGGTGTCTTTTTGCGGA	30-63 nm barrel stap strand, light orange, 45mer, [24, 223] start, [24, 182] end
30-65 nm	Core	Oligo36	ACCGAGCTCGAATGGCTAGTCGCACTCCAGCCAGCACGACGACAG	30-63 nm barrel stap strand, light orange, 45mer, [28, 34] start, [28, 245] end
30-65 nm	Core	Oligo37	ACGTGTGCCTTGAATTTAGACAGCAAGCGGTCCACCCTTCACCGT	30-63 nm barrel stap strand, light orange, 45mer, [28, 76] start, [28, 35] end
30-65 nm	Core	Oligo38	GTTGCGCCGACAATGAATTTTAACACTGAGTTTCGAGCAAGCCGA	30-63 nm barrel stap strand, light orange, 45mer, [28, 118] start, [28, 77] end
30-65 nm	Core	Oligo39	GTGAATTACCTTAGAGATGGATTTGTATCATCGCCACCAAGCGTA	30-63 nm barrel stap strand, light orange, 45mer, [28, 160] start, [28, 119] end
30-65 nm	Core	Oligo40	AGCTCAACATGTTTAGAGCTTACTGCGGAATCGTCTAAAATGTTT	30-63 nm barrel stap strand, light orange, 45mer, [28, 202] start, [28, 161] end
30-65 nm	Core	Oligo41	CCCCAAAAACAGGATATGTATTGCGGGAGAAGCCTCCAAAAACGT	30-63 nm barrel stap strand, light orange, 45mer, [28, 244] start, [28, 203] end
30-65 nm	Core	Oligo42	ATAAGTTTATTTTCAATAATATCAGAGAGATAACCGCTACAATGC	30-63 nm barrel stap strand, light orange, 45mer, [36, 34] start, [36, 245] end
30-65 nm	Core	Oligo43	GCCAGGCGCCGCTTCGGTCATAGCGTCAGACTGTACATATGGTGA	30-63 nm barrel stap strand, light orange, 45mer, [36, 76] start, [36, 35] end
30-65 nm	Core	Oligo44	TACCGAACGAACCTGCAACACTGGTAATATCCAGAGCTTTGACAA	30-63 nm barrel stap strand, light orange, 45mer, [36, 118] start, [36, 77] end
30-65 nm	Core	Oligo45	TTTAACGTCAGATTCCTTTGTAGACTTTACAAACAAGGTGAGGAA	30-63 nm barrel stap strand, light orange, 45mer, [36, 160] start, [36, 119] end
30-65 nm	Core	Oligo46	TAAATAAGAATAATAGCTTATTAATTTTCCCTTAGTTTTACATGG	30-63 nm barrel stap strand, light orange, 45mer, [36, 202] start, [36, 161] end
30-65 nm	Core	Oligo47	CTTAAATCAAGATATCCTAAAATAGATAAGTCCTGAGAAAAAGGT	30-63 nm barrel stap strand, light orange, 45mer, [36, 244] start, [36, 203] end
30-65 nm	Core	Oligo48	AAGTCAGAGGGTATGAATCTTAACCTCCCGACTTGCGCATGTACT	30-63 nm barrel stap strand, light orange, 45mer, [40, 13] start, [40, 224] end
30-65 nm	Core	Oligo49	AGTAGCGACAGAACGCCAAAGCATATAAAAGAAACGAGAAACACA	30-63 nm barrel stap strand, light orange, 45mer, [40, 55] start, [40, 14] end
30-65 nm	Core	Oligo50	TAGAAGAACTCAATATAACGTATATTCACAAACAAACTTATTATC	30-63 nm barrel stap strand, light orange, 45mer, [40, 97] start, [40, 56] end
30-65 nm	Core	Oligo51	TAATACATTTGAGTATTAACACTGATAGCCCTAAAACGCTCATAG	30-63 nm barrel stap strand, light orange, 45mer, [40, 139] start, [40, 98] end
30-65 nm	Core	Oligo52	TTGCTTCTGTAAAAACAATAAAGAAATAAAGAAATTGTTATTAGA	30-63 nm barrel stap strand, light orange, 45mer, [40, 181] start, [40, 140] end
30-65 nm	Core	Oligo53	AATGCAGAACGCGAGTATCATGAAATACCGACCGTGACGCTGACC	30-63 nm barrel stap strand, light orange, 45mer, [40, 223] start, [40, 182] end
30-65 nm	Core	Oligo54	AGAAAATACATACAGCAATAGACGGGAGAATTAACCTAACGAGTA	30-63 nm barrel stap strand, light orange, 45mer, [44, 34] start, [44, 245] end
30-65 nm	Core	Oligo55	TGAGGCAGGTCAGCCATCTTAATGAAACCATCGATGGCGACATGT	30-63 nm barrel stap strand, light orange, 45mer, [44, 76] start, [44, 35] end
30-65 nm	Core	Oligo56	ATGGCTATTAGTCCCTACATTTTGATTAGTAATAATCGTTAGAGT	30-63 nm barrel stap strand, light orange, 45mer, [44, 118] start, [44, 77] end
30-65 nm	Core	Oligo57	ATATCAAAATTATAAGTTTGAACAACTAATAGATTCAACAGTGGA	30-63 nm barrel stap strand, light orange, 45mer, [44, 160] start, [44, 119] end
30-65 nm	Core	Oligo58	ATCTTCTGACCTACAATAGTACATAAATCAATATAGCCTGATTCC	30-63 nm barrel stap strand, light orange, 45mer, [44, 202] start, [44, 161] end
30-65 nm	Core	Oligo59	TTCTAAGAACGCGATCAATAAGACGACGACAATAAATACAAATTC	30-63 nm barrel stap strand, light orange, 45mer, [44, 244] start, [44, 203] end
30-65 nm	Core	Oligo60	TAACATAAAAACACCAGAGCCGCAAATCAGATATAGGTCTTTCAC	30-63 nm barrel stap strand, light orange, 45mer, [48, 13] start, [48, 224] end
30-65 nm	Core	Oligo61	CCATTAGCAAGGCATTGAGGGCTCCTTATTACGCAGTACCGAAAA	30-63 nm barrel stap strand, light orange, 45mer, [48, 55] start, [48, 14] end
30-65 nm	Core	Oligo62	CAAATTAACCGTTCGGGAGCTCCAGAGCCGCCGCCATCAAAATTA	30-63 nm barrel stap strand, light orange, 45mer, [48, 97] start, [48, 56] end
30-65 nm	Core	Oligo63	TTATCTAAAATATGAGAGCCAAAGAATACGTGGCACCTCAATCCG	30-63 nm barrel stap strand, light orange, 45mer, [48, 139] start, [48, 98] end
30-65 nm	Core	Oligo64	GAATTACCTTTTTATACCAAGTTCTGAATAATGGAATTATCATGG	30-63 nm barrel stap strand, light orange, 45mer, [48, 181] start, [48, 140] end
30-65 nm	Core	Oligo65	CGACAAAAGGTAAAGTATAAAAACTTTTTCAAATATTCAAAATTT	30-63 nm barrel stap strand, light orange, 45mer, [48, 223] start, [48, 182] end
30-65 nm	Core	Oligo66	ACCCAAAAGAACTTTAAGAAAAATGAAAATAGCAGCCAGTTACTA	30-63 nm barrel stap strand, light orange, 45mer, [52, 34] start, [52, 245] end
30-65 nm	Core	Oligo67	CCTCAGAGCCGCCACCAGAGGAGCCAGCAAAATCAGTAAATATAT	30-63 nm barrel stap strand, light orange, 45mer, [52, 76] start, [52, 35] end
30-65 nm	Core	Oligo68	ATAGAACCCTTCTATGGATTGCCACCGAGTAAAAGAGGCCGATAC	30-63 nm barrel stap strand, light orange, 45mer, [52, 118] start, [52, 77] end
30-65 nm	Core	Oligo69	TATAATCCTGATTAACAAAGAAATCAACAGTTGAAATGAAAAAAG	30-63 nm barrel stap strand, light orange, 45mer, [52, 160] start, [52, 119] end
30-65 nm	Core	Oligo70	CAATCGCAAGACACTGAGAGCAAAATTAATTACATATCGCGCAAA	30-63 nm barrel stap strand, light orange, 45mer, [52, 202] start, [52, 161] end
30-65 nm	Core	Oligo71	GGAATCATTACCGTTCCAAGTCGAGCCAGTAATAACTCAACAGTC	30-63 nm barrel stap strand, light orange, 45mer, [52, 244] start, [52, 203] end
30-65 nm	Core	Oligo72	AGAAACGATTTTTACAGCCATAACAAGCAAGCCGTTATTAAACCC	30-63 nm barrel stap strand, light orange, 45mer, [56, 13] start, [56, 224] end
30-65 nm	Core	Oligo73	CACCGACTTGAGCAATTATTCGAAACCGAGGAAACGCAGATAGTA	30-63 nm barrel stap strand, light orange, 45mer, [56, 55] start, [56, 14] end
30-65 nm	Core	Oligo74	TGAGAAGTGTTTTATTTTAGACCTCAGAACCGCCACCGGAACCGT	30-63 nm barrel stap strand, light orange, 45mer, [56, 97] start, [56, 56] end
30-65 nm	Core	Oligo75	CCTCAATCAATATCATCACCTGTAATAAAAGGGACATTGGCAGCC	30-63 nm barrel stap strand, light orange, 45mer, [56, 139] start, [56, 98] end
30-65 nm	Core	Oligo76	AGATGATGAAACAATTATTCACCTGATTATCAGATGCAGAAGGAC	30-63 nm barrel stap strand, light orange, 45mer, [56, 181] start, [56, 140] end
30-65 nm	Core	Oligo77	AACATGTAATTTATAATTGAGTATAACTATATGTAATTTTAACGA	30-63 nm barrel stap strand, light orange, 45mer, [56, 223] start, [56, 182] end
30-65 nm	Core	Oligo78	CTGTCGCAGCAAAGGCAAGTGCCAAACTGCCCGCTT	30-63 nm barrel stap strand, light green, 36mer, [6, 34] start, [3, 34] end
30-65 nm	Core	Oligo79	CCGCGGCTAGCCAGCATCGAACCATAGTGCCGTCGA	30-63 nm barrel stap strand, light green, 36mer, [6, 76] start, [3, 76] end
30-65 nm	Core	Oligo80	TGGCTGGGCCGCTACCGATTCACGTTTGAGGACTAA	30-63 nm barrel stap strand, light green, 36mer, [6, 118] start, [3, 118] end
30-65 nm	Core	Oligo81	AGGTTCACCTGAAGCGTCAACGTAAATGCAGATACA	30-63 nm barrel stap strand, light green, 36mer, [6, 160] start, [3, 160] end
30-65 nm	Core	Oligo82	TAGCATATCTGGGACTAAAGCAAACTTTGGGGCGCG	30-63 nm barrel stap strand, light green, 36mer, [6, 202] start, [3, 202] end
30-65 nm	Core	Oligo83	ACACGGCGGTGGCACAATCTATCAGCTTTCATCAAC	30-63 nm barrel stap strand, light green, 36mer, [6, 244] start, [3, 244] end
30-65 nm	Core	Oligo84	TCAACGCGCGGACTCCAACGGTCTGTCGGAGCGTTA	30-63 nm barrel stap strand, light green, 36mer, [3, 35] start, [6, 35] end
30-65 nm	Core	Oligo85	GACAGGAGGTTCAGCGGAGTTGAGTTCTACAACCTA	30-63 nm barrel stap strand, light green, 36mer, [3, 77] start, [6, 77] end
30-65 nm	Core	Oligo86	AGATGCCACGCTGACCTTCAGCCCCTGCATGTGGGC	30-63 nm barrel stap strand, light green, 36mer, [3, 119] start, [6, 119] end
30-65 nm	Core	Oligo87	TATAACCCTCGAAAGACTTCGGGCGGCCATGCCAGA	30-63 nm barrel stap strand, light green, 36mer, [3, 161] start, [6, 161] end
30-65 nm	Core	Oligo88	AGATCCAATCTAGCTGATAAGCACAGAAGTTCCGGG	30-63 nm barrel stap strand, light green, 36mer, [3, 203] start, [6, 203] end
30-65 nm	Core	Oligo89	ATAAACGGCTTAAGTTGGGTTCCATCGCTGCTTGGT	30-63 nm barrel stap strand, light green, 36mer, [3, 245] start, [6, 245] end
30-65 nm	Core	Oligo90	CGAGCGGTCTACTAACGATGCCTGCGCTAACTCACA	30-63 nm barrel stap strand, light green, 36mer, [10, 34] start, [5, 34] end
30-65 nm	Core	Oligo91	TGGCTGAGGGATCTTTCCATCAAGTCGGGGTTTTGC	30-63 nm barrel stap strand, light green, 36mer, [10, 76] start, [5, 76] end
30-65 nm	Core	Oligo92	CTGAGCCGCCGATGAAAACTCCAAAAACGAGGGTAG	30-63 nm barrel stap strand, light green, 36mer, [10, 118] start, [5, 118] end
30-65 nm	Core	Oligo93	CGGTTATCGACCTGCTACGCTCATTTGAGATTTAGG	30-63 nm barrel stap strand, light green, 36mer, [10, 160] start, [5, 160] end
30-65 nm	Core	Oligo94	GTGCTGCCCATAGGGAAAGGTCAGGGTCAATAACCT	30-63 nm barrel stap strand, light green, 36mer, [10, 202] start, [5, 202] end
30-65 nm	Core	Oligo95	ACCGTTGCGGGTCACCTACCTGAGAAATTCGCGTCT	30-63 nm barrel stap strand, light green, 36mer, [10, 244] start, [5, 244] end
30-65 nm	Core	Oligo96	TTGCGGTTTGGAACAAGAGTCGGAGGTCGGCCTCGG	30-63 nm barrel stap strand, light green, 36mer, [5, 35] start, [10, 35] end
30-65 nm	Core	Oligo97	TCCGCCACCGGGATTTTGCTCACCCGAGGGGCGTGG	30-63 nm barrel stap strand, light green, 36mer, [5, 77] start, [10, 77] end
30-65 nm	Core	Oligo98	CACACCAACACGGTGTACAGCGGGGATCGTAGTGCT	30-63 nm barrel stap strand, light green, 36mer, [5, 119] start, [10, 119] end
30-65 nm	Core	Oligo99	AAAGACGACATTGCATCAAAACGGACGAGGAGTGGG	30-63 nm barrel stap strand, light green, 36mer, [5, 161] start, [10, 161] end
30-65 nm	Core	Oligo100	GTCAGGCAAATCACCATCAAATTAGGCCCCTGAACC	30-63 nm barrel stap strand, light green, 36mer, [5, 203] start, [10, 203] end
30-65 nm	Core	Oligo101	GGCGTAATGGGCGAAAGGGGGTGTTCTCCTGCTAGC	30-63 nm barrel stap strand, light green, 36mer, [5, 245] start, [10, 245] end
30-65 nm	Core	Oligo102	TGACTCTCAGGATACCTCCTCTAGATGTAAAGCCTG	30-63 nm barrel stap strand, light green, 36mer, [14, 34] start, [7, 34] end
30-65 nm	Core	Oligo103	CGGCTATCCCCACTCCGAGGTCGAGGACTCCTCAAG	30-63 nm barrel stap strand, light green, 36mer, [14, 76] start, [7, 76] end
30-65 nm	Core	Oligo104	GCGCGAGACCTGGGATAACTCCAAACACCCTCAGCA	30-63 nm barrel stap strand, light green, 36mer, [14, 118] start, [7, 118] end
30-65 nm	Core	Oligo105	TCAGCTTGGACACAGATGTAAGGCTATTATTACAGG	30-63 nm barrel stap strand, light green, 36mer, [14, 160] start, [7, 160] end
30-65 nm	Core	Oligo106	TCCTCTCTCAGGGATCAGAGTACCTTTTGACCATTA	30-63 nm barrel stap strand, light green, 36mer, [14, 202] start, [7, 202] end
30-65 nm	Core	Oligo107	CCCGTGGATTGGCACAAGGCAAACATTTAACCAATA	30-63 nm barrel stap strand, light green, 36mer, [14, 244] start, [7, 244] end
30-65 nm	Core	Oligo108	GGGGCGCCAGAGATAGGGTTCTACTTGGGGGCGGGC	30-63 nm barrel stap strand, light green, 36mer, [7, 35] start, [14, 35] end
30-65 nm	Core	Oligo109	AGCGCCACCCAGACGTTAGTTTGCTCAAGGCGCACT	30-63 nm barrel stap strand, light green, 36mer, [7, 77] start, [14, 77] end
30-65 nm	Core	Oligo110	GCAAAGAGGCTGACCAACTTGAGCCGCATGGCCGAT	30-63 nm barrel stap strand, light green, 36mer, [7, 119] start, [14, 119] end
30-65 nm	Core	Oligo111	TACCAAAATCTGACTATTATCTCGGTTCGGAGCCTG	30-63 nm barrel stap strand, light green, 36mer, [7, 161] start, [14, 161] end
30-65 nm	Core	Oligo112	GAATTAGCAAAGGGTGAGAACAACACTGGGCCCCGC	30-63 nm barrel stap strand, light green, 36mer, [7, 203] start, [14, 203] end
30-65 nm	Core	Oligo113	GGCACGTTGTGCGGGCCTCTGAGTGCTTCATCGCCC	30-63 nm barrel stap strand, light green, 36mer, [7, 245] start, [14, 245] end
30-65 nm	Core	Oligo114	GAACCGAGACACACATTTTAGCGAGACACAACATAC	30-63 nm barrel stap strand, light green, 36mer, [18, 34] start, [9, 34] end
30-65 nm	Core	Oligo115	GAACCCCATCTGCCCGAAAAAGCACCTGAAACATGA	30-63 nm barrel stap strand, light green, 36mer, [18, 76] start, [9, 76] end
30-65 nm	Core	Oligo116	TCTCCGCCACCGCATCAATTTAATTGAGTTAAAGGC	30-63 nm barrel stap strand, light green, 36mer, [18, 118] start, [9, 118] end
30-65 nm	Core	Oligo117	GGTGGCATGGGCGATTATACGAGAACGTTAATAAAA	30-63 nm barrel stap strand, light green, 36mer, [18, 160] start, [9, 160] end
30-65 nm	Core	Oligo118	GGGTTCGGGAGTGACAAACTCCTTTTCCCAATTCTG	30-63 nm barrel stap strand, light green, 36mer, [18, 202] start, [9, 202] end
30-65 nm	Core	Oligo119	GTTCCCGACCTCATCGTGCGATGAAATTAAATTTTT	30-63 nm barrel stap strand, light green, 36mer, [18, 244] start, [9, 244] end
30-65 nm	Core	Oligo120	GATTTCTTTAATCCCTTATAATCCCAGGTCCGCCGT	30-63 nm barrel stap strand, light green, 36mer, [9, 35] start, [18, 35] end
30-65 nm	Core	Oligo121	AACGCCACCGTAACGATCTAAACCGAGCCTAGACGC	30-63 nm barrel stap strand, light green, 36mer, [9, 77] start, [18, 77] end
30-65 nm	Core	Oligo122	CGTACACTAGCAGACGGTCAGGTAACAACCTCAGTT	30-63 nm barrel stap strand, light green, 36mer, [9, 119] start, [18, 119] end
30-65 nm	Core	Oligo123	CGGCTTTTGACCATAAATCACAGAGACCCGTCGAGC	30-63 nm barrel stap strand, light green, 36mer, [9, 161] start, [18, 161] end
30-65 nm	Core	Oligo124	CGCAATAAACCTGAGTAATGAAGTCAGCGCGCACCT	30-63 nm barrel stap strand, light green, 36mer, [9, 203] start, [18, 203] end
30-65 nm	Core	Oligo125	GTGGGCGCACTGCGCAACTGCTTGGGGCGGCGTGCA	30-63 nm barrel stap strand, light green, 36mer, [9, 245] start, [18, 245] end
30-65 nm	Core	Oligo126	ATGTCTTCTCAGAATGGCCGCTAGCTGTGAAATTGT	30-63 nm barrel stap strand, light green, 36mer, [22, 34] start, [11, 34] end
30-65 nm	Core	Oligo127	CCAGAAATCACGGGGCGGGAACCCTCCCCCTGCCTA	30-63 nm barrel stap strand, light green, 36mer, [22, 76] start, [11, 76] end
30-65 nm	Core	Oligo128	GTGGCGTTCACTTGTTCATTTATCAGATATATTCGG	30-63 nm barrel stap strand, light green, 36mer, [22, 118] start, [11, 118] end
30-65 nm	Core	Oligo129	GTCGTACGTTGTCCAACTAACGAGTCAGTCAGGACG	30-63 nm barrel stap strand, light green, 36mer, [22, 160] start, [11, 160] end
30-65 nm	Core	Oligo130	CCAATTTGCGACCCCGTTAGGTCATGGAAGTTTCAT	30-63 nm barrel stap strand, light green, 36mer, [22, 202] start, [11, 202] end
30-65 nm	Core	Oligo131	GGTGCCTCAGTATCCGATCGTAAAATAAACGTTAAT	30-63 nm barrel stap strand, light green, 36mer, [22, 244] start, [11, 244] end
30-65 nm	Core	Oligo132	TAGAGACGGTGTTTGATGGTGAGCAGGCCCGGACCG	30-63 nm barrel stap strand, light green, 36mer, [11, 35] start, [22, 35] end
30-65 nm	Core	Oligo133	TTCACCACCCATTCCACAGAGGCACTGCCTTCGTTC	30-63 nm barrel stap strand, light green, 36mer, [11, 77] start, [22, 77] end
30-65 nm	Core	Oligo134	TCATCTTTGGCTCCATGTTATGTGGGGCGACGAACC	30-63 nm barrel stap strand, light green, 36mer, [11, 119] start, [22, 119] end
30-65 nm	Core	Oligo135	TTGTTTTGCGCTTTAAACAGTTTCCCACTTGCTGCG	30-63 nm barrel stap strand, light green, 36mer, [11, 161] start, [22, 161] end
30-65 nm	Core	Oligo136	TCGCATAAAAGAACCCTCATCATCTGAGGGAGTGCC	30-63 nm barrel stap strand, light green, 36mer, [11, 203] start, [22, 203] end
30-65 nm	Core	Oligo137	ATGTGCATCCCAGGCAAAGCCCGAGCGCCCCTGCCC	30-63 nm barrel stap strand, light green, 36mer, [11, 245] start, [22, 245] end
30-65 nm	Core	Oligo138	CAAAAGCCTGTGATCGGCTACGCATTCGTAATCATG	30-63 nm barrel stap strand, light green, 36mer, [26, 34] start, [13, 34] end
30-65 nm	Core	Oligo139	GCGCAGGGCTCCGACCCCGCCCCCGGTAACAGTGCC	30-63 nm barrel stap strand, light green, 36mer, [26, 76] start, [13, 76] end
30-65 nm	Core	Oligo140	ATGAGACTGGGCCCGGAATTCGAGGTGACAACAACC	30-63 nm barrel stap strand, light green, 36mer, [26, 118] start, [13, 118] end
30-65 nm	Core	Oligo141	CGCGCCGCTGATAGGAGTTGGGCTTTGCGATTTTAA	30-63 nm barrel stap strand, light green, 36mer, [26, 160] start, [13, 160] end
30-65 nm	Core	Oligo142	CGATCCGGCTCACCCATTGATGGCTTTAAATATGCA	30-63 nm barrel stap strand, light green, 36mer, [26, 202] start, [13, 202] end
30-65 nm	Core	Oligo143	GGGGCTAGGTCGGATGCAGTCAATCAAGATTGTATA	30-63 nm barrel stap strand, light green, 36mer, [26, 244] start, [13, 244] end
30-65 nm	Core	Oligo144	GTTGATTGCGCTGGTTTGCCATGATTAGGACGCAGT	30-63 nm barrel stap strand, light green, 36mer, [13, 35] start, [26, 35] end
30-65 nm	Core	Oligo145	CGCAGGGATTCACCAGTACACGTACTGGGAAACCGG	30-63 nm barrel stap strand, light green, 36mer, [13, 77] start, [26, 77] end
30-65 nm	Core	Oligo146	ATCGATTATTGATAAATTGTATCCGGACACCTCTCG	30-63 nm barrel stap strand, light green, 36mer, [13, 119] start, [26, 119] end
30-65 nm	Core	Oligo147	GAGTAATAGATAAATATTCACACAGCGGCGGGATTA	30-63 nm barrel stap strand, light green, 36mer, [13, 161] start, [26, 161] end
30-65 nm	Core	Oligo148	ACGGTTGTATTATTTCAACGTCGATCGCCAGTTATG	30-63 nm barrel stap strand, light green, 36mer, [13, 203] start, [26, 203] end
30-65 nm	Core	Oligo149	AGTGAGGGGTTTCCGGCACCCGCATGCCGAACCTGG	30-63 nm barrel stap strand, light green, 36mer, [13, 245] start, [26, 245] end
30-65 nm	Core	Oligo150	GTATGGGCTGGCTGGTATAAGAGCACAAAGACACCA	30-63 nm barrel stap strand, light green, 36mer, [38, 34] start, [23, 34] end
30-65 nm	Core	Oligo151	TCCCAGCGCGGCCTTATTTAGCCCCTAAATCCTCAT	30-63 nm barrel stap strand, light green, 36mer, [38, 76] start, [23, 76] end
30-65 nm	Core	Oligo152	CGAATATGGCGTTAGCTGGGAAAAACATCGCCATTA	30-63 nm barrel stap strand, light green, 36mer, [38, 118] start, [23, 118] end
30-65 nm	Core	Oligo153	CCCATACCGCCATTTCATCCCGAACGCGTAGATTTT	30-63 nm barrel stap strand, light green, 36mer, [38, 160] start, [23, 160] end
30-65 nm	Core	Oligo154	GACGATAGATGCCACCAAGATTAAGTGATAAATAAG	30-63 nm barrel stap strand, light green, 36mer, [38, 202] start, [23, 202] end
30-65 nm	Core	Oligo155	TCAAGCGCGTCCTCTTACTTTACGAGGGAGGTTTTG	30-63 nm barrel stap strand, light green, 36mer, [38, 244] start, [23, 244] end
30-65 nm	Core	Oligo156	CGTTACCAGTCAAGTTTGCCGGCACCATCGGTGCTT	30-63 nm barrel stap strand, light green, 36mer, [23, 35] start, [38, 35] end
30-65 nm	Core	Oligo157	TAGAGCACGACTATCGGCCTTGCCGACGCCTAACCT	30-63 nm barrel stap strand, light green, 36mer, [23, 77] start, [38, 77] end
30-65 nm	Core	Oligo158	AACGGTCAGGATTTAGAAGTCCGTCACTGCAGACCC	30-63 nm barrel stap strand, light green, 36mer, [23, 119] start, [38, 119] end
30-65 nm	Core	Oligo159	CACGGGAGATCGTCGCTATTAGCTTCCGGCAGCGAA	30-63 nm barrel stap strand, light green, 36mer, [23, 161] start, [38, 161] end
30-65 nm	Core	Oligo160	GCCCTGTTTCCTGTTTATCACCCGATATGTACGCCG	30-63 nm barrel stap strand, light green, 36mer, [23, 203] start, [38, 203] end
30-65 nm	Core	Oligo161	AATTTATCCATTGAGCGCTATACGCGTCCGGGTCCG	30-63 nm barrel stap strand, light green, 36mer, [23, 245] start, [38, 245] end
30-65 nm	Core	Oligo162	AAACCGGAAGTCACGTAAATGAAATATAAAGGTGGC	30-63 nm barrel stap strand, light green, 36mer, [42, 34] start, [25, 34] end
30-65 nm	Core	Oligo163	CACTGTTGTACATGACAAGCGTTTGACGATTGGCCT	30-63 nm barrel stap strand, light green, 36mer, [42, 76] start, [25, 76] end
30-65 nm	Core	Oligo164	TCTCCTTGAGGTTCGTTGGGAAATATTTAATGCGCG	30-63 nm barrel stap strand, light green, 36mer, [42, 118] start, [25, 118] end
30-65 nm	Core	Oligo165	GGTCGGTGAGGCGCCTTAATTTTAATTGCACGTAAA	30-63 nm barrel stap strand, light green, 36mer, [42, 160] start, [25, 160] end
30-65 nm	Core	Oligo166	CTCCCGACGACCCTATAAGAAGAGTAATTTAATGGT	30-63 nm barrel stap strand, light green, 36mer, [42, 202] start, [25, 202] end
30-65 nm	Core	Oligo167	TTCTTCGCGAGTTCACAGGAAACCAAGGCGTTTTAG	30-63 nm barrel stap strand, light green, 36mer, [42, 244] start, [25, 244] end
30-65 nm	Core	Oligo168	AAACAAAAGAGCAGCACCGTGTCCCACGACCCCACC	30-63 nm barrel stap strand, light green, 36mer, [25, 35] start, [42, 35] end
30-65 nm	Core	Oligo169	TGGCTTTCCCATCACTTGCCTTCGGGGGGGCCGCTC	30-63 nm barrel stap strand, light green, 36mer, [25, 77] start, [42, 77] end
30-65 nm	Core	Oligo170	AACCGCCTGAGAGCCGTCAAACGGTCATGTCCGGGC	30-63 nm barrel stap strand, light green, 36mer, [25, 119] start, [42, 119] end
30-65 nm	Core	Oligo171	ACCGGATTCTGTGAGTGAATAGCTGGGAGTGTCCTT	30-63 nm barrel stap strand, light green, 36mer, [25, 161] start, [42, 161] end
30-65 nm	Core	Oligo172	TTATGCGTTACAACATGTTCACCTGACGGCACCTCC	30-63 nm barrel stap strand, light green, 36mer, [25, 203] start, [42, 203] end
30-65 nm	Core	Oligo173	CGACCAACGTGAACACCCTGACGGGGCAGCGGGCTT	30-63 nm barrel stap strand, light green, 36mer, [25, 245] start, [42, 245] end
30-65 nm	Core	Oligo174	ACAAGGCCGCTCCGATTAGCTATCTTATGTTAGCAA	30-63 nm barrel stap strand, light green, 36mer, [46, 34] start, [27, 34] end
30-65 nm	Core	Oligo175	TCTGACTGGTCAACTGCCTTCATAAGCATTGACAGG	30-63 nm barrel stap strand, light green, 36mer, [46, 76] start, [27, 76] end
30-65 nm	Core	Oligo176	TAGTGCCGACGTCCTCTCTTTGACGAGACAATATTT	30-63 nm barrel stap strand, light green, 36mer, [46, 118] start, [27, 118] end
30-65 nm	Core	Oligo177	GGAATGGGAGCCGATCCTAGTAACAGGGTTAGAACC	30-63 nm barrel stap strand, light green, 36mer, [46, 160] start, [27, 160] end
30-65 nm	Core	Oligo178	GTCGCACTGCCGGCATGTGAATTTAATTTTAGTTAA	30-63 nm barrel stap strand, light green, 36mer, [46, 202] start, [27, 202] end
30-65 nm	Core	Oligo179	TGGGCTAGAGCACTTGCCATCGGCTAAGGCTTATCC	30-63 nm barrel stap strand, light green, 36mer, [46, 244] start, [27, 244] end
30-65 nm	Core	Oligo180	ACTCAACCGCGGAAACGTCAAGCTGCGCCTGACACA	30-63 nm barrel stap strand, light green, 36mer, [27, 35] start, [46, 35] end
30-65 nm	Core	Oligo181	AGATCAGAGGTAGCAATACTTAGAGTCGCCGCTTCG	30-63 nm barrel stap strand, light green, 36mer, [27, 77] start, [46, 77] end
30-65 nm	Core	Oligo182	TTCCACGCTCTTTAGGAGCAAAGGCGGACCGCGTGG	30-63 nm barrel stap strand, light green, 36mer, [27, 119] start, [46, 119] end
30-65 nm	Core	Oligo183	TAGCTTTGATAATGGAAACACAGGAACCGGCTTGAG	30-63 nm barrel stap strand, light green, 36mer, [27, 161] start, [46, 161] end
30-65 nm	Core	Oligo184	TTTCTTACCAGTAATTCTGTGCGAGCGCATCAGGTC	30-63 nm barrel stap strand, light green, 36mer, [27, 203] start, [46, 203] end
30-65 nm	Core	Oligo185	GGCGTCTTTGGGAAGCGCATGCCCTAGCAAGGTCAC	30-63 nm barrel stap strand, light green, 36mer, [27, 245] start, [46, 245] end
30-65 nm	Core	Oligo186	CTGCAGGGGCTCGGCTAGGCCCTTTGGCATGATTAA	30-63 nm barrel stap strand, light green, 36mer, [50, 34] start, [29, 34] end
30-65 nm	Core	Oligo187	TTATCAGTCGGCTCGTATCACCGGAACCAGAACCAC	30-63 nm barrel stap strand, light green, 36mer, [50, 76] start, [29, 76] end
30-65 nm	Core	Oligo188	CGACAGTCCGGGGCTGCAGTCTGAAGACCTGAAAGC	30-63 nm barrel stap strand, light green, 36mer, [50, 118] start, [29, 118] end
30-65 nm	Core	Oligo189	AACGGCGTATGAGGGCAATTTGCGGGTTTGGATTAT	30-63 nm barrel stap strand, light green, 36mer, [50, 160] start, [29, 160] end
30-65 nm	Core	Oligo190	CCAGGCCACGTTGCAGATCATAGGTAAGAACGCGAG	30-63 nm barrel stap strand, light green, 36mer, [50, 202] start, [29, 202] end
30-65 nm	Core	Oligo191	AGGCGCCCGTTCGATGGTCTTATCACGCCCAATAGC	30-63 nm barrel stap strand, light green, 36mer, [50, 244] start, [29, 244] end
30-65 nm	Core	Oligo192	GAAGGGAAGCCAGTAGCACCTGGGTCGGATAAACGG	30-63 nm barrel stap strand, light green, 36mer, [29, 35] start, [50, 35] end
30-65 nm	Core	Oligo193	CAAAACAGGAGTCTGTCCATAATGAAAGCAGGCGTG	30-63 nm barrel stap strand, light green, 36mer, [29, 77] start, [50, 77] end
30-65 nm	Core	Oligo194	GTGCAGCAAAGGAATTGAGGCAACTCCGCGTCAGGC	30-63 nm barrel stap strand, light green, 36mer, [29, 119] start, [50, 119] end
30-65 nm	Core	Oligo195	ACTTACAAATTAACAATTTCAACTACGGTGGGTTCC	30-63 nm barrel stap strand, light green, 36mer, [29, 161] start, [50, 161] end
30-65 nm	Core	Oligo196	AAGCCAACGGAGAATATAAACTACACGCACCAGCAG	30-63 nm barrel stap strand, light green, 36mer, [29, 203] start, [50, 203] end
30-65 nm	Core	Oligo197	AATAATTTGCCTTTACAGAGTCGTGACCAGTCGAGT	30-63 nm barrel stap strand, light green, 36mer, [29, 245] start, [50, 245] end
30-65 nm	Core	Oligo198	GAAACGGGGGAGTGCCAAAAGTAAGCAATAATAACG	30-63 nm barrel stap strand, light green, 36mer, [54, 34] start, [31, 34] end
30-65 nm	Core	Oligo199	GATTTCCAGGCGAGGGTACCACCACCCTCAGAGCCA	30-63 nm barrel stap strand, light green, 36mer, [54, 76] start, [31, 76] end
30-65 nm	Core	Oligo200	TCGGCGCTGGCTCGACAGATTTACATTCTGGCCAAC	30-63 nm barrel stap strand, light green, 36mer, [54, 118] start, [31, 118] end
30-65 nm	Core	Oligo201	TTCGCTTTCGTCCGAGGCAAACCACATGGCAATTCA	30-63 nm barrel stap strand, light green, 36mer, [54, 160] start, [31, 160] end
30-65 nm	Core	Oligo202	TGTCCCAACCAGGCTCAAACTACCTATGCTGATGCA	30-63 nm barrel stap strand, light green, 36mer, [54, 202] start, [31, 202] end
30-65 nm	Core	Oligo203	GGTTTGGGACAGCCAATTAACGGGTTTTATTTTCAT	30-63 nm barrel stap strand, light green, 36mer, [54, 244] start, [31, 244] end
30-65 nm	Core	Oligo204	GATGACGGACATTTGGGAATGGAAACGCTTCGCGTC	30-63 nm barrel stap strand, light green, 36mer, [31, 35] start, [54, 35] end
30-65 nm	Core	Oligo205	CCTAAAGGGTATAATCAGTGATGTGAACTACGCTCC	30-63 nm barrel stap strand, light green, 36mer, [31, 77] start, [54, 77] end
30-65 nm	Core	Oligo206	AGTCTAAAGCTGGTCAGTTGTGTCGCCTGCTATTGC	30-63 nm barrel stap strand, light green, 36mer, [31, 119] start, [54, 119] end
30-65 nm	Core	Oligo207	TCGAGGCGAAACATCAAGAAAACGCTGTACCCACGT	30-63 nm barrel stap strand, light green, 36mer, [31, 161] start, [54, 161] end
30-65 nm	Core	Oligo208	AATAGGGCTGGCAGAGGCATCCTGATCATCGCGATG	30-63 nm barrel stap strand, light green, 36mer, [31, 203] start, [54, 203] end
30-65 nm	Core	Oligo209	CGAAAATAATGTTTAACGTCATTTGCTCAACGCCGC	30-63 nm barrel stap strand, light green, 36mer, [31, 245] start, [54, 245] end
30-65 nm	Core	Oligo210	CGTGTAGACGGATCCGGTGGTGGGAGCAGACC	30-63 nm barrel short scaf strand, 32mer, [2, 46] start, [2, 87] end
30-65 nm	Core	Oligo211	CGTTCAACGCGAAACCGTGTGCCCCCATTTCG	30-63 nm barrel short scaf strand, 32mer, [2, 88] start, [2, 129] end
30-65 nm	Core	Oligo212	AACGTGCGTTGTGGGTGCGAGTGGTAGTCAGC	30-63 nm barrel short scaf strand, 32mer, [2, 130] start, [2, 171] end
30-65 nm	Core	Oligo213	TGTGTCCTACTTCCAGTGCCGCGCCACCATTC	30-63 nm barrel short scaf strand, 32mer, [2, 172] start, [2, 213] end
30-65 nm	Core	Oligo214	ACATCAGGGGCTTGCGAGGATACGCGGGTCTC	30-63 nm barrel short scaf strand, 32mer, [2, 214] start, [2, 255] end
30-65 nm	Core	Oligo215	CAGTTGGTCGCATGCAGGTGAGGCGCAAACGA	30-63 nm barrel short scaf strand, 32mer, [2, 256] start, [2, 45] end
30-65 nm	Core	Oligo216	CGACAGACTGCTGGCTAGCCGCGGTAGGTTGT	30-63 nm barrel short scaf strand, 32mer, [6, 46] start, [6, 87] end
30-65 nm	Core	Oligo217	AGAACTCAGGTAGCGGCCCAGCCAGCCCACAT	30-63 nm barrel short scaf strand, 32mer, [6, 88] start, [6, 129] end
30-65 nm	Core	Oligo218	GCAGGGGCCGCTTCAGGTGAACCTTCTGGCAT	30-63 nm barrel short scaf strand, 32mer, [6, 130] start, [6, 171] end
30-65 nm	Core	Oligo219	GGCCGCCCAGTCCCAGATATGCTACCCGGAAC	30-63 nm barrel short scaf strand, 32mer, [6, 172] start, [6, 213] end
30-65 nm	Core	Oligo220	TTCTGTGCTGTGCCACCGCCGTGTACCAAGCA	30-63 nm barrel short scaf strand, 32mer, [6, 214] start, [6, 255] end
30-65 nm	Core	Oligo221	GCGATGGAGCCTTTGCTGCGACAGTAACGCTC	30-63 nm barrel short scaf strand, 32mer, [6, 256] start, [6, 45] end
30-65 nm	Core	Oligo222	GACCTCCGAAAGATCCCTCAGCCACCACGCCC	30-63 nm barrel short scaf strand, 32mer, [10, 46] start, [10, 87] end
30-65 nm	Core	Oligo223	CTCGGGTGTTCATCGGCGGCTCAGAGCACTAC	30-63 nm barrel short scaf strand, 32mer, [10, 88] start, [10, 129] end
30-65 nm	Core	Oligo224	GATCCCCGAGCAGGTCGATAACCGCCCACTCC	30-63 nm barrel short scaf strand, 32mer, [10, 130] start, [10, 171] end
30-65 nm	Core	Oligo225	TCGTCCGTTCCCTATGGGCAGCACGGTTCAGG	30-63 nm barrel short scaf strand, 32mer, [10, 172] start, [10, 213] end
30-65 nm	Core	Oligo226	GGCCTAATGGTGACCCGCAACGGTGCTAGCAG	30-63 nm barrel short scaf strand, 32mer, [10, 214] start, [10, 255] end
30-65 nm	Core	Oligo227	GAGAACACGTTAGTAGACCGCTCGCCGAGGCC	30-63 nm barrel short scaf strand, 32mer, [10, 256] start, [10, 45] end
30-65 nm	Core	Oligo228	CCAAGTAGGGAGTGGGGATAGCCGAGTGCGCC	30-63 nm barrel short scaf strand, 32mer, [14, 46] start, [14, 87] end
30-65 nm	Core	Oligo229	TTGAGCAAATCCCAGGTCTCGCGCATCGGCCA	30-63 nm barrel short scaf strand, 32mer, [14, 88] start, [14, 129] end
30-65 nm	Core	Oligo230	TGCGGCTCTCTGTGTCCAAGCTGACAGGCTCC	30-63 nm barrel short scaf strand, 32mer, [14, 130] start, [14, 171] end
30-65 nm	Core	Oligo231	GAACCGAGGATCCCTGAGAGAGGAGCGGGGCC	30-63 nm barrel short scaf strand, 32mer, [14, 172] start, [14, 213] end
30-65 nm	Core	Oligo232	CAGTGTTGTGTGCCAATCCACGGGGGGCGATG	30-63 nm barrel short scaf strand, 32mer, [14, 214] start, [14, 255] end
30-65 nm	Core	Oligo233	AAGCACTCGGTATCCTGAGAGTCAGCCCGCCC	30-63 nm barrel short scaf strand, 32mer, [14, 256] start, [14, 45] end
30-65 nm	Core	Oligo234	CCTGGGATCGGGCAGATGGGGTTCGCGTCTAG	30-63 nm barrel short scaf strand, 32mer, [18, 46] start, [18, 87] end
30-65 nm	Core	Oligo235	GCTCGGTTGATGCGGTGGCGGAGAAACTGAGG	30-63 nm barrel short scaf strand, 32mer, [18, 88] start, [18, 129] end
30-65 nm	Core	Oligo236	TTGTTACCAATCGCCCATGCCACCGCTCGACG	30-63 nm barrel short scaf strand, 32mer, [18, 130] start, [18, 171] end
30-65 nm	Core	Oligo237	GGTCTCTGTGTCACTCCCGAACCCAGGTGCGC	30-63 nm barrel short scaf strand, 32mer, [18, 172] start, [18, 213] end
30-65 nm	Core	Oligo238	GCTGACTTCGATGAGGTCGGGAACTGCACGCC	30-63 nm barrel short scaf strand, 32mer, [18, 214] start, [18, 255] end
30-65 nm	Core	Oligo239	GCCCCAAGATGTGTGTCTCGGTTCACGGCGGA	30-63 nm barrel short scaf strand, 32mer, [18, 256] start, [18, 45] end
30-65 nm	Core	Oligo240	GCCTGCTCGCCCCGTGATTTCTGGGAACGAAG	30-63 nm barrel short scaf strand, 32mer, [22, 46] start, [22, 87] end
30-65 nm	Core	Oligo241	GCAGTGCCAACAAGTGAACGCCACGGTTCGTC	30-63 nm barrel short scaf strand, 32mer, [22, 88] start, [22, 129] end
30-65 nm	Core	Oligo242	GCCCCACATTGGACAACGTACGACCGCAGCAA	30-63 nm barrel short scaf strand, 32mer, [22, 130] start, [22, 171] end
30-65 nm	Core	Oligo243	GTGGGAAACGGGGTCGCAAATTGGGGCACTCC	30-63 nm barrel short scaf strand, 32mer, [22, 172] start, [22, 213] end
30-65 nm	Core	Oligo244	CTCAGATGCGGATACTGAGGCACCGGGCAGGG	30-63 nm barrel short scaf strand, 32mer, [22, 214] start, [22, 255] end
30-65 nm	Core	Oligo245	GCGCTCGGCATTCTGAGAAGACATCGGTCCGG	30-63 nm barrel short scaf strand, 32mer, [22, 256] start, [22, 45] end
30-65 nm	Core	Oligo246	CTAATCATGGTCGGAGCCCTGCGCCCGGTTTC	30-63 nm barrel short scaf strand, 32mer, [26, 46] start, [26, 87] end
30-65 nm	Core	Oligo247	CCAGTACGCCGGGCCCAGTCTCATCGAGAGGT	30-63 nm barrel short scaf strand, 32mer, [26, 88] start, [26, 129] end
30-65 nm	Core	Oligo248	GTCCGGATTCCTATCAGCGGCGCGTAATCCCG	30-63 nm barrel short scaf strand, 32mer, [26, 130] start, [26, 171] end
30-65 nm	Core	Oligo249	CCGCTGTGTGGGTGAGCCGGATCGCATAACTG	30-63 nm barrel short scaf strand, 32mer, [26, 172] start, [26, 213] end
30-65 nm	Core	Oligo250	GCGATCGACATCCGACCTAGCCCCCCAGGTTC	30-63 nm barrel short scaf strand, 32mer, [26, 214] start, [26, 255] end
30-65 nm	Core	Oligo251	GGCATGCGCGATCACAGGCTTTTGACTGCGTC	30-63 nm barrel short scaf strand, 32mer, [26, 256] start, [26, 45] end
30-65 nm	Core	Oligo252	ATGGTGCCTAAGGCCGCGCTGGGAAGGTTAGG	30-63 nm barrel short scaf strand, 32mer, [38, 46] start, [38, 87] end
30-65 nm	Core	Oligo253	CGTCGGCAGCTAACGCCATATTCGGGGTCTGC	30-63 nm barrel short scaf strand, 32mer, [38, 88] start, [38, 129] end
30-65 nm	Core	Oligo254	AGTGACGGGAAATGGCGGTATGGGTTCGCTGC	30-63 nm barrel short scaf strand, 32mer, [38, 130] start, [38, 171] end
30-65 nm	Core	Oligo255	CGGAAGCTGGTGGCATCTATCGTCCGGCGTAC	30-63 nm barrel short scaf strand, 32mer, [38, 172] start, [38, 213] end
30-65 nm	Core	Oligo256	ATATCGGGAAGAGGACGCGCTTGACGGACCCG	30-63 nm barrel short scaf strand, 32mer, [38, 214] start, [38, 255] end
30-65 nm	Core	Oligo257	GACGCGTAACCAGCCAGCCCATACAAGCACCG	30-63 nm barrel short scaf strand, 32mer, [38, 256] start, [38, 45] end
30-65 nm	Core	Oligo258	CGTGGGACGTCATGTACAACAGTGGAGCGGCC	30-63 nm barrel short scaf strand, 32mer, [42, 46] start, [42, 87] end
30-65 nm	Core	Oligo259	CCCCCGAAACGAACCTCAAGGAGAGCCCGGAC	30-63 nm barrel short scaf strand, 32mer, [42, 88] start, [42, 129] end
30-65 nm	Core	Oligo260	ATGACCGTAGGCGCCTCACCGACCAAGGACAC	30-63 nm barrel short scaf strand, 32mer, [42, 130] start, [42, 171] end
30-65 nm	Core	Oligo261	TCCCAGCTATAGGGTCGTCGGGAGGGAGGTGC	30-63 nm barrel short scaf strand, 32mer, [42, 172] start, [42, 213] end
30-65 nm	Core	Oligo262	CGTCAGGTGTGAACTCGCGAAGAAAAGCCCGC	30-63 nm barrel short scaf strand, 32mer, [42, 214] start, [42, 255] end
30-65 nm	Core	Oligo263	TGCCCCGTACGTGACTTCCGGTTTGGTGGGGT	30-63 nm barrel short scaf strand, 32mer, [42, 256] start, [42, 45] end
30-65 nm	Core	Oligo264	GCGCAGCTCAGTTGACCAGTCAGACGAAGCGG	30-63 nm barrel short scaf strand, 32mer, [46, 46] start, [46, 87] end
30-65 nm	Core	Oligo265	CGACTCTAGAGGACGTCGGCACTACCACGCGG	30-63 nm barrel short scaf strand, 32mer, [46, 88] start, [46, 129] end
30-65 nm	Core	Oligo266	TCCGCCTTGATCGGCTCCCATTCCCTCAAGCC	30-63 nm barrel short scaf strand, 32mer, [46, 130] start, [46, 171] end
30-65 nm	Core	Oligo267	GGTTCCTGATGCCGGCAGTGCGACGACCTGAT	30-63 nm barrel short scaf strand, 32mer, [46, 172] start, [46, 213] end
30-65 nm	Core	Oligo268	GCGCTCGCCAAGTGCTCTAGCCCAGTGACCTT	30-63 nm barrel short scaf strand, 32mer, [46, 214] start, [46, 255] end
30-65 nm	Core	Oligo269	GCTAGGGCATCGGAGCGGCCTTGTTGTGTCAG	30-63 nm barrel short scaf strand, 32mer, [46, 256] start, [46, 45] end
30-65 nm	Core	Oligo270	CCGACCCAACGAGCCGACTGATAACACGCCTG	30-63 nm barrel short scaf strand, 32mer, [50, 46] start, [50, 87] end
30-65 nm	Core	Oligo271	CTTTCATTCAGCCCCGGACTGTCGGCCTGACG	30-63 nm barrel short scaf strand, 32mer, [50, 88] start, [50, 129] end
30-65 nm	Core	Oligo272	CGGAGTTGGCCCTCATACGCCGTTGGAACCCA	30-63 nm barrel short scaf strand, 32mer, [50, 130] start, [50, 171] end
30-65 nm	Core	Oligo273	CCGTAGTTCTGCAACGTGGCCTGGCTGCTGGT	30-63 nm barrel short scaf strand, 32mer, [50, 172] start, [50, 213] end
30-65 nm	Core	Oligo274	GCGTGTAGCATCGAACGGGCGCCTACTCGACT	30-63 nm barrel short scaf strand, 32mer, [50, 214] start, [50, 255] end
30-65 nm	Core	Oligo275	GGTCACGAAGCCGAGCCCCTGCAGCCGTTTAT	30-63 nm barrel short scaf strand, 32mer, [50, 256] start, [50, 45] end
30-65 nm	Core	Oligo276	GCGTTTCCCCCTCGCCTGGAAATCGGAGCGTA	30-63 nm barrel short scaf strand, 32mer, [54, 46] start, [54, 87] end
30-65 nm	Core	Oligo277	GTTCACATGTCGAGCCAGCGCCGAGCAATAGC	30-63 nm barrel short scaf strand, 32mer, [54, 88] start, [54, 129] end
30-65 nm	Core	Oligo278	AGGCGACACTCGGACGAAAGCGAAACGTGGGT	30-63 nm barrel short scaf strand, 32mer, [54, 130] start, [54, 171] end
30-65 nm	Core	Oligo279	ACAGCGTTGAGCCTGGTTGGGACACATCGCGA	30-63 nm barrel short scaf strand, 32mer, [54, 172] start, [54, 213] end
30-65 nm	Core	Oligo280	TGATCAGGTTGGCTGTCCCAAACCGCGGCGTT	30-63 nm barrel short scaf strand, 32mer, [54, 214] start, [54, 255] end
30-65 nm	Core	Oligo281	GAGCAAATGGCACTCCCCCGTTTCGACGCGAA	30-63 nm barrel short scaf strand, 32mer, [54, 256] start, [54, 45] end
30-65 nm	Core	Oligo282	TGCTTGGAGTAACCGCACACGTGCTCGCTTCG	30-63 nm barrel short scaf strand, 32mer, [58, 46] start, [58, 87] end
30-65 nm	Core	Oligo283	GGCTTCGGCCGCATGCAGGACCTAAATCACCG	30-63 nm barrel short scaf strand, 32mer, [58, 88] start, [58, 129] end
30-65 nm	Core	Oligo284	GCCCCTGGTCCCGTGGTATGTGGCCTGACTGA	30-63 nm barrel short scaf strand, 32mer, [58, 130] start, [58, 171] end
30-65 nm	Core	Oligo285	GTTGTCGCTTCAATAGCCGGCCGTCCCCACGT	30-63 nm barrel short scaf strand, 32mer, [58, 172] start, [58, 213] end
30-65 nm	Core	Oligo286	CGAGATCCGCTGATCCAAGGGGGCCTGCTCTG	30-63 nm barrel short scaf strand, 32mer, [58, 214] start, [58, 255] end
30-65 nm	Core	Oligo287	ACGCAGGACAGGATCTTAAGCCCGAGCGGAGC	30-63 nm barrel short scaf strand, 32mer, [58, 256] start, [58, 45] end
30-65 nm	Core	Oligo288	CGTCGTGCCAGCTTTTCACCTGCATGCGTGTAAAA	30-63 nm barrel end cap stap strand, purple, 35mer, [1, 21] start, [0, 7] end
30-65 nm	Core	Oligo289	TGGTCTATCAGGGTCTACACGTCGTTTGCGCCTTTTGCATTAA	30-63 nm barrel end cap stap strand, purple, 43mer, [1, 42] start, [0, 28] end
30-65 nm	Core	Oligo290	CCTAGCCCGGAATTTACCACCGGATCCGCGATGGC	30-63 nm barrel end cap stap strand, purple, 35mer, [1, 63] start, [0, 49] end
30-65 nm	Core	Oligo291	TCACTAAAGGAATGTTGAACGGGTCTGCTCCCTTTTAGGTGTA	30-63 nm barrel end cap stap strand, purple, 43mer, [1, 84] start, [0, 70] end
30-65 nm	Core	Oligo292	AAAGTTTCCATTTTTCACACGGTTTCGCTGCGAAT	30-63 nm barrel end cap stap strand, purple, 35mer, [1, 105] start, [0, 91] end
30-65 nm	Core	Oligo293	AAAAGAACCGGATCGCACGTTCGAAATGGGGGTTTAAACGGGT	30-63 nm barrel end cap stap strand, purple, 43mer, [1, 126] start, [0, 112] end
30-65 nm	Core	Oligo294	ACACGAGGCATATTTCTCGCACCCACAAATTCATT	30-63 nm barrel end cap stap strand, purple, 35mer, [1, 147] start, [0, 133] end
30-65 nm	Core	Oligo295	AATCGAGCTTCAAAGGACACAGCTGACTACCATTTGTAAGAGC	30-63 nm barrel end cap stap strand, purple, 43mer, [1, 168] start, [0, 154] end
30-65 nm	Core	Oligo296	CACAATTCTACTTTTCGGCACTGGAAGTAGCGAAC	30-63 nm barrel end cap stap strand, purple, 35mer, [1, 189] start, [0, 175] end
30-65 nm	Core	Oligo297	TATAGCTATTTTTCCTGATGTGAATGGTGGCGTTTAATAGTAG	30-63 nm barrel end cap stap strand, purple, 43mer, [1, 210] start, [0, 196] end
30-65 nm	Core	Oligo298	CTAACAACCCGTTTTATCCTCGCAAGCCGAGAGAT	30-63 nm barrel end cap stap strand, purple, 35mer, [1, 231] start, [0, 217] end
30-65 nm	Core	Oligo299	CCAGTCACGACGTACCAACTGGAGACCCGCGTTTTCGGATTCT	30-63 nm barrel end cap stap strand, purple, 43mer, [1, 252] start, [0, 238] end
30-65 nm	Core	Oligo300	AATCCATCCTGCGTCAGAGCAGGCCTTTGAGATTATTTATCCC	30-63 nm barrel end cap stap strand, magenta, 43mer, [33, 7] start, [60, 252] end
30-65 nm	Core	Oligo301	ACCAGTTTGCTTAAGATCCTGAACCGAACAAAGTT	30-63 nm barrel end cap stap strand, magenta, 35mer, [33, 28] start, [60, 21] end
30-65 nm	Core	Oligo302	TTATCATCCAAGCAGCTCCGCTCGGTTTAAGATTAAAGGTGAA	30-63 nm barrel end cap stap strand, magenta, 43mer, [33, 49] start, [60, 42] end
30-65 nm	Core	Oligo303	GCCGCTTTCGTGTGCGGTTACCCGCCTCCCTCAGA	30-63 nm barrel end cap stap strand, magenta, 35mer, [33, 70] start, [60, 63] end
30-65 nm	Core	Oligo304	GCCAGACCGAAGCCCGAAGCGAGCATTTCACCAGGAACGGTAC	30-63 nm barrel end cap stap strand, magenta, 43mer, [33, 91] start, [60, 84] end
30-65 nm	Core	Oligo305	CACGATTTGTCCTGCATGCGGATATTCACCAGTCA	30-63 nm barrel end cap stap strand, magenta, 35mer, [33, 112] start, [60, 105] end
30-65 nm	Core	Oligo306	AATATCCCAGGGGCCGGTGATTTAGTTTCCATGCTGAACCTCA	30-63 nm barrel end cap stap strand, magenta, 43mer, [33, 133] start, [60, 126] end
30-65 nm	Core	Oligo307	ATCATTTTACATACCACGGGAAAAGCGGAATTATC	30-63 nm barrel end cap stap strand, magenta, 35mer, [33, 154] start, [60, 147] end
30-65 nm	Core	Oligo308	GAGCAAGCGACAACTCAGTCAGGCCTTTATTTTTCAATTACCT	30-63 nm barrel end cap stap strand, magenta, 43mer, [33, 175] start, [60, 168] end
30-65 nm	Core	Oligo309	TTGGGTTTGCCGGCTATTGAAAACTCCGGCTTAGG	30-63 nm barrel end cap stap strand, magenta, 35mer, [33, 196] start, [60, 189] end
30-65 nm	Core	Oligo310	TAACAAGGATCTCGACGTGGGGACGTTTTTAAATCGCCATATT	30-63 nm barrel end cap stap strand, magenta, 43mer, [33, 217] start, [60, 210] end
30-65 nm	Core	Oligo311	TCATCTTTCCCTTGGATCAGCCGCAAGTACCGCAC	30-63 nm barrel end cap stap strand, magenta, 35mer, [33, 238] start, [60, 231] end
30-65 nm	Coax_intramolecular	Oligo312	CCGTCACAATCATTTATCTAGGGGGCTGAGTTAAGCGAGCCCCCCATGTG	30-63 nm barrel intramolecular stap strand, blue, 50mer, [21, 21] start, [32, 7] end
30-65 nm	Coax_intramolecular	Oligo313	TTGCGCGTTTTCAGAGAAGAAACAGGGGCACCTTTATAGAAAACTTTCTCAGGGAGCG	30-63 nm barrel intramolecular stap strand, blue, 58mer, [21, 42] start, [32, 28] end
30-65 nm	Coax_intramolecular	Oligo314	TTACAGGGCGCGTTTATGTGGACCGGACTCGGCATGGTCTGCCTCTAGCG	30-63 nm barrel intramolecular stap strand, blue, 50mer, [21, 63] start, [32, 49] end
30-65 nm	Coax_intramolecular	Oligo315	TTACAATATTACCGCCCAAGACGTGCGCAAGCTTTTACTATGGGCAGTGTTCAAGTAG	30-63 nm barrel intramolecular stap strand, blue, 58mer, [21, 84] start, [32, 70] end
30-65 nm	Coax_intramolecular	Oligo316	ATACCAGCAGAATTTAAACCTGCCTGACGCCAGCCGCCACTGCCTGGAAG	30-63 nm barrel intramolecular stap strand, blue, 50mer, [21, 105] start, [32, 91] end
30-65 nm	Coax_intramolecular	Oligo317	AGATTCGACAACTGAGTCTCGCCCCCGTGAGTTTTGATAAAACTCCTGACTCCGCGCG	30-63 nm barrel intramolecular stap strand, blue, 58mer, [21, 126] start, [32, 112] end
30-65 nm	Coax_intramolecular	Oligo318	AAGAATATACAGTTTTGGGCCTGAACTCCGTATTATGTTCCCTGCTACCC	30-63 nm barrel intramolecular stap strand, blue, 50mer, [21, 147] start, [32, 133] end
30-65 nm	Coax_intramolecular	Oligo319	CCAATCCTTGAAACATATGTTGCATCTGCACGTTTTAACAGTACGGCGGCGGTCCTTG	30-63 nm barrel intramolecular stap strand, blue, 58mer, [21, 168] start, [32, 154] end
30-65 nm	Coax_intramolecular	Oligo320	GAACACCGGAATTTTTGCGAAACGGGGCACATAGCAGAAGGTGTTTCAAT	30-63 nm barrel intramolecular stap strand, blue, 50mer, [21, 189] start, [32, 175] end
30-65 nm	Coax_intramolecular	Oligo321	CTAACAAGAAAAACGCTCTCGGCAACAACGGGTTTCATAATTAACGGCCCGCCTGCGG	30-63 nm barrel intramolecular stap strand, blue, 58mer, [21, 210] start, [32, 196] end
30-65 nm	Coax_intramolecular	Oligo322	CCTAGTTGCTATTTTTCGATACGTGAGGTAATATCGCGAGCTCCAAAGAG	30-63 nm barrel intramolecular stap strand, blue, 50mer, [21, 231] start, [32, 217] end
30-65 nm	Coax_intramolecular	Oligo323	CACACAAGAATTGGATTCCGCGCCAGGCTTAGTTTTTTGCACCTCGTAGGGAGGACGA	30-63 nm barrel intramolecular stap strand, blue, 58mer, [21, 252] start, [32, 238] end
30-65 nm	Coax_intramolecular	Oligo324	AGGAAGCGAGCACTCAGGGGGGTTATTTAAAAGTATCGGCCTCGTCGGCT	30-63 nm barrel intramolecular stap strand, red, 50mer, [15, 7] start, [32, 252] end
30-65 nm	Coax_intramolecular	Oligo325	ATCCCTTTGCTGGCAGGTTTCATACCCGTATAAGGACCGTGTC	30-63 nm barrel intramolecular stap strand, red, 43mer, [15, 28] start, [32, 21] end
30-65 nm	Coax_intramolecular	Oligo326	GAGAGTTGTACGACCTGGACGTAGGTTTCGGGCCTGGCCCTGACAGTGAC	30-63 nm barrel intramolecular stap strand, red, 50mer, [15, 49] start, [32, 42] end
30-65 nm	Coax_intramolecular	Oligo327	AAGCCTTTGTCGGCTCCGGGGTGGCTTGACGGGGAGGAGGGCC	30-63 nm barrel intramolecular stap strand, red, 43mer, [15, 70] start, [32, 63] end
30-65 nm	Coax_intramolecular	Oligo328	ATGTACTTGCGCGGTCGGGAAGCTATTTGGCCAATAGGAACCCCAGGCTG	30-63 nm barrel intramolecular stap strand, red, 50mer, [15, 91] start, [32, 84] end
30-65 nm	Coax_intramolecular	Oligo329	GATACTTTATCAACACGGCCACGCTTAAACAGCTTAGTGCCCT	30-63 nm barrel intramolecular stap strand, red, 43mer, [15, 112] start, [32, 105] end
30-65 nm	Coax_intramolecular	Oligo330	CAACGGCCCCGATTGTGTGCGTTAGTTTCGACGAAACAAAGTAGTTAAGT	30-63 nm barrel intramolecular stap strand, red, 50mer, [15, 133] start, [32, 126] end
30-65 nm	Coax_intramolecular	Oligo331	TTTAATTTGCGCGTTGTTGGTAGTTTAATTTCAACGGCAGGTC	30-63 nm barrel intramolecular stap strand, red, 43mer, [15, 154] start, [32, 147] end
30-65 nm	Coax_intramolecular	Oligo332	GCGTCCAGAGTGGTGAGTCAGGATCTTTTCATTAGACTGGATAACATGGG	30-63 nm barrel intramolecular stap strand, red, 50mer, [15, 175] start, [32, 168] end
30-65 nm	Coax_intramolecular	Oligo333	ATAATTTTCCGGCGTGGCCCAAATAATTGCTGAATAGAAAGTC	30-63 nm barrel intramolecular stap strand, red, 43mer, [15, 196] start, [32, 189] end
30-65 nm	Coax_intramolecular	Oligo334	TAATACCGTACCTAGGTTGGTAGAATTTGCTATTATGACCCTGAGACGCC	30-63 nm barrel intramolecular stap strand, red, 50mer, [15, 217] start, [32, 210] end
30-65 nm	Coax_intramolecular	Oligo335	ATCAGTTTGGGATTGCGCCGTTTCCCCGGTTGATAGACAGGAG	30-63 nm barrel intramolecular stap strand, red, 43mer, [15, 238] start, [32, 231] end
30-65 nm	Coax_intramolecular	Oligo336	AGGTCGTACACCCCGGAGCCGACTAGCTTCCCTTCAGTCTCA	30-63 nm barrel intramolecular short scaf strand, [30, 44] start, [30, 85] end, Set 2a: 8mer brace, 2T spacer, 42-mer.
30-65 nm	Coax_intramolecular	Oligo337	GACCGCGCAATGGCCGTGTTGATCTAACGCACTTGTGTGTAA	30-63 nm barrel intramolecular short scaf strand, [30, 86] start, [30, 127] end, Set 2a: 8mer brace, 2T spacer, 42-mer.
30-65 nm	Coax_intramolecular	Oligo338	ACAATCGGGGACCAACAACGCGCGATCCTGACTTAGGCCTCA	30-63 nm barrel intramolecular short scaf strand, [30, 128] start, [30, 169] end, Set 2a: 8mer brace, 2T spacer, 42-mer.
30-65 nm	Coax_intramolecular	Oligo339	TCACCACTCTTGGGCCACGCCGGTTCTACCAATTGGGAATCA	30-63 nm barrel intramolecular short scaf strand, [30, 170] start, [30, 211] end, Set 2a: 8mer brace, 2T spacer, 42-mer.
30-65 nm	Coax_intramolecular	Oligo340	CCTAGGTACGACGGCGCAATCCCTAACCCCCCTTTTGACAGA	30-63 nm barrel intramolecular short scaf strand, [30, 212] start, [30, 253] end, Set 2a: 8mer brace, 2T spacer, 42-mer.
30-65 nm	Coax_intramolecular	Oligo341	TGAGTGCTCGGAAACCTGCCAGCCCTACGTCCTTATTCGCAA	30-63 nm barrel intramolecular short scaf strand, [30, 254] start, [30, 295] end, Set 2a: 8mer brace, 2T spacer, 42-mer.
30-65 nm	Coax_intramolecular	Oligo342	GTTTCTTCTCGTCCGGTCCACATGCTTGCGCATTTGAGACTG	30-63 nm barrel intramolecular short scaf strand, [34, 44] start, [34, 85] end, Set 2a: 8mer brace, 2T spacer, 42-mer.
30-65 nm	Coax_intramolecular	Oligo343	CGTCTTGGGCGTCAGGCAGGTTTACTCACGGGTTTTACACAC	30-63 nm barrel intramolecular short scaf strand, [34, 86] start, [34, 127] end, Set 2a: 8mer brace, 2T spacer, 42-mer.
30-65 nm	Coax_intramolecular	Oligo344	GGCGAGACTCGAGTTCAGGCCCACGTGCAGATTTTGAGGCCT	30-63 nm barrel intramolecular short scaf strand, [34, 128] start, [34, 169] end, Set 2a: 8mer brace, 2T spacer, 42-mer.
30-65 nm	Coax_intramolecular	Oligo345	GCAACATATGGCCCCGTTTCGCACCCGTTGTTTTTGATTCCC	30-63 nm barrel intramolecular short scaf strand, [34, 170] start, [34, 211] end, Set 2a: 8mer brace, 2T spacer, 42-mer.
30-65 nm	Coax_intramolecular	Oligo346	GCCGAGAGCGCCTCACGTATCGACTAAGCCTGTTTCTGTCAA	30-63 nm barrel intramolecular short scaf strand, [34, 212] start, [34, 253] end, Set 2a: 8mer brace, 2T spacer, 42-mer.
30-65 nm	Coax_intramolecular	Oligo347	GCGCGGAATCCAGCCCCCTAGATGGTGCCCCTTTTTGCGAAT	30-63 nm barrel intramolecular short scaf strand, [34, 254] start, [34, 295] end, Set 2a: 8mer brace, 2T spacer, 42-mer.
30-65 nm	Coax_intramolecular	Oligo348	GGGCTCGGACACGGTCGCTCCCTGAGAAAGGTCACTGCGCTAGAG	30-63 nm barrel intramolecular short scaf strand, 45mer, [32, 14] start, [32, 55] end
30-65 nm	Coax_intramolecular	Oligo349	GCAGACCGGCCCTCCCTACTTGAACACTGCCAGCCTGCTTCCAGG	30-63 nm barrel intramolecular short scaf strand, 45mer, [32, 56] start, [32, 97] end
30-65 nm	Coax_intramolecular	Oligo350	CAGTGGCAGGGCACTCGCGCGGAGTCAGGAACTTAACGGGTAGCA	30-63 nm barrel intramolecular short scaf strand, 45mer, [32, 98] start, [32, 139] end
30-65 nm	Coax_intramolecular	Oligo351	GGGAACAGACCTGCCCAAGGACCGCCGCCGCCCATGTATTGAAAC	30-63 nm barrel intramolecular short scaf strand, 45mer, [32, 140] start, [32, 181] end
30-65 nm	Coax_intramolecular	Oligo352	ACCTTCTGACTTTCTCCGCAGGCGGGCCGTGGCGTCTCTCTTTGG	30-63 nm barrel intramolecular short scaf strand, 45mer, [32, 182] start, [32, 223] end
30-65 nm	Coax_intramolecular	Oligo353	AGCTCGCCTCCTGTCTCGTCCTCCCTACGAAGCCGACCACATGGG	30-63 nm barrel intramolecular short scaf strand, 45mer, [32, 224] start, [32, 13] end
30-65 nm	Coax_intermolecular_set0	Oligo354	CGTCGTGCCAGCTTTTCACCTGCATGCGTGTAAAAGTTTTCTGGCCAGGT	30-63 nm barrel coax set0 stap strand, purple, 50mer, [1, 21] start, [0, 7] end
30-65 nm	Coax_intermolecular_set0	Oligo355	TGGTCTATCAGGGTCTACACGTCGTTTGCGCCTTTTGCATTAAACCGGAGTGGACTGG	30-63 nm barrel coax set0 stap strand, purple, 58mer, [1, 42] start, [0, 28] end
30-65 nm	Coax_intermolecular_set0	Oligo356	CCTAGCCCGGAATTTACCACCGGATCCGCGATGGCTGGGCCCCACAGGCG	30-63 nm barrel coax set0 stap strand, purple, 50mer, [1, 63] start, [0, 49] end
30-65 nm	Coax_intermolecular_set0	Oligo357	TCACTAAAGGAATGTTGAACGGGTCTGCTCCCTTTTAGGTGTAACGAAAGGGCGCGCA	30-63 nm barrel coax set0 stap strand, purple, 58mer, [1, 84] start, [0, 70] end
30-65 nm	Coax_intermolecular_set0	Oligo358	AAAGTTTCCATTTTTCACACGGTTTCGCTGCGAATGACCGTGATCTCGAC	30-63 nm barrel coax set0 stap strand, purple, 50mer, [1, 105] start, [0, 91] end
30-65 nm	Coax_intermolecular_set0	Oligo359	AAAAGAACCGGATCGCACGTTCGAAATGGGGGTTTAAACGGGTGAGTATGTTCCCTGA	30-63 nm barrel coax set0 stap strand, purple, 58mer, [1, 126] start, [0, 112] end
30-65 nm	Coax_intermolecular_set0	Oligo360	ACACGAGGCATATTTCTCGCACCCACAAATTCATTTCTCGGGCGAGCGCT	30-63 nm barrel coax set0 stap strand, purple, 50mer, [1, 147] start, [0, 133] end
30-65 nm	Coax_intermolecular_set0	Oligo361	AATCGAGCTTCAAAGGACACAGCTGACTACCATTTGTAAGAGCCTTCACTGGATTCGT	30-63 nm barrel coax set0 stap strand, purple, 58mer, [1, 168] start, [0, 154] end
30-65 nm	Coax_intermolecular_set0	Oligo362	CACAATTCTACTTTTCGGCACTGGAAGTAGCGAACGCTGCTACCCTGCGC	30-63 nm barrel coax set0 stap strand, purple, 50mer, [1, 189] start, [0, 175] end
30-65 nm	Coax_intermolecular_set0	Oligo363	TATAGCTATTTTTCCTGATGTGAATGGTGGCGTTTAATAGTAGTCTCCGGGCACTCTC	30-63 nm barrel coax set0 stap strand, purple, 58mer, [1, 210] start, [0, 196] end
30-65 nm	Coax_intermolecular_set0	Oligo364	CTAACAACCCGTTTTATCCTCGCAAGCCGAGAGATCGAAGGGCGCTGCGG	30-63 nm barrel coax set0 stap strand, purple, 50mer, [1, 231] start, [0, 217] end
30-65 nm	Coax_intermolecular_set0	Oligo365	CCAGTCACGACGTACCAACTGGAGACCCGCGTTTTCGGATTCTACAGGTGGGTGTGAC	30-63 nm barrel coax set0 stap strand, purple, 58mer, [1, 252] start, [0, 238] end
30-65 nm	Coax_intermolecular_set0	Oligo366	AATCCATCCTGCGTCAGAGCAGGCCTTTGAGATTATTTATCCCACTGCCG	30-63 nm barrel coax set0 stap strand, magenta, 50mer, [33, 7] start, [60, 252] end
30-65 nm	Coax_intermolecular_set0	Oligo367	ACCAGTTTGCTTAAGATCCTGAACCGAACAAAGTTCGGCGCGC	30-63 nm barrel coax set0 stap strand, magenta, 43mer, [33, 28] start, [60, 21] end
30-65 nm	Coax_intermolecular_set0	Oligo368	TTATCATCCAAGCAGCTCCGCTCGGTTTAAGATTAAAGGTGAATGTATAT	30-63 nm barrel coax set0 stap strand, magenta, 50mer, [33, 49] start, [60, 42] end
30-65 nm	Coax_intermolecular_set0	Oligo369	GCCGCTTTCGTGTGCGGTTACCCGCCTCCCTCAGAGCTTACCA	30-63 nm barrel coax set0 stap strand, magenta, 43mer, [33, 70] start, [60, 63] end
30-65 nm	Coax_intermolecular_set0	Oligo370	GCCAGACCGAAGCCCGAAGCGAGCATTTCACCAGGAACGGTACTACACCC	30-63 nm barrel coax set0 stap strand, magenta, 50mer, [33, 91] start, [60, 84] end
30-65 nm	Coax_intermolecular_set0	Oligo371	CACGATTTGTCCTGCATGCGGATATTCACCAGTCAGTCCCGTG	30-63 nm barrel coax set0 stap strand, magenta, 43mer, [33, 112] start, [60, 105] end
30-65 nm	Coax_intermolecular_set0	Oligo372	AATATCCCAGGGGCCGGTGATTTAGTTTCCATGCTGAACCTCAAGCCGGT	30-63 nm barrel coax set0 stap strand, magenta, 50mer, [33, 133] start, [60, 126] end
30-65 nm	Coax_intermolecular_set0	Oligo373	ATCATTTTACATACCACGGGAAAAGCGGAATTATCAGCCTGCC	30-63 nm barrel coax set0 stap strand, magenta, 43mer, [33, 154] start, [60, 147] end
30-65 nm	Coax_intermolecular_set0	Oligo374	GAGCAAGCGACAACTCAGTCAGGCCTTTATTTTTCAATTACCTCTCAGCT	30-63 nm barrel coax set0 stap strand, magenta, 50mer, [33, 175] start, [60, 168] end
30-65 nm	Coax_intermolecular_set0	Oligo375	TTGGGTTTGCCGGCTATTGAAAACTCCGGCTTAGGAACACATG	30-63 nm barrel coax set0 stap strand, magenta, 43mer, [33, 196] start, [60, 189] end
30-65 nm	Coax_intermolecular_set0	Oligo376	TAACAAGGATCTCGACGTGGGGACGTTTTTAAATCGCCATATTGTTGTGA	30-63 nm barrel coax set0 stap strand, magenta, 50mer, [33, 217] start, [60, 210] end
30-65 nm	Coax_intermolecular_set0	Oligo377	TCATCTTTCCCTTGGATCAGCCGCAAGTACCGCACAGTCTCTG	30-63 nm barrel coax set0 stap strand, magenta, 43mer, [33, 238] start, [60, 231] end
30-65 nm	Coax_intermolecular_set0	Oligo378	AGAAAACGCGCGCCGCCAGTCCACTCCGGTATATACACGCCTGTG	30-63 nm barrel coax set0 short scaf strand, 45mer, [0, 14] start, [0, 55] end
30-65 nm	Coax_intermolecular_set0	Oligo379	GGGCCCATGGTAAGCTGCGCGCCCTTTCGTGGGTGTAGTCGAGAT	30-63 nm barrel coax set0 short scaf strand, 45mer, [0, 56] start, [0, 97] end
30-65 nm	Coax_intermolecular_set0	Oligo380	CACGGTCCACGGGACTCAGGGAACATACTCACCGGCTAGCGCTCG	30-63 nm barrel coax set0 short scaf strand, 45mer, [0, 98] start, [0, 139] end
30-65 nm	Coax_intermolecular_set0	Oligo381	CCCGAGAGGCAGGCTACGAATCCAGTGAAGAGCTGAGGCGCAGGG	30-63 nm barrel coax set0 short scaf strand, 45mer, [0, 140] start, [0, 181] end
30-65 nm	Coax_intermolecular_set0	Oligo382	TAGCAGCCATGTGTTGAGAGTGCCCGGAGATCACAACCCGCAGCG	30-63 nm barrel coax set0 short scaf strand, 45mer, [0, 182] start, [0, 223] end
30-65 nm	Coax_intermolecular_set0	Oligo383	CCCTTCGCAGAGACTGTCACACCCACCTGTCGGCAGTACCTGGCC	30-63 nm barrel coax set0 short scaf strand, 45mer, [0, 224] start, [0, 13] end
30-65 nm	Coax_intermolecular_set0	Oligo384	GACGTGTAGACGGATCCGGTGGTGGGAGCAGATTACTTTTGC	30-63 nm barrel coax short scaf strand + brace set 0, 42mer, [2, 44] start, [2, 85] end.
30-65 nm	Coax_intermolecular_set0	Oligo385	CCCGTTCAACGCGAAACCGTGTGCCCCCATTTTTCTCCGTTG	30-63 nm barrel coax short scaf strand + brace set 0, 42mer, [2, 86] start, [2, 127] end.
30-65 nm	Coax_intermolecular_set0	Oligo386	CGAACGTGCGTTGTGGGTGCGAGTGGTAGTCATTATTGTCTT	30-63 nm barrel coax short scaf strand + brace set 0, 42mer, [2, 128] start, [2, 169] end.
30-65 nm	Coax_intermolecular_set0	Oligo387	GCTGTGTCCTACTTCCAGTGCCGCGCCACCATTTGACCTCCT	30-63 nm barrel coax short scaf strand + brace set 0, 42mer, [2, 170] start, [2, 211] end.
30-65 nm	Coax_intermolecular_set0	Oligo388	TCACATCAGGGGCTTGCGAGGATACGCGGGTCTTTCCGTTCA	30-63 nm barrel coax short scaf strand + brace set 0, 42mer, [2, 212] start, [2, 253] end.
30-65 nm	Coax_intermolecular_set0	Oligo389	TCCAGTTGGTCGCATGCAGGTGAGGCGCAAACTTACTTACGG	30-63 nm barrel coax short scaf strand + brace set 0, 42mer, [2, 254] start, [2, 295] end.
30-65 nm	Coax_intermolecular_set0	Oligo390	GCTGCTTGGAGTAACCGCACACGTGCTCGCTTTTGCAAAAGT	30-63 nm barrel coax short scaf strand + brace set 0, 42mer, [58, 44] start, [58, 85] end.
30-65 nm	Coax_intermolecular_set0	Oligo391	CGGGCTTCGGCCGCATGCAGGACCTAAATCACTTCAACGGAG	30-63 nm barrel coax short scaf strand + brace set 0, 42mer, [58, 86] start, [58, 127] end.
30-65 nm	Coax_intermolecular_set0	Oligo392	CGGCCCCTGGTCCCGTGGTATGTGGCCTGACTTTAAGACAAT	30-63 nm barrel coax short scaf strand + brace set 0, 42mer, [58, 128] start, [58, 169] end.
30-65 nm	Coax_intermolecular_set0	Oligo393	GAGTTGTCGCTTCAATAGCCGGCCGTCCCCACTTAGGAGGTC	30-63 nm barrel coax short scaf strand + brace set 0, 42mer, [58, 170] start, [58, 211] end.
30-65 nm	Coax_intermolecular_set0	Oligo394	GTCGAGATCCGCTGATCCAAGGGGGCCTGCTCTTTGAACGGA	30-63 nm barrel coax short scaf strand + brace set 0, 42mer, [58, 212] start, [58, 253] end.
30-65 nm	Coax_intermolecular_set0	Oligo395	TGACGCAGGACAGGATCTTAAGCCCGAGCGGATTCCGTAAGT	30-63 nm barrel coax short scaf strand + brace set 0, 42mer, [58, 254] start, [58, 295] end.
30-65 nm	Coax_intermolecular_set1	Oligo396	CGTCGTGCCAGCTTTTCACCTGCATGCGTGTAAAACAAGAAGTAGGCAGG	30-63 nm barrel coax set1 stap strand, purple, 50mer, [1, 21] start, [0, 7] end
30-65 nm	Coax_intermolecular_set1	Oligo397	TGGTCTATCAGGGTCTACACGTCGTTTGCGCCTTTTGCATTAACTCTGCTCGGCCGCC	30-63 nm barrel coax set1 stap strand, purple, 58mer, [1, 42] start, [0, 28] end
30-65 nm	Coax_intermolecular_set1	Oligo398	CCTAGCCCGGAATTTACCACCGGATCCGCGATGGCCGGCCGTGAGCGCCT	30-63 nm barrel coax set1 stap strand, purple, 50mer, [1, 63] start, [0, 49] end
30-65 nm	Coax_intermolecular_set1	Oligo399	TCACTAAAGGAATGTTGAACGGGTCTGCTCCCTTTTAGGTGTATGCCAGAAAACCACG	30-63 nm barrel coax set1 stap strand, purple, 58mer, [1, 84] start, [0, 70] end
30-65 nm	Coax_intermolecular_set1	Oligo400	AAAGTTTCCATTTTTCACACGGTTTCGCTGCGAATTTGTACTACACCCTC	30-63 nm barrel coax set1 stap strand, purple, 50mer, [1, 105] start, [0, 91] end
30-65 nm	Coax_intermolecular_set1	Oligo401	AAAAGAACCGGATCGCACGTTCGAAATGGGGGTTTAAACGGGTGAATCGGGACTGACC	30-63 nm barrel coax set1 stap strand, purple, 58mer, [1, 126] start, [0, 112] end
30-65 nm	Coax_intermolecular_set1	Oligo402	ACACGAGGCATATTTCTCGCACCCACAAATTCATTACGTGGACGATAGGC	30-63 nm barrel coax set1 stap strand, purple, 50mer, [1, 147] start, [0, 133] end
30-65 nm	Coax_intermolecular_set1	Oligo403	AATCGAGCTTCAAAGGACACAGCTGACTACCATTTGTAAGAGCACCTTTTGCGGAGGC	30-63 nm barrel coax set1 stap strand, purple, 58mer, [1, 168] start, [0, 154] end
30-65 nm	Coax_intermolecular_set1	Oligo404	CACAATTCTACTTTTCGGCACTGGAAGTAGCGAACTGGTGCGTTGCGTGC	30-63 nm barrel coax set1 stap strand, purple, 50mer, [1, 189] start, [0, 175] end
30-65 nm	Coax_intermolecular_set1	Oligo405	TATAGCTATTTTTCCTGATGTGAATGGTGGCGTTTAATAGTAGCGAGAGTGACAGGCG	30-63 nm barrel coax set1 stap strand, purple, 58mer, [1, 210] start, [0, 196] end
30-65 nm	Coax_intermolecular_set1	Oligo406	CTAACAACCCGTTTTATCCTCGCAAGCCGAGAGATGCTCTCTCAGAAACC	30-63 nm barrel coax set1 stap strand, purple, 50mer, [1, 231] start, [0, 217] end
30-65 nm	Coax_intermolecular_set1	Oligo407	CCAGTCACGACGTACCAACTGGAGACCCGCGTTTTCGGATTCTCCTAGGATCCCGACT	30-63 nm barrel coax set1 stap strand, purple, 58mer, [1, 252] start, [0, 238] end
30-65 nm	Coax_intermolecular_set1	Oligo408	AATCCATCCTGCGTCAGAGCAGGCCTTTGAGATTATTTATCCCCGCGCGT	30-63 nm barrel coax set1 stap strand, magenta, 50mer, [33, 7] start, [60, 252] end
30-65 nm	Coax_intermolecular_set1	Oligo409	ACCAGTTTGCTTAAGATCCTGAACCGAACAAAGTTCAACACCT	30-63 nm barrel coax set1 stap strand, magenta, 43mer, [33, 28] start, [60, 21] end
30-65 nm	Coax_intermolecular_set1	Oligo410	TTATCATCCAAGCAGCTCCGCTCGGTTTAAGATTAAAGGTGAAGCTTACA	30-63 nm barrel coax set1 stap strand, magenta, 50mer, [33, 49] start, [60, 42] end
30-65 nm	Coax_intermolecular_set1	Oligo411	GCCGCTTTCGTGTGCGGTTACCCGCCTCCCTCAGATCGTATCG	30-63 nm barrel coax set1 stap strand, magenta, 43mer, [33, 70] start, [60, 63] end
30-65 nm	Coax_intermolecular_set1	Oligo412	GCCAGACCGAAGCCCGAAGCGAGCATTTCACCAGGAACGGTACGCTCCTT	30-63 nm barrel coax set1 stap strand, magenta, 50mer, [33, 91] start, [60, 84] end
30-65 nm	Coax_intermolecular_set1	Oligo413	CACGATTTGTCCTGCATGCGGATATTCACCAGTCAGGCGCAGG	30-63 nm barrel coax set1 stap strand, magenta, 43mer, [33, 112] start, [60, 105] end
30-65 nm	Coax_intermolecular_set1	Oligo414	AATATCCCAGGGGCCGGTGATTTAGTTTCCATGCTGAACCTCACTCTGGC	30-63 nm barrel coax set1 stap strand, magenta, 50mer, [33, 133] start, [60, 126] end
30-65 nm	Coax_intermolecular_set1	Oligo415	ATCATTTTACATACCACGGGAAAAGCGGAATTATCAACGACGT	30-63 nm barrel coax set1 stap strand, magenta, 43mer, [33, 154] start, [60, 147] end
30-65 nm	Coax_intermolecular_set1	Oligo416	GAGCAAGCGACAACTCAGTCAGGCCTTTATTTTTCAATTACCTGTGTGAG	30-63 nm barrel coax set1 stap strand, magenta, 50mer, [33, 175] start, [60, 168] end
30-65 nm	Coax_intermolecular_set1	Oligo417	TTGGGTTTGCCGGCTATTGAAAACTCCGGCTTAGGCGGGCTGG	30-63 nm barrel coax set1 stap strand, magenta, 43mer, [33, 196] start, [60, 189] end
30-65 nm	Coax_intermolecular_set1	Oligo418	TAACAAGGATCTCGACGTGGGGACGTTTTTAAATCGCCATATTTAGGTAA	30-63 nm barrel coax set1 stap strand, magenta, 50mer, [33, 217] start, [60, 210] end
30-65 nm	Coax_intermolecular_set1	Oligo419	TCATCTTTCCCTTGGATCAGCCGCAAGTACCGCACAGTTCGCA	30-63 nm barrel coax set1 stap strand, magenta, 43mer, [33, 238] start, [60, 231] end
30-65 nm	Coax_intermolecular_set1	Oligo420	CTTCTTGAGGTGTTGGGCGGCCGAGCAGAGTGTAAGCAGGCGCTC	30-63 nm barrel coax set1 short scaf strand, 45mer, [0, 14] start, [0, 55] end
30-65 nm	Coax_intermolecular_set1	Oligo421	ACGGCCGCGATACGACGTGGTTTTCTGGCAAAGGAGCGAGGGTGT	30-63 nm barrel coax set1 short scaf strand, 45mer, [0, 56] start, [0, 97] end
30-65 nm	Coax_intermolecular_set1	Oligo422	AGTACAACCTGCGCCGGTCAGTCCCGATTCGCCAGAGGCCTATCG	30-63 nm barrel coax set1 short scaf strand, 45mer, [0, 98] start, [0, 139] end
30-65 nm	Coax_intermolecular_set1	Oligo423	TCCACGTACGTCGTTGCCTCCGCAAAAGGTCTCACACGCACGCAA	30-63 nm barrel coax set1 short scaf strand, 45mer, [0, 140] start, [0, 181] end
30-65 nm	Coax_intermolecular_set1	Oligo424	CGCACCACCAGCCCGCGCCTGTCACTCTCGTTACCTAGGTTTCTG	30-63 nm barrel coax set1 short scaf strand, 45mer, [0, 182] start, [0, 223] end
30-65 nm	Coax_intermolecular_set1	Oligo425	AGAGAGCTGCGAACTAGTCGGGATCCTAGGACGCGCGCCTGCCTA	30-63 nm barrel coax set1 short scaf strand, 45mer, [0, 224] start, [0, 13] end
30-65 nm	Coax_intermolecular_set1	Oligo426	GACGTGTAGACGGATCCGGTGGTGGGAGCAGATTCGTTCATG	30-63 nm barrel coax short scaf strand + brace set 1, 42mer, [2, 44] start, [2, 85] end.
30-65 nm	Coax_intermolecular_set1	Oligo427	CCCGTTCAACGCGAAACCGTGTGCCCCCATTTTTAGCAAATG	30-63 nm barrel coax short scaf strand + brace set 1, 42mer, [2, 86] start, [2, 127] end.
30-65 nm	Coax_intermolecular_set1	Oligo428	CGAACGTGCGTTGTGGGTGCGAGTGGTAGTCATTTGTAAATG	30-63 nm barrel coax short scaf strand + brace set 1, 42mer, [2, 128] start, [2, 169] end.
30-65 nm	Coax_intermolecular_set1	Oligo429	GCTGTGTCCTACTTCCAGTGCCGCGCCACCATTTGTACCTGG	30-63 nm barrel coax short scaf strand + brace set 1, 42mer, [2, 170] start, [2, 211] end.
30-65 nm	Coax_intermolecular_set1	Oligo430	TCACATCAGGGGCTTGCGAGGATACGCGGGTCTTCGATTTGG	30-63 nm barrel coax short scaf strand + brace set 1, 42mer, [2, 212] start, [2, 253] end.
30-65 nm	Coax_intermolecular_set1	Oligo431	TCCAGTTGGTCGCATGCAGGTGAGGCGCAAACTTGGGGGTCT	30-63 nm barrel coax short scaf strand + brace set 1, 42mer, [2, 254] start, [2, 295] end.
30-65 nm	Coax_intermolecular_set1	Oligo432	GCTGCTTGGAGTAACCGCACACGTGCTCGCTTTTCATGAACG	30-63 nm barrel coax short scaf strand + brace set 1, 42mer, [58, 44] start, [58, 85] end.
30-65 nm	Coax_intermolecular_set1	Oligo433	CGGGCTTCGGCCGCATGCAGGACCTAAATCACTTCATTTGCT	30-63 nm barrel coax short scaf strand + brace set 1, 42mer, [58, 86] start, [58, 127] end.
30-65 nm	Coax_intermolecular_set1	Oligo434	CGGCCCCTGGTCCCGTGGTATGTGGCCTGACTTTCATTTACA	30-63 nm barrel coax short scaf strand + brace set 1, 42mer, [58, 128] start, [58, 169] end.
30-65 nm	Coax_intermolecular_set1	Oligo435	GAGTTGTCGCTTCAATAGCCGGCCGTCCCCACTTCCAGGTAC	30-63 nm barrel coax short scaf strand + brace set 1, 42mer, [58, 170] start, [58, 211] end.
30-65 nm	Coax_intermolecular_set1	Oligo436	GTCGAGATCCGCTGATCCAAGGGGGCCTGCTCTTCCAAATCG	30-63 nm barrel coax short scaf strand + brace set 1, 42mer, [58, 212] start, [58, 253] end.
30-65 nm	Coax_intermolecular_set1	Oligo437	TGACGCAGGACAGGATCTTAAGCCCGAGCGGATTAGACCCCC	30-63 nm barrel coax short scaf strand + brace set 1, 42mer, [58, 254] start, [58, 295] end.
30-65 nm	Biotin	Oligo438	/5Biosg/GAAGGGCGATCGGGTGTAGATTAAATCAGCTCATTTAGAGAATTA	30-63 nm barrel stap strand + 5� biotin, light orange, 45mer, [16, 13] start, [16, 224] end
30-65 nm	Biotin	Oligo439	/5Biosg/CTGGTGCCGGAAATGCCAGTTCAAATATTTAAATTGCTAGCATAG	30-63 nm barrel stap strand + 5� biotin, light orange, 45mer, [24, 13] start, [24, 224] end
30-65 nm	Biotin	Oligo440	/5Biosg/AAGTCAGAGGGTATGAATCTTAACCTCCCGACTTGCGCATGTACT	30-63 nm barrel stap strand + 5� biotin, light orange, 45mer, [40, 13] start, [40, 224] end
30-65 nm	Biotin	Oligo441	/5Biosg/TAACATAAAAACACCAGAGCCGCAAATCAGATATAGGTCTTTCAC	30-63 nm barrel stap strand + 5� biotin, light orange, 45mer, [48, 13] start, [48, 224] end
30-65 nm	Biotin	Oligo442	TGCTTGGAGTAACCGCACACGTGCTCGCTTCG/3Bio/	30-63 nm barrel short scaf strand + 3'biotin, 32mer, [58, 46] start, [58, 87] end
30-65 nm	Biotin	Oligo443	GGCTTCGGCCGCATGCAGGACCTAAATCACCG/3Bio/	30-63 nm barrel short scaf strand + 3'biotin, 32mer, [58, 88] start, [58, 129] end
30-65 nm	Biotin	Oligo444	GCCCCTGGTCCCGTGGTATGTGGCCTGACTGA/3Bio/	30-63 nm barrel short scaf strand + 3'biotin, 32mer, [58, 130] start, [58, 171] end
30-65 nm	Biotin	Oligo445	GTTGTCGCTTCAATAGCCGGCCGTCCCCACGT/3Bio/	30-63 nm barrel short scaf strand + 3'biotin, 32mer, [58, 172] start, [58, 213] end
30-65 nm	Biotin	Oligo446	CGAGATCCGCTGATCCAAGGGGGCCTGCTCTG/3Bio/	30-63 nm barrel short scaf strand + 3'biotin, 32mer, [58, 214] start, [58, 255] end
30-65 nm	Biotin	Oligo447	ACGCAGGACAGGATCTTAAGCCCGAGCGGAGC/3Bio/	30-63 nm barrel short scaf strand + 3'biotin, 32mer, [58, 256] start, [58, 45] end
30-65 nm	Paint docking	Oligo448	GTCGGGAAACCTGACGGCCACGCCAGGGTTTTCCCGTGGGAACTATTAATTTACCTC	30-63 nm barrel stap strand,pseudocolor0.0, 45mer, [4, 34] start, [4, 245] end
30-65 nm	Paint docking	Oligo449	GTTGATATAAGTAACTACGTAAAGGGCGAAAAACCAATCGGCCCATTAATTTACCTC	30-63 nm barrel stap strand,pseudocolor0.0, 45mer, [4, 76] start, [4, 35] end
30-65 nm	Paint docking	Oligo450	TTTTTCATGAGGATAATTTTGAATAGAAAGGAACAACCGTACTGGTTAATTTACCTC	30-63 nm barrel stap strand,pseudocolor0.0, 45mer, [4, 118] start, [4, 77] end
30-65 nm	Paint docking	Oligo451	GCCAAAAGGAATTCCAAATCAAGAGTAATCTTGACAATACGTAACTTAATTTACCTC	30-63 nm barrel stap strand,pseudocolor0.0, 45mer, [4, 160] start, [4, 119] end
30-65 nm	Paint docking	Oligo452	GAAAAGGTGGCATGACCGGAATATCGCGTTTTAATCACTATCAACTTAATTTACCTC	30-63 nm barrel stap strand,pseudocolor0.0, 45mer, [4, 202] start, [4, 161] end
30-65 nm	Paint docking	Oligo453	AATGTGAGCGAGTACAAAGGTAATGCCGGAGAGGGGCATTAACCTTTAATTTACCTC	30-63 nm barrel stap strand,pseudocolor0.0, 45mer, [4, 244] start, [4, 203] end
30-65 nm	Paint docking	Oligo454	ACCCAAAAGAACTTTAAGAAAAATGAAAATAGCAGCCAGTTACTATTAATTTACCTC	30-63 nm barrel stap strand,pseudocolor0.0, 45mer, [52, 34] start, [52, 245] end
30-65 nm	Paint docking	Oligo455	CCTCAGAGCCGCCACCAGAGGAGCCAGCAAAATCAGTAAATATATTTAATTTACCTC	30-63 nm barrel stap strand,pseudocolor0.0, 45mer, [52, 76] start, [52, 35] end
30-65 nm	Paint docking	Oligo456	ATAGAACCCTTCTATGGATTGCCACCGAGTAAAAGAGGCCGATACTTAATTTACCTC	30-63 nm barrel stap strand,pseudocolor0.0, 45mer, [52, 118] start, [52, 77] end
30-65 nm	Paint docking	Oligo457	TATAATCCTGATTAACAAAGAAATCAACAGTTGAAATGAAAAAAGTTAATTTACCTC	30-63 nm barrel stap strand,pseudocolor0.0, 45mer, [52, 160] start, [52, 119] end
30-65 nm	Paint docking	Oligo458	CAATCGCAAGACACTGAGAGCAAAATTAATTACATATCGCGCAAATTAATTTACCTC	30-63 nm barrel stap strand,pseudocolor0.0, 45mer, [52, 202] start, [52, 161] end
30-65 nm	Paint docking	Oligo459	GGAATCATTACCGTTCCAAGTCGAGCCAGTAATAACTCAACAGTCTTAATTTACCTC	30-63 nm barrel stap strand,pseudocolor0.0, 45mer, [52, 244] start, [52, 203] end
30-65 nm	Paint docking	Oligo460	TGCTGCAAGGCGAGGATTGACCCTTCCTGTAGCCAGGTCATTGTGTTACCTTTACTA	30-63 nm barrel stap strand,pseudocolor0.1, 45mer, [8, 13] start, [8, 224] end
30-65 nm	Paint docking	Oligo461	TATTAAAGAACGTGGGGAGAGAATTGCGTTGCGCTCGCTTGCATGTTACCTTTACTA	30-63 nm barrel stap strand,pseudocolor0.1, 45mer, [8, 55] start, [8, 14] end
30-65 nm	Paint docking	Oligo462	AACTTTCAACAGTTTTAGTACAGTACCAGGCGGATACACCCAAACTTACCTTTACTA	30-63 nm barrel stap strand,pseudocolor0.1, 45mer, [8, 97] start, [8, 56] end
30-65 nm	Paint docking	Oligo463	GGCGCATAGGCTGTACGAAGGACGGCTACAGAGGCTTGAAAATACTTACCTTTACTA	30-63 nm barrel stap strand,pseudocolor0.1, 45mer, [8, 139] start, [8, 98] end
30-65 nm	Paint docking	Oligo464	TTAAGAGGAAGCCCGTTTACCTACCACATTCAACTACAAAGCTCATTACCTTTACTA	30-63 nm barrel stap strand,pseudocolor0.1, 45mer, [8, 181] start, [8, 140] end
30-65 nm	Paint docking	Oligo465	ATATTCAACCGTTAAATCATATTAGCTATATTTTCATCCAACAGATTACCTTTACTA	30-63 nm barrel stap strand,pseudocolor0.1, 45mer, [8, 223] start, [8, 182] end
30-65 nm	Paint docking	Oligo466	AGAAACGATTTTTACAGCCATAACAAGCAAGCCGTTATTAAACCCTTACCTTTACTA	30-63 nm barrel stap strand,pseudocolor0.1, 45mer, [56, 13] start, [56, 224] end
30-65 nm	Paint docking	Oligo467	CACCGACTTGAGCAATTATTCGAAACCGAGGAAACGCAGATAGTATTACCTTTACTA	30-63 nm barrel stap strand,pseudocolor0.1, 45mer, [56, 55] start, [56, 14] end
30-65 nm	Paint docking	Oligo468	TGAGAAGTGTTTTATTTTAGACCTCAGAACCGCCACCGGAACCGTTTACCTTTACTA	30-63 nm barrel stap strand,pseudocolor0.1, 45mer, [56, 97] start, [56, 56] end
30-65 nm	Paint docking	Oligo469	CCTCAATCAATATCATCACCTGTAATAAAAGGGACATTGGCAGCCTTACCTTTACTA	30-63 nm barrel stap strand,pseudocolor0.1, 45mer, [56, 139] start, [56, 98] end
30-65 nm	Paint docking	Oligo470	AGATGATGAAACAATTATTCACCTGATTATCAGATGCAGAAGGACTTACCTTTACTA	30-63 nm barrel stap strand,pseudocolor0.1, 45mer, [56, 181] start, [56, 140] end
30-65 nm	Paint docking	Oligo471	AACATGTAATTTATAATTGAGTATAACTATATGTAATTTTAACGATTACCTTTACTA	30-63 nm barrel stap strand,pseudocolor0.1, 45mer, [56, 223] start, [56, 182] end
