# Supplementary material for: Complex multicomponent patterns rendered on a 3D DNA-barrel pegboard
Source: Nat Commun. 2020 Nov 13;11:5768. doi: 10.1038/s41467-020-18910-x (PMC7666213; doi:10.1038/s41467-020-18910-x)
Supplement: Supplementary file 4 — Supplementary Data 3 [file 41467_2020_18910_MOESM4_ESM.csv]

Design	Type	Number	Sequence	Note
30-61nm	Core	Oligo0	TCAATTCTACTAAGTTTTGCCAAAAACCAAAATAGCAAATTGTAC	30-61nm barrel stap strand, light orange, 45mer, [4, 13] start, [4, 224] end
30-61nm	Core	Oligo1	CGAAAAACCGTCTGTCCGCTATGCAGGTCGACTCTAATTGTATCA	30-61nm barrel stap strand, light orange, 45mer, [4, 55] start, [4, 14] end
30-61nm	Core	Oligo2	TATCATTTTGCGGTCGTCTGAAACGCTCATGGAAATCGTGAACGG	30-61nm barrel stap strand, light orange, 45mer, [4, 97] start, [4, 56] end
30-61nm	Core	Oligo3	CTCATCGAGAACAGGTTATATTGAGAGACTACCTTTGAGCGGAAT	30-61nm barrel stap strand, light orange, 45mer, [4, 139] start, [4, 98] end
30-61nm	Core	Oligo4	AGCCGCCACCAGAACTGGCATCGAGGAAACGCAATAATCGTAGCA	30-61nm barrel stap strand, light orange, 45mer, [4, 181] start, [4, 140] end
30-61nm	Core	Oligo5	AAAGTACAACGGACGATCTAATAGCATTCCACAGACCAGCATTAG	30-61nm barrel stap strand, light orange, 45mer, [4, 223] start, [4, 182] end
30-61nm	Core	Oligo6	GACGGCCAGTGCCTATTTAATCATTTGGGGCGCGAGTAATAGTTC	30-61nm barrel stap strand, light orange, 45mer, [8, 34] start, [8, 245] end
30-61nm	Core	Oligo7	TTACCGCCAGCCACAAATCATTAAAGAACGTGGACTATACGCAAC	30-61nm barrel stap strand, light orange, 45mer, [8, 76] start, [8, 35] end
30-61nm	Core	Oligo8	TAGTGAATTTATCTCATATTCGTTATTAATTTTAATATTTACATA	30-61nm barrel stap strand, light orange, 45mer, [8, 118] start, [8, 77] end
30-61nm	Core	Oligo9	GCCGAACAAAGTTTACCGCGCCAAGAACGGGTATTTGTAAATGAA	30-61nm barrel stap strand, light orange, 45mer, [8, 160] start, [8, 119] end
30-61nm	Core	Oligo10	GTCACCAGTACAAGGTTGAGAACCGCCACCCTCAGACTCCTTATA	30-61nm barrel stap strand, light orange, 45mer, [8, 202] start, [8, 161] end
30-61nm	Core	Oligo11	ATAACCCTCGTTTTCCGCGAGACCCCCAGCGATTATCGTCTTTTC	30-61nm barrel stap strand, light orange, 45mer, [8, 244] start, [8, 203] end
30-61nm	Core	Oligo12	GGTCAATAACCTGTTAGACTGATTACGAGGCATAGTCATGTTAAA	30-61nm barrel stap strand, light orange, 45mer, [12, 13] start, [12, 224] end
30-61nm	Core	Oligo13	TTCCAGTTTGGAATACCCGTAAGGGTTTTCCCAGTCACGTTAAAT	30-61nm barrel stap strand, light orange, 45mer, [12, 55] start, [12, 14] end
30-61nm	Core	Oligo14	AACTCGTATTAAAATTCACCATCGGCCTTGCTGGTATGGGGTCTG	30-61nm barrel stap strand, light orange, 45mer, [12, 97] start, [12, 56] end
30-61nm	Core	Oligo15	ATAATCGGCTGTCAAATCCAAAGCTTAGATTAAGACATCAGATAC	30-61nm barrel stap strand, light orange, 45mer, [12, 139] start, [12, 98] end
30-61nm	Core	Oligo16	GCCTCCCTCAGAGGTATGTTAGAAGCCCTTTTTAAGGCAAGCACA	30-61nm barrel stap strand, light orange, 45mer, [12, 181] start, [12, 140] end
30-61nm	Core	Oligo17	AAGAATACACTAATTAGTAAAAGGAACCCATGTACCAGACGATCC	30-61nm barrel stap strand, light orange, 45mer, [12, 223] start, [12, 182] end
30-61nm	Core	Oligo18	GCAAGGCGATTAATTAAAATTAGTTTGACCATTAGTCCAATACCT	30-61nm barrel stap strand, light orange, 45mer, [16, 34] start, [16, 245] end
30-61nm	Core	Oligo19	TTGCCTGAGTAGACGTAAAGAAGAATAGCCCGAGACCCCGGGTCT	30-61nm barrel stap strand, light orange, 45mer, [16, 76] start, [16, 35] end
30-61nm	Core	Oligo20	CTTAGAATCCTTGATTCATCAGAAGTATTAGACTTGACCAGTAAC	30-61nm barrel stap strand, light orange, 45mer, [16, 118] start, [16, 77] end
30-61nm	Core	Oligo21	AATGAAATAGCAATATAGAACCTAATTTACGAGCAACAAAGAACC	30-61nm barrel stap strand, light orange, 45mer, [16, 160] start, [16, 119] end
30-61nm	Core	Oligo22	TCATTTTCAGGGAGATATTCATCACCGGAACCAGATAGAAAATAC	30-61nm barrel stap strand, light orange, 45mer, [16, 202] start, [16, 161] end
30-61nm	Core	Oligo23	AATGCAGATACATGGAACGAGAAGGCACCAACCTATCTGTATGCC	30-61nm barrel stap strand, light orange, 45mer, [16, 244] start, [16, 203] end
30-61nm	Core	Oligo24	TTCCCAATTCTGCTCGTCATAAGTTGAGATTTAGGAACGGTCAAA	30-61nm barrel stap strand, light orange, 45mer, [20, 13] start, [20, 224] end
30-61nm	Core	Oligo25	AATCGGCAAAATCTCGAATTCTTACGCCAGCTGGCGAAATTTTGA	30-61nm barrel stap strand, light orange, 45mer, [20, 55] start, [20, 14] end
30-61nm	Core	Oligo26	TCAATAGATAATAGGACATTCCAATACTTCTTTGATTCGGAACGA	30-61nm barrel stap strand, light orange, 45mer, [20, 97] start, [20, 56] end
30-61nm	Core	Oligo27	CCTGAACAAGAAAAAACTTTTCTGTAAATCGTCGCTTCCTGATCG	30-61nm barrel stap strand, light orange, 45mer, [20, 139] start, [20, 98] end
30-61nm	Core	Oligo28	GCGTTTGCCATCTTAAAGGTGGAGTTAAGCCCAATACCGGTATGT	30-61nm barrel stap strand, light orange, 45mer, [20, 181] start, [20, 140] end
30-61nm	Core	Oligo29	ACGGGTAAAATACGCTAAACATCAGAACCGCCACCCAATAAATTA	30-61nm barrel stap strand, light orange, 45mer, [20, 223] start, [20, 182] end
30-61nm	Core	Oligo30	GGCGATCGGTGCGTCAGCTCTCTGGAAGTTTCATTATTGAATCAA	30-61nm barrel stap strand, light orange, 45mer, [24, 34] start, [24, 245] end
30-61nm	Core	Oligo31	TCCATCACGCAAAGGAGCCCGGCGAAAATCCTGTTTGGTCATAAG	30-61nm barrel stap strand, light orange, 45mer, [24, 76] start, [24, 35] end
30-61nm	Core	Oligo32	ATATATGTGAGTGATTATACGGAGCACTAACAACTCAGAGATATG	30-61nm barrel stap strand, light orange, 45mer, [24, 118] start, [24, 77] end
30-61nm	Core	Oligo33	TATCAGAGAGATAACGCGAGAACGCGCCTGTTTATTATTTTAGCA	30-61nm barrel stap strand, light orange, 45mer, [24, 160] start, [24, 119] end
30-61nm	Core	Oligo34	TACCGCCACCCTCAAAGCCATCGGCATTTTCGGTCATAAAAGAAA	30-61nm barrel stap strand, light orange, 45mer, [24, 202] start, [24, 161] end
30-61nm	Core	Oligo35	CATTATTACAGGTGGGAACCAAGACTTTTTCATGAACAGTTTCAG	30-61nm barrel stap strand, light orange, 45mer, [24, 244] start, [24, 203] end
30-61nm	Core	Oligo36	TTTAAATATGCAAAATGCTTTCTACGTTAATAAAACCCAACTTGC	30-61nm barrel stap strand, light orange, 45mer, [28, 13] start, [28, 224] end
30-61nm	Core	Oligo37	GCGGTCCACGCTGCCTGTGTGCGCCATTCAGGCTGCAACCAATGT	30-61nm barrel stap strand, light orange, 45mer, [28, 55] start, [28, 14] end
30-61nm	Core	Oligo38	GAGGAAGGTTATCTCTGACCTATCAGTGAGGCCACCAGAGCTTAA	30-61nm barrel stap strand, light orange, 45mer, [28, 97] start, [28, 56] end
30-61nm	Core	Oligo39	ATAAACAACATGTCATCTTCTCCTTTTTTAATGGAATAATGGATT	30-61nm barrel stap strand, light orange, 45mer, [28, 139] start, [28, 98] end
30-61nm	Core	Oligo40	TAGCGTCAGACTGAGACACCAGAACAAAGTCAGAGGAGCGAACCA	30-61nm barrel stap strand, light orange, 45mer, [28, 181] start, [28, 140] end
30-61nm	Core	Oligo41	AACGGCTACAGAGTGAGAATATAGGTGTATCACCGTAAGCGCATT	30-61nm barrel stap strand, light orange, 45mer, [28, 223] start, [28, 182] end
30-61nm	Core	Oligo42	TGCCGGAAACCAGCCATCAATGCTGAATATAATGCTCAGAAAATA	30-61nm barrel stap strand, light orange, 45mer, [32, 34] start, [32, 245] end
30-61nm	Core	Oligo43	CCAGAATCCTGAGAAAGCCGCACCGCCTGGCCCTGTATCCGCTGG	30-61nm barrel stap strand, light orange, 45mer, [32, 76] start, [32, 35] end
30-61nm	Core	Oligo44	TACATTTAACAATGAACCTACAGTTGGCAAATCAATAAGAATACG	30-61nm barrel stap strand, light orange, 45mer, [32, 118] start, [32, 77] end
30-61nm	Core	Oligo45	AGACGGGAGAATTCTTGCGGAGGTAAAGTAATTCTATTTAATGAT	30-61nm barrel stap strand, light orange, 45mer, [32, 160] start, [32, 119] end
30-61nm	Core	Oligo46	AGGGTTGATATAAAATTTACAATCAGTAGCGACAGAGTTTATTTT	30-61nm barrel stap strand, light orange, 45mer, [32, 202] start, [32, 161] end
30-61nm	Core	Oligo47	CCAGTCAGGACGTGGACAGAAGCGAAAGACAGCATACAACTAAAG	30-61nm barrel stap strand, light orange, 45mer, [32, 244] start, [32, 203] end
30-61nm	Core	Oligo48	TTTTTGCGGATGGGACCATAATTATGCGATTTTAAGTGTACAGCC	30-61nm barrel stap strand, light orange, 45mer, [36, 13] start, [36, 224] end
30-61nm	Core	Oligo49	GAGACGGGCAACACCACACAACTCCAGCCAGCTTTCTCGCGTCCA	30-61nm barrel stap strand, light orange, 45mer, [36, 55] start, [36, 14] end
30-61nm	Core	Oligo50	TATCAAACCCTCACAGACAATATTAAAGGGATTTTATGGCGAGGT	30-61nm barrel stap strand, light orange, 45mer, [36, 97] start, [36, 56] end
30-61nm	Core	Oligo51	ATAAGAGAATATAATACCGACTGAAACAAACATCAAAAAATTAAA	30-61nm barrel stap strand, light orange, 45mer, [36, 139] start, [36, 98] end
30-61nm	Core	Oligo52	AATGAAACCATCGAATCAATAGAGAATAACATAAAATGAAGCCTA	30-61nm barrel stap strand, light orange, 45mer, [36, 181] start, [36, 140] end
30-61nm	Core	Oligo53	GCTTTTGCGGGATGCGAATAACTCAGTACCAGGCGGGTAAGCGCC	30-61nm barrel stap strand, light orange, 45mer, [36, 223] start, [36, 182] end
30-61nm	Core	Oligo54	ACAGTATCGGCCTCCTGTAGCCTTTAATTGCTCCTATCAGGTCAT	30-61nm barrel stap strand, light orange, 45mer, [40, 34] start, [40, 245] end
30-61nm	Core	Oligo55	CAGAGCGGGAGCTGGGAAGAGGCGCCAGGGTGGTTGCCGGAAGCG	30-61nm barrel stap strand, light orange, 45mer, [40, 76] start, [40, 35] end
30-61nm	Core	Oligo56	TCAATTACCTGAGGTAAAACATCTAAAGCATCACCAATGGCTAAT	30-61nm barrel stap strand, light orange, 45mer, [40, 118] start, [40, 77] end
30-61nm	Core	Oligo57	AAAATGAAAATAGAAGATTAAATTTAGGCAGAGGCTAAATAAGTT	30-61nm barrel stap strand, light orange, 45mer, [40, 160] start, [40, 119] end
30-61nm	Core	Oligo58	GAAGGATTAGGATTGGCTTTATTACCATTAGCAAGCATATGGTCA	30-61nm barrel stap strand, light orange, 45mer, [40, 202] start, [40, 161] end
30-61nm	Core	Oligo59	TTCAACTTTAATCGCATAGGGTCGCTGAGGCTTGCTTCACGTTGA	30-61nm barrel stap strand, light orange, 45mer, [40, 244] start, [40, 203] end
30-61nm	Core	Oligo60	CTCCAACAGGTCATGACTATTAGTAGTAAATTGGGCACCTTCACA	30-61nm barrel stap strand, light orange, 45mer, [44, 13] start, [44, 224] end
30-61nm	Core	Oligo61	CGCGGGGAGAGGCTGTAAAGCCCGTGCATCTGCCAGTCATCAAAA	30-61nm barrel stap strand, light orange, 45mer, [44, 55] start, [44, 14] end
30-61nm	Core	Oligo62	CGCTGAGAGCCAGTTAATGCGGCACGTATAACGTGCAGGAGCGCG	30-61nm barrel stap strand, light orange, 45mer, [44, 97] start, [44, 56] end
30-61nm	Core	Oligo63	CGCCATATTTAACATAAGAATACAAAATCGCGCAGAAAGAAATCA	30-61nm barrel stap strand, light orange, 45mer, [44, 139] start, [44, 98] end
30-61nm	Core	Oligo64	GAGCCAGCAAAATCGCCAAAGAAATAAGAAACGATTTTTTGCAAT	30-61nm barrel stap strand, light orange, 45mer, [44, 181] start, [44, 140] end
30-61nm	Core	Oligo65	TCGCCCACGCATATCCAAAAAAAAGTATTAAGAGGCACAGGAGTA	30-61nm barrel stap strand, light orange, 45mer, [44, 223] start, [44, 182] end
30-61nm	Core	Oligo66	CGTTGGTGTAGATTGTGAGCAGCTTCAAAGCGAACGAAGCAAAGC	30-61nm barrel stap strand, light orange, 45mer, [48, 34] start, [48, 245] end
30-61nm	Core	Oligo67	GGCGCGTACTATGGGGCGCTGTGCCAGCTGCATTAGCCTAATGCA	30-61nm barrel stap strand, light orange, 45mer, [48, 76] start, [48, 35] end
30-61nm	Core	Oligo68	CGCCTGATTGCTTATTTTCATCAGTATTAACACCGATAGCCCTAG	30-61nm barrel stap strand, light orange, 45mer, [48, 118] start, [48, 77] end
30-61nm	Core	Oligo69	AACAGCCATATTAACAATTTAACGCTCAACAGTAGGGAATCATTT	30-61nm barrel stap strand, light orange, 45mer, [48, 160] start, [48, 119] end
30-61nm	Core	Oligo70	TTCGGAACCTATTGTAATAACCGTCACCGACTTGAGGCGACATTA	30-61nm barrel stap strand, light orange, 45mer, [48, 202] start, [48, 161] end
30-61nm	Core	Oligo71	TTGCCCTGACGAGTAATCTTCGATAGTTGCGCCGACCAAAAGGAT	30-61nm barrel stap strand, light orange, 45mer, [48, 244] start, [48, 203] end
30-61nm	Core	Oligo72	GACTTCAAATATCGCATCAAATAACAAAGCTGCTCAACCGGATGA	30-61nm barrel stap strand, light orange, 45mer, [52, 13] start, [52, 224] end
30-61nm	Core	Oligo73	CCCGCTTTCCAGTTAACTCACACGGCGGATTGACCGAACCCGTAA	30-61nm barrel stap strand, light orange, 45mer, [52, 55] start, [52, 14] end
30-61nm	Core	Oligo74	CAGAAGATAAAACCGCCATTAACACCCGCCGCGCTTGTAGCGGTG	30-61nm barrel stap strand, light orange, 45mer, [52, 97] start, [52, 56] end
30-61nm	Core	Oligo75	ATACAAATTCTTAAGAAAAAGCTTTTACATCGGGAGCGTCAGAAG	30-61nm barrel stap strand, light orange, 45mer, [52, 139] start, [52, 98] end
30-61nm	Core	Oligo76	AATTATTCATTAAATTGAGGGTCCAGAGCCTAATTTAATCTTATT	30-61nm barrel stap strand, light orange, 45mer, [52, 181] start, [52, 140] end
30-61nm	Core	Oligo77	GGTGAATTTCTTAAATTGTATCCGTATAAACAGTTACGGGGTCGA	30-61nm barrel stap strand, light orange, 45mer, [52, 223] start, [52, 182] end
30-61nm	Core	Oligo78	GCCTCACCTGCATGCGTTCAGGAAGGACCTTTGATA	30-61nm barrel stap strand, light green, 36mer, [2, 34] start, [3, 34] end
30-61nm	Core	Oligo79	CCCACCACCGGATCCGGGCCCACTAACCTACATTTT	30-61nm barrel stap strand, light green, 36mer, [2, 76] start, [3, 76] end
30-61nm	Core	Oligo80	GGGCACACGGTTTCGCCACCAGAAGTTAACCTCCGG	30-61nm barrel stap strand, light green, 36mer, [2, 118] start, [3, 118] end
30-61nm	Core	Oligo81	CCACTCGCACCCACAATTTATTTTCATAACGGAATA	30-61nm barrel stap strand, light green, 36mer, [2, 160] start, [3, 160] end
30-61nm	Core	Oligo82	GCGCGGCACTGGAAGTAGCCGCCGCAGCCCTCATAG	30-61nm barrel stap strand, light green, 36mer, [2, 202] start, [3, 202] end
30-61nm	Core	Oligo83	CGTATCCTCGCAAGCCTCGCCTGATGAGAGGCTTTT	30-61nm barrel stap strand, light green, 36mer, [2, 244] start, [3, 244] end
30-61nm	Core	Oligo84	GCGAGGCAAATCAGGGCGATTCTACACGTCGTTTGC	30-61nm barrel stap strand, light green, 36mer, [3, 35] start, [2, 35] end
30-61nm	Core	Oligo85	GACGCTCAAAACAAAGAAACGTTGAACGGGTCTGCT	30-61nm barrel stap strand, light green, 36mer, [3, 77] start, [2, 77] end
30-61nm	Core	Oligo86	CTTAGGTTGAGCAAGCCGTTCGCACGTTCGAAATGG	30-61nm barrel stap strand, light green, 36mer, [3, 119] start, [2, 119] end
30-61nm	Core	Oligo87	CCCAAAAGAACCACCACCAGAGGACACAGCTGACTA	30-61nm barrel stap strand, light green, 36mer, [3, 161] start, [2, 161] end
30-61nm	Core	Oligo88	TTAGCGTAAGATTTGTATCACCTGATGTGAATGGTG	30-61nm barrel stap strand, light green, 36mer, [3, 203] start, [2, 203] end
30-61nm	Core	Oligo89	GCAAAAGAATAGTAGTAGCAACCAACTGGAGACCCG	30-61nm barrel stap strand, light green, 36mer, [3, 245] start, [2, 245] end
30-61nm	Core	Oligo90	CTGTCGCAGCAAAGGCGGAAGCAAAAAGCTTGCATG	30-61nm barrel stap strand, light green, 36mer, [6, 34] start, [7, 34] end
30-61nm	Core	Oligo91	CCGCGGCTAGCCAGCAAGCATCACCTTGCAACAGGA	30-61nm barrel stap strand, light green, 36mer, [6, 76] start, [7, 76] end
30-61nm	Core	Oligo92	TGGCTGGGCCGCTACCACATTATCAAAAATCATAGG	30-61nm barrel stap strand, light green, 36mer, [6, 118] start, [7, 118] end
30-61nm	Core	Oligo93	AGGTTCACCTGAAGCGCGGAATCATACCAGAAGGAA	30-61nm barrel stap strand, light green, 36mer, [6, 160] start, [7, 160] end
30-61nm	Core	Oligo94	TAGCATATCTGGGACTTCGACAGGAACTACAACGCC	30-61nm barrel stap strand, light green, 36mer, [6, 202] start, [7, 202] end
30-61nm	Core	Oligo95	ACACGGCGGTGGCACAAAGTCGAAAACCAGACGACG	30-61nm barrel stap strand, light green, 36mer, [6, 244] start, [7, 244] end
30-61nm	Core	Oligo96	CCGCGACCGTCCAACGTCAAGTCTGTCGGAGCGTTA	30-61nm barrel stap strand, light green, 36mer, [7, 35] start, [6, 35] end
30-61nm	Core	Oligo97	AAAATGGATAAGTTTGAGTATGAGTTCTACAACCTA	30-61nm barrel stap strand, light green, 36mer, [7, 77] start, [6, 77] end
30-61nm	Core	Oligo98	TCAACTATAAAACCAAGTACGCCCCTGCATGTGGGC	30-61nm barrel stap strand, light green, 36mer, [7, 119] start, [6, 119] end
30-61nm	Core	Oligo99	ACGATTAAGAGCCACCACCCGGGCGGCCATGCCAGA	30-61nm barrel stap strand, light green, 36mer, [7, 161] start, [6, 161] end
30-61nm	Core	Oligo100	TGAGTTTTGTACCAAGCGCGGCACAGAAGTTCCGGG	30-61nm barrel stap strand, light green, 36mer, [7, 203] start, [6, 203] end
30-61nm	Core	Oligo101	ATAGAGGGGGCTGAAAAGGTTCCATCGCTGCTTGGT	30-61nm barrel stap strand, light green, 36mer, [7, 245] start, [6, 245] end
30-61nm	Core	Oligo102	CGAGCGGTCTACTAACTTATTGTAAACGACGTTGTA	30-61nm barrel stap strand, light green, 36mer, [10, 34] start, [11, 34] end
30-61nm	Core	Oligo103	TGGCTGAGGGATCTTTTAAGTTTTTATATCCAGAAC	30-61nm barrel stap strand, light green, 36mer, [10, 76] start, [11, 76] end
30-61nm	Core	Oligo104	CTGAGCCGCCGATGAAAACCTGATTGCTGAGAAGAG	30-61nm barrel stap strand, light green, 36mer, [10, 118] start, [11, 118] end
30-61nm	Core	Oligo105	CGGTTATCGACCTGCTTTCCCAATAAAAAGTAAGCA	30-61nm barrel stap strand, light green, 36mer, [10, 160] start, [11, 160] end
30-61nm	Core	Oligo106	GTGCTGCCCATAGGGAAGGCAGGTCGTAACACTGAG	30-61nm barrel stap strand, light green, 36mer, [10, 202] start, [11, 202] end
30-61nm	Core	Oligo107	ACCGTTGCGGGTCACCTTCCTGCTCAAGAGCAACAC	30-61nm barrel stap strand, light green, 36mer, [10, 244] start, [11, 244] end
30-61nm	Core	Oligo108	AATGGCTAGCAAGAGTCCACCGGAGGTCGGCCTCGG	30-61nm barrel stap strand, light green, 36mer, [11, 35] start, [10, 35] end
30-61nm	Core	Oligo109	AATTGGCAGTCCTTTGCCCGCACCCGAGGGGCGTGG	30-61nm barrel stap strand, light green, 36mer, [11, 77] start, [10, 77] end
30-61nm	Core	Oligo110	TCCTGATGCTTTCCTTATCACGGGGATCGTAGTGCT	30-61nm barrel stap strand, light green, 36mer, [11, 119] start, [10, 119] end
30-61nm	Core	Oligo111	GATTACGCACCGCCACCCTCACGGACGAGGAGTGGG	30-61nm barrel stap strand, light green, 36mer, [11, 161] start, [10, 161] end
30-61nm	Core	Oligo112	TTCCAGACGAACACTCATCTATTAGGCCCCTGAACC	30-61nm barrel stap strand, light green, 36mer, [11, 203] start, [10, 203] end
30-61nm	Core	Oligo113	TAAAAATGTTTTAGCTATATGTGTTCTCCTGCTAGC	30-61nm barrel stap strand, light green, 36mer, [11, 245] start, [10, 245] end
30-61nm	Core	Oligo114	TGACTCTCAGGATACCAATATTTTGGTTGGGTAACG	30-61nm barrel stap strand, light green, 36mer, [14, 34] start, [15, 34] end
30-61nm	Core	Oligo115	CGGCTATCCCCACTCCGTGAGGTGCAGAACTCAAAC	30-61nm barrel stap strand, light green, 36mer, [14, 76] start, [15, 76] end
30-61nm	Core	Oligo116	GCGCGAGACCTGGGATCGGATGGCAAAAACATAGCG	30-61nm barrel stap strand, light green, 36mer, [14, 118] start, [15, 118] end
30-61nm	Core	Oligo117	TCAGCTTGGACACAGAATAATCAGATAGCTATCTTA	30-61nm barrel stap strand, light green, 36mer, [14, 160] start, [15, 160] end
30-61nm	Core	Oligo118	TCCTCTCTCAGGGATCAATGGCCTTTAGCAAGCCCA	30-61nm barrel stap strand, light green, 36mer, [14, 202] start, [15, 202] end
30-61nm	Core	Oligo119	CCCGTGGATTGGCACAGCCTTAGCCAACGCCAAAAG	30-61nm barrel stap strand, light green, 36mer, [14, 244] start, [15, 244] end
30-61nm	Core	Oligo120	CCTAAGGATTAGGGTTGAGTCTACTTGGGGGCGGGC	30-61nm barrel stap strand, light green, 36mer, [15, 35] start, [14, 35] end
30-61nm	Core	Oligo121	TAGTCACACTACAAACAATTTTGCTCAAGGCGCACT	30-61nm barrel stap strand, light green, 36mer, [15, 77] start, [14, 77] end
30-61nm	Core	Oligo122	ATTCGCAAGTGTAGAAACCAGAGCCGCATGGCCGAT	30-61nm barrel stap strand, light green, 36mer, [15, 119] start, [14, 119] end
30-61nm	Core	Oligo123	CCGCAAACGGCCACCACCGGCTCGGTTCGGAGCCTG	30-61nm barrel stap strand, light green, 36mer, [15, 161] start, [14, 161] end
30-61nm	Core	Oligo124	ATTGAATTTAAACGAAAGAGCAACACTGGGCCCCGC	30-61nm barrel stap strand, light green, 36mer, [15, 203] start, [14, 203] end
30-61nm	Core	Oligo125	GAGATAGCGATACATTTCGCGAGTGCTTCATCGCCC	30-61nm barrel stap strand, light green, 36mer, [15, 245] start, [14, 245] end
30-61nm	Core	Oligo126	GAACCGAGACACACATTTTCGCATTAAAGGGGGATG	30-61nm barrel stap strand, light green, 36mer, [18, 34] start, [19, 34] end
30-61nm	Core	Oligo127	GAACCCCATCTGCCCGAACACTAAATAGTAATAACA	30-61nm barrel stap strand, light green, 36mer, [18, 76] start, [19, 76] end
30-61nm	Core	Oligo128	TCTCCGCCACCGCATCTTAATATAAATTAATTAATT	30-61nm barrel stap strand, light green, 36mer, [18, 118] start, [19, 118] end
30-61nm	Core	Oligo129	GGTGGCATGGGCGATTATGGCTTATATAAGAGCAAG	30-61nm barrel stap strand, light green, 36mer, [18, 160] start, [19, 160] end
30-61nm	Core	Oligo130	GGGTTCGGGAGTGACAAAACAAACATCAGAGCCACC	30-61nm barrel stap strand, light green, 36mer, [18, 202] start, [19, 202] end
30-61nm	Core	Oligo131	GTTCCCGACCTCATCGACGGCGCAGATACCACATTC	30-61nm barrel stap strand, light green, 36mer, [18, 244] start, [19, 244] end
30-61nm	Core	Oligo132	TGACCGAGCCCTTATAAATCATCCCAGGTCCGCCGT	30-61nm barrel stap strand, light green, 36mer, [19, 35] start, [18, 35] end
30-61nm	Core	Oligo133	TCATAAAAGCATTTGAGGATAACCGAGCCTAGACGC	30-61nm barrel stap strand, light green, 36mer, [19, 77] start, [18, 77] end
30-61nm	Core	Oligo134	TTCGCGAGAAATAATATCCCGGTAACAACCTCAGTT	30-61nm barrel stap strand, light green, 36mer, [19, 119] start, [18, 119] end
30-61nm	Core	Oligo135	AAACATACATTTCATAATCACAGAGACCCGTCGAGC	30-61nm barrel stap strand, light green, 36mer, [19, 161] start, [18, 161] end
30-61nm	Core	Oligo136	ACGGATTTTGTAATGCCACTAAGTCAGCGCGCACCT	30-61nm barrel stap strand, light green, 36mer, [19, 203] start, [18, 203] end
30-61nm	Core	Oligo137	AATGCGGAAGAACGAGTAGACTTGGGGCGGCGTGCA	30-61nm barrel stap strand, light green, 36mer, [19, 245] start, [18, 245] end
30-61nm	Core	Oligo138	ATGTCTTCTCAGAATGTTTGTTAAAGGCCTCTTCGC	30-61nm barrel stap strand, light green, 36mer, [22, 34] start, [23, 34] end
30-61nm	Core	Oligo139	CCAGAAATCACGGGGCCCCCTAAAGTTAACCGTTGT	30-61nm barrel stap strand, light green, 36mer, [22, 76] start, [23, 76] end
30-61nm	Core	Oligo140	GTGGCGTTCACTTGTTGCTGTTTGGAATAACCTTGC	30-61nm barrel stap strand, light green, 36mer, [22, 118] start, [23, 118] end
30-61nm	Core	Oligo141	GTCGTACGTTGTCCAAAATCTAAGAACCCACAAGAA	30-61nm barrel stap strand, light green, 36mer, [22, 160] start, [23, 160] end
30-61nm	Core	Oligo142	CCAATTTGCGACCCCGATCCTCATTAGAACCGCCAC	30-61nm barrel stap strand, light green, 36mer, [22, 202] start, [23, 202] end
30-61nm	Core	Oligo143	GGTGCCTCAGTATCCGTTATCATAAAGAAAGATTCA	30-61nm barrel stap strand, light green, 36mer, [22, 244] start, [23, 244] end
30-61nm	Core	Oligo144	TAGTAATCATGATGGTGGTTGAGCAGGCCCGGACCG	30-61nm barrel stap strand, light green, 36mer, [23, 35] start, [22, 35] end
30-61nm	Core	Oligo145	AGTGGCCAAAATAGATTAGAGGCACTGCCTTCGTTC	30-61nm barrel stap strand, light green, 36mer, [23, 77] start, [22, 77] end
30-61nm	Core	Oligo146	TTTCAAATACAACAATAGATTGTGGGGCGACGAACC	30-61nm barrel stap strand, light green, 36mer, [23, 119] start, [22, 119] end
30-61nm	Core	Oligo147	TTGCAACATATAGCCCCCTTTTTCCCACTTGCTGCG	30-61nm barrel stap strand, light green, 36mer, [23, 161] start, [22, 161] end
30-61nm	Core	Oligo148	CCACTTTCAGGAAGTTTCCACATCTGAGGGAGTGCC	30-61nm barrel stap strand, light green, 36mer, [23, 203] start, [22, 203] end
30-61nm	Core	Oligo149	TCAATATTCCCATATAACAGCCGAGCGCCCCTGCCC	30-61nm barrel stap strand, light green, 36mer, [23, 245] start, [22, 245] end
30-61nm	Core	Oligo150	CAAAAGCCTGTGATCGTGATTTTTTGCAACTGTTGG	30-61nm barrel stap strand, light green, 36mer, [26, 34] start, [27, 34] end
30-61nm	Core	Oligo151	GCGCAGGGCTCCGACCCACCGATTTGAGTAAAAGAG	30-61nm barrel stap strand, light green, 36mer, [26, 76] start, [27, 76] end
30-61nm	Core	Oligo152	ATGAGACTGGGCCCGGTATTCTGAAACAGTACATAA	30-61nm barrel stap strand, light green, 36mer, [26, 118] start, [27, 118] end
30-61nm	Core	Oligo153	CGCGCCGCTGATAGGAAGGCGTTTTGTAATTGAGCG	30-61nm barrel stap strand, light green, 36mer, [26, 160] start, [27, 160] end
30-61nm	Core	Oligo154	CGATCCGGCTCACCCACAGAATGGAACTCAGGAGGT	30-61nm barrel stap strand, light green, 36mer, [26, 202] start, [27, 202] end
30-61nm	Core	Oligo155	GGGGCTAGGTCGGATGTAGAACTGAGAACTAACGGA	30-61nm barrel stap strand, light green, 36mer, [26, 244] start, [27, 244] end
30-61nm	Core	Oligo156	GAGCTGTTTGTTTGCCCCAGATGATTAGGACGCAGT	30-61nm barrel stap strand, light green, 36mer, [27, 35] start, [26, 35] end
30-61nm	Core	Oligo157	TCGAACCCTTAAAATATCTTCGTACTGGGAAACCGG	30-61nm barrel stap strand, light green, 36mer, [27, 77] start, [26, 77] end
30-61nm	Core	Oligo158	ATTTAATTTTCAGCTAATGCATCCGGACACCTCTCG	30-61nm barrel stap strand, light green, 36mer, [27, 119] start, [26, 119] end
30-61nm	Core	Oligo159	CTAACGCAATAGCGCGTTTTCACAGCGGCGGGATTA	30-61nm barrel stap strand, light green, 36mer, [27, 161] start, [26, 161] end
30-61nm	Core	Oligo160	TTAGCGGAGGCTTTGAGGACTCGATCGCCAGTTATG	30-61nm barrel stap strand, light green, 36mer, [27, 203] start, [26, 203] end
30-61nm	Core	Oligo161	ACCCCCTCACTAAAGTACGGCGCATGCCGAACCTGG	30-61nm barrel stap strand, light green, 36mer, [27, 245] start, [26, 245] end
30-61nm	Core	Oligo162	AGGGCTGGCAGGTTTCATAGGAACGGCAAAGCGCCA	30-61nm barrel stap strand, light green, 36mer, [30, 34] start, [31, 34] end
30-61nm	Core	Oligo163	CTAGTCGGCTCCGGGGGCGACGGGGAAGTGTTTTTA	30-61nm barrel stap strand, light green, 36mer, [30, 76] start, [31, 76] end
30-61nm	Core	Oligo164	TAGATCAACACGGCCAAAAGGGTTATTCATTTGAAT	30-61nm barrel stap strand, light green, 36mer, [30, 118] start, [31, 118] end
30-61nm	Core	Oligo165	ATCGCGCGTTGTTGGTGACTCCCGAAACTGAACACC	30-61nm barrel stap strand, light green, 36mer, [30, 160] start, [31, 160] end
30-61nm	Core	Oligo166	GAACCGGCGTGGCCCACCGTCTCTGGTATAGCCCGG	30-61nm barrel stap strand, light green, 36mer, [30, 202] start, [31, 202] end
30-61nm	Core	Oligo167	TTAGGGATTGCGCCGTTATGAAAGATGGGAAGAAAA	30-61nm barrel stap strand, light green, 36mer, [30, 244] start, [31, 244] end
30-61nm	Core	Oligo168	TTAAATTGTAGAGAGTTGCATGTACGACCTGGACGT	30-61nm barrel stap strand, light green, 36mer, [31, 35] start, [30, 35] end
30-61nm	Core	Oligo169	TAGAAAGCGCAGTTGAAAGGTTGCGCGGTCGGGAAG	30-61nm barrel stap strand, light green, 36mer, [31, 77] start, [30, 77] end
30-61nm	Core	Oligo170	TAGACCTAAGTCCAGACGACCCCCGATTGTGTGCGT	30-61nm barrel stap strand, light green, 36mer, [31, 119] start, [30, 119] end
30-61nm	Core	Oligo171	CTCGGAATAAATCAAGTTTGAGAGTGGTGAGTCAGG	30-61nm barrel stap strand, light green, 36mer, [31, 161] start, [30, 161] end
30-61nm	Core	Oligo172	AAGAAAGGACGGAACGAGGGCGTACCTAGGTTGGTA	30-61nm barrel stap strand, light green, 36mer, [31, 203] start, [30, 203] end
30-61nm	Core	Oligo173	ATAAACAGTTGTAGCTCAACCGAGCACTCAGGGGGG	30-61nm barrel stap strand, light green, 36mer, [31, 245] start, [30, 245] end
30-61nm	Core	Oligo174	ACCATCTAGGGGGCTGATAAATAATCGGCACCGCTT	30-61nm barrel stap strand, light green, 36mer, [34, 34] start, [35, 34] end
30-61nm	Core	Oligo175	AGCATGTGGACCGGACTTGCGAACGGACAGGAACGG	30-61nm barrel stap strand, light green, 36mer, [34, 76] start, [35, 76] end
30-61nm	Core	Oligo176	AGTAAACCTGCCTGACGTCCATATCGAAAACAAAAT	30-61nm barrel stap strand, light green, 36mer, [34, 118] start, [35, 118] end
30-61nm	Core	Oligo177	ACGTGGGCCTGAACTCAAGAGGTTTACAGGGAAGCG	30-61nm barrel stap strand, light green, 36mer, [34, 160] start, [35, 160] end
30-61nm	Core	Oligo178	GGGTGCGAAACGGGGCGTCGTTCCAATAAGTGCCGT	30-61nm barrel stap strand, light green, 36mer, [34, 202] start, [35, 202] end
30-61nm	Core	Oligo179	TAGTCGATACGTGAGGGCTGAACGGAACTGGCTCAT	30-61nm barrel stap strand, light green, 36mer, [34, 244] start, [35, 244] end
30-61nm	Core	Oligo180	CTCACAATTGCTGATTGCCCGAGAAGAAACAGGGGC	30-61nm barrel stap strand, light green, 36mer, [35, 35] start, [34, 35] end
30-61nm	Core	Oligo181	TACGTGGCAATCAATATCTGGCCCAAGACGTGCGCA	30-61nm barrel stap strand, light green, 36mer, [35, 77] start, [34, 77] end
30-61nm	Core	Oligo182	TAGTTTGAAAAGTACCGACAGAGTCTCGCCCCCGTG	30-61nm barrel stap strand, light green, 36mer, [35, 119] start, [34, 119] end
30-61nm	Core	Oligo183	CATTGTCACATAGCAGCACCCATATGTTGCATCTGC	30-61nm barrel stap strand, light green, 36mer, [35, 161] start, [34, 161] end
30-61nm	Core	Oligo184	CGAGGAATTCGTCACCCTCACGCTCTCGGCAACAAC	30-61nm barrel stap strand, light green, 36mer, [35, 203] start, [34, 203] end
30-61nm	Core	Oligo185	TACGAGAATCTTAGAGCTTAGATTCCGCGCCAGGCT	30-61nm barrel stap strand, light green, 36mer, [35, 245] start, [34, 245] end
30-61nm	Core	Oligo186	GTATGGGCTGGCTGGTGTTGGCCTTCAGGAAGATCG	30-61nm barrel stap strand, light green, 36mer, [38, 34] start, [39, 34] end
30-61nm	Core	Oligo187	TCCCAGCGCGGCCTTACAAAAGGAAAAACAGGAGGC	30-61nm barrel stap strand, light green, 36mer, [38, 76] start, [39, 76] end
30-61nm	Core	Oligo188	CGAATATGGCGTTAGCCATTTGCACCAAAAGAAGAT	30-61nm barrel stap strand, light green, 36mer, [38, 118] start, [39, 118] end
30-61nm	Core	Oligo189	CCCATACCGCCATTTCAGTTAAATCCAGCCTTTACA	30-61nm barrel stap strand, light green, 36mer, [38, 160] start, [39, 160] end
30-61nm	Core	Oligo190	GACGATAGATGCCACCCATCATACATAGCGGGGTTT	30-61nm barrel stap strand, light green, 36mer, [38, 202] start, [39, 202] end
30-61nm	Core	Oligo191	TCAAGCGCGTCCTCTTGGACCAGGCATTGTGAATTA	30-61nm barrel stap strand, light green, 36mer, [38, 244] start, [39, 244] end
30-61nm	Core	Oligo192	CACATACGATTTCTTTTCACGGCACCATCGGTGCTT	30-61nm barrel stap strand, light green, 36mer, [39, 35] start, [38, 35] end
30-61nm	Core	Oligo193	CGATTTTTGTTGCTGAACCTTGCCGACGCCTAACCT	30-61nm barrel stap strand, light green, 36mer, [39, 77] start, [38, 77] end
30-61nm	Core	Oligo194	GACGTGTGAATTTTCGAGCCCCGTCACTGCAGACCC	30-61nm barrel stap strand, light green, 36mer, [39, 119] start, [38, 119] end
30-61nm	Core	Oligo195	GAGAAAATTGCCGGAAACGTAGCTTCCGGCAGCGAA	30-61nm barrel stap strand, light green, 36mer, [39, 161] start, [38, 161] end
30-61nm	Core	Oligo196	TGTAATTTTAGGGAGTTAAACCCGATATGTACGCCG	30-61nm barrel stap strand, light green, 36mer, [39, 203] start, [38, 203] end
30-61nm	Core	Oligo197	CCATCAAAATTTGATAAGAGTACGCGTCCGGGTCCG	30-61nm barrel stap strand, light green, 36mer, [39, 245] start, [38, 245] end
30-61nm	Core	Oligo198	AAACCGGAAGTCACGTTACCAGCTTTTTGAGGGGAC	30-61nm barrel stap strand, light green, 36mer, [42, 34] start, [43, 34] end
30-61nm	Core	Oligo199	CACTGTTGTACATGACTGAAGCGAATTTCCTCGTTA	30-61nm barrel stap strand, light green, 36mer, [42, 76] start, [43, 76] end
30-61nm	Core	Oligo200	TCTCCTTGAGGTTCGTAAAGAAATAGGCGAATTATT	30-61nm barrel stap strand, light green, 36mer, [42, 118] start, [43, 118] end
30-61nm	Core	Oligo201	GGTCGGTGAGGCGCCTGTGTTGCTATTTTGTTTAAC	30-61nm barrel stap strand, light green, 36mer, [42, 160] start, [43, 160] end
30-61nm	Core	Oligo202	CTCCCGACGACCCTATCCTGATGATTGAGACTCCTC	30-61nm barrel stap strand, light green, 36mer, [42, 202] start, [43, 202] end
30-61nm	Core	Oligo203	TTCTTCGCGAGTTCACCGCTGGCTGTTGAGATGGTT	30-61nm barrel stap strand, light green, 36mer, [42, 244] start, [43, 244] end
30-61nm	Core	Oligo204	GACATAAAGGGTTTGCGTATGTCCCACGACCCCACC	30-61nm barrel stap strand, light green, 36mer, [43, 35] start, [42, 35] end
30-61nm	Core	Oligo205	GATTAGTCTCAGCAAATGAATTCGGGGGGGCCGCTC	30-61nm barrel stap strand, light green, 36mer, [43, 77] start, [42, 77] end
30-61nm	Core	Oligo206	CAGCGTTAAAACGCCAACATACGGTCATGTCCGGGC	30-61nm barrel stap strand, light green, 36mer, [43, 119] start, [42, 119] end
30-61nm	Core	Oligo207	GTTTACCAGCACCAGTAGCAAGCTGGGAGTGTCCTT	30-61nm barrel stap strand, light green, 36mer, [43, 161] start, [42, 161] end
30-61nm	Core	Oligo208	AAGAAAATCACCGATATATTACCTGACGGCACCTCC	30-61nm barrel stap strand, light green, 36mer, [43, 203] start, [42, 203] end
30-61nm	Core	Oligo209	TATTTACCCGGATTAGAGAGACGGGGCAGCGGGCTT	30-61nm barrel stap strand, light green, 36mer, [43, 245] start, [42, 245] end
30-61nm	Core	Oligo210	ACAAGGCCGCTCCGATCACATTAAAGGGCGCATCGT	30-61nm barrel stap strand, light green, 36mer, [46, 34] start, [47, 34] end
30-61nm	Core	Oligo211	TCTGACTGGTCAACTGAAGGCGCTAGTTGCTTTGAC	30-61nm barrel stap strand, light green, 36mer, [46, 76] start, [47, 76] end
30-61nm	Core	Oligo212	TAGTGCCGACGTCCTCGCTGCGTAGTGAATACCAAG	30-61nm barrel stap strand, light green, 36mer, [46, 118] start, [47, 118] end
30-61nm	Core	Oligo213	GGAATGGGAGCCGATCGACCCAGCTTTTATCCCAAT	30-61nm barrel stap strand, light green, 36mer, [46, 160] start, [47, 160] end
30-61nm	Core	Oligo214	GTCGCACTGCCGGCATATTGTACTGATTCTGAAACA	30-61nm barrel stap strand, light green, 36mer, [46, 202] start, [47, 202] end
30-61nm	Core	Oligo215	TGGGCTAGAGCACTTGACTCAAGAGAAACACCAGAA	30-61nm barrel stap strand, light green, 36mer, [46, 244] start, [47, 244] end
30-61nm	Core	Oligo216	AACTGGGGTATGAATCGGCCAGCTGCGCCTGACACA	30-61nm barrel stap strand, light green, 36mer, [47, 35] start, [46, 35] end
30-61nm	Core	Oligo217	GACGAACTGCCTGCAACAGTTAGAGTCGCCGCTTCG	30-61nm barrel stap strand, light green, 36mer, [47, 77] start, [46, 77] end
30-61nm	Core	Oligo218	TTAAACACCGGCTTAATTGAAAGGCGGACCGCGTGG	30-61nm barrel stap strand, light green, 36mer, [47, 119] start, [46, 119] end
30-61nm	Core	Oligo219	CCACAAAAGGCCATTTGGGACAGGAACCGGCTTGAG	30-61nm barrel stap strand, light green, 36mer, [47, 161] start, [46, 161] end
30-61nm	Core	Oligo220	TGAAAGGCTCAATGACAACAGCGAGCGCATCAGGTC	30-61nm barrel stap strand, light green, 36mer, [47, 203] start, [46, 203] end
30-61nm	Core	Oligo221	CGATAGTCACAGACCGGAAGGCCCTAGCAAGGTCAC	30-61nm barrel stap strand, light green, 36mer, [47, 245] start, [46, 245] end
30-61nm	Core	Oligo222	CTGCAGGGGCTCGGCTCGGAGTAACTAATGGGATAG	30-61nm barrel stap strand, light green, 36mer, [50, 34] start, [51, 34] end
30-61nm	Core	Oligo223	TTATCAGTCGGCTCGTTCGGCAAGTAATGCGCCGCT	30-61nm barrel stap strand, light green, 36mer, [50, 76] start, [51, 76] end
30-61nm	Core	Oligo224	CGACAGTCCGGGGCTGGGGGTTTAAAAACAATAACG	30-61nm barrel stap strand, light green, 36mer, [50, 118] start, [51, 118] end
30-61nm	Core	Oligo225	AACGGCGTATGAGGGCCCTATCCTGGCCAGTTACAA	30-61nm barrel stap strand, light green, 36mer, [50, 160] start, [51, 160] end
30-61nm	Core	Oligo226	CCAGGCCACGTTGCAGCAGTTTTAAATGCCCCCTGC	30-61nm barrel stap strand, light green, 36mer, [50, 202] start, [51, 202] end
30-61nm	Core	Oligo227	AGGCGCCCGTTCGATGACGACAAGATTCAGTGAATA	30-61nm barrel stap strand, light green, 36mer, [50, 244] start, [51, 244] end
30-61nm	Core	Oligo228	GTAGTGAGCCGGGAAACCTGTGGGTCGGATAAACGG	30-61nm barrel stap strand, light green, 36mer, [51, 35] start, [50, 35] end
30-61nm	Core	Oligo229	ACAAAACATAGAGGTGAGGCAATGAAAGCAGGCGTG	30-61nm barrel stap strand, light green, 36mer, [51, 77] start, [50, 77] end
30-61nm	Core	Oligo230	GAAATTACTCCAGTATAAAGCAACTCCGCGTCAGGC	30-61nm barrel stap strand, light green, 36mer, [51, 119] start, [50, 119] end
30-61nm	Core	Oligo231	AATCAACCGAGGTGAATTATAACTACGGTGGGTTCC	30-61nm barrel stap strand, light green, 36mer, [51, 161] start, [50, 161] end
30-61nm	Core	Oligo232	CTAGCCTTTAACAGCTTGATCTACACGCACCAGCAG	30-61nm barrel stap strand, light green, 36mer, [51, 203] start, [50, 203] end
30-61nm	Core	Oligo233	AGGCGGATTGCGTTTTAATTTCGTGACCAGTCGAGT	30-61nm barrel stap strand, light green, 36mer, [51, 245] start, [50, 245] end
30-61nm	Core	Oligo234	GAAACGGGGGAGTGCCGACGGATTCTCCGTGGGAAC	30-61nm barrel stap strand, light green, 36mer, [54, 34] start, [55, 34] end
30-61nm	Core	Oligo235	GATTTCCAGGCGAGGGACTCACGCTGCGCGTAACCA	30-61nm barrel stap strand, light green, 36mer, [54, 76] start, [55, 76] end
30-61nm	Core	Oligo236	TCGGCGCTGGCTCGACCCTGAATATACAGTAACAGT	30-61nm barrel stap strand, light green, 36mer, [54, 118] start, [55, 118] end
30-61nm	Core	Oligo237	TTCGCTTTCGTCCGAGCGCCAACGCTAACGAGCGTC	30-61nm barrel stap strand, light green, 36mer, [54, 160] start, [55, 160] end
30-61nm	Core	Oligo238	TGTCCCAACCAGGCTCCGAGTGCCTTGAGTAACAGT	30-61nm barrel stap strand, light green, 36mer, [54, 202] start, [55, 202] end
30-61nm	Core	Oligo239	GGTTTGGGACAGCCAATCATTCATTACCCAAATCAA	30-61nm barrel stap strand, light green, 36mer, [54, 244] start, [55, 244] end
30-61nm	Core	Oligo240	AAATTAATTGCGTTGCGCTCGGAAACGCTTCGCGTC	30-61nm barrel stap strand, light green, 36mer, [55, 35] start, [54, 35] end
30-61nm	Core	Oligo241	CCAAAATACCGAACGAACCAATGTGAACTACGCTCC	30-61nm barrel stap strand, light green, 36mer, [55, 77] start, [54, 77] end
30-61nm	Core	Oligo242	ACCCTGTTTAGTATCATATGTGTCGCCTGCTATTGC	30-61nm barrel stap strand, light green, 36mer, [55, 119] start, [54, 119] end
30-61nm	Core	Oligo243	TTAGGGAAGGTAAATATTGAAACGCTGTACCCACGT	30-61nm barrel stap strand, light green, 36mer, [55, 161] start, [54, 161] end
30-61nm	Core	Oligo244	GCCGGTTTATCAGCTTGCTTCCTGATCATCGCGATG	30-61nm barrel stap strand, light green, 36mer, [55, 203] start, [54, 203] end
30-61nm	Core	Oligo245	CGAAGATTAAGAGGAAGCCCATTTGCTCAACGCCGC	30-61nm barrel stap strand, light green, 36mer, [55, 245] start, [54, 245] end
30-61nm	Core	Oligo246	CGTGTAGACGGATCCGGTGGTGGGAGCAGACC	30-61nm barrel short scaf strand, 32mer, [2, 46] start, [2, 87] end
30-61nm	Core	Oligo247	CGTTCAACGCGAAACCGTGTGCCCCCATTTCG	30-61nm barrel short scaf strand, 32mer, [2, 88] start, [2, 129] end
30-61nm	Core	Oligo248	AACGTGCGTTGTGGGTGCGAGTGGTAGTCAGC	30-61nm barrel short scaf strand, 32mer, [2, 130] start, [2, 171] end
30-61nm	Core	Oligo249	TGTGTCCTACTTCCAGTGCCGCGCCACCATTC	30-61nm barrel short scaf strand, 32mer, [2, 172] start, [2, 213] end
30-61nm	Core	Oligo250	ACATCAGGGGCTTGCGAGGATACGCGGGTCTC	30-61nm barrel short scaf strand, 32mer, [2, 214] start, [2, 255] end
30-61nm	Core	Oligo251	CAGTTGGTCGCATGCAGGTGAGGCGCAAACGA	30-61nm barrel short scaf strand, 32mer, [2, 256] start, [2, 45] end
30-61nm	Core	Oligo252	CGACAGACTGCTGGCTAGCCGCGGTAGGTTGT	30-61nm barrel short scaf strand, 32mer, [6, 46] start, [6, 87] end
30-61nm	Core	Oligo253	AGAACTCAGGTAGCGGCCCAGCCAGCCCACAT	30-61nm barrel short scaf strand, 32mer, [6, 88] start, [6, 129] end
30-61nm	Core	Oligo254	GCAGGGGCCGCTTCAGGTGAACCTTCTGGCAT	30-61nm barrel short scaf strand, 32mer, [6, 130] start, [6, 171] end
30-61nm	Core	Oligo255	GGCCGCCCAGTCCCAGATATGCTACCCGGAAC	30-61nm barrel short scaf strand, 32mer, [6, 172] start, [6, 213] end
30-61nm	Core	Oligo256	TTCTGTGCTGTGCCACCGCCGTGTACCAAGCA	30-61nm barrel short scaf strand, 32mer, [6, 214] start, [6, 255] end
30-61nm	Core	Oligo257	GCGATGGAGCCTTTGCTGCGACAGTAACGCTC	30-61nm barrel short scaf strand, 32mer, [6, 256] start, [6, 45] end
30-61nm	Core	Oligo258	GACCTCCGAAAGATCCCTCAGCCACCACGCCC	30-61nm barrel short scaf strand, 32mer, [10, 46] start, [10, 87] end
30-61nm	Core	Oligo259	CTCGGGTGTTCATCGGCGGCTCAGAGCACTAC	30-61nm barrel short scaf strand, 32mer, [10, 88] start, [10, 129] end
30-61nm	Core	Oligo260	GATCCCCGAGCAGGTCGATAACCGCCCACTCC	30-61nm barrel short scaf strand, 32mer, [10, 130] start, [10, 171] end
30-61nm	Core	Oligo261	TCGTCCGTTCCCTATGGGCAGCACGGTTCAGG	30-61nm barrel short scaf strand, 32mer, [10, 172] start, [10, 213] end
30-61nm	Core	Oligo262	GGCCTAATGGTGACCCGCAACGGTGCTAGCAG	30-61nm barrel short scaf strand, 32mer, [10, 214] start, [10, 255] end
30-61nm	Core	Oligo263	GAGAACACGTTAGTAGACCGCTCGCCGAGGCC	30-61nm barrel short scaf strand, 32mer, [10, 256] start, [10, 45] end
30-61nm	Core	Oligo264	CCAAGTAGGGAGTGGGGATAGCCGAGTGCGCC	30-61nm barrel short scaf strand, 32mer, [14, 46] start, [14, 87] end
30-61nm	Core	Oligo265	TTGAGCAAATCCCAGGTCTCGCGCATCGGCCA	30-61nm barrel short scaf strand, 32mer, [14, 88] start, [14, 129] end
30-61nm	Core	Oligo266	TGCGGCTCTCTGTGTCCAAGCTGACAGGCTCC	30-61nm barrel short scaf strand, 32mer, [14, 130] start, [14, 171] end
30-61nm	Core	Oligo267	GAACCGAGGATCCCTGAGAGAGGAGCGGGGCC	30-61nm barrel short scaf strand, 32mer, [14, 172] start, [14, 213] end
30-61nm	Core	Oligo268	CAGTGTTGTGTGCCAATCCACGGGGGGCGATG	30-61nm barrel short scaf strand, 32mer, [14, 214] start, [14, 255] end
30-61nm	Core	Oligo269	AAGCACTCGGTATCCTGAGAGTCAGCCCGCCC	30-61nm barrel short scaf strand, 32mer, [14, 256] start, [14, 45] end
30-61nm	Core	Oligo270	CCTGGGATCGGGCAGATGGGGTTCGCGTCTAG	30-61nm barrel short scaf strand, 32mer, [18, 46] start, [18, 87] end
30-61nm	Core	Oligo271	GCTCGGTTGATGCGGTGGCGGAGAAACTGAGG	30-61nm barrel short scaf strand, 32mer, [18, 88] start, [18, 129] end
30-61nm	Core	Oligo272	TTGTTACCAATCGCCCATGCCACCGCTCGACG	30-61nm barrel short scaf strand, 32mer, [18, 130] start, [18, 171] end
30-61nm	Core	Oligo273	GGTCTCTGTGTCACTCCCGAACCCAGGTGCGC	30-61nm barrel short scaf strand, 32mer, [18, 172] start, [18, 213] end
30-61nm	Core	Oligo274	GCTGACTTCGATGAGGTCGGGAACTGCACGCC	30-61nm barrel short scaf strand, 32mer, [18, 214] start, [18, 255] end
30-61nm	Core	Oligo275	GCCCCAAGATGTGTGTCTCGGTTCACGGCGGA	30-61nm barrel short scaf strand, 32mer, [18, 256] start, [18, 45] end
30-61nm	Core	Oligo276	GCCTGCTCGCCCCGTGATTTCTGGGAACGAAG	30-61nm barrel short scaf strand, 32mer, [22, 46] start, [22, 87] end
30-61nm	Core	Oligo277	GCAGTGCCAACAAGTGAACGCCACGGTTCGTC	30-61nm barrel short scaf strand, 32mer, [22, 88] start, [22, 129] end
30-61nm	Core	Oligo278	GCCCCACATTGGACAACGTACGACCGCAGCAA	30-61nm barrel short scaf strand, 32mer, [22, 130] start, [22, 171] end
30-61nm	Core	Oligo279	GTGGGAAACGGGGTCGCAAATTGGGGCACTCC	30-61nm barrel short scaf strand, 32mer, [22, 172] start, [22, 213] end
30-61nm	Core	Oligo280	CTCAGATGCGGATACTGAGGCACCGGGCAGGG	30-61nm barrel short scaf strand, 32mer, [22, 214] start, [22, 255] end
30-61nm	Core	Oligo281	GCGCTCGGCATTCTGAGAAGACATCGGTCCGG	30-61nm barrel short scaf strand, 32mer, [22, 256] start, [22, 45] end
30-61nm	Core	Oligo282	CTAATCATGGTCGGAGCCCTGCGCCCGGTTTC	30-61nm barrel short scaf strand, 32mer, [26, 46] start, [26, 87] end
30-61nm	Core	Oligo283	CCAGTACGCCGGGCCCAGTCTCATCGAGAGGT	30-61nm barrel short scaf strand, 32mer, [26, 88] start, [26, 129] end
30-61nm	Core	Oligo284	GTCCGGATTCCTATCAGCGGCGCGTAATCCCG	30-61nm barrel short scaf strand, 32mer, [26, 130] start, [26, 171] end
30-61nm	Core	Oligo285	CCGCTGTGTGGGTGAGCCGGATCGCATAACTG	30-61nm barrel short scaf strand, 32mer, [26, 172] start, [26, 213] end
30-61nm	Core	Oligo286	GCGATCGACATCCGACCTAGCCCCCCAGGTTC	30-61nm barrel short scaf strand, 32mer, [26, 214] start, [26, 255] end
30-61nm	Core	Oligo287	GGCATGCGCGATCACAGGCTTTTGACTGCGTC	30-61nm barrel short scaf strand, 32mer, [26, 256] start, [26, 45] end
30-61nm	Core	Oligo288	GTCGTACACCCCGGAGCCGACTAGCTTCCCGA	30-61nm barrel short scaf strand, 32mer, [30, 46] start, [30, 87] end
30-61nm	Core	Oligo289	CCGCGCAATGGCCGTGTTGATCTAACGCACAC	30-61nm barrel short scaf strand, 32mer, [30, 88] start, [30, 129] end
30-61nm	Core	Oligo290	AATCGGGGACCAACAACGCGCGATCCTGACTC	30-61nm barrel short scaf strand, 32mer, [30, 130] start, [30, 171] end
30-61nm	Core	Oligo291	ACCACTCTTGGGCCACGCCGGTTCTACCAACC	30-61nm barrel short scaf strand, 32mer, [30, 172] start, [30, 213] end
30-61nm	Core	Oligo292	TAGGTACGACGGCGCAATCCCTAACCCCCCTG	30-61nm barrel short scaf strand, 32mer, [30, 214] start, [30, 255] end
30-61nm	Core	Oligo293	AGTGCTCGGAAACCTGCCAGCCCTACGTCCAG	30-61nm barrel short scaf strand, 32mer, [30, 256] start, [30, 45] end
30-61nm	Core	Oligo294	TTCTTCTCGTCCGGTCCACATGCTTGCGCACG	30-61nm barrel short scaf strand, 32mer, [34, 46] start, [34, 87] end
30-61nm	Core	Oligo295	TCTTGGGCGTCAGGCAGGTTTACTCACGGGGG	30-61nm barrel short scaf strand, 32mer, [34, 88] start, [34, 129] end
30-61nm	Core	Oligo296	CGAGACTCGAGTTCAGGCCCACGTGCAGATGC	30-61nm barrel short scaf strand, 32mer, [34, 130] start, [34, 171] end
30-61nm	Core	Oligo297	AACATATGGCCCCGTTTCGCACCCGTTGTTGC	30-61nm barrel short scaf strand, 32mer, [34, 172] start, [34, 213] end
30-61nm	Core	Oligo298	CGAGAGCGCCTCACGTATCGACTAAGCCTGGC	30-61nm barrel short scaf strand, 32mer, [34, 214] start, [34, 255] end
30-61nm	Core	Oligo299	GCGGAATCCAGCCCCCTAGATGGTGCCCCTGT	30-61nm barrel short scaf strand, 32mer, [34, 256] start, [34, 45] end
30-61nm	Core	Oligo300	ATGGTGCCTAAGGCCGCGCTGGGAAGGTTAGG	30-61nm barrel short scaf strand, 32mer, [38, 46] start, [38, 87] end
30-61nm	Core	Oligo301	CGTCGGCAGCTAACGCCATATTCGGGGTCTGC	30-61nm barrel short scaf strand, 32mer, [38, 88] start, [38, 129] end
30-61nm	Core	Oligo302	AGTGACGGGAAATGGCGGTATGGGTTCGCTGC	30-61nm barrel short scaf strand, 32mer, [38, 130] start, [38, 171] end
30-61nm	Core	Oligo303	CGGAAGCTGGTGGCATCTATCGTCCGGCGTAC	30-61nm barrel short scaf strand, 32mer, [38, 172] start, [38, 213] end
30-61nm	Core	Oligo304	ATATCGGGAAGAGGACGCGCTTGACGGACCCG	30-61nm barrel short scaf strand, 32mer, [38, 214] start, [38, 255] end
30-61nm	Core	Oligo305	GACGCGTAACCAGCCAGCCCATACAAGCACCG	30-61nm barrel short scaf strand, 32mer, [38, 256] start, [38, 45] end
30-61nm	Core	Oligo306	CGTGGGACGTCATGTACAACAGTGGAGCGGCC	30-61nm barrel short scaf strand, 32mer, [42, 46] start, [42, 87] end
30-61nm	Core	Oligo307	CCCCCGAAACGAACCTCAAGGAGAGCCCGGAC	30-61nm barrel short scaf strand, 32mer, [42, 88] start, [42, 129] end
30-61nm	Core	Oligo308	ATGACCGTAGGCGCCTCACCGACCAAGGACAC	30-61nm barrel short scaf strand, 32mer, [42, 130] start, [42, 171] end
30-61nm	Core	Oligo309	TCCCAGCTATAGGGTCGTCGGGAGGGAGGTGC	30-61nm barrel short scaf strand, 32mer, [42, 172] start, [42, 213] end
30-61nm	Core	Oligo310	CGTCAGGTGTGAACTCGCGAAGAAAAGCCCGC	30-61nm barrel short scaf strand, 32mer, [42, 214] start, [42, 255] end
30-61nm	Core	Oligo311	TGCCCCGTACGTGACTTCCGGTTTGGTGGGGT	30-61nm barrel short scaf strand, 32mer, [42, 256] start, [42, 45] end
30-61nm	Core	Oligo312	GCGCAGCTCAGTTGACCAGTCAGACGAAGCGG	30-61nm barrel short scaf strand, 32mer, [46, 46] start, [46, 87] end
30-61nm	Core	Oligo313	CGACTCTAGAGGACGTCGGCACTACCACGCGG	30-61nm barrel short scaf strand, 32mer, [46, 88] start, [46, 129] end
30-61nm	Core	Oligo314	TCCGCCTTGATCGGCTCCCATTCCCTCAAGCC	30-61nm barrel short scaf strand, 32mer, [46, 130] start, [46, 171] end
30-61nm	Core	Oligo315	GGTTCCTGATGCCGGCAGTGCGACGACCTGAT	30-61nm barrel short scaf strand, 32mer, [46, 172] start, [46, 213] end
30-61nm	Core	Oligo316	GCGCTCGCCAAGTGCTCTAGCCCAGTGACCTT	30-61nm barrel short scaf strand, 32mer, [46, 214] start, [46, 255] end
30-61nm	Core	Oligo317	GCTAGGGCATCGGAGCGGCCTTGTTGTGTCAG	30-61nm barrel short scaf strand, 32mer, [46, 256] start, [46, 45] end
30-61nm	Core	Oligo318	CCGACCCAACGAGCCGACTGATAACACGCCTG	30-61nm barrel short scaf strand, 32mer, [50, 46] start, [50, 87] end
30-61nm	Core	Oligo319	CTTTCATTCAGCCCCGGACTGTCGGCCTGACG	30-61nm barrel short scaf strand, 32mer, [50, 88] start, [50, 129] end
30-61nm	Core	Oligo320	CGGAGTTGGCCCTCATACGCCGTTGGAACCCA	30-61nm barrel short scaf strand, 32mer, [50, 130] start, [50, 171] end
30-61nm	Core	Oligo321	CCGTAGTTCTGCAACGTGGCCTGGCTGCTGGT	30-61nm barrel short scaf strand, 32mer, [50, 172] start, [50, 213] end
30-61nm	Core	Oligo322	GCGTGTAGCATCGAACGGGCGCCTACTCGACT	30-61nm barrel short scaf strand, 32mer, [50, 214] start, [50, 255] end
30-61nm	Core	Oligo323	GGTCACGAAGCCGAGCCCCTGCAGCCGTTTAT	30-61nm barrel short scaf strand, 32mer, [50, 256] start, [50, 45] end
30-61nm	Core	Oligo324	GCGTTTCCCCCTCGCCTGGAAATCGGAGCGTA	30-61nm barrel short scaf strand, 32mer, [54, 46] start, [54, 87] end
30-61nm	Core	Oligo325	GTTCACATGTCGAGCCAGCGCCGAGCAATAGC	30-61nm barrel short scaf strand, 32mer, [54, 88] start, [54, 129] end
30-61nm	Core	Oligo326	AGGCGACACTCGGACGAAAGCGAAACGTGGGT	30-61nm barrel short scaf strand, 32mer, [54, 130] start, [54, 171] end
30-61nm	Core	Oligo327	ACAGCGTTGAGCCTGGTTGGGACACATCGCGA	30-61nm barrel short scaf strand, 32mer, [54, 172] start, [54, 213] end
30-61nm	Core	Oligo328	TGATCAGGTTGGCTGTCCCAAACCGCGGCGTT	30-61nm barrel short scaf strand, 32mer, [54, 214] start, [54, 255] end
30-61nm	Core	Oligo329	GAGCAAATGGCACTCCCCCGTTTCGACGCGAA	30-61nm barrel short scaf strand, 32mer, [54, 256] start, [54, 45] end
