# Supplementary material for: Complex multicomponent patterns rendered on a 3D DNA-barrel pegboard
Source: Nat Commun. 2020 Nov 13;11:5768. doi: 10.1038/s41467-020-18910-x (PMC7666213; doi:10.1038/s41467-020-18910-x)
Supplement: Supplementary file 5 — Supplementary Data 4 [file 41467_2020_18910_MOESM5_ESM.csv]

Design	Type	Number	Sequence	Note
60-30 nm	Core	Oligo0	AGAGTCCACTATTTTAATGAACGCTTTCCAGTCGGGGGTCGACGT	60-27 nm barrel stap strand, light orange, 45mer, [2, 13] start, [2, 476] end
60-30 nm	Core	Oligo1	TATCTAAAATATCTTTTGAATACCTGAAAGCGTAAGAGCAATACA	60-27 nm barrel stap strand, light orange, 45mer, [2, 55] start, [2, 14] end
60-30 nm	Core	Oligo2	CAGTACATAAATCGCACGTAAATGGAAGGGTTAGAAAGATTAGGT	60-27 nm barrel stap strand, light orange, 45mer, [2, 97] start, [2, 56] end
60-30 nm	Core	Oligo3	AACATGTTCAGCTCCGTGTGAATCTTCTGACCTAAATGCTTCTAA	60-27 nm barrel stap strand, light orange, 45mer, [2, 139] start, [2, 98] end
60-30 nm	Core	Oligo4	GGGTAATTGAGCGTTAAATCATAGCGAACCTCCCGACAACAATAC	60-27 nm barrel stap strand, light orange, 45mer, [2, 181] start, [2, 140] end
60-30 nm	Core	Oligo5	CGTCAGACTGTAGAATAGAAAAAAGACACCACGGAACAAGAATGA	60-27 nm barrel stap strand, light orange, 45mer, [2, 223] start, [2, 182] end
60-30 nm	Core	Oligo6	ACCGTACTCAGGAGCGTCATATGGAAAGCGCAGTCTGTCATAGAG	60-27 nm barrel stap strand, light orange, 45mer, [2, 265] start, [2, 224] end
60-30 nm	Core	Oligo7	AACGGCTACAGAGCGAATAATCGGAGTGAGAATAGAAACCGCCTC	60-27 nm barrel stap strand, light orange, 45mer, [2, 307] start, [2, 266] end
60-30 nm	Core	Oligo8	AATAAAACGAACTGTACAGACGAACTGACCAACTTTTCATGAGGC	60-27 nm barrel stap strand, light orange, 45mer, [2, 349] start, [2, 308] end
60-30 nm	Core	Oligo9	TGTTTTAAATATGATGACCATCCCCCTCAAATGCTTTAGAAAGTT	60-27 nm barrel stap strand, light orange, 45mer, [2, 391] start, [2, 350] end
60-30 nm	Core	Oligo10	GTAATCGTAAAACGGGAGAAGTGTACCAAAAACATTAGTTTCACA	60-27 nm barrel stap strand, light orange, 45mer, [2, 433] start, [2, 392] end
60-30 nm	Core	Oligo11	AAAACGACGGCCACATCGTAACCGTAATGGGATAGGCCGGTTGCG	60-27 nm barrel stap strand, light orange, 45mer, [2, 475] start, [2, 434] end
60-30 nm	Core	Oligo12	TCCCTTATAAATCCGGTTTGCAAGCCTGGGGTGCCTCAAGTCCGG	60-27 nm barrel stap strand, light orange, 45mer, [6, 13] start, [6, 476] end
60-30 nm	Core	Oligo13	AACCCTCAATCAAAACTGATACAGTCACACGACCAGTCACTTGAA	60-27 nm barrel stap strand, light orange, 45mer, [6, 55] start, [6, 14] end
60-30 nm	Core	Oligo14	CAAGAAAACAAAAAGATTTTCATCAGATGATGGCAATTGAGGACA	60-27 nm barrel stap strand, light orange, 45mer, [6, 97] start, [6, 56] end
60-30 nm	Core	Oligo15	AAGAGAATATAAATAAACACCTCCAATCGCAAGACAATTTTCCAT	60-27 nm barrel stap strand, light orange, 45mer, [6, 139] start, [6, 98] end
60-30 nm	Core	Oligo16	ATAAAAACAGGGACAGCTACAATAGCAAGCAAATCAAATAATAAT	60-27 nm barrel stap strand, light orange, 45mer, [6, 181] start, [6, 140] end
60-30 nm	Core	Oligo17	CAATGAAACCATCAAAGACAAGTATGTTAGCAAACGAGCAAGAAC	60-27 nm barrel stap strand, light orange, 45mer, [6, 223] start, [6, 182] end
60-30 nm	Core	Oligo18	ACCAGGCGGATAAGTGTACTGCAGGTCAGACGATTGTCTTTTCAC	60-27 nm barrel stap strand, light orange, 45mer, [6, 265] start, [6, 224] end
60-30 nm	Core	Oligo19	GGCCGCTTTTGCGCCAAAAAAACGTTAGTAAATGAAAGAGCCAGT	60-27 nm barrel stap strand, light orange, 45mer, [6, 307] start, [6, 266] end
60-30 nm	Core	Oligo20	TGCGATTTTAAGATTCATCAAGACCTGCTCCATGTTAAATACGAA	60-27 nm barrel stap strand, light orange, 45mer, [6, 349] start, [6, 308] end
60-30 nm	Core	Oligo21	GAGGTCATTTTTGCCTGACTAAAATGTTTAGACTGGAATACCATA	60-27 nm barrel stap strand, light orange, 45mer, [6, 391] start, [6, 350] end
60-30 nm	Core	Oligo22	CTACAAAGGCTATAAAATTTTAAGGCAAAGAATTAGCAATTCTAA	60-27 nm barrel stap strand, light orange, 45mer, [6, 433] start, [6, 392] end
60-30 nm	Core	Oligo23	GGATGTGCTGCAAGGACGACGTTAAATGTGAGCGAGACAGGAAAT	60-27 nm barrel stap strand, light orange, 45mer, [6, 475] start, [6, 434] end
60-30 nm	Core	Oligo24	ACGCTGGTTTGCCTTCTTTTCTGAAATTGTTATCCGGCTAGTAGC	60-27 nm barrel stap strand, light orange, 45mer, [10, 13] start, [10, 476] end
60-30 nm	Core	Oligo25	GCTGAGAGCCAGCAATACCGAATACCTACATTTTGATATCGGCCC	60-27 nm barrel stap strand, light orange, 45mer, [10, 55] start, [10, 14] end
60-30 nm	Core	Oligo26	GCGCAGAGGCGAAACAGTAACCATTTTGCGGAACAAAAACAATAC	60-27 nm barrel stap strand, light orange, 45mer, [10, 97] start, [10, 56] end
60-30 nm	Core	Oligo27	ATCGCCATATTTAGCCTGTTTCCTTTTTAACCTCCGGCGATAGTC	60-27 nm barrel stap strand, light orange, 45mer, [10, 139] start, [10, 98] end
60-30 nm	Core	Oligo28	AGAAACGATTTTTCGCTAACGCTCATCGAGAACAAGTGTAGAAGA	60-27 nm barrel stap strand, light orange, 45mer, [10, 181] start, [10, 140] end
60-30 nm	Core	Oligo29	AATTAGAGCCAGCAGGGAGGGACGCAATAATAACGGATCTTACTA	60-27 nm barrel stap strand, light orange, 45mer, [10, 223] start, [10, 182] end
60-30 nm	Core	Oligo30	AGTATTAAGAGGCGTGCCTTGCAGAGCCGCCACCAGAGAGCCAGG	60-27 nm barrel stap strand, light orange, 45mer, [10, 265] start, [10, 224] end
60-30 nm	Core	Oligo31	AACAACCATCGCCATTGTATCATTCCACAGACAGCCGCAAGCCAA	60-27 nm barrel stap strand, light orange, 45mer, [10, 307] start, [10, 266] end
60-30 nm	Core	Oligo32	GAGTAGTAAATTGATATTCATCGAAACAAAGTACAAAACCTAAAC	60-27 nm barrel stap strand, light orange, 45mer, [10, 349] start, [10, 308] end
60-30 nm	Core	Oligo33	CCGGAAGCAAACTTTGCATCAAAAACCAAAATAGCGTAACGCCAC	60-27 nm barrel stap strand, light orange, 45mer, [10, 391] start, [10, 350] end
60-30 nm	Core	Oligo34	GATATTCAACCGTTGCAATGCAAGGTGGCATCAATTGACCATTGA	60-27 nm barrel stap strand, light orange, 45mer, [10, 433] start, [10, 392] end
60-30 nm	Core	Oligo35	AACTGTTGGGAAGCGCACTCCAGGAACGCCATCAAAAATTGTAAT	60-27 nm barrel stap strand, light orange, 45mer, [10, 475] start, [10, 434] end
60-30 nm	Core	Oligo36	CTGGCCAACAGAGGATTAGTGATAGGGTTGAGTGTACGCGCGGCT	60-27 nm barrel stap strand, light orange, 45mer, [4, 34] start, [4, 497] end
60-30 nm	Core	Oligo37	TGATTGTTTGGATAATAGATCAAATCAACAGTTGAAGTCTTTATT	60-27 nm barrel stap strand, light orange, 45mer, [4, 76] start, [4, 35] end
60-30 nm	Core	Oligo38	TTTTTCAAATATAGTCGCTAAATTTCATTTGAATTATAAAGAACC	60-27 nm barrel stap strand, light orange, 45mer, [4, 118] start, [4, 77] end
60-30 nm	Core	Oligo39	CCGGTATTCTAAGTCCTGAAAAAGTAATTCTGTCCGGCGTTAAAC	60-27 nm barrel stap strand, light orange, 45mer, [4, 160] start, [4, 119] end
60-30 nm	Core	Oligo40	AAAGGTGGCAACAAGCCCAAAGAATTAACTGAACATTGCTATTAT	60-27 nm barrel stap strand, light orange, 45mer, [4, 202] start, [4, 161] end
60-30 nm	Core	Oligo41	ACAAATAAATCCTATTAGCGATCAGTAGCGACAGATGGTTTACAT	60-27 nm barrel stap strand, light orange, 45mer, [4, 244] start, [4, 203] end
60-30 nm	Core	Oligo42	TTGCTAAACAACTGAACCGCTTGATATAAGTATAGTTTGATGAAA	60-27 nm barrel stap strand, light orange, 45mer, [4, 286] start, [4, 245] end
60-30 nm	Core	Oligo43	GCGCAGACGGTCACCATTAAGCAGCGAAAGACAGCTCACGTTGTT	60-27 nm barrel stap strand, light orange, 45mer, [4, 328] start, [4, 287] end
60-30 nm	Core	Oligo44	CGGAATCGTCATAAGTTGAGCAGTCAGGACGTTGGATAGGCTGAG	60-27 nm barrel stap strand, light orange, 45mer, [4, 370] start, [4, 329] end
60-30 nm	Core	Oligo45	AGCCTCAGAGCATTAACAGTTTAATTGCTGAATATAAATCAGGTG	60-27 nm barrel stap strand, light orange, 45mer, [4, 412] start, [4, 371] end
60-30 nm	Core	Oligo46	TCTCCGTGGGAACGAAAAGCGAGTCTGGAGCAAACTTCAACGCAA	60-27 nm barrel stap strand, light orange, 45mer, [4, 454] start, [4, 413] end
60-30 nm	Core	Oligo47	CACATTAATTGCGCTTTGATTAACGCCAGGGTTTTTCTGCCAGAT	60-27 nm barrel stap strand, light orange, 45mer, [4, 496] start, [4, 455] end
60-30 nm	Core	Oligo48	ATGGATTATTTACAGAAGAACCTGTTTGATGGTGGGCGCCAGGCA	60-27 nm barrel stap strand, light orange, 45mer, [8, 34] start, [8, 497] end
60-30 nm	Core	Oligo49	AGCGGAATTATCAGTATTAGTAAAGCATCACCTTGAACATCGCAA	60-27 nm barrel stap strand, light orange, 45mer, [8, 76] start, [8, 35] end
60-30 nm	Core	Oligo50	ATAACTATATGTATCCTTGAACCTGAGCAAAAGAAACGTCAGAGG	60-27 nm barrel stap strand, light orange, 45mer, [8, 118] start, [8, 77] end
60-30 nm	Core	Oligo51	TCATCGTAGGAATCTAATTTAATTTAGGCAGAGGCTAATTACTAT	60-27 nm barrel stap strand, light orange, 45mer, [8, 160] start, [8, 119] end
60-30 nm	Core	Oligo52	GGCATGATTAAGAAAATAGCATGAAAATAGCAGCCCCTGAATCTT	60-27 nm barrel stap strand, light orange, 45mer, [8, 202] start, [8, 161] end
60-30 nm	Core	Oligo53	GCCGCCAGCATTGAAATCACACCATTACCATTAGCACATTCAACT	60-27 nm barrel stap strand, light orange, 45mer, [8, 244] start, [8, 203] end
60-30 nm	Core	Oligo54	CGATCTAAAGTTTCATTTTCGAAGGATTAGGATTAGTTTTAACCC	60-27 nm barrel stap strand, light orange, 45mer, [8, 286] start, [8, 245] end
60-30 nm	Core	Oligo55	CGCCTGATAAATTACTACGATATTCGGTCGCTGAGCAAAAGGAAA	60-27 nm barrel stap strand, light orange, 45mer, [8, 328] start, [8, 287] end
60-30 nm	Core	Oligo56	GAAGTTTTGCCAGCTAATGCAATTTCAACTTTAATCTTGACAAAT	60-27 nm barrel stap strand, light orange, 45mer, [8, 370] start, [8, 329] end
60-30 nm	Core	Oligo57	CATTAACATCCAAAGTAGATTAGAGAGTACCTTTACAGAAGCAAA	60-27 nm barrel stap strand, light orange, 45mer, [8, 412] start, [8, 371] end
60-30 nm	Core	Oligo58	CCTTCCTGTAGCCTAAGCAAAATGCCGGAGAGGGTCTCATATAAG	60-27 nm barrel stap strand, light orange, 45mer, [8, 454] start, [8, 413] end
60-30 nm	Core	Oligo59	ACATACGAGCCGGACCGTATCCTCTTCGCTATTACCGGCCTCAGG	60-27 nm barrel stap strand, light orange, 45mer, [8, 496] start, [8, 455] end
60-30 nm	Core	Oligo60	ATTGCAACAGGAAGTAATATCCTGGCCCTGAGAGAAGACGGGCCG	60-27 nm barrel stap strand, light orange, 45mer, [12, 34] start, [12, 497] end
60-30 nm	Core	Oligo61	TAATTTTAAAAGTCTCGTATGTCAGTATTAACACCACCAGCAGCC	60-27 nm barrel stap strand, light orange, 45mer, [12, 76] start, [12, 35] end
60-30 nm	Core	Oligo62	TATCAAAATCATATAAGACGCCTGATTGCTTTGAATTTACATCAT	60-27 nm barrel stap strand, light orange, 45mer, [12, 118] start, [12, 77] end
60-30 nm	Core	Oligo63	AGAACGGGTATTAAATAATCAGCCAACGCTCAACATATGCGTTTT	60-27 nm barrel stap strand, light orange, 45mer, [12, 160] start, [12, 119] end
60-30 nm	Core	Oligo64	CAAAGTTACCAGACTTTTTAAAACAGCCATATTATTTCCAGAGCA	60-27 nm barrel stap strand, light orange, 45mer, [12, 202] start, [12, 161] end
60-30 nm	Core	Oligo65	AACCGCCACCCTCAACCGCCATTATCACCGTCACCATATTGACAA	60-27 nm barrel stap strand, light orange, 45mer, [12, 244] start, [12, 203] end
60-30 nm	Core	Oligo66	ACCAGTACAAACTAACCCATCTATTTCGGAACCTAGTGCCCGTAG	60-27 nm barrel stap strand, light orange, 45mer, [12, 286] start, [12, 245] end
60-30 nm	Core	Oligo67	TTTGACCCCCAGCGAGGCAAAGCTTGATACCGATACAGCTTGCTC	60-27 nm barrel stap strand, light orange, 45mer, [12, 328] start, [12, 287] end
60-30 nm	Core	Oligo68	ATAACCCTCGTTTATTACGAATAAGGCTTGCCCTGATCAACGTTC	60-27 nm barrel stap strand, light orange, 45mer, [12, 370] start, [12, 329] end
60-30 nm	Core	Oligo69	ATATTTTCATTTGTTTCGCAGCGTTTTAATTCGAGTAAGAGGATC	60-27 nm barrel stap strand, light orange, 45mer, [12, 412] start, [12, 371] end
60-30 nm	Core	Oligo70	GTTAAATCAGCTCATATTTTAAGGCCGGAGACAGTATGTGTAGCT	60-27 nm barrel stap strand, light orange, 45mer, [12, 454] start, [12, 413] end
60-30 nm	Core	Oligo71	TAATCATGGTCATAAGGATCAGGCAAAGCGCCATTTTTCCGGCTT	60-27 nm barrel stap strand, light orange, 45mer, [12, 496] start, [12, 455] end
60-30 nm	Core	Oligo72	ACGTGGACGGGACTGCGCGAGGGTAGGACCAGCTGCAAAAGA	60-27 nm barrel stap strand, light green, 42mer, [1, 7] start, [1, 510] end
60-30 nm	Core	Oligo73	GTGGCACAGTGGGCACACTCGAGAACTCCCGTTGTAATAC	60-27 nm barrel stap strand, light green, 40mer, [1, 28] start, [1, 27] end
60-30 nm	Core	Oligo74	GAGCACTAACGGGCCCGAATTGAGGGCAAGACAATATTTTAG	60-27 nm barrel stap strand, light green, 42mer, [1, 49] start, [1, 48] end
60-30 nm	Core	Oligo75	CATATCACTGAGGATATGAGACGATGACAACTAATCCTAC	60-27 nm barrel stap strand, light green, 40mer, [1, 70] start, [1, 69] end
60-30 nm	Core	Oligo76	ATGTGAGTCCAGTCGCCCCCCGCAGTTGAAATTATTTAATAT	60-27 nm barrel stap strand, light green, 42mer, [1, 91] start, [1, 90] end
60-30 nm	Core	Oligo77	TGGTTTGATCTGGGTAGCAGCGGTAGGAATAACCTTTTAA	60-27 nm barrel stap strand, light green, 40mer, [1, 112] start, [1, 111] end
60-30 nm	Core	Oligo78	AGAACGCGTTGCCCACGAGTGCGGTGATAAATACCGAAATGC	60-27 nm barrel stap strand, light green, 42mer, [1, 133] start, [1, 132] end
60-30 nm	Core	Oligo79	GGGAGGTATCCCGGACCACATATATCCCTGTTTATCTTGC	60-27 nm barrel stap strand, light green, 40mer, [1, 154] start, [1, 153] end
60-30 nm	Core	Oligo80	ATCAGAGACTGTGGGCCGCGCACCGCCCTTTGAAGCCCTAAT	60-27 nm barrel stap strand, light green, 42mer, [1, 175] start, [1, 174] end
60-30 nm	Core	Oligo81	TTATTTTGAGGCGACGGCTATTGACCGATAACCCATAAGT	60-27 nm barrel stap strand, light green, 40mer, [1, 196] start, [1, 195] end
60-30 nm	Core	Oligo82	TTTCATCGCTAGCGGTTCTAAGTCGGGTGTCACAATCCGCGT	60-27 nm barrel stap strand, light green, 42mer, [1, 217] start, [1, 216] end
60-30 nm	Core	Oligo83	TTTACCGTGTAAATGCGCGGCCGAGGGCATTTTCGCTGAA	60-27 nm barrel stap strand, light green, 40mer, [1, 238] start, [1, 237] end
60-30 nm	Core	Oligo84	AGTACCGCTGCTGGACCGTGGACCAAGGTTCCAGTAAGGTTT	60-27 nm barrel stap strand, light green, 42mer, [1, 259] start, [1, 258] end
60-30 nm	Core	Oligo85	ACAACTATGAGGGTACGGGACCATGGCACCCTCAGAAGGA	60-27 nm barrel stap strand, light green, 40mer, [1, 280] start, [1, 279] end
60-30 nm	Core	Oligo86	GAGGACTAGGAGTTGTGCCAATGGCGAGAAGGAATTGGCTTT	60-27 nm barrel stap strand, light green, 42mer, [1, 301] start, [1, 300] end
60-30 nm	Core	Oligo87	AGGACAGGCACTGGGCGCCTTGTTCAAAGACTTTTGAAAG	60-27 nm barrel stap strand, light green, 40mer, [1, 322] start, [1, 321] end
60-30 nm	Core	Oligo88	AACAACATGCTCTAGTCGGACGTCGACTATGAACGGTAACGG	60-27 nm barrel stap strand, light green, 42mer, [1, 343] start, [1, 342] end
60-30 nm	Core	Oligo89	AGTTCAGCGCAACGGGACGCACAGCATATTACAGGTAAAC	60-27 nm barrel stap strand, light green, 40mer, [1, 364] start, [1, 363] end
60-30 nm	Core	Oligo90	AAAGTACGCGAGGGTAGGGCCTAACTCAAAAACGAGACAACT	60-27 nm barrel stap strand, light green, 42mer, [1, 385] start, [1, 384] end
60-30 nm	Core	Oligo91	CCTGTAAGCGTCTAGGGACTCGGCACGTGTCTGGAATGAC	60-27 nm barrel stap strand, light green, 40mer, [1, 406] start, [1, 405] end
60-30 nm	Core	Oligo92	TGTCAATCGCGGTGGCCGTACTGGCCCATACTTTTGCTAGCA	60-27 nm barrel stap strand, light green, 42mer, [1, 427] start, [1, 426] end
60-30 nm	Core	Oligo93	TTGGTGTTAATCTGTGGATAATCCGAATATGTACCTCACG	60-27 nm barrel stap strand, light green, 40mer, [1, 448] start, [1, 447] end
60-30 nm	Core	Oligo94	AAGCTTGCCGGCTCAAGGCCTCGCGCCAAGATGGGCGGTGCC	60-27 nm barrel stap strand, light green, 42mer, [1, 469] start, [1, 468] end
60-30 nm	Core	Oligo95	TGTCGTGGGCCAAGACGTAGCGCATGATGCCTGCAAAACC	60-27 nm barrel stap strand, light green, 40mer, [1, 490] start, [1, 489] end
60-30 nm	Core	Oligo96	CAGTTTGGCCGGAGACCCAGGGATAAGCCCTCGGCCATGTTC	60-27 nm barrel stap strand, light green, 42mer, [3, 7] start, [3, 510] end
60-30 nm	Core	Oligo97	ACCCTTCGAGGTTGAGGGCGCAGATGAACTTCTTTATAGA	60-27 nm barrel stap strand, light green, 40mer, [3, 28] start, [3, 27] end
60-30 nm	Core	Oligo98	ATTGAGGAGCGGCTGCGTACGTTCGAGCTGGGCTATTAAGGA	60-27 nm barrel stap strand, light green, 42mer, [3, 49] start, [3, 48] end
60-30 nm	Core	Oligo99	TTCTGAAATGCCGCTTCTCCAGTGTTAGAGCCGTCTATAC	60-27 nm barrel stap strand, light green, 40mer, [3, 70] start, [3, 69] end
60-30 nm	Core	Oligo100	TTTTAATGTACTACCCGAGGACGGAGCTTAAACAGAAACCTT	60-27 nm barrel stap strand, light green, 42mer, [3, 91] start, [3, 90] end
60-30 nm	Core	Oligo101	GTTAATTCGCTGTTCCCTGCGCGCTTGAGTAAATCTTTTA	60-27 nm barrel stap strand, light green, 40mer, [3, 112] start, [3, 111] end
60-30 nm	Core	Oligo102	ACGACAATCACACACACGGCGAATTATGTCTAAATAAAGACG	60-27 nm barrel stap strand, light green, 42mer, [3, 133] start, [3, 132] end
60-30 nm	Core	Oligo103	GAGGCGTTGTGGCGTCGTGCGATGGCAAAGATAAGAACGC	60-27 nm barrel stap strand, light green, 40mer, [3, 154] start, [3, 153] end
60-30 nm	Core	Oligo104	AACAAAGTGTTTCGAGGAGGCCGTTCGTTTAGATTAGCCCTG	60-27 nm barrel stap strand, light green, 42mer, [3, 175] start, [3, 174] end
60-30 nm	Core	Oligo105	AAGAAACGTTACATCCCCCTCACAAGCATGAGTTATATAA	60-27 nm barrel stap strand, light green, 40mer, [3, 196] start, [3, 195] end
60-30 nm	Core	Oligo106	GTTTGCCTCAGTGCGTGCGCCACGTGGTGCATTCATAATCAA	60-27 nm barrel stap strand, light green, 42mer, [3, 217] start, [3, 216] end
60-30 nm	Core	Oligo107	AAGCCAGTACCTCCCAGGCTCCTACATTCCCCCTTCATTA	60-27 nm barrel stap strand, light green, 40mer, [3, 238] start, [3, 237] end
60-30 nm	Core	Oligo108	AATAGGTGGAGGCCGGTCACCCTAGCTGAACATGGCTCCCGG	60-27 nm barrel stap strand, light green, 42mer, [3, 259] start, [3, 258] end
60-30 nm	Core	Oligo109	CAGTTTCTGGCAAGGGCTGAGGGCAGTAACCCTCATTCAA	60-27 nm barrel stap strand, light green, 40mer, [3, 280] start, [3, 279] end
60-30 nm	Core	Oligo110	AACGAGGGGAACTCGCTGTGCGGGTCTGAGAATTTTTATCGG	60-27 nm barrel stap strand, light green, 42mer, [3, 301] start, [3, 300] end
60-30 nm	Core	Oligo111	AAGGGAACACGTTGCGCATGAAGCCATAGAAGTTTATCAT	60-27 nm barrel stap strand, light green, 40mer, [3, 322] start, [3, 321] end
60-30 nm	Core	Oligo112	AAAATCTAGGTGACCGTTGGCGTACCGTCCCAGGCGCGAAGA	60-27 nm barrel stap strand, light green, 42mer, [3, 343] start, [3, 342] end
60-30 nm	Core	Oligo113	TCATTGAAGGTTGGCCGCTGACTTCTCGATTCATCAATAT	60-27 nm barrel stap strand, light green, 40mer, [3, 364] start, [3, 363] end
60-30 nm	Core	Oligo114	TGTAGCTCATTCGCCGTGGACGCCTTTGATAAATCAAAATGC	60-27 nm barrel stap strand, light green, 42mer, [3, 385] start, [3, 384] end
60-30 nm	Core	Oligo115	TAAATCGCCTATGCGCGTAGACGCAGAATTCCATAAAAGC	60-27 nm barrel stap strand, light green, 40mer, [3, 406] start, [3, 405] end
60-30 nm	Core	Oligo116	AATCGATGCGCAGCCCGCCAGCACACTCGTCCTTTATAAGAG	60-27 nm barrel stap strand, light green, 42mer, [3, 427] start, [3, 426] end
60-30 nm	Core	Oligo117	GCGGATTGCTTCCTGAGATTCTTACTAAATAATCAAAACG	60-27 nm barrel stap strand, light green, 40mer, [3, 448] start, [3, 447] end
60-30 nm	Core	Oligo118	TCACGACGCGGCCAAGGATTTACTGCTCGACCGTGCACCCAG	60-27 nm barrel stap strand, light green, 42mer, [3, 469] start, [3, 468] end
60-30 nm	Core	Oligo119	CTCACTGTGCTCTGCTCCGCTGCGGTTTTCTAGACTTGCG	60-27 nm barrel stap strand, light green, 40mer, [3, 490] start, [3, 489] end
60-30 nm	Core	Oligo120	AATAGCCCAAACGACGAGGGGCACGAAAAAGGAGAGGAAAAG	60-27 nm barrel stap strand, light green, 42mer, [5, 7] start, [5, 510] end
60-30 nm	Core	Oligo121	AAAGGGAGGCAGCACTGCAAGAACGGGAAATAACATAATA	60-27 nm barrel stap strand, light green, 40mer, [5, 28] start, [5, 27] end
60-30 nm	Core	Oligo122	GGTCAGTTATCAGGGAGTCACCGCCTCTCAATGCGCGTATCT	60-27 nm barrel stap strand, light green, 42mer, [5, 49] start, [5, 48] end
60-30 nm	Core	Oligo123	CAATATAGCCCGCCTGAAAGACGCCTGGAATACATTTCAT	60-27 nm barrel stap strand, light green, 40mer, [5, 70] start, [5, 69] end
60-30 nm	Core	Oligo124	TACATTTACTGGCGTCCCCCTGAGTCCCATATTGCGTTTAAT	60-27 nm barrel stap strand, light green, 42mer, [5, 91] start, [5, 90] end
60-30 nm	Core	Oligo125	CGCGAGATATCACTCGTGAGCCCAGTACTTAATTAAAGAA	60-27 nm barrel stap strand, light green, 40mer, [5, 112] start, [5, 111] end
60-30 nm	Core	Oligo126	GACAAAAGCTAAGCCGAAGCGGAAAGCCAAATAAGAAGTACC	60-27 nm barrel stap strand, light green, 42mer, [5, 133] start, [5, 132] end
60-30 nm	Core	Oligo127	AGAAGGCGGCACCACACGAGAAGGACGTCAAGAAAGATAT	60-27 nm barrel stap strand, light green, 40mer, [5, 154] start, [5, 153] end
60-30 nm	Core	Oligo128	ATTAGACGCGTGGCTCGCAAGGGCAGCGTTTTGCACCAGCGC	60-27 nm barrel stap strand, light green, 42mer, [5, 175] start, [5, 174] end
60-30 nm	Core	Oligo129	AATACATTGCTGTTGGTTACACGCCGGGTAATAAGTAGAA	60-27 nm barrel stap strand, light green, 40mer, [5, 196] start, [5, 195] end
60-30 nm	Core	Oligo130	CAGCACCGTGCTGCCGCAAGCGAGAAAAACCAGCGCCGATAG	60-27 nm barrel stap strand, light green, 42mer, [5, 217] start, [5, 216] end
60-30 nm	Core	Oligo131	GATATTCCAAGATGGTAGGTCCTTGATATTTGCCAGCCTT	60-27 nm barrel stap strand, light green, 40mer, [5, 238] start, [5, 237] end
60-30 nm	Core	Oligo132	GTCGAGAGCAACTGGAGTGGCGACCGGTACTACAGGAGTGCC	60-27 nm barrel stap strand, light green, 42mer, [5, 259] start, [5, 258] end
60-30 nm	Core	Oligo133	TGTATGGGTGCGCGAGACCGTTCTAGGGCACCCTCTTTTC	60-27 nm barrel stap strand, light green, 40mer, [5, 280] start, [5, 279] end
60-30 nm	Core	Oligo134	GTCACCCTTCAAAGCACGCCCACCGTGTGAAAAATCTGGATC	60-27 nm barrel stap strand, light green, 42mer, [5, 301] start, [5, 300] end
60-30 nm	Core	Oligo135	GCCGGAACCACGCAGTGTCAGTCGGACAACGGGTAACTTA	60-27 nm barrel stap strand, light green, 40mer, [5, 322] start, [5, 321] end
60-30 nm	Core	Oligo136	CTCATTATCAACGGGCACAGCCCATCGGCGGCTGACCACTGG	60-27 nm barrel stap strand, light green, 42mer, [5, 343] start, [5, 342] end
60-30 nm	Core	Oligo137	GTCCAATCGCAAGGTTCTCCGACTCAACATTTAGGATAGC	60-27 nm barrel stap strand, light green, 40mer, [5, 364] start, [5, 363] end
60-30 nm	Core	Oligo138	GGCTTAGACGTCCCTGCGCAATAGGCCGACTCTTTACCGGAT	60-27 nm barrel stap strand, light green, 42mer, [5, 385] start, [5, 384] end
60-30 nm	Core	Oligo139	TTAAGCAGAGTGCTGTGTTTCGACGGGCTGATTCCCAAAA	60-27 nm barrel stap strand, light green, 40mer, [5, 406] start, [5, 405] end
60-30 nm	Core	Oligo140	CATTGCCTGAGAGTCGTGGTACGATGTGATAAGGATACAGGT	60-27 nm barrel stap strand, light green, 42mer, [5, 427] start, [5, 426] end
60-30 nm	Core	Oligo141	ACCCGTCAGATAGGCTGGCTCCGTGTGACCCAAAATAACA	60-27 nm barrel stap strand, light green, 40mer, [5, 448] start, [5, 447] end
60-30 nm	Core	Oligo142	TTAAGTTGCAAGGCTGTTCCGCAACGGGGGTTTGAGGGGCGA	60-27 nm barrel stap strand, light green, 42mer, [5, 469] start, [5, 468] end
60-30 nm	Core	Oligo143	GTGAGCTGGACTGTGAGCGACCGGTCGGAGCGAGGAATGA	60-27 nm barrel stap strand, light green, 40mer, [5, 490] start, [5, 489] end
60-30 nm	Core	Oligo144	AAATCGGCCAGCATTCCCTAGCCTCCCGTAGTATTGGTTCCG	60-27 nm barrel stap strand, light green, 42mer, [7, 7] start, [7, 510] end
60-30 nm	Core	Oligo145	CAGATTCGGGAACACCACCACTGATGAACCTGAGTATTGG	60-27 nm barrel stap strand, light green, 40mer, [7, 28] start, [7, 27] end
60-30 nm	Core	Oligo146	CCTCAAATGGACTTGCAAGGCGGCGAAAACGCCCTAACTGAA	60-27 nm barrel stap strand, light green, 42mer, [7, 49] start, [7, 48] end
60-30 nm	Core	Oligo147	TTCCTGAGGCTTCTTGCGGCATGATGATTTTAGAATCATA	60-27 nm barrel stap strand, light green, 40mer, [7, 70] start, [7, 69] end
60-30 nm	Core	Oligo148	TGAAACAAGGTCCCGACAGCTTCGCGTATTAGGTTTAGATGA	60-27 nm barrel stap strand, light green, 42mer, [7, 91] start, [7, 90] end
60-30 nm	Core	Oligo149	TGATGCAAAGCACGGAGCATTGCCGTACCTTAGAAAATGC	60-27 nm barrel stap strand, light green, 40mer, [7, 112] start, [7, 111] end
60-30 nm	Core	Oligo150	CGAGCCAGTGCCGCGACTCGAAGGTAACAAGGAATCAATTTT	60-27 nm barrel stap strand, light green, 42mer, [7, 133] start, [7, 132] end
60-30 nm	Core	Oligo151	CCGCGCCCGGGAGCAGACGTGTGGTGTATCCCATCCATTA	60-27 nm barrel stap strand, light green, 40mer, [7, 154] start, [7, 153] end
60-30 nm	Core	Oligo152	AGAGAGAAGAACGAACGAGCGGGATTCACAATTTTATTTTAC	60-27 nm barrel stap strand, light green, 42mer, [7, 175] start, [7, 174] end
60-30 nm	Core	Oligo153	TATTACGACATTCCCATTAGCCGGGATAAACAATGCTCCT	60-27 nm barrel stap strand, light green, 40mer, [7, 196] start, [7, 195] end
60-30 nm	Core	Oligo154	CGGAAACGCGACGATTTGCAGCGCTTCTCAAAGGGCGAAGGC	60-27 nm barrel stap strand, light green, 42mer, [7, 217] start, [7, 216] end
60-30 nm	Core	Oligo155	AGGTTGAACGAGCAGACCGGCACGGGTCATAATCAACAGG	60-27 nm barrel stap strand, light green, 40mer, [7, 238] start, [7, 237] end
60-30 nm	Core	Oligo156	GTTTTGCTGTGCGTCGAGGCGACTAACTGGGTAATAAGCGGG	60-27 nm barrel stap strand, light green, 42mer, [7, 259] start, [7, 258] end
60-30 nm	Core	Oligo157	TCTTTCCTAGTTGGGCCGGTCCCGTCCACCACCCTTGTCG	60-27 nm barrel stap strand, light green, 40mer, [7, 280] start, [7, 279] end
60-30 nm	Core	Oligo158	CAGGGAGTCGGGATGCCTTCTGCTTCTCAGAAGGCTCGCTTG	60-27 nm barrel stap strand, light green, 42mer, [7, 301] start, [7, 300] end
60-30 nm	Core	Oligo159	GAAATCCGGTGCGAACTGTGGCCGACTATAATGCCGTGTC	60-27 nm barrel stap strand, light green, 40mer, [7, 322] start, [7, 321] end
60-30 nm	Core	Oligo160	TGAATTACGGGAGTCTGCCGAGAATGGCGCGAGTAATCATTG	60-27 nm barrel stap strand, light green, 42mer, [7, 343] start, [7, 342] end
60-30 nm	Core	Oligo161	GTAATAGCGTGCTTTTCCATGTCGGTCTCATTCAAAGGGG	60-27 nm barrel stap strand, light green, 40mer, [7, 364] start, [7, 363] end
60-30 nm	Core	Oligo162	TCCTTTTGCTACCTGGGCCACTGCACGCTATTATAGTATTGC	60-27 nm barrel stap strand, light green, 42mer, [7, 385] start, [7, 384] end
60-30 nm	Core	Oligo163	CATACAGACGCATTACCTGGAACGACATGCGAACGTAAAT	60-27 nm barrel stap strand, light green, 40mer, [7, 406] start, [7, 405] end
60-30 nm	Core	Oligo164	TTTTTGAGCTCACACCGCAGTAGCCCGAGCTAGAACCAGCTA	60-27 nm barrel stap strand, light green, 42mer, [7, 427] start, [7, 426] end
60-30 nm	Core	Oligo165	TCATCAACCTACGTAGACCGCACGATAGGATTGTAAGCTT	60-27 nm barrel stap strand, light green, 40mer, [7, 448] start, [7, 447] end
60-30 nm	Core	Oligo166	CTGGCGAAGTAGTGCCGCGACGCTGATGCAACAGTATGCCAG	60-27 nm barrel stap strand, light green, 42mer, [7, 469] start, [7, 468] end
60-30 nm	Core	Oligo167	TAAAGTGCGTCCCTTCGGACCCACGTAGGCTAGCGAAGCA	60-27 nm barrel stap strand, light green, 40mer, [7, 490] start, [7, 489] end
60-30 nm	Core	Oligo168	AGGCGAAAACGGTGGTCACCGGTGCGTGCAGTGGTTTCCAGC	60-27 nm barrel stap strand, light green, 42mer, [9, 7] start, [9, 510] end
60-30 nm	Core	Oligo169	AATCGTCCCGACTGCCGGATGGTTCGATCTCAAACCGCTC	60-27 nm barrel stap strand, light green, 40mer, [9, 28] start, [9, 27] end
60-30 nm	Core	Oligo170	ATGAAAAACTTTCCTTCTAGCTTATGGCTGCATTAAAAGCAA	60-27 nm barrel stap strand, light green, 42mer, [9, 49] start, [9, 48] end
60-30 nm	Core	Oligo171	CCACCAGCCTAGGGCGCCCGGTGAGATCACTTTACAGAAA	60-27 nm barrel stap strand, light green, 40mer, [9, 70] start, [9, 69] end
60-30 nm	Core	Oligo172	CATTTCAAGCATTGAGGCCCTCGGAAGGAATGAATATTTATT	60-27 nm barrel stap strand, light green, 42mer, [9, 91] start, [9, 90] end
60-30 nm	Core	Oligo173	GGTTGGGGCATGGACCCAGGTGAAGATTAAACATAGCTTA	60-27 nm barrel stap strand, light green, 40mer, [9, 112] start, [9, 111] end
60-30 nm	Core	Oligo174	GCCAACATGTCAGCTGCTCTCCGTCCGGTTAGAAAAAACAAC	60-27 nm barrel stap strand, light green, 42mer, [9, 133] start, [9, 132] end
60-30 nm	Core	Oligo175	CGTTTTTCGAGGCACACGTCTAGGTTGTACGAGCACAAGC	60-27 nm barrel stap strand, light green, 40mer, [9, 154] start, [9, 153] end
60-30 nm	Core	Oligo176	AACGTCAACGCTCTGTTCGCGCACTACCATTTACCAATGTTT	60-27 nm barrel stap strand, light green, 42mer, [9, 175] start, [9, 174] end
60-30 nm	Core	Oligo177	CCAAAAGCCGCGTTCGGCGAAACGGGAAAATAGCTAATAC	60-27 nm barrel stap strand, light green, 40mer, [9, 196] start, [9, 195] end
60-30 nm	Core	Oligo178	CACCAGTAGGCCGGAAGTTGTTTATCCAAACCGATTGAAAAT	60-27 nm barrel stap strand, light green, 42mer, [9, 217] start, [9, 216] end
60-30 nm	Core	Oligo179	CCACCAGTACAGGCATGAGTGCGGCGGCCGGAACCAACCA	60-27 nm barrel stap strand, light green, 40mer, [9, 238] start, [9, 237] end
60-30 nm	Core	Oligo180	CTCCTCAAGACGTAAATGACTAAACCCGAGGGGGTCATGAGA	60-27 nm barrel stap strand, light green, 42mer, [9, 259] start, [9, 258] end
60-30 nm	Core	Oligo181	AGTTAGCATGGATACCGGCGGCTGGCGAAGGGATACTCAT	60-27 nm barrel stap strand, light green, 40mer, [9, 280] start, [9, 279] end
60-30 nm	Core	Oligo182	ATAACCGATGCCGCTGCTGTGCTCGCAGGTGCCTTTACACGC	60-27 nm barrel stap strand, light green, 42mer, [9, 301] start, [9, 300] end
60-30 nm	Core	Oligo183	ATTTGTACCTGGCCCAAAACTGGAGATAAGGCACCCGGAG	60-27 nm barrel stap strand, light green, 40mer, [9, 322] start, [9, 321] end
60-30 nm	Core	Oligo184	GAGATGGTTCGCATATGCGGATCCCAACTCGAACCGGGGCTT	60-27 nm barrel stap strand, light green, 42mer, [9, 343] start, [9, 342] end
60-30 nm	Core	Oligo185	CTTTTGCTTCGCGCGTTGGAGTCGATTTAGATACAAGAGG	60-27 nm barrel stap strand, light green, 40mer, [9, 364] start, [9, 363] end
60-30 nm	Core	Oligo186	AGGTCAGGGGCTAGTGCCAGCCCGTCCTAAAAGCGGACCAAC	60-27 nm barrel stap strand, light green, 42mer, [9, 385] start, [9, 384] end
60-30 nm	Core	Oligo187	AATAGTAGCCTACAGTTTGTGGCCGAATTTAGTTTCTACT	60-27 nm barrel stap strand, light green, 40mer, [9, 406] start, [9, 405] end
60-30 nm	Core	Oligo188	CTGATAAAGCGCGAGCAGTCGATAGCGCGTTTTTAAATCTAG	60-27 nm barrel stap strand, light green, 42mer, [9, 427] start, [9, 426] end
60-30 nm	Core	Oligo189	TTCGCGTACTCGAGGCTAGGTTCAACTTATATTTAAATAA	60-27 nm barrel stap strand, light green, 40mer, [9, 448] start, [9, 447] end
60-30 nm	Core	Oligo190	TCGGTGCGGCGGAATTGACGTCAATGCCCTGGAAGATGGCGA	60-27 nm barrel stap strand, light green, 42mer, [9, 469] start, [9, 468] end
60-30 nm	Core	Oligo191	AATTCCAGTTGTTGTTCTCTCTCCGCGGACGCATGCTCAC	60-27 nm barrel stap strand, light green, 40mer, [9, 490] start, [9, 489] end
60-30 nm	Core	Oligo192	AGCAAGCGCTTCACGTTAAGCACTGCGCTGACCAGTGGTTGC	60-27 nm barrel stap strand, light green, 42mer, [11, 7] start, [11, 510] end
60-30 nm	Core	Oligo193	CTCATGGACCCTGTAGGCCTCCCTCGGTCTTGCTGAAACG	60-27 nm barrel stap strand, light green, 40mer, [11, 28] start, [11, 27] end
60-30 nm	Core	Oligo194	CAACAGTGCGGACCCGGCTGTGGAGCTAAAACGAACCGCCTG	60-27 nm barrel stap strand, light green, 42mer, [11, 49] start, [11, 48] end
60-30 nm	Core	Oligo195	TAACATTGGAGGCCTCTGCATCTGCACCTCGACAATTGAG	60-27 nm barrel stap strand, light green, 40mer, [11, 70] start, [11, 69] end
60-30 nm	Core	Oligo196	AGTTACAAAGACCGCGTAGGACCGCTGAATAGTACCTTACCA	60-27 nm barrel stap strand, light green, 42mer, [11, 91] start, [11, 90] end
60-30 nm	Core	Oligo197	GAGAGACGATGAGTACGCATCGTCCAAACTTAGATGGTCT	60-27 nm barrel stap strand, light green, 40mer, [11, 112] start, [11, 111] end
60-30 nm	Core	Oligo198	GCTTAATTGTAGGCCGGCACTGGCACGGTAAGTATCAGTAGG	60-27 nm barrel stap strand, light green, 42mer, [11, 133] start, [11, 132] end
60-30 nm	Core	Oligo199	AGTACCGTGTCGCAGGCCACAGGTGAGAACCAATCAACCA	60-27 nm barrel stap strand, light green, 40mer, [11, 154] start, [11, 153] end
60-30 nm	Core	Oligo200	CCAATCCACAAACCGTTCCAGCCCACATCAAGCGTCTTTATC	60-27 nm barrel stap strand, light green, 42mer, [11, 175] start, [11, 174] end
60-30 nm	Core	Oligo201	ACCGAGGACATCGGGTGGTGCCCTAGAACGAAGCCAGGAA	60-27 nm barrel stap strand, light green, 40mer, [11, 196] start, [11, 195] end
60-30 nm	Core	Oligo202	GAGCCATTAGGGCGACGCACGTCATAACAAAAGGTAAGACTT	60-27 nm barrel stap strand, light green, 42mer, [11, 217] start, [11, 216] end
60-30 nm	Core	Oligo203	CACCACCTCTGTATGCTAGGTGCTCGTGCCACCGGAGAGC	60-27 nm barrel stap strand, light green, 40mer, [11, 238] start, [11, 237] end
60-30 nm	Core	Oligo204	CTGAAACAGCGGCCCTGCCAAGCTGCCCCTAGTAACATTATT	60-27 nm barrel stap strand, light green, 42mer, [11, 259] start, [11, 258] end
60-30 nm	Core	Oligo205	GCCTGTAATCGGGCGTCCCTAACTTCTGCAATAGGACAAC	60-27 nm barrel stap strand, light green, 40mer, [11, 280] start, [11, 279] end
60-30 nm	Core	Oligo206	GCCGACAACGGCATGGCGAACAAGGACAGCGGTTTATGTTGC	60-27 nm barrel stap strand, light green, 42mer, [11, 301] start, [11, 300] end
60-30 nm	Core	Oligo207	TACCAAGTCTCGCCACCCTCACCTTGTGAACGAAAGATTA	60-27 nm barrel stap strand, light green, 40mer, [11, 322] start, [11, 321] end
60-30 nm	Core	Oligo208	AAACACCACACCTTCTGCACTGTCGTCACGTACCCAAACGAG	60-27 nm barrel stap strand, light green, 42mer, [11, 343] start, [11, 342] end
60-30 nm	Core	Oligo209	ACGACGAGCTTCACAGACCCTACCGCGAAAAAGGAACCAG	60-27 nm barrel stap strand, light green, 40mer, [11, 364] start, [11, 363] end
60-30 nm	Core	Oligo210	AAGCGAACAACACCTCCGTACTCCACCCTAAAAAGATCTTCA	60-27 nm barrel stap strand, light green, 42mer, [11, 385] start, [11, 384] end
60-30 nm	Core	Oligo211	CGAGCTGTTGCGCAAAAGGCGCGAAGCAAGATACAGGGCG	60-27 nm barrel stap strand, light green, 40mer, [11, 406] start, [11, 405] end
60-30 nm	Core	Oligo212	CACCATCATGTTGAGTCCGCTGCCATGAAACTGAGTACAAAT	60-27 nm barrel stap strand, light green, 42mer, [11, 427] start, [11, 426] end
60-30 nm	Core	Oligo213	TTAACCACTCCGAGGTCGCCGGAGGGATAACGTTAATTTT	60-27 nm barrel stap strand, light green, 40mer, [11, 448] start, [11, 447] end
60-30 nm	Core	Oligo214	TTCAGGCTCACGCAACACTCCCGTCTAGATAGCCAGCCGCCA	60-27 nm barrel stap strand, light green, 42mer, [11, 469] start, [11, 468] end
60-30 nm	Core	Oligo215	TTTCCTGACTCGAACCGCACCCTGCAGCCCCGTATAGCTG	60-27 nm barrel stap strand, light green, 40mer, [11, 490] start, [11, 489] end
60-30 nm	Core	Oligo216	CCCTTCACTGTGCACCGCCCGGATGGTGTTAACAGCTGATTG	60-27 nm barrel stap strand, light green, 42mer, [13, 7] start, [13, 510] end
60-30 nm	Core	Oligo217	TACCGCCAAGACAACAGCGCCAGGCTCGCCAGAACAATAT	60-27 nm barrel stap strand, light green, 40mer, [13, 28] start, [13, 27] end
60-30 nm	Core	Oligo218	AGGTGAGGGTATAGCGCCATCGGGCATAAGAAGATAAAACAG	60-27 nm barrel stap strand, light green, 42mer, [13, 49] start, [13, 48] end
60-30 nm	Core	Oligo219	CCGAACGGGACCCAGCCGAGAGCCGACGTAAATCCTTTGC	60-27 nm barrel stap strand, light green, 40mer, [13, 70] start, [13, 69] end
60-30 nm	Core	Oligo220	AACGGATTAACTGCGTGAGTGAAGGAACTTGGGAGAAACAAT	60-27 nm barrel stap strand, light green, 42mer, [13, 91] start, [13, 90] end
60-30 nm	Core	Oligo221	AATAGTGACAGGTGTAGGATCGGGCGCGCTGAGAAGAGTC	60-27 nm barrel stap strand, light green, 40mer, [13, 112] start, [13, 111] end
60-30 nm	Core	Oligo222	ACCAGTATGGCATCAACTGTGGTGACGGAAATACAAATTCTT	60-27 nm barrel stap strand, light green, 42mer, [13, 133] start, [13, 132] end
60-30 nm	Core	Oligo223	TTATCATAGACCTCTGCTTGTGCCACAAGGCTGTCTTTCC	60-27 nm barrel stap strand, light green, 40mer, [13, 154] start, [13, 153] end
60-30 nm	Core	Oligo224	GTTACAAAGCGCCAGCGACTGGGCGTCCTCCCTAATTTGCCA	60-27 nm barrel stap strand, light green, 42mer, [13, 175] start, [13, 174] end
60-30 nm	Core	Oligo225	AGATAGCTCTGCTCAACACTCACCGCATAGAAAAGTAAGC	60-27 nm barrel stap strand, light green, 40mer, [13, 196] start, [13, 195] end
60-30 nm	Core	Oligo226	TTAAAGGTAGTCCGCCCTACAGAAGTTCCGGGAAATTATTCA	60-27 nm barrel stap strand, light green, 42mer, [13, 217] start, [13, 216] end
60-30 nm	Core	Oligo227	GCCACCCCCCGGTCGAAAGAGCAAACGATCCCTCAGAGCC	60-27 nm barrel stap strand, light green, 40mer, [13, 238] start, [13, 237] end
60-30 nm	Core	Oligo228	TGCCCCCTAGCAGCCCGTCCGTGATGAGTCATAAACAGTTAA	60-27 nm barrel stap strand, light green, 42mer, [13, 259] start, [13, 258] end
60-30 nm	Core	Oligo229	TGAGTTTAGGCCAGAGTCGAGTGCATGCGTACCGTAACAC	60-27 nm barrel stap strand, light green, 40mer, [13, 280] start, [13, 279] end
60-30 nm	Core	Oligo230	TTTCTTAAATCCGGGCATTTGGGAAGCCCGTTTCGAGGTGAA	60-27 nm barrel stap strand, light green, 42mer, [13, 301] start, [13, 300] end
60-30 nm	Core	Oligo231	AAACACTGGCCGGCGTCTTAGTTACGACAAGAATACACTA	60-27 nm barrel stap strand, light green, 40mer, [13, 322] start, [13, 321] end
60-30 nm	Core	Oligo232	CATTCAGTCCGGGCCGCGCATACGGACCCAAACAAAGCTGCT	60-27 nm barrel stap strand, light green, 42mer, [13, 343] start, [13, 342] end
60-30 nm	Core	Oligo233	GCAACACTGACTGGGCAGTGGTTGCTGAGGCATAGTAAGA	60-27 nm barrel stap strand, light green, 40mer, [13, 364] start, [13, 363] end
60-30 nm	Core	Oligo234	TTCAAATATCGTCGCGCGTGTAGCATATTAAGCCCGAAAGAC	60-27 nm barrel stap strand, light green, 42mer, [13, 385] start, [13, 384] end
60-30 nm	Core	Oligo235	CCTGTTTGTTCGTTCGATGATTGTCGTCAATGGTCAATAA	60-27 nm barrel stap strand, light green, 40mer, [13, 406] start, [13, 405] end
60-30 nm	Core	Oligo236	AAGGGTGAACCCTGTCGGGCCACATGGTAGGTAAAGATTCAA	60-27 nm barrel stap strand, light green, 42mer, [13, 427] start, [13, 426] end
60-30 nm	Core	Oligo237	ATTAAATCTTACGTGGGCGTCGAGAAGAGTTAAAATTCGC	60-27 nm barrel stap strand, light green, 40mer, [13, 448] start, [13, 447] end
60-30 nm	Core	Oligo238	GCCGGAAACTTGTTGTGTCACCTCGGAGTTACCGCTTCTGGT	60-27 nm barrel stap strand, light green, 42mer, [13, 469] start, [13, 468] end
60-30 nm	Core	Oligo239	GCTCGAAGCCCGAAGAGGACGTGTGCCCCCCGGGTACCGA	60-27 nm barrel stap strand, light green, 40mer, [13, 490] start, [13, 489] end
60-30 nm	Core	Oligo240	TCGGGCCCGTCATCGTCTCATATCCTCAGCAACTGCGGG	60-27 nm barrel short scaf strand, 39mer, [38, 45] start, [38, 86] end
60-30 nm	Core	Oligo241	GGGCGACTGGCTACCGCTGCTACCCAGATATCACCGCAC	60-27 nm barrel short scaf strand, 39mer, [38, 87] start, [38, 128] end
60-30 nm	Core	Oligo242	TCGTGGGCAAGATATATGTGGTCCGGGATGGGCGGTGCG	60-27 nm barrel short scaf strand, 39mer, [38, 129] start, [38, 170] end
60-30 nm	Core	Oligo243	CGGCCCACAGGGTCAATAGCCGTCGCCTCACCCGACTTA	60-27 nm barrel short scaf strand, 39mer, [38, 171] start, [38, 212] end
60-30 nm	Core	Oligo244	GAACCGCTAGCCTCGGCCGCGCATTTACACCTTGGTCCA	60-27 nm barrel short scaf strand, 39mer, [38, 213] start, [38, 254] end
60-30 nm	Core	Oligo245	CGGTCCAGCACCATGGTCCCGTACCCTCACTCGCCATTG	60-27 nm barrel short scaf strand, 39mer, [38, 255] start, [38, 296] end
60-30 nm	Core	Oligo246	GCACAACTCCTGAACAAGGCGCCCAGTGCAGTCGACGTC	60-27 nm barrel short scaf strand, 39mer, [38, 297] start, [38, 338] end
60-30 nm	Core	Oligo247	CGACTAGAGCTGCTGTGCGTCCCGTTGCGTGAGTTAGGC	60-27 nm barrel short scaf strand, 39mer, [38, 339] start, [38, 380] end
60-30 nm	Core	Oligo248	CCTACCCTCGGTGCCGAGTCCCTAGACGCTGGGCCAGTA	60-27 nm barrel short scaf strand, 39mer, [38, 381] start, [38, 422] end
60-30 nm	Core	Oligo249	CGGCCACCGCTCGGATTATCCACAGATTATGGCGCGAGG	60-27 nm barrel short scaf strand, 39mer, [38, 423] start, [38, 464] end
60-30 nm	Core	Oligo250	CCTTGAGCCGCATGCGCTACGTCTTGGCCTCCTACCCTC	60-27 nm barrel short scaf strand, 39mer, [38, 465] start, [38, 506] end
60-30 nm	Core	Oligo251	GCGCAGTCCCGTTCTCGAGTGTGCCCACTTGCCCTCAAT	60-27 nm barrel short scaf strand, 39mer, [38, 507] start, [38, 44] end
60-30 nm	Core	Oligo252	ACTCCCTGATAGGCGTCTTTCAGGCGGGCGGGACTCAGG	60-27 nm barrel short scaf strand, 39mer, [34, 45] start, [34, 86] end
60-30 nm	Core	Oligo253	GGGACGCCAGACTGGGCTCACGAGTGATAGGCTTTCCGC	60-27 nm barrel short scaf strand, 39mer, [34, 87] start, [34, 128] end
60-30 nm	Core	Oligo254	TTCGGCTTAGGTCCTTCTCGTGTGGTGCCCGCTGCCCTT	60-27 nm barrel short scaf strand, 39mer, [34, 129] start, [34, 170] end
60-30 nm	Core	Oligo255	GCGAGCCACGCGGCGTGTAACCAACAGCATTTTCTCGCT	60-27 nm barrel short scaf strand, 39mer, [34, 171] start, [34, 212] end
60-30 nm	Core	Oligo256	TGCGGCAGCATCAAGGACCTACCATCTTGACCGGTCGCC	60-27 nm barrel short scaf strand, 39mer, [34, 213] start, [34, 254] end
60-30 nm	Core	Oligo257	ACTCCAGTTGCTAGAACGGTCTCGCGCACACACGGTGGG	60-27 nm barrel short scaf strand, 39mer, [34, 255] start, [34, 296] end
60-30 nm	Core	Oligo258	CGTGCTTTGATCCGACTGACACTGCGTGGCCGATGGGCT	60-27 nm barrel short scaf strand, 39mer, [34, 297] start, [34, 338] end
60-30 nm	Core	Oligo259	GTGCCCGTTGTGAGTCGGAGAACCTTGCGCGGCCTATTG	60-27 nm barrel short scaf strand, 39mer, [34, 339] start, [34, 380] end
60-30 nm	Core	Oligo260	CGCAGGGACGCCGTCGAAACACAGCACTCCACATCGTAC	60-27 nm barrel short scaf strand, 39mer, [34, 381] start, [34, 422] end
60-30 nm	Core	Oligo261	CACGACTCTCACACGGAGCCAGCCTATCTCCCGTTGCGG	60-27 nm barrel short scaf strand, 39mer, [34, 423] start, [34, 464] end
60-30 nm	Core	Oligo262	AACAGCCTTGGACCGGTCGCTCACAGTCCTTTCGTGCCC	60-27 nm barrel short scaf strand, 39mer, [34, 465] start, [34, 506] end
60-30 nm	Core	Oligo263	CTCGTCGTTTCCGTTCTTGCAGTGCTGCCAGAGGCGGTG	60-27 nm barrel short scaf strand, 39mer, [34, 507] start, [34, 44] end
60-30 nm	Core	Oligo264	AGAAGGAAAGTCTCACCGGGCGCCCTAGGCCTTCCGAGG	60-27 nm barrel short scaf strand, 39mer, [30, 45] start, [30, 86] end
60-30 nm	Core	Oligo265	GCCTCAATGCTCTTCACCTGGGTCCATGCCCGGACGGAG	60-27 nm barrel short scaf strand, 39mer, [30, 87] start, [30, 128] end
60-30 nm	Core	Oligo266	AGCAGCTGACAACCTAGACGTGTGCCTCGGGTAGTGCGC	60-27 nm barrel short scaf strand, 39mer, [30, 129] start, [30, 170] end
60-30 nm	Core	Oligo267	GAACAGAGCGCCCGTTTCGCCGAACGCGGTGGATAAACA	60-27 nm barrel short scaf strand, 39mer, [30, 171] start, [30, 212] end
60-30 nm	Core	Oligo268	ACTTCCGGCCCGCCGCACTCATGCCTGTACGGGTTTAGT	60-27 nm barrel short scaf strand, 39mer, [30, 213] start, [30, 254] end
60-30 nm	Core	Oligo269	CATTTACGTCGCCAGCCGCCGGTATCCATCTGCGAGCAC	60-27 nm barrel short scaf strand, 39mer, [30, 255] start, [30, 296] end
60-30 nm	Core	Oligo270	AGCAGCGGCATCTCCAGTTTTGGGCCAGGGTTGGGATCC	60-27 nm barrel short scaf strand, 39mer, [30, 297] start, [30, 338] end
60-30 nm	Core	Oligo271	GCATATGCGAATCGACTCCAACGCGCGAAAGGACGGGCT	60-27 nm barrel short scaf strand, 39mer, [30, 339] start, [30, 380] end
60-30 nm	Core	Oligo272	GGCACTAGCCTCGGCCACAAACTGTAGGCGCGCTATCGA	60-27 nm barrel short scaf strand, 39mer, [30, 381] start, [30, 422] end
60-30 nm	Core	Oligo273	CTGCTCGCGCGTTGAACCTAGCCTCGAGTGGCATTGACG	60-27 nm barrel short scaf strand, 39mer, [30, 423] start, [30, 464] end
60-30 nm	Core	Oligo274	TCAATTCCGCGCGGAGAGAGAACAACAACCACGCACCGG	60-27 nm barrel short scaf strand, 39mer, [30, 465] start, [30, 506] end
60-30 nm	Core	Oligo275	TGACCACCGTCGAACCATCCGGCAGTCGGGCCATAAGCT	60-27 nm barrel short scaf strand, 39mer, [30, 507] start, [30, 44] end
60-30 nm	Core	Oligo276	GGCGCTATACTCGGCTCTCGGCTGGGTCCGTTCCTTCAC	60-27 nm barrel short scaf strand, 39mer, [26, 45] start, [26, 86] end
60-30 nm	Core	Oligo277	TCACGCAGTTCGCCCGATCCTACACCTGTCCGTCACCAC	60-27 nm barrel short scaf strand, 39mer, [26, 87] start, [26, 128] end
60-30 nm	Core	Oligo278	AGTTGATGCCGTGGCACAAGCAGAGGTCTGGACGCCCAG	60-27 nm barrel short scaf strand, 39mer, [26, 129] start, [26, 170] end
60-30 nm	Core	Oligo279	TCGCTGGCGCGCGGTGAGTGTTGAGCAGAGAACTTCTGT	60-27 nm barrel short scaf strand, 39mer, [26, 171] start, [26, 212] end
60-30 nm	Core	Oligo280	AGGGCGGACTGTTTGCTCTTTCGACCGGGCTCATCACGG	60-27 nm barrel short scaf strand, 39mer, [26, 213] start, [26, 254] end
60-30 nm	Core	Oligo281	ACGGGCTGCTATGCACTCGACTCTGGCCTGGCTTCCCAA	60-27 nm barrel short scaf strand, 39mer, [26, 255] start, [26, 296] end
60-30 nm	Core	Oligo282	ATGCCCGGATCGTAACTAAGACGCCGGCCGGTCCGTATG	60-27 nm barrel short scaf strand, 39mer, [26, 297] start, [26, 338] end
60-30 nm	Core	Oligo283	CGCGGCCCGGAGCAACCACTGCCCAGTCAATATGCTACA	60-27 nm barrel short scaf strand, 39mer, [26, 339] start, [26, 380] end
60-30 nm	Core	Oligo284	CGCGCGACGACGACAATCATCGAACGAACACCATGTGGC	60-27 nm barrel short scaf strand, 39mer, [26, 381] start, [26, 422] end
60-30 nm	Core	Oligo285	CCGACAGGGTTTCTCGACGCCCACGTAAGCTCCGAGGTG	60-27 nm barrel short scaf strand, 39mer, [26, 423] start, [26, 464] end
60-30 nm	Core	Oligo286	ACACAACAAGGCACACGTCCTCTTCGGGCCACCATCCGG	60-27 nm barrel short scaf strand, 39mer, [26, 465] start, [26, 506] end
60-30 nm	Core	Oligo287	GCGGTGCACAAGCCTGGCGCTGTTGTCTTTATGCCCGAT	60-27 nm barrel short scaf strand, 39mer, [26, 507] start, [26, 44] end
60-30 nm	Core	Oligo288	CCTCAACCTCGCTCGAACGTACGCAGCCGCAACACTGGA	60-27 nm barrel short scaf strand, 39mer, [36, 24] start, [36, 65] end
60-30 nm	Core	Oligo289	GAAGCGGCATAGCTCCGTCCTCGGGTAGTAAAGCGCGCA	60-27 nm barrel short scaf strand, 39mer, [36, 66] start, [36, 107] end
60-30 nm	Core	Oligo290	GGGAACAGCGCATAATTCGCCGTGTGTGTGGCCATCGCA	60-27 nm barrel short scaf strand, 39mer, [36, 108] start, [36, 149] end
60-30 nm	Core	Oligo291	CGACGCCACAACGAACGGCCTCCTCGAAACCTTGTGAGG	60-27 nm barrel short scaf strand, 39mer, [36, 150] start, [36, 191] end
60-30 nm	Core	Oligo292	GGGATGTAACACCACGTGGCGCACGCACTGTGTAGGAGC	60-27 nm barrel short scaf strand, 39mer, [36, 192] start, [36, 233] end
60-30 nm	Core	Oligo293	CTGGGAGGTACAGCTAGGGTGACCGGCCTCCTGCCCTCA	60-27 nm barrel short scaf strand, 39mer, [36, 234] start, [36, 275] end
60-30 nm	Core	Oligo294	GCCCTTGCCACAGACCCGCACAGCGAGTTCTGGCTTCAT	60-27 nm barrel short scaf strand, 39mer, [36, 276] start, [36, 317] end
60-30 nm	Core	Oligo295	GCGCAACGTGACGGTACGCCAACGGTCACCAGAAGTCAG	60-27 nm barrel short scaf strand, 39mer, [36, 318] start, [36, 359] end
60-30 nm	Core	Oligo296	CGGCCAACCTCAAAGGCGTCCACGGCGAATCTGCGTCTA	60-27 nm barrel short scaf strand, 39mer, [36, 360] start, [36, 401] end
60-30 nm	Core	Oligo297	CGCGCATAGGGAGTGTGCTGGCGGGCTGCGAGTAAGAAT	60-27 nm barrel short scaf strand, 39mer, [36, 402] start, [36, 443] end
60-30 nm	Core	Oligo298	CTCAGGAAGCGAGCAGTAAATCCTTGGCCGACCGCAGCG	60-27 nm barrel short scaf strand, 39mer, [36, 444] start, [36, 485] end
60-30 nm	Core	Oligo299	GAGCAGAGCAGCTTATCCCTGGGTCTCCGGCATCTGCGC	60-27 nm barrel short scaf strand, 39mer, [36, 486] start, [36, 23] end
60-30 nm	Core	Oligo300	TGGTGTTCCCTTTCGCCGCCTTGCAAGTCCCATCATGCC	60-27 nm barrel short scaf strand, 39mer, [32, 24] start, [32, 65] end
60-30 nm	Core	Oligo301	GCAAGAAGCCTACGCGAAGCTGTCGGGACCACGGCAATG	60-27 nm barrel short scaf strand, 39mer, [32, 66] start, [32, 107] end
60-30 nm	Core	Oligo302	CTCCGTGCTTGTTACCTTCGAGTCGCGGCACACCACACG	60-27 nm barrel short scaf strand, 39mer, [32, 108] start, [32, 149] end
60-30 nm	Core	Oligo303	TCTGCTCCCGTGAATCCCGCTCGTTCGTTCTCCCGGCTA	60-27 nm barrel short scaf strand, 39mer, [32, 150] start, [32, 191] end
60-30 nm	Core	Oligo304	ATGGGAATGTAGAAGCGCTGCAAATCGTCGCCCGTGCCG	60-27 nm barrel short scaf strand, 39mer, [32, 192] start, [32, 233] end
60-30 nm	Core	Oligo305	GTCTGCTCGTAGTTAGTCGCCTCGACGCACGACGGGACC	60-27 nm barrel short scaf strand, 39mer, [32, 234] start, [32, 275] end
60-30 nm	Core	Oligo306	GGCCCAACTAGAGAAGCAGAAGGCATCCCGGTCGGCCAC	60-27 nm barrel short scaf strand, 39mer, [32, 276] start, [32, 317] end
60-30 nm	Core	Oligo307	AGTTCGCACCGCCATTCTCGGCAGACTCCCACCGACATG	60-27 nm barrel short scaf strand, 39mer, [32, 318] start, [32, 359] end
60-30 nm	Core	Oligo308	GAAAAGCACGGCGTGCAGTGGCCCAGGTAGGTCGTTCCA	60-27 nm barrel short scaf strand, 39mer, [32, 360] start, [32, 401] end
60-30 nm	Core	Oligo309	GGTAATGCGTTCGGGCTACTGCGGTGTGAGATCGTGCGG	60-27 nm barrel short scaf strand, 39mer, [32, 402] start, [32, 443] end
60-30 nm	Core	Oligo310	TCTACGTAGGCATCAGCGTCGCGGCACTACACGTGGGTC	60-27 nm barrel short scaf strand, 39mer, [32, 444] start, [32, 485] end
60-30 nm	Core	Oligo311	CGAAGGGACGCGGGAGGCTAGGGAATGCTGCATCAGTGG	60-27 nm barrel short scaf strand, 39mer, [32, 486] start, [32, 23] end
60-30 nm	Core	Oligo312	CCTACAGGGTTAGCTCCACAGCCGGGTCCGTGCAGATGC	60-27 nm barrel short scaf strand, 39mer, [28, 24] start, [28, 65] end
60-30 nm	Core	Oligo313	AGAGGCCTCCTCAGCGGTCCTACGCGGTCTTGGACGATG	60-27 nm barrel short scaf strand, 39mer, [28, 66] start, [28, 107] end
60-30 nm	Core	Oligo314	CGTACTCATCCCGTGCCAGTGCCGGCCTACTCACCTGTG	60-27 nm barrel short scaf strand, 39mer, [28, 108] start, [28, 149] end
60-30 nm	Core	Oligo315	GCCTGCGACAATGTGGGCTGGAACGGTTTGCTAGGGCAC	60-27 nm barrel short scaf strand, 39mer, [28, 150] start, [28, 191] end
60-30 nm	Core	Oligo316	CACCCGATGTGTTATGACGTGCGTCGCCCTCGAGCACCT	60-27 nm barrel short scaf strand, 39mer, [28, 192] start, [28, 233] end
60-30 nm	Core	Oligo317	AGCATACAGAGGGCAGCTTGGCAGGGCCGCGAAGTTAGG	60-27 nm barrel short scaf strand, 39mer, [28, 234] start, [28, 275] end
60-30 nm	Core	Oligo318	GACGCCCGATTGTCCTTGTTCGCCATGCCGCAAGGTGAG	60-27 nm barrel short scaf strand, 39mer, [28, 276] start, [28, 317] end
60-30 nm	Core	Oligo319	GGTGGCGAGATGACGACAGTGCAGAAGGTGGCGGTAGGG	60-27 nm barrel short scaf strand, 39mer, [28, 318] start, [28, 359] end
60-30 nm	Core	Oligo320	TCTGTGAAGCGGGTGGAGTACGGAGGTGTTCTTCGCGCC	60-27 nm barrel short scaf strand, 39mer, [28, 360] start, [28, 401] end
60-30 nm	Core	Oligo321	TTTTGCGCAATCATGGCAGCGGACTCAACACCCTCCGGC	60-27 nm barrel short scaf strand, 39mer, [28, 402] start, [28, 443] end
60-30 nm	Core	Oligo322	GACCTCGGAGCTAGACGGGAGTGTTGCGTGTGCAGGGTG	60-27 nm barrel short scaf strand, 39mer, [28, 444] start, [28, 485] end
60-30 nm	Core	Oligo323	CGGTTCGAGTGCGCAGTGCTTAACGTGAAGCGAGGGAGG	60-27 nm barrel short scaf strand, 39mer, [28, 486] start, [28, 23] end
60-30 nm	Core	Oligo324	GGCGCTATACTCGGCTCTCGGCTGGGTCCGTTCCTTCAC	60-27 nm barrel short scaf strand, 39mer, [26, 45] start, [26, 86] end
60-30 nm	Core	Oligo325	TCACGCAGTTCGCCCGATCCTACACCTGTCCGTCACCAC	60-27 nm barrel short scaf strand, 39mer, [26, 87] start, [26, 128] end
60-30 nm	Core	Oligo326	AGTTGATGCCGTGGCACAAGCAGAGGTCTGGACGCCCAG	60-27 nm barrel short scaf strand, 39mer, [26, 129] start, [26, 170] end
60-30 nm	Core	Oligo327	TCGCTGGCGCGCGGTGAGTGTTGAGCAGAGAACTTCTGT	60-27 nm barrel short scaf strand, 39mer, [26, 171] start, [26, 212] end
60-30 nm	Core	Oligo328	AGGGCGGACTGTTTGCTCTTTCGACCGGGCTCATCACGG	60-27 nm barrel short scaf strand, 39mer, [26, 213] start, [26, 254] end
60-30 nm	Core	Oligo329	ACGGGCTGCTATGCACTCGACTCTGGCCTGGCTTCCCAA	60-27 nm barrel short scaf strand, 39mer, [26, 255] start, [26, 296] end
60-30 nm	Core	Oligo330	ATGCCCGGATCGTAACTAAGACGCCGGCCGGTCCGTATG	60-27 nm barrel short scaf strand, 39mer, [26, 297] start, [26, 338] end
60-30 nm	Core	Oligo331	CGCGGCCCGGAGCAACCACTGCCCAGTCAATATGCTACA	60-27 nm barrel short scaf strand, 39mer, [26, 339] start, [26, 380] end
60-30 nm	Core	Oligo332	CGCGCGACGACGACAATCATCGAACGAACACCATGTGGC	60-27 nm barrel short scaf strand, 39mer, [26, 381] start, [26, 422] end
60-30 nm	Core	Oligo333	CCGACAGGGTTTCTCGACGCCCACGTAAGCTCCGAGGTG	60-27 nm barrel short scaf strand, 39mer, [26, 423] start, [26, 464] end
60-30 nm	Core	Oligo334	ACACAACAAGGCACACGTCCTCTTCGGGCCACCATCCGG	60-27 nm barrel short scaf strand, 39mer, [26, 465] start, [26, 506] end
60-30 nm	Core	Oligo335	GCGGTGCACAAGCCTGGCGCTGTTGTCTTTATGCCCGAT	60-27 nm barrel short scaf strand, 39mer, [26, 507] start, [26, 44] end
60-30 nm	Coax GC 5:5 set0	Oligo336	GTAATACGTGGCACAGTGGGCACACTCGAGAACTCCCGTTGTTTTCTCCCATGTG	60-27 nm barrel coax GC 5:5 stap strand set 0, blue, 55mer, [1, 21] start, [0, 7] end
60-30 nm	Coax GC 5:5 set0	Oligo337	ATTTTAGGAGCACTAACGGGCCCGAATTGAGGGCAAGACAATACCGGAGTGGACTGG	60-27 nm barrel coax GC 5:5 stap strand set 0, blue, 57mer, [1, 42] start, [0, 28] end
60-30 nm	Coax GC 5:5 set0	Oligo338	ATCCTACCATATCACTGAGGATATGAGACGATGACAACTATGGGCCCCACAGGCG	60-27 nm barrel coax GC 5:5 stap strand set 0, blue, 55mer, [1, 63] start, [0, 49] end
60-30 nm	Coax GC 5:5 set0	Oligo339	TTAATATATGTGAGTCCAGTCGCCCCCCGCAGTTGAAATTATACGAAAGGGCGCGCA	60-27 nm barrel coax GC 5:5 stap strand set 0, blue, 57mer, [1, 84] start, [0, 70] end
60-30 nm	Coax GC 5:5 set0	Oligo340	CTTTTAATGGTTTGATCTGGGTAGCAGCGGTAGGAATAACGACCGTGATCTCGAC	60-27 nm barrel coax GC 5:5 stap strand set 0, blue, 55mer, [1, 105] start, [0, 91] end
60-30 nm	Coax GC 5:5 set0	Oligo341	GAAATGCAGAACGCGTTGCCCACGAGTGCGGTGATAAATACCGAGTATGTTCCCTGA	60-27 nm barrel coax GC 5:5 stap strand set 0, blue, 57mer, [1, 126] start, [0, 112] end
60-30 nm	Coax GC 5:5 set0	Oligo342	ATCTTGCGGGAGGTATCCCGGACCACATATATCCCTGTTTTCTCGGGCGAGCGCT	60-27 nm barrel coax GC 5:5 stap strand set 0, blue, 55mer, [1, 147] start, [0, 133] end
60-30 nm	Coax GC 5:5 set0	Oligo343	CCCTAATATCAGAGACTGTGGGCCGCGCACCGCCCTTTGAAGCTTCACTGGATTCGT	60-27 nm barrel coax GC 5:5 stap strand set 0, blue, 57mer, [1, 168] start, [0, 154] end
60-30 nm	Coax GC 5:5 set0	Oligo344	CATAAGTTTATTTTGAGGCGACGGCTATTGACCGATAACCGCTGCTACCCTGCGC	60-27 nm barrel coax GC 5:5 stap strand set 0, blue, 55mer, [1, 189] start, [0, 175] end
60-30 nm	Coax GC 5:5 set0	Oligo345	TCCGCGTTTTCATCGCTAGCGGTTCTAAGTCGGGTGTCACAATCTCCGGGCACTCTC	60-27 nm barrel coax GC 5:5 stap strand set 0, blue, 57mer, [1, 210] start, [0, 196] end
60-30 nm	Coax GC 5:5 set0	Oligo346	CGCTGAATTTACCGTGTAAATGCGCGGCCGAGGGCATTTTCGAAGGGCGCTGCGG	60-27 nm barrel coax GC 5:5 stap strand set 0, blue, 55mer, [1, 231] start, [0, 217] end
60-30 nm	Coax GC 5:5 set0	Oligo347	AAGGTTTAGTACCGCTGCTGGACCGTGGACCAAGGTTCCAGTACAGGTGGGTGTGAC	60-27 nm barrel coax GC 5:5 stap strand set 0, blue, 57mer, [1, 252] start, [0, 238] end
60-30 nm	Coax GC 5:5 set0	Oligo348	AGAAGGAACAACTATGAGGGTACGGGACCATGGCACCCTCCGAGCCCGGCCAGGT	60-27 nm barrel coax GC 5:5 stap strand set 0, blue, 55mer, [1, 273] start, [0, 259] end
60-30 nm	Coax GC 5:5 set0	Oligo349	TGGCTTTGAGGACTAGGAGTTGTGCCAATGGCGAGAAGGAATCTTTCTCAGGGAGCG	60-27 nm barrel coax GC 5:5 stap strand set 0, blue, 57mer, [1, 294] start, [0, 280] end
60-30 nm	Coax GC 5:5 set0	Oligo350	TTGAAAGAGGACAGGCACTGGGCGCCTTGTTCAAAGACTTGGTCTGCCTCTAGCG	60-27 nm barrel coax GC 5:5 stap strand set 0, blue, 55mer, [1, 315] start, [0, 301] end
60-30 nm	Coax GC 5:5 set0	Oligo351	GTAACGGAACAACATGCTCTAGTCGGACGTCGACTATGAACGGCAGTGTTCAAGTAG	60-27 nm barrel coax GC 5:5 stap strand set 0, blue, 57mer, [1, 336] start, [0, 322] end
60-30 nm	Coax GC 5:5 set0	Oligo352	GGTAAACAGTTCAGCGCAACGGGACGCACAGCATATTACAGCCACTGCCTGGAAG	60-27 nm barrel coax GC 5:5 stap strand set 0, blue, 55mer, [1, 357] start, [0, 343] end
60-30 nm	Coax GC 5:5 set0	Oligo353	GACAACTAAAGTACGCGAGGGTAGGGCCTAACTCAAAAACGATCCTGACTCCGCGCG	60-27 nm barrel coax GC 5:5 stap strand set 0, blue, 57mer, [1, 378] start, [0, 364] end
60-30 nm	Coax GC 5:5 set0	Oligo354	GAATGACCCTGTAAGCGTCTAGGGACTCGGCACGTGTCTGTGTTCCCTGCTACCC	60-27 nm barrel coax GC 5:5 stap strand set 0, blue, 55mer, [1, 399] start, [0, 385] end
60-30 nm	Coax GC 5:5 set0	Oligo355	GCTAGCATGTCAATCGCGGTGGCCGTACTGGCCCATACTTTTCGGCGGCGGTCCTTG	60-27 nm barrel coax GC 5:5 stap strand set 0, blue, 57mer, [1, 420] start, [0, 406] end
60-30 nm	Coax GC 5:5 set0	Oligo356	CCTCACGTTGGTGTTAATCTGTGGATAATCCGAATATGTAAGAAGGTGTTTCAAT	60-27 nm barrel coax GC 5:5 stap strand set 0, blue, 55mer, [1, 441] start, [0, 427] end
60-30 nm	Coax GC 5:5 set0	Oligo357	CGGTGCCAAGCTTGCCGGCTCAAGGCCTCGCGCCAAGATGGGACGGCCCGCCTGCGG	60-27 nm barrel coax GC 5:5 stap strand set 0, blue, 57mer, [1, 462] start, [0, 448] end
60-30 nm	Coax GC 5:5 set0	Oligo358	CAAAACCTGTCGTGGGCCAAGACGTAGCGCATGATGCCTGGCGAGCTCCAAAGAG	60-27 nm barrel coax GC 5:5 stap strand set 0, blue, 55mer, [1, 483] start, [0, 469] end
60-30 nm	Coax GC 5:5 set0	Oligo359	CAAAAGAACGTGGACGGGACTGCGCGAGGGTAGGACCAGCTGTCGTAGGGAGGACGA	60-27 nm barrel coax GC 5:5 stap strand set 0, blue, 57mer, [1, 504] start, [0, 490] end
60-30 nm	Coax GC 5:5 set0	Oligo360	CCCTTCACTGTGCACCGCCCGGATGGTGTTAACAGCTGATTGGTCGGCT	60-27 nm barrel coax GC 5:5 stap strand set 0, red, 49mer, [13, 7] start, [14, 504] end
60-30 nm	Coax GC 5:5 set0	Oligo361	TACCGCCAAGACAACAGCGCCAGGCTCGCCAGAACAATATCGGCGCGC	60-27 nm barrel coax GC 5:5 stap strand set 0, red, 48mer, [13, 28] start, [14, 21] end
60-30 nm	Coax GC 5:5 set0	Oligo362	AGGTGAGGGTATAGCGCCATCGGGCATAAGAAGATAAAACAGTGTATAT	60-27 nm barrel coax GC 5:5 stap strand set 0, red, 49mer, [13, 49] start, [14, 42] end
60-30 nm	Coax GC 5:5 set0	Oligo363	CCGAACGGGACCCAGCCGAGAGCCGACGTAAATCCTTTGCGCTTACCA	60-27 nm barrel coax GC 5:5 stap strand set 0, red, 48mer, [13, 70] start, [14, 63] end
60-30 nm	Coax GC 5:5 set0	Oligo364	AACGGATTAACTGCGTGAGTGAAGGAACTTGGGAGAAACAATTACACCC	60-27 nm barrel coax GC 5:5 stap strand set 0, red, 49mer, [13, 91] start, [14, 84] end
60-30 nm	Coax GC 5:5 set0	Oligo365	AATAGTGACAGGTGTAGGATCGGGCGCGCTGAGAAGAGTCGTCCCGTG	60-27 nm barrel coax GC 5:5 stap strand set 0, red, 48mer, [13, 112] start, [14, 105] end
60-30 nm	Coax GC 5:5 set0	Oligo366	ACCAGTATGGCATCAACTGTGGTGACGGAAATACAAATTCTTAGCCGGT	60-27 nm barrel coax GC 5:5 stap strand set 0, red, 49mer, [13, 133] start, [14, 126] end
60-30 nm	Coax GC 5:5 set0	Oligo367	TTATCATAGACCTCTGCTTGTGCCACAAGGCTGTCTTTCCAGCCTGCC	60-27 nm barrel coax GC 5:5 stap strand set 0, red, 48mer, [13, 154] start, [14, 147] end
60-30 nm	Coax GC 5:5 set0	Oligo368	GTTACAAAGCGCCAGCGACTGGGCGTCCTCCCTAATTTGCCACTCAGCT	60-27 nm barrel coax GC 5:5 stap strand set 0, red, 49mer, [13, 175] start, [14, 168] end
60-30 nm	Coax GC 5:5 set0	Oligo369	AGATAGCTCTGCTCAACACTCACCGCATAGAAAAGTAAGCAACACATG	60-27 nm barrel coax GC 5:5 stap strand set 0, red, 48mer, [13, 196] start, [14, 189] end
60-30 nm	Coax GC 5:5 set0	Oligo370	TTAAAGGTAGTCCGCCCTACAGAAGTTCCGGGAAATTATTCAGTTGTGA	60-27 nm barrel coax GC 5:5 stap strand set 0, red, 49mer, [13, 217] start, [14, 210] end
60-30 nm	Coax GC 5:5 set0	Oligo371	GCCACCCCCCGGTCGAAAGAGCAAACGATCCCTCAGAGCCAGTCTCTG	60-27 nm barrel coax GC 5:5 stap strand set 0, red, 48mer, [13, 238] start, [14, 231] end
60-30 nm	Coax GC 5:5 set0	Oligo372	TGCCCCCTAGCAGCCCGTCCGTGATGAGTCATAAACAGTTAAACTGCCG	60-27 nm barrel coax GC 5:5 stap strand set 0, red, 49mer, [13, 259] start, [14, 252] end
60-30 nm	Coax GC 5:5 set0	Oligo373	TGAGTTTAGGCCAGAGTCGAGTGCATGCGTACCGTAACACACCGTGTC	60-27 nm barrel coax GC 5:5 stap strand set 0, red, 48mer, [13, 280] start, [14, 273] end
60-30 nm	Coax GC 5:5 set0	Oligo374	TTTCTTAAATCCGGGCATTTGGGAAGCCCGTTTCGAGGTGAACAGTGAC	60-27 nm barrel coax GC 5:5 stap strand set 0, red, 49mer, [13, 301] start, [14, 294] end
60-30 nm	Coax GC 5:5 set0	Oligo375	AAACACTGGCCGGCGTCTTAGTTACGACAAGAATACACTAGGAGGGCC	60-27 nm barrel coax GC 5:5 stap strand set 0, red, 48mer, [13, 322] start, [14, 315] end
60-30 nm	Coax GC 5:5 set0	Oligo376	CATTCAGTCCGGGCCGCGCATACGGACCCAAACAAAGCTGCTCAGGCTG	60-27 nm barrel coax GC 5:5 stap strand set 0, red, 49mer, [13, 343] start, [14, 336] end
60-30 nm	Coax GC 5:5 set0	Oligo377	GCAACACTGACTGGGCAGTGGTTGCTGAGGCATAGTAAGAAGTGCCCT	60-27 nm barrel coax GC 5:5 stap strand set 0, red, 48mer, [13, 364] start, [14, 357] end
60-30 nm	Coax GC 5:5 set0	Oligo378	TTCAAATATCGTCGCGCGTGTAGCATATTAAGCCCGAAAGACGTTAAGT	60-27 nm barrel coax GC 5:5 stap strand set 0, red, 49mer, [13, 385] start, [14, 378] end
60-30 nm	Coax GC 5:5 set0	Oligo379	CCTGTTTGTTCGTTCGATGATTGTCGTCAATGGTCAATAAGGCAGGTC	60-27 nm barrel coax GC 5:5 stap strand set 0, red, 48mer, [13, 406] start, [14, 399] end
60-30 nm	Coax GC 5:5 set0	Oligo380	AAGGGTGAACCCTGTCGGGCCACATGGTAGGTAAAGATTCAAACATGGG	60-27 nm barrel coax GC 5:5 stap strand set 0, red, 49mer, [13, 427] start, [14, 420] end
60-30 nm	Coax GC 5:5 set0	Oligo381	ATTAAATCTTACGTGGGCGTCGAGAAGAGTTAAAATTCGCAGAAAGTC	60-27 nm barrel coax GC 5:5 stap strand set 0, red, 48mer, [13, 448] start, [14, 441] end
60-30 nm	Coax GC 5:5 set0	Oligo382	GCCGGAAACTTGTTGTGTCACCTCGGAGTTACCGCTTCTGGTAGACGCC	60-27 nm barrel coax GC 5:5 stap strand set 0, red, 49mer, [13, 469] start, [14, 462] end
60-30 nm	Coax GC 5:5 set0	Oligo383	GCTCGAAGCCCGAAGAGGACGTGTGCCCCCCGGGTACCGAGACAGGAG	60-27 nm barrel coax GC 5:5 stap strand set 0, red, 48mer, [13, 490] start, [14, 483] end
60-30 nm	Coax GC 5:5 set0	Oligo384	AGAAAACGCGCGCCGCCAGTCCACTCCGGTATATACACGCCTGTG	60-23 nm barrel coax GC 5:5 short scaf strand set 0, 45mer, [0, 14] start, [0, 55] end
60-30 nm	Coax GC 5:5 set0	Oligo385	GGGCCCATGGTAAGCTGCGCGCCCTTTCGTGGGTGTAGTCGAGAT	60-23 nm barrel coax GC 5:5 short scaf strand set 0, 45mer, [0, 56] start, [0, 97] end
60-30 nm	Coax GC 5:5 set0	Oligo386	CACGGTCCACGGGACTCAGGGAACATACTCACCGGCTAGCGCTCG	60-23 nm barrel coax GC 5:5 short scaf strand set 0, 45mer, [0, 98] start, [0, 139] end
60-30 nm	Coax GC 5:5 set0	Oligo387	CCCGAGAGGCAGGCTACGAATCCAGTGAAGAGCTGAGGCGCAGGG	60-23 nm barrel coax GC 5:5 short scaf strand set 0, 45mer, [0, 140] start, [0, 181] end
60-30 nm	Coax GC 5:5 set0	Oligo388	TAGCAGCCATGTGTTGAGAGTGCCCGGAGATCACAACCCGCAGCG	60-23 nm barrel coax GC 5:5 short scaf strand set 0, 45mer, [0, 182] start, [0, 223] end
60-30 nm	Coax GC 5:5 set0	Oligo389	CCCTTCGCAGAGACTGTCACACCCACCTGTCGGCAGTACCTGGCC	60-23 nm barrel coax GC 5:5 short scaf strand set 0, 45mer, [0, 224] start, [0, 265] end
60-30 nm	Coax GC 5:5 set0	Oligo390	GGGCTCGGACACGGTCGCTCCCTGAGAAAGGTCACTGCGCTAGAG	60-23 nm barrel coax GC 5:5 short scaf strand set 0, 45mer, [0, 266] start, [0, 307] end
60-30 nm	Coax GC 5:5 set0	Oligo391	GCAGACCGGCCCTCCCTACTTGAACACTGCCAGCCTGCTTCCAGG	60-23 nm barrel coax GC 5:5 short scaf strand set 0, 45mer, [0, 308] start, [0, 349] end
60-30 nm	Coax GC 5:5 set0	Oligo392	CAGTGGCAGGGCACTCGCGCGGAGTCAGGAACTTAACGGGTAGCA	60-23 nm barrel coax GC 5:5 short scaf strand set 0, 45mer, [0, 350] start, [0, 391] end
60-30 nm	Coax GC 5:5 set0	Oligo393	GGGAACAGACCTGCCCAAGGACCGCCGCCGCCCATGTATTGAAAC	60-23 nm barrel coax GC 5:5 short scaf strand set 0, 45mer, [0, 392] start, [0, 433] end
60-30 nm	Coax GC 5:5 set0	Oligo394	ACCTTCTGACTTTCTCCGCAGGCGGGCCGTGGCGTCTCTCTTTGG	60-23 nm barrel coax GC 5:5 short scaf strand set 0, 45mer, [0, 434] start, [0, 475] end
60-30 nm	Coax GC 5:5 set0	Oligo395	AGCTCGCCTCCTGTCTCGTCCTCCCTACGAAGCCGACCACATGGG	60-23 nm barrel coax GC 5:5 short scaf strand set 0, 45mer, [0, 476] start, [0, 13] end
60-30 nm	Coax GC 5:5 set1	Oligo396	GTAATACGTGGCACAGTGGGCACACTCGAGAACTCCCGTTCAAGAAGCAAGCGGA	60-27 nm barrel coax GC 5:5 stap strand set 1, blue, 55mer, [1, 21] start, [0, 7] end
60-30 nm	Coax GC 5:5 set1	Oligo397	ATTTTAGGAGCACTAACGGGCCCGAATTGAGGGCAAGACAATCTCTGCTCGGCCGCC	60-27 nm barrel coax GC 5:5 stap strand set 1, blue, 57mer, [1, 42] start, [0, 28] end
60-30 nm	Coax GC 5:5 set1	Oligo398	ATCCTACCATATCACTGAGGATATGAGACGATGACAACTACGGCCGTGAGCGCCT	60-27 nm barrel coax GC 5:5 stap strand set 1, blue, 55mer, [1, 63] start, [0, 49] end
60-30 nm	Coax GC 5:5 set1	Oligo399	TTAATATATGTGAGTCCAGTCGCCCCCCGCAGTTGAAATTATTGCCAGAAAACCACG	60-27 nm barrel coax GC 5:5 stap strand set 1, blue, 57mer, [1, 84] start, [0, 70] end
60-30 nm	Coax GC 5:5 set1	Oligo400	CTTTTAATGGTTTGATCTGGGTAGCAGCGGTAGGAATAACTTGTACTACACCCTC	60-27 nm barrel coax GC 5:5 stap strand set 1, blue, 55mer, [1, 105] start, [0, 91] end
60-30 nm	Coax GC 5:5 set1	Oligo401	GAAATGCAGAACGCGTTGCCCACGAGTGCGGTGATAAATACCGAATCGGGACTGACC	60-27 nm barrel coax GC 5:5 stap strand set 1, blue, 57mer, [1, 126] start, [0, 112] end
60-30 nm	Coax GC 5:5 set1	Oligo402	ATCTTGCGGGAGGTATCCCGGACCACATATATCCCTGTTTACGTGGACGATAGGC	60-27 nm barrel coax GC 5:5 stap strand set 1, blue, 55mer, [1, 147] start, [0, 133] end
60-30 nm	Coax GC 5:5 set1	Oligo403	CCCTAATATCAGAGACTGTGGGCCGCGCACCGCCCTTTGAAGACCTTTTGCGGAGGC	60-27 nm barrel coax GC 5:5 stap strand set 1, blue, 57mer, [1, 168] start, [0, 154] end
60-30 nm	Coax GC 5:5 set1	Oligo404	CATAAGTTTATTTTGAGGCGACGGCTATTGACCGATAACCTGGTGCGTTGCGTGC	60-27 nm barrel coax GC 5:5 stap strand set 1, blue, 55mer, [1, 189] start, [0, 175] end
60-30 nm	Coax GC 5:5 set1	Oligo405	TCCGCGTTTTCATCGCTAGCGGTTCTAAGTCGGGTGTCACAACGAGAGTGACAGGCG	60-27 nm barrel coax GC 5:5 stap strand set 1, blue, 57mer, [1, 210] start, [0, 196] end
60-30 nm	Coax GC 5:5 set1	Oligo406	CGCTGAATTTACCGTGTAAATGCGCGGCCGAGGGCATTTTGCTCTCTCAGAAACC	60-27 nm barrel coax GC 5:5 stap strand set 1, blue, 55mer, [1, 231] start, [0, 217] end
60-30 nm	Coax GC 5:5 set1	Oligo407	AAGGTTTAGTACCGCTGCTGGACCGTGGACCAAGGTTCCAGTCCTAGGATCCCGACT	60-27 nm barrel coax GC 5:5 stap strand set 1, blue, 57mer, [1, 252] start, [0, 238] end
60-30 nm	Coax GC 5:5 set1	Oligo408	AGAAGGAACAACTATGAGGGTACGGGACCATGGCACCCTCTCCTCCATAGGCAGG	60-27 nm barrel coax GC 5:5 stap strand set 1, blue, 55mer, [1, 273] start, [0, 259] end
60-30 nm	Coax GC 5:5 set1	Oligo409	TGGCTTTGAGGACTAGGAGTTGTGCCAATGGCGAGAAGGAATTGGCTAGCGAGCGAT	60-27 nm barrel coax GC 5:5 stap strand set 1, blue, 57mer, [1, 294] start, [0, 280] end
60-30 nm	Coax GC 5:5 set1	Oligo410	TTGAAAGAGGACAGGCACTGGGCGCCTTGTTCAAAGACTTCAGCGAGGCGTTGAT	60-27 nm barrel coax GC 5:5 stap strand set 1, blue, 55mer, [1, 315] start, [0, 301] end
60-30 nm	Coax GC 5:5 set1	Oligo411	GTAACGGAACAACATGCTCTAGTCGGACGTCGACTATGAACGCCGGCTGATCGAATG	60-27 nm barrel coax GC 5:5 stap strand set 1, blue, 57mer, [1, 336] start, [0, 322] end
60-30 nm	Coax GC 5:5 set1	Oligo412	GGTAAACAGTTCAGCGCAACGGGACGCACAGCATATTACAGAAGGTCTCCTGCGA	60-27 nm barrel coax GC 5:5 stap strand set 1, blue, 55mer, [1, 357] start, [0, 343] end
60-30 nm	Coax GC 5:5 set1	Oligo413	GACAACTAAAGTACGCGAGGGTAGGGCCTAACTCAAAAACGAGGCCCATCGCTGTTC	60-27 nm barrel coax GC 5:5 stap strand set 1, blue, 57mer, [1, 378] start, [0, 364] end
60-30 nm	Coax GC 5:5 set1	Oligo414	GAATGACCCTGTAAGCGTCTAGGGACTCGGCACGTGTCTGCCTCGAGCTTTTACT	60-27 nm barrel coax GC 5:5 stap strand set 1, blue, 55mer, [1, 399] start, [0, 385] end
60-30 nm	Coax GC 5:5 set1	Oligo415	GCTAGCATGTCAATCGCGGTGGCCGTACTGGCCCATACTTTTGACAGTTCTCAAAGC	60-27 nm barrel coax GC 5:5 stap strand set 1, blue, 57mer, [1, 420] start, [0, 406] end
60-30 nm	Coax GC 5:5 set1	Oligo416	CCTCACGTTGGTGTTAATCTGTGGATAATCCGAATATGTATCCCACGAGAAGGGC	60-27 nm barrel coax GC 5:5 stap strand set 1, blue, 55mer, [1, 441] start, [0, 427] end
60-30 nm	Coax GC 5:5 set1	Oligo417	CGGTGCCAAGCTTGCCGGCTCAAGGCCTCGCGCCAAGATGGGGAGCACGTCCGAGTT	60-27 nm barrel coax GC 5:5 stap strand set 1, blue, 57mer, [1, 462] start, [0, 448] end
60-30 nm	Coax GC 5:5 set1	Oligo418	CAAAACCTGTCGTGGGCCAAGACGTAGCGCATGATGCCTGGCAGCGCGGTTAGGC	60-27 nm barrel coax GC 5:5 stap strand set 1, blue, 55mer, [1, 483] start, [0, 469] end
60-30 nm	Coax GC 5:5 set1	Oligo419	CAAAAGAACGTGGACGGGACTGCGCGAGGGTAGGACCAGCTGTAACTGGTCGCCAGG	60-27 nm barrel coax GC 5:5 stap strand set 1, blue, 57mer, [1, 504] start, [0, 490] end
60-30 nm	Coax GC 5:5 set1	Oligo420	CCCTTCACTGTGCACCGCCCGGATGGTGTTAACAGCTGATTGAGCATTC	60-27 nm barrel coax GC 5:5 stap strand set 1, red, 49mer, [13, 7] start, [14, 504] end
60-30 nm	Coax GC 5:5 set1	Oligo421	TACCGCCAAGACAACAGCGCCAGGCTCGCCAGAACAATATCAACACCT	60-27 nm barrel coax GC 5:5 stap strand set 1, red, 48mer, [13, 28] start, [14, 21] end
60-30 nm	Coax GC 5:5 set1	Oligo422	AGGTGAGGGTATAGCGCCATCGGGCATAAGAAGATAAAACAGGCTTACA	60-27 nm barrel coax GC 5:5 stap strand set 1, red, 49mer, [13, 49] start, [14, 42] end
60-30 nm	Coax GC 5:5 set1	Oligo423	CCGAACGGGACCCAGCCGAGAGCCGACGTAAATCCTTTGCTCGTATCG	60-27 nm barrel coax GC 5:5 stap strand set 1, red, 48mer, [13, 70] start, [14, 63] end
60-30 nm	Coax GC 5:5 set1	Oligo424	AACGGATTAACTGCGTGAGTGAAGGAACTTGGGAGAAACAATGCTCCTT	60-27 nm barrel coax GC 5:5 stap strand set 1, red, 49mer, [13, 91] start, [14, 84] end
60-30 nm	Coax GC 5:5 set1	Oligo425	AATAGTGACAGGTGTAGGATCGGGCGCGCTGAGAAGAGTCGGCGCAGG	60-27 nm barrel coax GC 5:5 stap strand set 1, red, 48mer, [13, 112] start, [14, 105] end
60-30 nm	Coax GC 5:5 set1	Oligo426	ACCAGTATGGCATCAACTGTGGTGACGGAAATACAAATTCTTCTCTGGC	60-27 nm barrel coax GC 5:5 stap strand set 1, red, 49mer, [13, 133] start, [14, 126] end
60-30 nm	Coax GC 5:5 set1	Oligo427	TTATCATAGACCTCTGCTTGTGCCACAAGGCTGTCTTTCCAACGACGT	60-27 nm barrel coax GC 5:5 stap strand set 1, red, 48mer, [13, 154] start, [14, 147] end
60-30 nm	Coax GC 5:5 set1	Oligo428	GTTACAAAGCGCCAGCGACTGGGCGTCCTCCCTAATTTGCCAGTGTGAG	60-27 nm barrel coax GC 5:5 stap strand set 1, red, 49mer, [13, 175] start, [14, 168] end
60-30 nm	Coax GC 5:5 set1	Oligo429	AGATAGCTCTGCTCAACACTCACCGCATAGAAAAGTAAGCCGGGCTGG	60-27 nm barrel coax GC 5:5 stap strand set 1, red, 48mer, [13, 196] start, [14, 189] end
60-30 nm	Coax GC 5:5 set1	Oligo430	TTAAAGGTAGTCCGCCCTACAGAAGTTCCGGGAAATTATTCATAGGTAA	60-27 nm barrel coax GC 5:5 stap strand set 1, red, 49mer, [13, 217] start, [14, 210] end
60-30 nm	Coax GC 5:5 set1	Oligo431	GCCACCCCCCGGTCGAAAGAGCAAACGATCCCTCAGAGCCAGTTCGCA	60-27 nm barrel coax GC 5:5 stap strand set 1, red, 48mer, [13, 238] start, [14, 231] end
60-30 nm	Coax GC 5:5 set1	Oligo432	TGCCCCCTAGCAGCCCGTCCGTGATGAGTCATAAACAGTTAACGCGCGT	60-27 nm barrel coax GC 5:5 stap strand set 1, red, 49mer, [13, 259] start, [14, 252] end
60-30 nm	Coax GC 5:5 set1	Oligo433	TGAGTTTAGGCCAGAGTCGAGTGCATGCGTACCGTAACACTTTCGGCA	60-27 nm barrel coax GC 5:5 stap strand set 1, red, 48mer, [13, 280] start, [14, 273] end
60-30 nm	Coax GC 5:5 set1	Oligo434	TTTCTTAAATCCGGGCATTTGGGAAGCCCGTTTCGAGGTGAACGGCCAC	60-27 nm barrel coax GC 5:5 stap strand set 1, red, 49mer, [13, 301] start, [14, 294] end
60-30 nm	Coax GC 5:5 set1	Oligo435	AAACACTGGCCGGCGTCTTAGTTACGACAAGAATACACTAGTGCCACA	60-27 nm barrel coax GC 5:5 stap strand set 1, red, 48mer, [13, 322] start, [14, 315] end
60-30 nm	Coax GC 5:5 set1	Oligo436	CATTCAGTCCGGGCCGCGCATACGGACCCAAACAAAGCTGCTCTTCCAC	60-27 nm barrel coax GC 5:5 stap strand set 1, red, 49mer, [13, 343] start, [14, 336] end
60-30 nm	Coax GC 5:5 set1	Oligo437	GCAACACTGACTGGGCAGTGGTTGCTGAGGCATAGTAAGACCGGCGGA	60-27 nm barrel coax GC 5:5 stap strand set 1, red, 48mer, [13, 364] start, [14, 357] end
60-30 nm	Coax GC 5:5 set1	Oligo438	TTCAAATATCGTCGCGCGTGTAGCATATTAAGCCCGAAAGACGATCGGC	60-27 nm barrel coax GC 5:5 stap strand set 1, red, 49mer, [13, 385] start, [14, 378] end
60-30 nm	Coax GC 5:5 set1	Oligo439	CCTGTTTGTTCGTTCGATGATTGTCGTCAATGGTCAATAACGCGGTCA	60-27 nm barrel coax GC 5:5 stap strand set 1, red, 48mer, [13, 406] start, [14, 399] end
60-30 nm	Coax GC 5:5 set1	Oligo440	AAGGGTGAACCCTGTCGGGCCACATGGTAGGTAAAGATTCAAATCGCCG	60-27 nm barrel coax GC 5:5 stap strand set 1, red, 49mer, [13, 427] start, [14, 420] end
60-30 nm	Coax GC 5:5 set1	Oligo441	ATTAAATCTTACGTGGGCGTCGAGAAGAGTTAAAATTCGCTAAACCGA	60-27 nm barrel coax GC 5:5 stap strand set 1, red, 48mer, [13, 448] start, [14, 441] end
60-30 nm	Coax GC 5:5 set1	Oligo442	GCCGGAAACTTGTTGTGTCACCTCGGAGTTACCGCTTCTGGTGGCCCAC	60-27 nm barrel coax GC 5:5 stap strand set 1, red, 49mer, [13, 469] start, [14, 462] end
60-30 nm	Coax GC 5:5 set1	Oligo443	GCTCGAAGCCCGAAGAGGACGTGTGCCCCCCGGGTACCGAGTGGGAGA	60-27 nm barrel coax GC 5:5 stap strand set 1, red, 48mer, [13, 490] start, [14, 483] end
60-30 nm	Coax GC 5:5 set1	Oligo444	CTTCTTGAGGTGTTGGGCGGCCGAGCAGAGTGTAAGCAGGCGCTC	60-23 nm barrel coax GC 5:5 short scaf strand set 1, 45mer, [0, 14] start, [0, 55] end
60-30 nm	Coax GC 5:5 set1	Oligo445	ACGGCCGCGATACGACGTGGTTTTCTGGCAAAGGAGCGAGGGTGT	60-23 nm barrel coax GC 5:5 short scaf strand set 1, 45mer, [0, 56] start, [0, 97] end
60-30 nm	Coax GC 5:5 set1	Oligo446	AGTACAACCTGCGCCGGTCAGTCCCGATTCGCCAGAGGCCTATCG	60-23 nm barrel coax GC 5:5 short scaf strand set 1, 45mer, [0, 98] start, [0, 139] end
60-30 nm	Coax GC 5:5 set1	Oligo447	TCCACGTACGTCGTTGCCTCCGCAAAAGGTCTCACACGCACGCAA	60-23 nm barrel coax GC 5:5 short scaf strand set 1, 45mer, [0, 140] start, [0, 181] end
60-30 nm	Coax GC 5:5 set1	Oligo448	CGCACCACCAGCCCGCGCCTGTCACTCTCGTTACCTAGGTTTCTG	60-23 nm barrel coax GC 5:5 short scaf strand set 1, 45mer, [0, 182] start, [0, 223] end
60-30 nm	Coax GC 5:5 set1	Oligo449	AGAGAGCTGCGAACTAGTCGGGATCCTAGGACGCGCGCCTGCCTA	60-23 nm barrel coax GC 5:5 short scaf strand set 1, 45mer, [0, 224] start, [0, 265] end
60-30 nm	Coax GC 5:5 set1	Oligo450	TGGAGGATGCCGAAAATCGCTCGCTAGCCAGTGGCCGATCAACGC	60-23 nm barrel coax GC 5:5 short scaf strand set 1, 45mer, [0, 266] start, [0, 307] end
60-30 nm	Coax GC 5:5 set1	Oligo451	CTCGCTGTGTGGCACCATTCGATCAGCCGGGTGGAAGTCGCAGGA	60-23 nm barrel coax GC 5:5 short scaf strand set 1, 45mer, [0, 308] start, [0, 349] end
60-30 nm	Coax GC 5:5 set1	Oligo452	GACCTTCTCCGCCGGGAACAGCGATGGGCCGCCGATCAGTAAAAG	60-23 nm barrel coax GC 5:5 short scaf strand set 1, 45mer, [0, 350] start, [0, 391] end
60-30 nm	Coax GC 5:5 set1	Oligo453	CTCGAGGTGACCGCGGCTTTGAGAACTGTCCGGCGATGCCCTTCT	60-23 nm barrel coax GC 5:5 short scaf strand set 1, 45mer, [0, 392] start, [0, 433] end
60-30 nm	Coax GC 5:5 set1	Oligo454	CGTGGGATCGGTTTAAACTCGGACGTGCTCGTGGGCCGCCTAACC	60-23 nm barrel coax GC 5:5 short scaf strand set 1, 45mer, [0, 434] start, [0, 475] end
60-30 nm	Coax GC 5:5 set1	Oligo455	GCGCTGCTCTCCCACCCTGGCGACCAGTTAGAATGCTTCCGCTTG	60-23 nm barrel coax GC 5:5 short scaf strand set 1, 45mer, [0, 476] start, [0, 13] end
60-30 nm	coax - brace - set0	Oligo456	TCGGGCCCGTCATCGTCTCATATCCTCAGCAACTGCGGGTTGTTGCATG	60-27 nm barrel coax short scaf strand + brace set 0, 49mer, [38, 45] start, [38, 86] end
60-30 nm	coax - brace - set0	Oligo457	GGGCGACTGGCTACCGCTGCTACCCAGATATCACCGCACTTCAACCGTC	60-27 nm barrel coax short scaf strand + brace set 0, 49mer, [38, 87] start, [38, 128] end
60-30 nm	coax - brace - set0	Oligo458	TCGTGGGCAAGATATATGTGGTCCGGGATGGGCGGTGCGTTCACTGTTG	60-27 nm barrel coax short scaf strand + brace set 0, 49mer, [38, 129] start, [38, 170] end
60-30 nm	coax - brace - set0	Oligo459	CGGCCCACAGGGTCAATAGCCGTCGCCTCACCCGACTTATTCTCGTGTT	60-27 nm barrel coax short scaf strand + brace set 0, 49mer, [38, 171] start, [38, 212] end
60-30 nm	coax - brace - set0	Oligo460	GAACCGCTAGCCTCGGCCGCGCATTTACACCTTGGTCCATTCCTATGAC	60-27 nm barrel coax short scaf strand + brace set 0, 49mer, [38, 213] start, [38, 254] end
60-30 nm	coax - brace - set0	Oligo461	CGGTCCAGCACCATGGTCCCGTACCCTCACTCGCCATTGTTGACCTTCC	60-27 nm barrel coax short scaf strand + brace set 0, 49mer, [38, 255] start, [38, 296] end
60-30 nm	coax - brace - set0	Oligo462	GCACAACTCCTGAACAAGGCGCCCAGTGCAGTCGACGTCTTAATTGTGC	60-27 nm barrel coax short scaf strand + brace set 0, 49mer, [38, 297] start, [38, 338] end
60-30 nm	coax - brace - set0	Oligo463	CGACTAGAGCTGCTGTGCGTCCCGTTGCGTGAGTTAGGCTTTACCCACT	60-27 nm barrel coax short scaf strand + brace set 0, 49mer, [38, 339] start, [38, 380] end
60-30 nm	coax - brace - set0	Oligo464	CCTACCCTCGGTGCCGAGTCCCTAGACGCTGGGCCAGTATTAGCTGTAA	60-27 nm barrel coax short scaf strand + brace set 0, 49mer, [38, 381] start, [38, 422] end
60-30 nm	coax - brace - set0	Oligo465	CGGCCACCGCTCGGATTATCCACAGATTATGGCGCGAGGTTAGGTTTGG	60-27 nm barrel coax short scaf strand + brace set 0, 49mer, [38, 423] start, [38, 464] end
60-30 nm	coax - brace - set0	Oligo466	CCTTGAGCCGCATGCGCTACGTCTTGGCCTCCTACCCTCTTGCTGTAGG	60-27 nm barrel coax short scaf strand + brace set 0, 49mer, [38, 465] start, [38, 506] end
60-30 nm	coax - brace - set0	Oligo467	GCGCAGTCCCGTTCTCGAGTGTGCCCACTTGCCCTCAATTTAAGGTGTC	60-27 nm barrel coax short scaf strand + brace set 0, 49mer, [38, 507] start, [38, 44] end
60-30 nm	coax - brace - set0	Oligo468	GGCGCTATACTCGGCTCTCGGCTGGGTCCGTTCCTTCACTTCATGCAAC	60-27 nm barrel coax short scaf strand + brace set 0, 49mer, [26, 45] start, [26, 86] end
60-30 nm	coax - brace - set0	Oligo469	TCACGCAGTTCGCCCGATCCTACACCTGTCCGTCACCACTTGACGGTTG	60-27 nm barrel coax short scaf strand + brace set 0, 49mer, [26, 87] start, [26, 128] end
60-30 nm	coax - brace - set0	Oligo470	AGTTGATGCCGTGGCACAAGCAGAGGTCTGGACGCCCAGTTCAACAGTG	60-27 nm barrel coax short scaf strand + brace set 0, 49mer, [26, 129] start, [26, 170] end
60-30 nm	coax - brace - set0	Oligo471	TCGCTGGCGCGCGGTGAGTGTTGAGCAGAGAACTTCTGTTTAACACGAG	60-27 nm barrel coax short scaf strand + brace set 0, 49mer, [26, 171] start, [26, 212] end
60-30 nm	coax - brace - set0	Oligo472	AGGGCGGACTGTTTGCTCTTTCGACCGGGCTCATCACGGTTGTCATAGG	60-27 nm barrel coax short scaf strand + brace set 0, 49mer, [26, 213] start, [26, 254] end
60-30 nm	coax - brace - set0	Oligo473	ACGGGCTGCTATGCACTCGACTCTGGCCTGGCTTCCCAATTGGAAGGTC	60-27 nm barrel coax short scaf strand + brace set 0, 49mer, [26, 255] start, [26, 296] end
60-30 nm	coax - brace - set0	Oligo474	ATGCCCGGATCGTAACTAAGACGCCGGCCGGTCCGTATGTTGCACAATT	60-27 nm barrel coax short scaf strand + brace set 0, 49mer, [26, 297] start, [26, 338] end
60-30 nm	coax - brace - set0	Oligo475	CGCGGCCCGGAGCAACCACTGCCCAGTCAATATGCTACATTAGTGGGTA	60-27 nm barrel coax short scaf strand + brace set 0, 49mer, [26, 339] start, [26, 380] end
60-30 nm	coax - brace - set0	Oligo476	CGCGCGACGACGACAATCATCGAACGAACACCATGTGGCTTTTACAGCT	60-27 nm barrel coax short scaf strand + brace set 0, 49mer, [26, 381] start, [26, 422] end
60-30 nm	coax - brace - set0	Oligo477	CCGACAGGGTTTCTCGACGCCCACGTAAGCTCCGAGGTGTTCCAAACCT	60-27 nm barrel coax short scaf strand + brace set 0, 49mer, [26, 423] start, [26, 464] end
60-30 nm	coax - brace - set0	Oligo478	ACACAACAAGGCACACGTCCTCTTCGGGCCACCATCCGGTTCCTACAGC	60-27 nm barrel coax short scaf strand + brace set 0, 49mer, [26, 465] start, [26, 506] end
60-30 nm	coax - brace - set0	Oligo479	GCGGTGCACAAGCCTGGCGCTGTTGTCTTTATGCCCGATTTGACACCTT	60-27 nm barrel coax short scaf strand + brace set 0, 49mer, [26, 507] start, [26, 44] end
60-30 nm	coax - brace - set1	Oligo480	TCGGGCCCGTCATCGTCTCATATCCTCAGCAACTGCGGGTTGCTTGGTT	60-27 nm barrel coax short scaf strand + brace set 1, 49mer, [38, 45] start, [38, 86] end
60-30 nm	coax - brace - set1	Oligo481	GGGCGACTGGCTACCGCTGCTACCCAGATATCACCGCACTTATCAACGC	60-27 nm barrel coax short scaf strand + brace set 1, 49mer, [38, 87] start, [38, 128] end
60-30 nm	coax - brace - set1	Oligo482	TCGTGGGCAAGATATATGTGGTCCGGGATGGGCGGTGCGTTGGTCCAAG	60-27 nm barrel coax short scaf strand + brace set 1, 49mer, [38, 129] start, [38, 170] end
60-30 nm	coax - brace - set1	Oligo483	CGGCCCACAGGGTCAATAGCCGTCGCCTCACCCGACTTATTGTCAGATC	60-27 nm barrel coax short scaf strand + brace set 1, 49mer, [38, 171] start, [38, 212] end
60-30 nm	coax - brace - set1	Oligo484	GAACCGCTAGCCTCGGCCGCGCATTTACACCTTGGTCCATTCGAAAGGA	60-27 nm barrel coax short scaf strand + brace set 1, 49mer, [38, 213] start, [38, 254] end
60-30 nm	coax - brace - set1	Oligo485	CGGTCCAGCACCATGGTCCCGTACCCTCACTCGCCATTGTTTCAAGTCC	60-27 nm barrel coax short scaf strand + brace set 1, 49mer, [38, 255] start, [38, 296] end
60-30 nm	coax - brace - set1	Oligo486	GCACAACTCCTGAACAAGGCGCCCAGTGCAGTCGACGTCTTAAGGTTTG	60-27 nm barrel coax short scaf strand + brace set 1, 49mer, [38, 297] start, [38, 338] end
60-30 nm	coax - brace - set1	Oligo487	CGACTAGAGCTGCTGTGCGTCCCGTTGCGTGAGTTAGGCTTATCGATCG	60-27 nm barrel coax short scaf strand + brace set 1, 49mer, [38, 339] start, [38, 380] end
60-30 nm	coax - brace - set1	Oligo488	CCTACCCTCGGTGCCGAGTCCCTAGACGCTGGGCCAGTATTGCCTACAG	60-27 nm barrel coax short scaf strand + brace set 1, 49mer, [38, 381] start, [38, 422] end
60-30 nm	coax - brace - set1	Oligo489	CGGCCACCGCTCGGATTATCCACAGATTATGGCGCGAGGTTTTTTTGGC	60-27 nm barrel coax short scaf strand + brace set 1, 49mer, [38, 423] start, [38, 464] end
60-30 nm	coax - brace - set1	Oligo490	CCTTGAGCCGCATGCGCTACGTCTTGGCCTCCTACCCTCTTAACATGCA	60-27 nm barrel coax short scaf strand + brace set 1, 49mer, [38, 465] start, [38, 506] end
60-30 nm	coax - brace - set1	Oligo491	GCGCAGTCCCGTTCTCGAGTGTGCCCACTTGCCCTCAATTTTAAGCACT	60-27 nm barrel coax short scaf strand + brace set 1, 49mer, [38, 507] start, [38, 44] end
60-30 nm	coax - brace - set1	Oligo492	GGCGCTATACTCGGCTCTCGGCTGGGTCCGTTCCTTCACTTAACCAAGC	60-27 nm barrel coax short scaf strand + brace set 1, 49mer, [26, 45] start, [26, 86] end
60-30 nm	coax - brace - set1	Oligo493	TCACGCAGTTCGCCCGATCCTACACCTGTCCGTCACCACTTGCGTTGAT	60-27 nm barrel coax short scaf strand + brace set 1, 49mer, [26, 87] start, [26, 128] end
60-30 nm	coax - brace - set1	Oligo494	AGTTGATGCCGTGGCACAAGCAGAGGTCTGGACGCCCAGTTCTTGGACC	60-27 nm barrel coax short scaf strand + brace set 1, 49mer, [26, 129] start, [26, 170] end
60-30 nm	coax - brace - set1	Oligo495	TCGCTGGCGCGCGGTGAGTGTTGAGCAGAGAACTTCTGTTTGATCTGAC	60-27 nm barrel coax short scaf strand + brace set 1, 49mer, [26, 171] start, [26, 212] end
60-30 nm	coax - brace - set1	Oligo496	AGGGCGGACTGTTTGCTCTTTCGACCGGGCTCATCACGGTTTCCTTTCG	60-27 nm barrel coax short scaf strand + brace set 1, 49mer, [26, 213] start, [26, 254] end
60-30 nm	coax - brace - set1	Oligo497	ACGGGCTGCTATGCACTCGACTCTGGCCTGGCTTCCCAATTGGACTTGA	60-27 nm barrel coax short scaf strand + brace set 1, 49mer, [26, 255] start, [26, 296] end
60-30 nm	coax - brace - set1	Oligo498	ATGCCCGGATCGTAACTAAGACGCCGGCCGGTCCGTATGTTCAAACCTT	60-27 nm barrel coax short scaf strand + brace set 1, 49mer, [26, 297] start, [26, 338] end
60-30 nm	coax - brace - set1	Oligo499	CGCGGCCCGGAGCAACCACTGCCCAGTCAATATGCTACATTCGATCGAT	60-27 nm barrel coax short scaf strand + brace set 1, 49mer, [26, 339] start, [26, 380] end
60-30 nm	coax - brace - set1	Oligo500	CGCGCGACGACGACAATCATCGAACGAACACCATGTGGCTTCTGTAGGC	60-27 nm barrel coax short scaf strand + brace set 1, 49mer, [26, 381] start, [26, 422] end
60-30 nm	coax - brace - set1	Oligo501	CCGACAGGGTTTCTCGACGCCCACGTAAGCTCCGAGGTGTTGCCAAAAA	60-27 nm barrel coax short scaf strand + brace set 1, 49mer, [26, 423] start, [26, 464] end
60-30 nm	coax - brace - set1	Oligo502	ACACAACAAGGCACACGTCCTCTTCGGGCCACCATCCGGTTTGCATGTT	60-27 nm barrel coax short scaf strand + brace set 1, 49mer, [26, 465] start, [26, 506] end
60-30 nm	coax - brace - set1	Oligo503	GCGGTGCACAAGCCTGGCGCTGTTGTCTTTATGCCCGATTTAGTGCTTA	60-27 nm barrel coax short scaf strand + brace set 1, 49mer, [26, 507] start, [26, 44] end
60-30 nm	Coax GC 2:8 set0	Oligo504	ATTTTAGGAGCACTAACGGGCCCGAATTGAGGGCAAGACAATCTAAGGCGTCACTAC	60-27 nm barrel coax GC 2:8 stap strand set0, blue, 57mer, [1, 42] start, [0, 28] end
60-30 nm	Coax GC 2:8 set0	Oligo505	TTAATATATGTGAGTCCAGTCGCCCCCCGCAGTTGAAATTATTACACAACATGCTCA	60-27 nm barrel coax GC 2:8 stap strand set0, blue, 57mer, [1, 84] start, [0, 70] end
60-30 nm	Coax GC 2:8 set0	Oligo506	GAAATGCAGAACGCGTTGCCCACGAGTGCGGTGATAAATACCTTCTGCCCTCTTTGT	60-27 nm barrel coax GC 2:8 stap strand set0, blue, 57mer, [1, 126] start, [0, 112] end
60-30 nm	Coax GC 2:8 set0	Oligo507	CCCTAATATCAGAGACTGTGGGCCGCGCACCGCCCTTTGAAGTCCGAATCCATACCA	60-27 nm barrel coax GC 2:8 stap strand set0, blue, 57mer, [1, 168] start, [0, 154] end
60-30 nm	Coax GC 2:8 set0	Oligo508	TCCGCGTTTTCATCGCTAGCGGTTCTAAGTCGGGTGTCACAACCTTCATGACGGTTT	60-27 nm barrel coax GC 2:8 stap strand set0, blue, 57mer, [1, 210] start, [0, 196] end
60-30 nm	Coax GC 2:8 set0	Oligo509	AAGGTTTAGTACCGCTGCTGGACCGTGGACCAAGGTTCCAGTCTATTCACCGACCCA	60-27 nm barrel coax GC 2:8 stap strand set0, blue, 57mer, [1, 252] start, [0, 238] end
60-30 nm	Coax GC 2:8 set0	Oligo510	TGGCTTTGAGGACTAGGAGTTGTGCCAATGGCGAGAAGGAATTATGCTTAACCACCA	60-27 nm barrel coax GC 2:8 stap strand set0, blue, 57mer, [1, 294] start, [0, 280] end
60-30 nm	Coax GC 2:8 set0	Oligo511	GTAACGGAACAACATGCTCTAGTCGGACGTCGACTATGAACGTCTGAAACCACCATC	60-27 nm barrel coax GC 2:8 stap strand set0, blue, 57mer, [1, 336] start, [0, 322] end
60-30 nm	Coax GC 2:8 set0	Oligo512	GACAACTAAAGTACGCGAGGGTAGGGCCTAACTCAAAAACGATGTATGCTCCATCCA	60-27 nm barrel coax GC 2:8 stap strand set0, blue, 57mer, [1, 378] start, [0, 364] end
60-30 nm	Coax GC 2:8 set0	Oligo513	GCTAGCATGTCAATCGCGGTGGCCGTACTGGCCCATACTTTTACGAGTTCCAATACC	60-27 nm barrel coax GC 2:8 stap strand set0, blue, 57mer, [1, 420] start, [0, 406] end
60-30 nm	Coax GC 2:8 set0	Oligo514	CGGTGCCAAGCTTGCCGGCTCAAGGCCTCGCGCCAAGATGGGGGCCTCCTTCTCAAA	60-27 nm barrel coax GC 2:8 stap strand set0, blue, 57mer, [1, 462] start, [0, 448] end
60-30 nm	Coax GC 2:8 set0	Oligo515	CAAAAGAACGTGGACGGGACTGCGCGAGGGTAGGACCAGCTGTCATCTCGTTTCTCG	60-27 nm barrel coax GC 2:8 stap strand set0, blue, 57mer, [1, 504] start, [0, 490] end
60-30 nm	Coax GC 2:8 set0	Oligo516	GTAATACGTGGCACAGTGGGCACACTCGAGAACTCCCGTTCACACATCGCTACAA	60-27 nm barrel coax GC 2:8 stap strand set0, blue, 55mer, [1, 21] start, [0, 7] end
60-30 nm	Coax GC 2:8 set0	Oligo517	ATCCTACCATATCACTGAGGATATGAGACGATGACAACTACACATCACATTCCAC	60-27 nm barrel coax GC 2:8 stap strand set0, blue, 55mer, [1, 63] start, [0, 49] end
60-30 nm	Coax GC 2:8 set0	Oligo518	CTTTTAATGGTTTGATCTGGGTAGCAGCGGTAGGAATAACAAGGATCCACTCCAG	60-27 nm barrel coax GC 2:8 stap strand set0, blue, 55mer, [1, 105] start, [0, 91] end
60-30 nm	Coax GC 2:8 set0	Oligo519	ATCTTGCGGGAGGTATCCCGGACCACATATATCCCTGTTTACTTTCGCCTACTTC	60-27 nm barrel coax GC 2:8 stap strand set0, blue, 55mer, [1, 147] start, [0, 133] end
60-30 nm	Coax GC 2:8 set0	Oligo520	CATAAGTTTATTTTGAGGCGACGGCTATTGACCGATAACCCATTCCCTCTTCGAC	60-27 nm barrel coax GC 2:8 stap strand set0, blue, 55mer, [1, 189] start, [0, 175] end
60-30 nm	Coax GC 2:8 set0	Oligo521	CGCTGAATTTACCGTGTAAATGCGCGGCCGAGGGCATTTTCATCCTCGTCCAATC	60-27 nm barrel coax GC 2:8 stap strand set0, blue, 55mer, [1, 231] start, [0, 217] end
60-30 nm	Coax GC 2:8 set0	Oligo522	AGAAGGAACAACTATGAGGGTACGGGACCATGGCACCCTCTCGTCTATGTCTTCG	60-27 nm barrel coax GC 2:8 stap strand set0, blue, 55mer, [1, 273] start, [0, 259] end
60-30 nm	Coax GC 2:8 set0	Oligo523	TTGAAAGAGGACAGGCACTGGGCGCCTTGTTCAAAGACTTAGAACCACTCACCAC	60-27 nm barrel coax GC 2:8 stap strand set0, blue, 55mer, [1, 315] start, [0, 301] end
60-30 nm	Coax GC 2:8 set0	Oligo524	GGTAAACAGTTCAGCGCAACGGGACGCACAGCATATTACAAAAACATCGCAAACC	60-27 nm barrel coax GC 2:8 stap strand set0, blue, 55mer, [1, 357] start, [0, 343] end
60-30 nm	Coax GC 2:8 set0	Oligo525	GAATGACCCTGTAAGCGTCTAGGGACTCGGCACGTGTCTGTTCTATGCTCCCCCA	60-27 nm barrel coax GC 2:8 stap strand set0, blue, 55mer, [1, 399] start, [0, 385] end
60-30 nm	Coax GC 2:8 set0	Oligo526	CCTCACGTTGGTGTTAATCTGTGGATAATCCGAATATGTATACCTCGACACTCTT	60-27 nm barrel coax GC 2:8 stap strand set0, blue, 55mer, [1, 441] start, [0, 427] end
60-30 nm	Coax GC 2:8 set0	Oligo527	CAAAACCTGTCGTGGGCCAAGACGTAGCGCATGATGCCTGTGTCACCCCTTACAA	60-27 nm barrel coax GC 2:8 stap strand set0, blue, 55mer, [1, 483] start, [0, 469] end
60-30 nm	Coax GC 2:8 set0	Oligo528	CCCTTCACTGTGCACCGCCCGGATGGTGTTAACAGCTGATTGGGCAAAT	60-27 nm barrel coax GC 2:8 stap strand set0, red, 49mer, [13, 7] start, [14, 504] end
60-30 nm	Coax GC 2:8 set0	Oligo529	TACCGCCAAGACAACAGCGCCAGGCTCGCCAGAACAATATCTCATACG	60-27 nm barrel coax GC 2:8 stap strand set0, red, 48mer, [13, 28] start, [14, 21] end
60-30 nm	Coax GC 2:8 set0	Oligo530	AGGTGAGGGTATAGCGCCATCGGGCATAAGAAGATAAAACAGAGTTTTC	60-27 nm barrel coax GC 2:8 stap strand set0, red, 49mer, [13, 49] start, [14, 42] end
60-30 nm	Coax GC 2:8 set0	Oligo531	CCGAACGGGACCCAGCCGAGAGCCGACGTAAATCCTTTGCTGCGCTGT	60-27 nm barrel coax GC 2:8 stap strand set0, red, 48mer, [13, 70] start, [14, 63] end
60-30 nm	Coax GC 2:8 set0	Oligo532	AACGGATTAACTGCGTGAGTGAAGGAACTTGGGAGAAACAATCTCATAG	60-27 nm barrel coax GC 2:8 stap strand set0, red, 49mer, [13, 91] start, [14, 84] end
60-30 nm	Coax GC 2:8 set0	Oligo533	AATAGTGACAGGTGTAGGATCGGGCGCGCTGAGAAGAGTCTCTGACAG	60-27 nm barrel coax GC 2:8 stap strand set0, red, 48mer, [13, 112] start, [14, 105] end
60-30 nm	Coax GC 2:8 set0	Oligo534	ACCAGTATGGCATCAACTGTGGTGACGGAAATACAAATTCTTGCCTATG	60-27 nm barrel coax GC 2:8 stap strand set0, red, 49mer, [13, 133] start, [14, 126] end
60-30 nm	Coax GC 2:8 set0	Oligo535	TTATCATAGACCTCTGCTTGTGCCACAAGGCTGTCTTTCCGAGAAACG	60-27 nm barrel coax GC 2:8 stap strand set0, red, 48mer, [13, 154] start, [14, 147] end
60-30 nm	Coax GC 2:8 set0	Oligo536	GTTACAAAGCGCCAGCGACTGGGCGTCCTCCCTAATTTGCCAGCTCACT	60-27 nm barrel coax GC 2:8 stap strand set0, red, 49mer, [13, 175] start, [14, 168] end
60-30 nm	Coax GC 2:8 set0	Oligo537	AGATAGCTCTGCTCAACACTCACCGCATAGAAAAGTAAGCATACGTTT	60-27 nm barrel coax GC 2:8 stap strand set0, red, 48mer, [13, 196] start, [14, 189] end
60-30 nm	Coax GC 2:8 set0	Oligo538	TTAAAGGTAGTCCGCCCTACAGAAGTTCCGGGAAATTATTCAAGTTAGA	60-27 nm barrel coax GC 2:8 stap strand set0, red, 49mer, [13, 217] start, [14, 210] end
60-30 nm	Coax GC 2:8 set0	Oligo539	GCCACCCCCCGGTCGAAAGAGCAAACGATCCCTCAGAGCCAGACCTGT	60-27 nm barrel coax GC 2:8 stap strand set0, red, 48mer, [13, 238] start, [14, 231] end
60-30 nm	Coax GC 2:8 set0	Oligo540	TGCCCCCTAGCAGCCCGTCCGTGATGAGTCATAAACAGTTAACTTCGGC	60-27 nm barrel coax GC 2:8 stap strand set0, red, 49mer, [13, 259] start, [14, 252] end
60-30 nm	Coax GC 2:8 set0	Oligo541	TGAGTTTAGGCCAGAGTCGAGTGCATGCGTACCGTAACACAAATGGAA	60-27 nm barrel coax GC 2:8 stap strand set0, red, 48mer, [13, 280] start, [14, 273] end
60-30 nm	Coax GC 2:8 set0	Oligo542	TTTCTTAAATCCGGGCATTTGGGAAGCCCGTTTCGAGGTGAAGCATACA	60-27 nm barrel coax GC 2:8 stap strand set0, red, 49mer, [13, 301] start, [14, 294] end
60-30 nm	Coax GC 2:8 set0	Oligo543	AAACACTGGCCGGCGTCTTAGTTACGACAAGAATACACTACCTGACAC	60-27 nm barrel coax GC 2:8 stap strand set0, red, 48mer, [13, 322] start, [14, 315] end
60-30 nm	Coax GC 2:8 set0	Oligo544	CATTCAGTCCGGGCCGCGCATACGGACCCAAACAAAGCTGCTAGTGTAT	60-27 nm barrel coax GC 2:8 stap strand set0, red, 49mer, [13, 343] start, [14, 336] end
60-30 nm	Coax GC 2:8 set0	Oligo545	GCAACACTGACTGGGCAGTGGTTGCTGAGGCATAGTAAGATACAAACA	60-27 nm barrel coax GC 2:8 stap strand set0, red, 48mer, [13, 364] start, [14, 357] end
60-30 nm	Coax GC 2:8 set0	Oligo546	TTCAAATATCGTCGCGCGTGTAGCATATTAAGCCCGAAAGACGTCGTAT	60-27 nm barrel coax GC 2:8 stap strand set0, red, 49mer, [13, 385] start, [14, 378] end
60-30 nm	Coax GC 2:8 set0	Oligo547	CCTGTTTGTTCGTTCGATGATTGTCGTCAATGGTCAATAAGCAGAGGT	60-27 nm barrel coax GC 2:8 stap strand set0, red, 48mer, [13, 406] start, [14, 399] end
60-30 nm	Coax GC 2:8 set0	Oligo548	AAGGGTGAACCCTGTCGGGCCACATGGTAGGTAAAGATTCAAGATCAAT	60-27 nm barrel coax GC 2:8 stap strand set0, red, 49mer, [13, 427] start, [14, 420] end
60-30 nm	Coax GC 2:8 set0	Oligo549	ATTAAATCTTACGTGGGCGTCGAGAAGAGTTAAAATTCGCACAACCGA	60-27 nm barrel coax GC 2:8 stap strand set0, red, 48mer, [13, 448] start, [14, 441] end
60-30 nm	Coax GC 2:8 set0	Oligo550	GCCGGAAACTTGTTGTGTCACCTCGGAGTTACCGCTTCTGGTAAGGAAG	60-27 nm barrel coax GC 2:8 stap strand set0, red, 49mer, [13, 469] start, [14, 462] end
60-30 nm	Coax GC 2:8 set0	Oligo551	GCTCGAAGCCCGAAGAGGACGTGTGCCCCCCGGGTACCGAGTAAATGA	60-27 nm barrel coax GC 2:8 stap strand set0, red, 48mer, [13, 490] start, [14, 483] end
60-30 nm	Coax GC 2:8 set0	Oligo552	ATGTGTGTGTGCTTCGTAGTGACGCCTTAGAACCGAAGTGGAATG	60-27 nm barrel coax GC 2:8 short scaf strand set0, 45mer, [0, 14] start, [0, 55] end
60-30 nm	Coax GC 2:8 set0	Oligo553	TGATGTGTGATCGCATGAGCATGTTGTGTAGGGAAAGCTGGAGTG	60-27 nm barrel coax GC 2:8 short scaf strand set0, 45mer, [0, 56] start, [0, 97] end
60-30 nm	Coax GC 2:8 set0	Oligo554	GATCCTTAGGAAGCAACAAAGAGGGCAGAACGGTATTGAAGTAGG	60-27 nm barrel coax GC 2:8 short scaf strand set0, 45mer, [0, 98] start, [0, 139] end
60-30 nm	Coax GC 2:8 set0	Oligo555	CGAAAGTTGGTGACATGGTATGGATTCGGAGTCTTGAGTCGAAGA	60-27 nm barrel coax GC 2:8 short scaf strand set0, 45mer, [0, 140] start, [0, 181] end
60-30 nm	Coax GC 2:8 set0	Oligo556	GGGAATGTGTCAAGCAAACCGTCATGAAGGTAGGTGTGATTGGAC	60-27 nm barrel coax GC 2:8 short scaf strand set0, 45mer, [0, 182] start, [0, 223] end
60-30 nm	Coax GC 2:8 set0	Oligo557	GAGGATGGAAGCTTTTGGGTCGGTGAATAGGTGCATTCGAAGACA	60-27 nm barrel coax GC 2:8 short scaf strand set0, 45mer, [0, 224] start, [0, 265] end
60-30 nm	Coax GC 2:8 set0	Oligo558	TAGACGATAACCGATTGGTGGTTAAGCATAGATTGCCGTGGTGAG	60-27 nm barrel coax GC 2:8 short scaf strand set0, 45mer, [0, 266] start, [0, 307] end
60-30 nm	Coax GC 2:8 set0	Oligo559	TGGTTCTGAATGAGGGATGGTGGTTTCAGAAGTAATGGGTTTGCG	60-27 nm barrel coax GC 2:8 short scaf strand set0, 45mer, [0, 308] start, [0, 349] end
60-30 nm	Coax GC 2:8 set0	Oligo560	ATGTTTTTGTAGAGCTGGATGGAGCATACATTTGAGATGGGGGAG	60-27 nm barrel coax GC 2:8 short scaf strand set0, 45mer, [0, 350] start, [0, 391] end
60-30 nm	Coax GC 2:8 set0	Oligo561	CATAGAAGATTGGGGGGTATTGGAACTCGTTTGGACGAAGAGTGT	60-27 nm barrel coax GC 2:8 short scaf strand set0, 45mer, [0, 392] start, [0, 433] end
60-30 nm	Coax GC 2:8 set0	Oligo562	CGAGGTAGCCATGTATTTGAGAAGGAGGCCGGTAAGGTTGTAAGG	60-27 nm barrel coax GC 2:8 short scaf strand set0, 45mer, [0, 434] start, [0, 475] end
60-30 nm	Coax GC 2:8 set0	Oligo563	GGTGACATTACACGTCGAGAAACGAGATGAGGTAAACTTGTAGCG	60-27 nm barrel coax GC 2:8 short scaf strand set0, 45mer, [0, 476] start, [0, 13] end
60-30 nm	Coax GC 2:8 set0	Oligo564	ACACACATGTGTGTGTGCTTCGTAGTGACGCCTTAGAACCGAAGTGGAATGCCACTT	60-27 nm barrel coax GC 2:8 short scaf strand set0 with 5prime and 3prime hairpin protectors, 57mer, [0, 14] start, [0, 55] end
60-30 nm	Coax GC 2:8 set0	Oligo565	TCACACTGATGTGTGATCGCATGAGCATGTTGTGTAGGGAAAGCTGGAGTGCCAGCT	60-27 nm barrel coax GC 2:8 short scaf strand set0 with 5prime and 3prime hairpin protectors, 57mer, [0, 56] start, [0, 97] end
60-30 nm	Coax GC 2:8 set0	Oligo566	CCTAAGGATCCTTAGGAAGCAACAAAGAGGGCAGAACGGTATTGAAGTAGGCTTCAA	60-27 nm barrel coax GC 2:8 short scaf strand set0 with 5prime and 3prime hairpin protectors, 57mer, [0, 98] start, [0, 139] end
60-30 nm	Coax GC 2:8 set0	Oligo567	CCAACTCGAAAGTTGGTGACATGGTATGGATTCGGAGTCTTGAGTCGAAGACGACTC	60-27 nm barrel coax GC 2:8 short scaf strand set0 with 5prime and 3prime hairpin protectors, 57mer, [0, 140] start, [0, 181] end
60-30 nm	Coax GC 2:8 set0	Oligo568	ACACATGGGAATGTGTCAAGCAAACCGTCATGAAGGTAGGTGTGATTGGACAATCAC	60-27 nm barrel coax GC 2:8 short scaf strand set0 with 5prime and 3prime hairpin protectors, 57mer, [0, 182] start, [0, 223] end
60-30 nm	Coax GC 2:8 set0	Oligo569	TTCCATGAGGATGGAAGCTTTTGGGTCGGTGAATAGGTGCATTCGAAGACATTCGAA	60-27 nm barrel coax GC 2:8 short scaf strand set0 with 5prime and 3prime hairpin protectors, 57mer, [0, 224] start, [0, 265] end
60-30 nm	Coax GC 2:8 set0	Oligo570	TTATCGTAGACGATAACCGATTGGTGGTTAAGCATAGATTGCCGTGGTGAGCCACGG	60-27 nm barrel coax GC 2:8 short scaf strand set0 with 5prime and 3prime hairpin protectors, 57mer, [0, 266] start, [0, 307] end
60-30 nm	Coax GC 2:8 set0	Oligo571	TTCAGATGGTTCTGAATGAGGGATGGTGGTTTCAGAAGTAATGGGTTTGCGAACCCA	60-27 nm barrel coax GC 2:8 short scaf strand set0 with 5prime and 3prime hairpin protectors, 57mer, [0, 308] start, [0, 349] end
60-30 nm	Coax GC 2:8 set0	Oligo572	ACAAAAATGTTTTTGTAGAGCTGGATGGAGCATACATTTGAGATGGGGGAGCCCATC	60-27 nm barrel coax GC 2:8 short scaf strand set0 with 5prime and 3prime hairpin protectors, 57mer, [0, 350] start, [0, 391] end
60-30 nm	Coax GC 2:8 set0	Oligo573	ATCTTCCATAGAAGATTGGGGGGTATTGGAACTCGTTTGGACGAAGAGTGTTCTTCG	60-27 nm barrel coax GC 2:8 short scaf strand set0 with 5prime and 3prime hairpin protectors, 57mer, [0, 392] start, [0, 433] end
60-30 nm	Coax GC 2:8 set0	Oligo574	GGCTACCGAGGTAGCCATGTATTTGAGAAGGAGGCCGGTAAGGTTGTAAGGACAACC	60-27 nm barrel coax GC 2:8 short scaf strand set0 with 5prime and 3prime hairpin protectors, 57mer, [0, 434] start, [0, 475] end
60-30 nm	Coax GC 2:8 set0	Oligo575	TAATGTGGTGACATTACACGTCGAGAAACGAGATGAGGTAAACTTGTAGCGACAAGT	60-27 nm barrel coax GC 2:8 short scaf strand set0 with 5prime and 3prime hairpin protectors, 57mer, [0, 476] start, [0, 13] end
60-30 nm	Coax GC 2:8 set1	Oligo576	ATTTTAGGAGCACTAACGGGCCCGAATTGAGGGCAAGACAATATCTCTGTCCCCATT	60-27 nm barrel coax GC 2:8 stap strand set1, blue, 57mer, [1, 42] start, [0, 28] end
60-30 nm	Coax GC 2:8 set1	Oligo577	TTAATATATGTGAGTCCAGTCGCCCCCCGCAGTTGAAATTATCATCTCCACCGATCT	60-27 nm barrel coax GC 2:8 stap strand set1, blue, 57mer, [1, 84] start, [0, 70] end
60-30 nm	Coax GC 2:8 set1	Oligo578	GAAATGCAGAACGCGTTGCCCACGAGTGCGGTGATAAATACCTCATACCCCACACAA	60-27 nm barrel coax GC 2:8 stap strand set1, blue, 57mer, [1, 126] start, [0, 112] end
60-30 nm	Coax GC 2:8 set1	Oligo579	CCCTAATATCAGAGACTGTGGGCCGCGCACCGCCCTTTGAAGCTCCACCATTCCCAA	60-27 nm barrel coax GC 2:8 stap strand set1, blue, 57mer, [1, 168] start, [0, 154] end
60-30 nm	Coax GC 2:8 set1	Oligo580	TCCGCGTTTTCATCGCTAGCGGTTCTAAGTCGGGTGTCACAACCTCGGCTTACATTC	60-27 nm barrel coax GC 2:8 stap strand set1, blue, 57mer, [1, 210] start, [0, 196] end
60-30 nm	Coax GC 2:8 set1	Oligo581	AAGGTTTAGTACCGCTGCTGGACCGTGGACCAAGGTTCCAGTTACCCCCCTACAAAA	60-27 nm barrel coax GC 2:8 stap strand set1, blue, 57mer, [1, 252] start, [0, 238] end
60-30 nm	Coax GC 2:8 set1	Oligo582	TGGCTTTGAGGACTAGGAGTTGTGCCAATGGCGAGAAGGAATCCGCCTTACCTATTC	60-27 nm barrel coax GC 2:8 stap strand set1, blue, 57mer, [1, 294] start, [0, 280] end
60-30 nm	Coax GC 2:8 set1	Oligo583	GTAACGGAACAACATGCTCTAGTCGGACGTCGACTATGAACGTACCCATAGCCAGAA	60-27 nm barrel coax GC 2:8 stap strand set1, blue, 57mer, [1, 336] start, [0, 322] end
60-30 nm	Coax GC 2:8 set1	Oligo584	GACAACTAAAGTACGCGAGGGTAGGGCCTAACTCAAAAACGACACAATTTCTCTGCC	60-27 nm barrel coax GC 2:8 stap strand set1, blue, 57mer, [1, 378] start, [0, 364] end
60-30 nm	Coax GC 2:8 set1	Oligo585	GCTAGCATGTCAATCGCGGTGGCCGTACTGGCCCATACTTTTCGCTCTCCCATACTA	60-27 nm barrel coax GC 2:8 stap strand set1, blue, 57mer, [1, 420] start, [0, 406] end
60-30 nm	Coax GC 2:8 set1	Oligo586	CGGTGCCAAGCTTGCCGGCTCAAGGCCTCGCGCCAAGATGGGCAACAAACAAGCCCA	60-27 nm barrel coax GC 2:8 stap strand set1, blue, 57mer, [1, 462] start, [0, 448] end
60-30 nm	Coax GC 2:8 set1	Oligo587	CAAAAGAACGTGGACGGGACTGCGCGAGGGTAGGACCAGCTGCACCTCGAATTCTCA	60-27 nm barrel coax GC 2:8 stap strand set1, blue, 57mer, [1, 504] start, [0, 490] end
60-30 nm	Coax GC 2:8 set1	Oligo588	GTAATACGTGGCACAGTGGGCACACTCGAGAACTCCCGTTAGCCTTTCGTAATCG	60-27 nm barrel coax GC 2:8 stap strand set1, blue, 55mer, [1, 21] start, [0, 7] end
60-30 nm	Coax GC 2:8 set1	Oligo589	ATCCTACCATATCACTGAGGATATGAGACGATGACAACTATCAAAACCCCAAAAC	60-27 nm barrel coax GC 2:8 stap strand set1, blue, 55mer, [1, 63] start, [0, 49] end
60-30 nm	Coax GC 2:8 set1	Oligo590	CTTTTAATGGTTTGATCTGGGTAGCAGCGGTAGGAATAACGAACTACCACCCCTT	60-27 nm barrel coax GC 2:8 stap strand set1, blue, 55mer, [1, 105] start, [0, 91] end
60-30 nm	Coax GC 2:8 set1	Oligo591	ATCTTGCGGGAGGTATCCCGGACCACATATATCCCTGTTTATCCCCTTCTCTCCA	60-27 nm barrel coax GC 2:8 stap strand set1, blue, 55mer, [1, 147] start, [0, 133] end
60-30 nm	Coax GC 2:8 set1	Oligo592	CATAAGTTTATTTTGAGGCGACGGCTATTGACCGATAACCTCATACCCCCTATCC	60-27 nm barrel coax GC 2:8 stap strand set1, blue, 55mer, [1, 189] start, [0, 175] end
60-30 nm	Coax GC 2:8 set1	Oligo593	CGCTGAATTTACCGTGTAAATGCGCGGCCGAGGGCATTTTGCTTTGACCACCTAC	60-27 nm barrel coax GC 2:8 stap strand set1, blue, 55mer, [1, 231] start, [0, 217] end
60-30 nm	Coax GC 2:8 set1	Oligo594	AGAAGGAACAACTATGAGGGTACGGGACCATGGCACCCTCTCCATTAGCCCATAC	60-27 nm barrel coax GC 2:8 stap strand set1, blue, 55mer, [1, 273] start, [0, 259] end
60-30 nm	Coax GC 2:8 set1	Oligo595	TTGAAAGAGGACAGGCACTGGGCGCCTTGTTCAAAGACTTGTCCCCTATCAACAG	60-27 nm barrel coax GC 2:8 stap strand set1, blue, 55mer, [1, 315] start, [0, 301] end
60-30 nm	Coax GC 2:8 set1	Oligo596	GGTAAACAGTTCAGCGCAACGGGACGCACAGCATATTACACCATGCAACACTTAC	60-27 nm barrel coax GC 2:8 stap strand set1, blue, 55mer, [1, 357] start, [0, 343] end
60-30 nm	Coax GC 2:8 set1	Oligo597	GAATGACCCTGTAAGCGTCTAGGGACTCGGCACGTGTCTGTTGCCACCTTATCGA	60-27 nm barrel coax GC 2:8 stap strand set1, blue, 55mer, [1, 399] start, [0, 385] end
60-30 nm	Coax GC 2:8 set1	Oligo598	CCTCACGTTGGTGTTAATCTGTGGATAATCCGAATATGTAACAAATTCCTCACCG	60-27 nm barrel coax GC 2:8 stap strand set1, blue, 55mer, [1, 441] start, [0, 427] end
60-30 nm	Coax GC 2:8 set1	Oligo599	CAAAACCTGTCGTGGGCCAAGACGTAGCGCATGATGCCTGTCTAACGCCCTCTTT	60-27 nm barrel coax GC 2:8 stap strand set1, blue, 55mer, [1, 483] start, [0, 469] end
60-30 nm	Coax GC 2:8 set1	Oligo600	CCCTTCACTGTGCACCGCCCGGATGGTGTTAACAGCTGATTGGGCAAAT	60-27 nm barrel coax GC 2:8 stap strand set1, red, 49mer, [13, 7] start, [14, 504] end
60-30 nm	Coax GC 2:8 set1	Oligo601	TACCGCCAAGACAACAGCGCCAGGCTCGCCAGAACAATATCTCATACG	60-27 nm barrel coax GC 2:8 stap strand set1, red, 48mer, [13, 28] start, [14, 21] end
60-30 nm	Coax GC 2:8 set1	Oligo602	AGGTGAGGGTATAGCGCCATCGGGCATAAGAAGATAAAACAGAGTTTTC	60-27 nm barrel coax GC 2:8 stap strand set1, red, 49mer, [13, 49] start, [14, 42] end
60-30 nm	Coax GC 2:8 set1	Oligo603	CCGAACGGGACCCAGCCGAGAGCCGACGTAAATCCTTTGCTGCGCTGT	60-27 nm barrel coax GC 2:8 stap strand set1, red, 48mer, [13, 70] start, [14, 63] end
60-30 nm	Coax GC 2:8 set1	Oligo604	AACGGATTAACTGCGTGAGTGAAGGAACTTGGGAGAAACAATCTCATAG	60-27 nm barrel coax GC 2:8 stap strand set1, red, 49mer, [13, 91] start, [14, 84] end
60-30 nm	Coax GC 2:8 set1	Oligo605	AATAGTGACAGGTGTAGGATCGGGCGCGCTGAGAAGAGTCTCTGACAG	60-27 nm barrel coax GC 2:8 stap strand set1, red, 48mer, [13, 112] start, [14, 105] end
60-30 nm	Coax GC 2:8 set1	Oligo606	ACCAGTATGGCATCAACTGTGGTGACGGAAATACAAATTCTTGCCTATG	60-27 nm barrel coax GC 2:8 stap strand set1, red, 49mer, [13, 133] start, [14, 126] end
60-30 nm	Coax GC 2:8 set1	Oligo607	TTATCATAGACCTCTGCTTGTGCCACAAGGCTGTCTTTCCGAGAAACG	60-27 nm barrel coax GC 2:8 stap strand set1, red, 48mer, [13, 154] start, [14, 147] end
60-30 nm	Coax GC 2:8 set1	Oligo608	GTTACAAAGCGCCAGCGACTGGGCGTCCTCCCTAATTTGCCAGCTCACT	60-27 nm barrel coax GC 2:8 stap strand set1, red, 49mer, [13, 175] start, [14, 168] end
60-30 nm	Coax GC 2:8 set1	Oligo609	AGATAGCTCTGCTCAACACTCACCGCATAGAAAAGTAAGCATACGTTT	60-27 nm barrel coax GC 2:8 stap strand set1, red, 48mer, [13, 196] start, [14, 189] end
60-30 nm	Coax GC 2:8 set1	Oligo610	TTAAAGGTAGTCCGCCCTACAGAAGTTCCGGGAAATTATTCAAGTTAGA	60-27 nm barrel coax GC 2:8 stap strand set1, red, 49mer, [13, 217] start, [14, 210] end
60-30 nm	Coax GC 2:8 set1	Oligo611	GCCACCCCCCGGTCGAAAGAGCAAACGATCCCTCAGAGCCAGACCTGT	60-27 nm barrel coax GC 2:8 stap strand set1, red, 48mer, [13, 238] start, [14, 231] end
60-30 nm	Coax GC 2:8 set1	Oligo612	TGCCCCCTAGCAGCCCGTCCGTGATGAGTCATAAACAGTTAACTTCGGC	60-27 nm barrel coax GC 2:8 stap strand set1, red, 49mer, [13, 259] start, [14, 252] end
60-30 nm	Coax GC 2:8 set1	Oligo613	TGAGTTTAGGCCAGAGTCGAGTGCATGCGTACCGTAACACAAATGGAA	60-27 nm barrel coax GC 2:8 stap strand set1, red, 48mer, [13, 280] start, [14, 273] end
60-30 nm	Coax GC 2:8 set1	Oligo614	TTTCTTAAATCCGGGCATTTGGGAAGCCCGTTTCGAGGTGAAGCATACA	60-27 nm barrel coax GC 2:8 stap strand set1, red, 49mer, [13, 301] start, [14, 294] end
60-30 nm	Coax GC 2:8 set1	Oligo615	AAACACTGGCCGGCGTCTTAGTTACGACAAGAATACACTACCTGACAC	60-27 nm barrel coax GC 2:8 stap strand set1, red, 48mer, [13, 322] start, [14, 315] end
60-30 nm	Coax GC 2:8 set1	Oligo616	CATTCAGTCCGGGCCGCGCATACGGACCCAAACAAAGCTGCTAGTGTAT	60-27 nm barrel coax GC 2:8 stap strand set1, red, 49mer, [13, 343] start, [14, 336] end
60-30 nm	Coax GC 2:8 set1	Oligo617	GCAACACTGACTGGGCAGTGGTTGCTGAGGCATAGTAAGATACAAACA	60-27 nm barrel coax GC 2:8 stap strand set1, red, 48mer, [13, 364] start, [14, 357] end
60-30 nm	Coax GC 2:8 set1	Oligo618	TTCAAATATCGTCGCGCGTGTAGCATATTAAGCCCGAAAGACGTCGTAT	60-27 nm barrel coax GC 2:8 stap strand set1, red, 49mer, [13, 385] start, [14, 378] end
60-30 nm	Coax GC 2:8 set1	Oligo619	CCTGTTTGTTCGTTCGATGATTGTCGTCAATGGTCAATAAGCAGAGGT	60-27 nm barrel coax GC 2:8 stap strand set1, red, 48mer, [13, 406] start, [14, 399] end
60-30 nm	Coax GC 2:8 set1	Oligo620	AAGGGTGAACCCTGTCGGGCCACATGGTAGGTAAAGATTCAAGATCAAT	60-27 nm barrel coax GC 2:8 stap strand set1, red, 49mer, [13, 427] start, [14, 420] end
60-30 nm	Coax GC 2:8 set1	Oligo621	ATTAAATCTTACGTGGGCGTCGAGAAGAGTTAAAATTCGCACAACCGA	60-27 nm barrel coax GC 2:8 stap strand set1, red, 48mer, [13, 448] start, [14, 441] end
60-30 nm	Coax GC 2:8 set1	Oligo622	GCCGGAAACTTGTTGTGTCACCTCGGAGTTACCGCTTCTGGTAAGGAAG	60-27 nm barrel coax GC 2:8 stap strand set1, red, 49mer, [13, 469] start, [14, 462] end
60-30 nm	Coax GC 2:8 set1	Oligo623	GCTCGAAGCCCGAAGAGGACGTGTGCCCCCCGGGTACCGAGTAAATGA	60-27 nm barrel coax GC 2:8 stap strand set1, red, 48mer, [13, 490] start, [14, 483] end
60-30 nm	Coax GC 2:8 set1	Oligo624	AAAGGCTTGGGTATGAATGGGGACAGAGATTGTGTCTGTTTTGGG	60-27 nm barrel coax GC 2:8 short scaf strand set1, 45mer, [0, 14] start, [0, 55] end
60-30 nm	Coax GC 2:8 set1	Oligo625	GTTTTGAGAAACAGAAGATCGGTGGAGATGATTGTGGAAGGGGTG	60-27 nm barrel coax GC 2:8 short scaf strand set1, 45mer, [0, 56] start, [0, 97] end
60-30 nm	Coax GC 2:8 set1	Oligo626	GTAGTTCAGAGGTGGTTGTGTGGGGTATGAGAAAGGGTGGAGAGA	60-27 nm barrel coax GC 2:8 short scaf strand set1, 45mer, [0, 98] start, [0, 139] end
60-30 nm	Coax GC 2:8 set1	Oligo627	AGGGGATGGAGAGAGTTGGGAATGGTGGAGAGGGGAAGGATAGGG	60-27 nm barrel coax GC 2:8 short scaf strand set1, 45mer, [0, 140] start, [0, 181] end
60-30 nm	Coax GC 2:8 set1	Oligo628	GGTATGAATGGACCAGAATGTAAGCCGAGGAGACTCAGTAGGTGG	60-27 nm barrel coax GC 2:8 short scaf strand set1, 45mer, [0, 182] start, [0, 223] end
60-30 nm	Coax GC 2:8 set1	Oligo629	TCAAAGCACAGCTGTTTTTGTAGGGGGGTAGTTGTCAGTATGGGC	60-27 nm barrel coax GC 2:8 short scaf strand set1, 45mer, [0, 224] start, [0, 265] end
60-30 nm	Coax GC 2:8 set1	Oligo630	TAATGGAGATCGAAGGAATAGGTAAGGCGGGTGATGGCTGTTGAT	60-27 nm barrel coax GC 2:8 short scaf strand set1, 45mer, [0, 266] start, [0, 307] end
60-30 nm	Coax GC 2:8 set1	Oligo631	AGGGGACAAGTGACATTCTGGCTATGGGTAGAACGATGTAAGTGT	60-27 nm barrel coax GC 2:8 short scaf strand set1, 45mer, [0, 308] start, [0, 349] end
60-30 nm	Coax GC 2:8 set1	Oligo632	TGCATGGTTACGCAGGGCAGAGAAATTGTGCTTGCTGTCGATAAG	60-27 nm barrel coax GC 2:8 short scaf strand set1, 45mer, [0, 350] start, [0, 391] end
60-30 nm	Coax GC 2:8 set1	Oligo633	GTGGCAATATTGCGGTAGTATGGGAGAGCGGGTAAAGCGGTGAGG	60-27 nm barrel coax GC 2:8 short scaf strand set1, 45mer, [0, 392] start, [0, 433] end
60-30 nm	Coax GC 2:8 set1	Oligo634	AATTTGTCTGAAGGATGGGCTTGTTTGTTGTCGAACTAAAGAGGG	60-27 nm barrel coax GC 2:8 short scaf strand set1, 45mer, [0, 434] start, [0, 475] end
60-30 nm	Coax GC 2:8 set1	Oligo635	CGTTAGATTGATGGCTGAGAATTCGAGGTGGGTAGGTCGATTACG	60-27 nm barrel coax GC 2:8 short scaf strand set1, 45mer, [0, 476] start, [0, 13] end
60-30 nm	Coax GC 2:8 set1	Oligo636	CCAAGCAAAGGCTTGGGTATGAATGGGGACAGAGATTGTGTCTGTTTTGGGAAACAG	60-27 nm barrel coax GC 2:8 short scaf strand set1 with 5prime and 3prime hairpin protectors, 57mer, [0, 14] start, [0, 55] end
60-30 nm	Coax GC 2:8 set1	Oligo637	TTCTCAGTTTTGAGAAACAGAAGATCGGTGGAGATGATTGTGGAAGGGGTGCCTTCC	60-27 nm barrel coax GC 2:8 short scaf strand set1 with 5prime and 3prime hairpin protectors, 57mer, [0, 56] start, [0, 97] end
60-30 nm	Coax GC 2:8 set1	Oligo638	TCTGAAGTAGTTCAGAGGTGGTTGTGTGGGGTATGAGAAAGGGTGGAGAGATCCACC	60-27 nm barrel coax GC 2:8 short scaf strand set1 with 5prime and 3prime hairpin protectors, 57mer, [0, 98] start, [0, 139] end
60-30 nm	Coax GC 2:8 set1	Oligo639	TCCATCAGGGGATGGAGAGAGTTGGGAATGGTGGAGAGGGGAAGGATAGGGATCCTT	60-27 nm barrel coax GC 2:8 short scaf strand set1 with 5prime and 3prime hairpin protectors, 57mer, [0, 140] start, [0, 181] end
60-30 nm	Coax GC 2:8 set1	Oligo640	CATTCAGGTATGAATGGACCAGAATGTAAGCCGAGGAGACTCAGTAGGTGGCTACTG	60-27 nm barrel coax GC 2:8 short scaf strand set1 with 5prime and 3prime hairpin protectors, 57mer, [0, 182] start, [0, 223] end
60-30 nm	Coax GC 2:8 set1	Oligo641	TGTGCTTCAAAGCACAGCTGTTTTTGTAGGGGGGTAGTTGTCAGTATGGGCATACTG	60-27 nm barrel coax GC 2:8 short scaf strand set1 with 5prime and 3prime hairpin protectors, 57mer, [0, 224] start, [0, 265] end
60-30 nm	Coax GC 2:8 set1	Oligo642	ATCTCCTAATGGAGATCGAAGGAATAGGTAAGGCGGGTGATGGCTGTTGATACAGCC	60-27 nm barrel coax GC 2:8 short scaf strand set1 with 5prime and 3prime hairpin protectors, 57mer, [0, 266] start, [0, 307] end
60-30 nm	Coax GC 2:8 set1	Oligo643	CTTGTCAGGGGACAAGTGACATTCTGGCTATGGGTAGAACGATGTAAGTGTTTACAT	60-27 nm barrel coax GC 2:8 short scaf strand set1 with 5prime and 3prime hairpin protectors, 57mer, [0, 308] start, [0, 349] end
60-30 nm	Coax GC 2:8 set1	Oligo644	TAACCATGCATGGTTACGCAGGGCAGAGAAATTGTGCTTGCTGTCGATAAGTCGACA	60-27 nm barrel coax GC 2:8 short scaf strand set1 with 5prime and 3prime hairpin protectors, 57mer, [0, 350] start, [0, 391] end
60-30 nm	Coax GC 2:8 set1	Oligo645	ATATTGGTGGCAATATTGCGGTAGTATGGGAGAGCGGGTAAAGCGGTGAGGACCGCT	60-27 nm barrel coax GC 2:8 short scaf strand set1 with 5prime and 3prime hairpin protectors, 57mer, [0, 392] start, [0, 433] end
60-30 nm	Coax GC 2:8 set1	Oligo646	CAGACAAATTTGTCTGAAGGATGGGCTTGTTTGTTGTCGAACTAAAGAGGGCTTTAG	60-27 nm barrel coax GC 2:8 short scaf strand set1 with 5prime and 3prime hairpin protectors, 57mer, [0, 434] start, [0, 475] end
60-30 nm	Coax GC 2:8 set1	Oligo647	CAATCTCGTTAGATTGATGGCTGAGAATTCGAGGTGGGTAGGTCGATTACGATCGAC	60-27 nm barrel coax GC 2:8 short scaf strand set1 with 5prime and 3prime hairpin protectors, 57mer, [0, 476] start, [0, 13] end
60-30 nm	paint docking	Oligo648	TCCCTTATAAATCCGGTTTGCAAGCCTGGGGTGCCTCAAGTCCGGTTTCTTCATTAC	60-27 nm barrel PAINT outer stap strand + P3 10 nt docking handle, light orange, 57mer, [6, 13] start, [6, 476] end
60-30 nm	paint docking	Oligo649	AACCCTCAATCAAAACTGATACAGTCACACGACCAGTCACTTGAATTTCTTCATTAC	60-27 nm barrel PAINT outer stap strand + P3 10 nt docking handle, light orange, 57mer, [6, 55] start, [6, 14] end
60-30 nm	paint docking	Oligo650	CAAGAAAACAAAAAGATTTTCATCAGATGATGGCAATTGAGGACATTTCTTCATTAC	60-27 nm barrel PAINT outer stap strand + P3 10 nt docking handle, light orange, 57mer, [6, 97] start, [6, 56] end
60-30 nm	paint docking	Oligo651	AAGAGAATATAAATAAACACCTCCAATCGCAAGACAATTTTCCATTTTCTTCATTAC	60-27 nm barrel PAINT outer stap strand + P3 10 nt docking handle, light orange, 57mer, [6, 139] start, [6, 98] end
60-30 nm	paint docking	Oligo652	ATAAAAACAGGGACAGCTACAATAGCAAGCAAATCAAATAATAATTTTCTTCATTAC	60-27 nm barrel PAINT outer stap strand + P3 10 nt docking handle, light orange, 57mer, [6, 181] start, [6, 140] end
60-30 nm	paint docking	Oligo653	CAATGAAACCATCAAAGACAAGTATGTTAGCAAACGAGCAAGAACTTTCTTCATTAC	60-27 nm barrel PAINT outer stap strand + P3 10 nt docking handle, light orange, 57mer, [6, 223] start, [6, 182] end
60-30 nm	paint docking	Oligo654	ACCAGGCGGATAAGTGTACTGCAGGTCAGACGATTGTCTTTTCACTTTCTTCATTAC	60-27 nm barrel PAINT outer stap strand + P3 10 nt docking handle, light orange, 57mer, [6, 265] start, [6, 224] end
60-30 nm	paint docking	Oligo655	GGCCGCTTTTGCGCCAAAAAAACGTTAGTAAATGAAAGAGCCAGTTTTCTTCATTAC	60-27 nm barrel PAINT outer stap strand + P3 10 nt docking handle, light orange, 57mer, [6, 307] start, [6, 266] end
60-30 nm	paint docking	Oligo656	TGCGATTTTAAGATTCATCAAGACCTGCTCCATGTTAAATACGAATTTCTTCATTAC	60-27 nm barrel PAINT outer stap strand + P3 10 nt docking handle, light orange, 57mer, [6, 349] start, [6, 308] end
60-30 nm	paint docking	Oligo657	GAGGTCATTTTTGCCTGACTAAAATGTTTAGACTGGAATACCATATTTCTTCATTAC	60-27 nm barrel PAINT outer stap strand + P3 10 nt docking handle, light orange, 57mer, [6, 391] start, [6, 350] end
60-30 nm	paint docking	Oligo658	CTACAAAGGCTATAAAATTTTAAGGCAAAGAATTAGCAATTCTAATTTCTTCATTAC	60-27 nm barrel PAINT outer stap strand + P3 10 nt docking handle, light orange, 57mer, [6, 433] start, [6, 392] end
60-30 nm	paint docking	Oligo659	GGATGTGCTGCAAGGACGACGTTAAATGTGAGCGAGACAGGAAATTTTCTTCATTAC	60-27 nm barrel PAINT outer stap strand + P3 10 nt docking handle, light orange, 57mer, [6, 475] start, [6, 434] end
60-30 nm	paint docking	Oligo660	ATGGATTATTTACAGAAGAACCTGTTTGATGGTGGGCGCCAGGCATTTCTTCATTAC	60-27 nm barrel PAINT outer stap strand + P3 10 nt docking handle, light orange, 57mer, [8, 34] start, [8, 497] end
60-30 nm	paint docking	Oligo661	AGCGGAATTATCAGTATTAGTAAAGCATCACCTTGAACATCGCAATTTCTTCATTAC	60-27 nm barrel PAINT outer stap strand + P3 10 nt docking handle, light orange, 57mer, [8, 76] start, [8, 35] end
60-30 nm	paint docking	Oligo662	ATAACTATATGTATCCTTGAACCTGAGCAAAAGAAACGTCAGAGGTTTCTTCATTAC	60-27 nm barrel PAINT outer stap strand + P3 10 nt docking handle, light orange, 57mer, [8, 118] start, [8, 77] end
60-30 nm	paint docking	Oligo663	TCATCGTAGGAATCTAATTTAATTTAGGCAGAGGCTAATTACTATTTTCTTCATTAC	60-27 nm barrel PAINT outer stap strand + P3 10 nt docking handle, light orange, 57mer, [8, 160] start, [8, 119] end
60-30 nm	paint docking	Oligo664	GGCATGATTAAGAAAATAGCATGAAAATAGCAGCCCCTGAATCTTTTTCTTCATTAC	60-27 nm barrel PAINT outer stap strand + P3 10 nt docking handle, light orange, 57mer, [8, 202] start, [8, 161] end
60-30 nm	paint docking	Oligo665	GCCGCCAGCATTGAAATCACACCATTACCATTAGCACATTCAACTTTTCTTCATTAC	60-27 nm barrel PAINT outer stap strand + P3 10 nt docking handle, light orange, 57mer, [8, 244] start, [8, 203] end
60-30 nm	paint docking	Oligo666	CGATCTAAAGTTTCATTTTCGAAGGATTAGGATTAGTTTTAACCCTTTCTTCATTAC	60-27 nm barrel PAINT outer stap strand + P3 10 nt docking handle, light orange, 57mer, [8, 286] start, [8, 245] end
60-30 nm	paint docking	Oligo667	CGCCTGATAAATTACTACGATATTCGGTCGCTGAGCAAAAGGAAATTTCTTCATTAC	60-27 nm barrel PAINT outer stap strand + P3 10 nt docking handle, light orange, 57mer, [8, 328] start, [8, 287] end
60-30 nm	paint docking	Oligo668	GAAGTTTTGCCAGCTAATGCAATTTCAACTTTAATCTTGACAAATTTTCTTCATTAC	60-27 nm barrel PAINT outer stap strand + P3 10 nt docking handle, light orange, 57mer, [8, 370] start, [8, 329] end
60-30 nm	paint docking	Oligo669	CATTAACATCCAAAGTAGATTAGAGAGTACCTTTACAGAAGCAAATTTCTTCATTAC	60-27 nm barrel PAINT outer stap strand + P3 10 nt docking handle, light orange, 57mer, [8, 412] start, [8, 371] end
60-30 nm	paint docking	Oligo670	CCTTCCTGTAGCCTAAGCAAAATGCCGGAGAGGGTCTCATATAAGTTTCTTCATTAC	60-27 nm barrel PAINT outer stap strand + P3 10 nt docking handle, light orange, 57mer, [8, 454] start, [8, 413] end
60-30 nm	paint docking	Oligo671	ACATACGAGCCGGACCGTATCCTCTTCGCTATTACCGGCCTCAGGTTTCTTCATTAC	60-27 nm barrel PAINT outer stap strand + P3 10 nt docking handle, light orange, 57mer, [8, 496] start, [8, 455] end
60-30 nm	paint docking	Oligo672	TCCCTTATAAATCCGGTTTGCAAGCCTGGGGTGCCTCAAGTCCGGTTATAATGGATC	60-27 nm barrel PAINT outer stap strand + P10 dock, light orange, 57mer, [6, 13] start, [6, 476] end
60-30 nm	paint docking	Oligo673	AACCCTCAATCAAAACTGATACAGTCACACGACCAGTCACTTGAATTATAATGGATC	60-27 nm barrel PAINT outer stap strand + P10 dock, light orange, 57mer, [6, 55] start, [6, 14] end
60-30 nm	paint docking	Oligo674	CAAGAAAACAAAAAGATTTTCATCAGATGATGGCAATTGAGGACATTATAATGGATC	60-27 nm barrel PAINT outer stap strand + P10 dock, light orange, 57mer, [6, 97] start, [6, 56] end
60-30 nm	paint docking	Oligo675	AAGAGAATATAAATAAACACCTCCAATCGCAAGACAATTTTCCATTTATAATGGATC	60-27 nm barrel PAINT outer stap strand + P10 dock, light orange, 57mer, [6, 139] start, [6, 98] end
60-30 nm	paint docking	Oligo676	ATAAAAACAGGGACAGCTACAATAGCAAGCAAATCAAATAATAATTTATAATGGATC	60-27 nm barrel PAINT outer stap strand + P10 dock, light orange, 57mer, [6, 181] start, [6, 140] end
60-30 nm	paint docking	Oligo677	CAATGAAACCATCAAAGACAAGTATGTTAGCAAACGAGCAAGAACTTATAATGGATC	60-27 nm barrel PAINT outer stap strand + P10 dock, light orange, 57mer, [6, 223] start, [6, 182] end
60-30 nm	paint docking	Oligo678	ACCAGGCGGATAAGTGTACTGCAGGTCAGACGATTGTCTTTTCACTTATAATGGATC	60-27 nm barrel PAINT outer stap strand + P10 dock, light orange, 57mer, [6, 265] start, [6, 224] end
60-30 nm	paint docking	Oligo679	GGCCGCTTTTGCGCCAAAAAAACGTTAGTAAATGAAAGAGCCAGTTTATAATGGATC	60-27 nm barrel PAINT outer stap strand + P10 dock, light orange, 57mer, [6, 307] start, [6, 266] end
60-30 nm	paint docking	Oligo680	TGCGATTTTAAGATTCATCAAGACCTGCTCCATGTTAAATACGAATTATAATGGATC	60-27 nm barrel PAINT outer stap strand + P10 dock, light orange, 57mer, [6, 349] start, [6, 308] end
60-30 nm	paint docking	Oligo681	GAGGTCATTTTTGCCTGACTAAAATGTTTAGACTGGAATACCATATTATAATGGATC	60-27 nm barrel PAINT outer stap strand + P10 dock, light orange, 57mer, [6, 391] start, [6, 350] end
60-30 nm	paint docking	Oligo682	CTACAAAGGCTATAAAATTTTAAGGCAAAGAATTAGCAATTCTAATTATAATGGATC	60-27 nm barrel PAINT outer stap strand + P10 dock, light orange, 57mer, [6, 433] start, [6, 392] end
60-30 nm	paint docking	Oligo683	GGATGTGCTGCAAGGACGACGTTAAATGTGAGCGAGACAGGAAATTTATAATGGATC	60-27 nm barrel PAINT outer stap strand + P10 dock, light orange, 57mer, [6, 475] start, [6, 434] end
60-30 nm	paint docking	Oligo684	ATGGATTATTTACAGAAGAACCTGTTTGATGGTGGGCGCCAGGCATTATAATGGATC	60-27 nm barrel PAINT outer stap strand + P10 dock, light orange, 57mer, [8, 34] start, [8, 497] end
60-30 nm	paint docking	Oligo685	AGCGGAATTATCAGTATTAGTAAAGCATCACCTTGAACATCGCAATTATAATGGATC	60-27 nm barrel PAINT outer stap strand + P10 dock, light orange, 57mer, [8, 76] start, [8, 35] end
60-30 nm	paint docking	Oligo686	ATAACTATATGTATCCTTGAACCTGAGCAAAAGAAACGTCAGAGGTTATAATGGATC	60-27 nm barrel PAINT outer stap strand + P10 dock, light orange, 57mer, [8, 118] start, [8, 77] end
60-30 nm	paint docking	Oligo687	TCATCGTAGGAATCTAATTTAATTTAGGCAGAGGCTAATTACTATTTATAATGGATC	60-27 nm barrel PAINT outer stap strand + P10 dock, light orange, 57mer, [8, 160] start, [8, 119] end
60-30 nm	paint docking	Oligo688	GGCATGATTAAGAAAATAGCATGAAAATAGCAGCCCCTGAATCTTTTATAATGGATC	60-27 nm barrel PAINT outer stap strand + P10 dock, light orange, 57mer, [8, 202] start, [8, 161] end
60-30 nm	paint docking	Oligo689	GCCGCCAGCATTGAAATCACACCATTACCATTAGCACATTCAACTTTATAATGGATC	60-27 nm barrel PAINT outer stap strand + P10 dock, light orange, 57mer, [8, 244] start, [8, 203] end
60-30 nm	paint docking	Oligo690	CGATCTAAAGTTTCATTTTCGAAGGATTAGGATTAGTTTTAACCCTTATAATGGATC	60-27 nm barrel PAINT outer stap strand + P10 dock, light orange, 57mer, [8, 286] start, [8, 245] end
60-30 nm	paint docking	Oligo691	CGCCTGATAAATTACTACGATATTCGGTCGCTGAGCAAAAGGAAATTATAATGGATC	60-27 nm barrel PAINT outer stap strand + P10 dock, light orange, 57mer, [8, 328] start, [8, 287] end
60-30 nm	paint docking	Oligo692	GAAGTTTTGCCAGCTAATGCAATTTCAACTTTAATCTTGACAAATTTATAATGGATC	60-27 nm barrel PAINT outer stap strand + P10 dock, light orange, 57mer, [8, 370] start, [8, 329] end
60-30 nm	paint docking	Oligo693	CATTAACATCCAAAGTAGATTAGAGAGTACCTTTACAGAAGCAAATTATAATGGATC	60-27 nm barrel PAINT outer stap strand + P10 dock, light orange, 57mer, [8, 412] start, [8, 371] end
60-30 nm	paint docking	Oligo694	CCTTCCTGTAGCCTAAGCAAAATGCCGGAGAGGGTCTCATATAAGTTATAATGGATC	60-27 nm barrel PAINT outer stap strand + P10 dock, light orange, 57mer, [8, 454] start, [8, 413] end
60-30 nm	paint docking	Oligo695	ACATACGAGCCGGACCGTATCCTCTTCGCTATTACCGGCCTCAGGTTATAATGGATC	60-27 nm barrel PAINT outer stap strand + P10 dock, light orange, 57mer, [8, 496] start, [8, 455] end
60-30 nm	paint docking	Oligo696	TCCCTTATAAATCCGGTTTGCAAGCCTGGGGTGCCTCAAGTCCGGTTGATCTACATA	60-27 nm barrel PAINT outer stap strand + P2 10nt docking handle, light orange, 57mer, [6, 13] start, [6, 476] end
60-30 nm	paint docking	Oligo697	AACCCTCAATCAAAACTGATACAGTCACACGACCAGTCACTTGAATTGATCTACATA	60-27 nm barrel PAINT outer stap strand + P2 10nt docking handle, light orange, 57mer, [6, 55] start, [6, 14] end
60-30 nm	paint docking	Oligo698	CAAGAAAACAAAAAGATTTTCATCAGATGATGGCAATTGAGGACATTGATCTACATA	60-27 nm barrel PAINT outer stap strand + P2 10nt docking handle, light orange, 57mer, [6, 97] start, [6, 56] end
60-30 nm	paint docking	Oligo699	AAGAGAATATAAATAAACACCTCCAATCGCAAGACAATTTTCCATTTGATCTACATA	60-27 nm barrel PAINT outer stap strand + P2 10nt docking handle, light orange, 57mer, [6, 139] start, [6, 98] end
60-30 nm	paint docking	Oligo700	ATAAAAACAGGGACAGCTACAATAGCAAGCAAATCAAATAATAATTTGATCTACATA	60-27 nm barrel PAINT outer stap strand + P2 10nt docking handle, light orange, 57mer, [6, 181] start, [6, 140] end
60-30 nm	paint docking	Oligo701	CAATGAAACCATCAAAGACAAGTATGTTAGCAAACGAGCAAGAACTTGATCTACATA	60-27 nm barrel PAINT outer stap strand + P2 10nt docking handle, light orange, 57mer, [6, 223] start, [6, 182] end
60-30 nm	paint docking	Oligo702	ACCAGGCGGATAAGTGTACTGCAGGTCAGACGATTGTCTTTTCACTTGATCTACATA	60-27 nm barrel PAINT outer stap strand + P2 10nt docking handle, light orange, 57mer, [6, 265] start, [6, 224] end
60-30 nm	paint docking	Oligo703	GGCCGCTTTTGCGCCAAAAAAACGTTAGTAAATGAAAGAGCCAGTTTGATCTACATA	60-27 nm barrel PAINT outer stap strand + P2 10nt docking handle, light orange, 57mer, [6, 307] start, [6, 266] end
60-30 nm	paint docking	Oligo704	TGCGATTTTAAGATTCATCAAGACCTGCTCCATGTTAAATACGAATTGATCTACATA	60-27 nm barrel PAINT outer stap strand + P2 10nt docking handle, light orange, 57mer, [6, 349] start, [6, 308] end
60-30 nm	paint docking	Oligo705	GAGGTCATTTTTGCCTGACTAAAATGTTTAGACTGGAATACCATATTGATCTACATA	60-27 nm barrel PAINT outer stap strand + P2 10nt docking handle, light orange, 57mer, [6, 391] start, [6, 350] end
60-30 nm	paint docking	Oligo706	CTACAAAGGCTATAAAATTTTAAGGCAAAGAATTAGCAATTCTAATTGATCTACATA	60-27 nm barrel PAINT outer stap strand + P2 10nt docking handle, light orange, 57mer, [6, 433] start, [6, 392] end
60-30 nm	paint docking	Oligo707	GGATGTGCTGCAAGGACGACGTTAAATGTGAGCGAGACAGGAAATTTGATCTACATA	60-27 nm barrel PAINT outer stap strand + P2 10nt docking handle, light orange, 57mer, [6, 475] start, [6, 434] end
60-30 nm	paint docking	Oligo708	ATGGATTATTTACAGAAGAACCTGTTTGATGGTGGGCGCCAGGCATTGATCTACATA	60-27 nm barrel PAINT outer stap strand + P2 10nt docking handle, light orange, 57mer, [8, 34] start, [8, 497] end
60-30 nm	paint docking	Oligo709	AGCGGAATTATCAGTATTAGTAAAGCATCACCTTGAACATCGCAATTGATCTACATA	60-27 nm barrel PAINT outer stap strand + P2 10nt docking handle, light orange, 57mer, [8, 76] start, [8, 35] end
60-30 nm	paint docking	Oligo710	ATAACTATATGTATCCTTGAACCTGAGCAAAAGAAACGTCAGAGGTTGATCTACATA	60-27 nm barrel PAINT outer stap strand + P2 10nt docking handle, light orange, 57mer, [8, 118] start, [8, 77] end
60-30 nm	paint docking	Oligo711	TCATCGTAGGAATCTAATTTAATTTAGGCAGAGGCTAATTACTATTTGATCTACATA	60-27 nm barrel PAINT outer stap strand + P2 10nt docking handle, light orange, 57mer, [8, 160] start, [8, 119] end
60-30 nm	paint docking	Oligo712	GGCATGATTAAGAAAATAGCATGAAAATAGCAGCCCCTGAATCTTTTGATCTACATA	60-27 nm barrel PAINT outer stap strand + P2 10nt docking handle, light orange, 57mer, [8, 202] start, [8, 161] end
60-30 nm	paint docking	Oligo713	GCCGCCAGCATTGAAATCACACCATTACCATTAGCACATTCAACTTTGATCTACATA	60-27 nm barrel PAINT outer stap strand + P2 10nt docking handle, light orange, 57mer, [8, 244] start, [8, 203] end
60-30 nm	paint docking	Oligo714	CGATCTAAAGTTTCATTTTCGAAGGATTAGGATTAGTTTTAACCCTTGATCTACATA	60-27 nm barrel PAINT outer stap strand + P2 10nt docking handle, light orange, 57mer, [8, 286] start, [8, 245] end
60-30 nm	paint docking	Oligo715	CGCCTGATAAATTACTACGATATTCGGTCGCTGAGCAAAAGGAAATTGATCTACATA	60-27 nm barrel PAINT outer stap strand + P2 10nt docking handle, light orange, 57mer, [8, 328] start, [8, 287] end
60-30 nm	paint docking	Oligo716	GAAGTTTTGCCAGCTAATGCAATTTCAACTTTAATCTTGACAAATTTGATCTACATA	60-27 nm barrel PAINT outer stap strand + P2 10nt docking handle, light orange, 57mer, [8, 370] start, [8, 329] end
60-30 nm	paint docking	Oligo717	CATTAACATCCAAAGTAGATTAGAGAGTACCTTTACAGAAGCAAATTGATCTACATA	60-27 nm barrel PAINT outer stap strand + P2 10nt docking handle, light orange, 57mer, [8, 412] start, [8, 371] end
60-30 nm	paint docking	Oligo718	CCTTCCTGTAGCCTAAGCAAAATGCCGGAGAGGGTCTCATATAAGTTGATCTACATA	60-27 nm barrel PAINT outer stap strand + P2 10nt docking handle, light orange, 57mer, [8, 454] start, [8, 413] end
60-30 nm	paint docking	Oligo719	ACATACGAGCCGGACCGTATCCTCTTCGCTATTACCGGCCTCAGGTTGATCTACATA	60-27 nm barrel PAINT outer stap strand + P2 10nt docking handle, light orange, 57mer, [8, 496] start, [8, 455] end
60-30 nm	biotin	Oligo720	/5Biosg/GGCGCTATACTCGGCTCTCGGCTGGGTCCGTTCCTTCAC	60-27 nm barrel 5' biotin short scaf strand, 39mer, [26, 45] start, [26, 86] end
60-30 nm	biotin	Oligo721	/5Biosg/TCACGCAGTTCGCCCGATCCTACACCTGTCCGTCACCAC	60-27 nm barrel 5' biotin short scaf strand, 39mer, [26, 87] start, [26, 128] end
60-30 nm	biotin	Oligo722	/5Biosg/AGTTGATGCCGTGGCACAAGCAGAGGTCTGGACGCCCAG	60-27 nm barrel 5' biotin short scaf strand, 39mer, [26, 129] start, [26, 170] end
60-30 nm	biotin	Oligo723	/5Biosg/TCGCTGGCGCGCGGTGAGTGTTGAGCAGAGAACTTCTGT	60-27 nm barrel 5' biotin short scaf strand, 39mer, [26, 171] start, [26, 212] end
60-30 nm	biotin	Oligo724	/5Biosg/AGGGCGGACTGTTTGCTCTTTCGACCGGGCTCATCACGG	60-27 nm barrel 5' biotin short scaf strand, 39mer, [26, 213] start, [26, 254] end
60-30 nm	biotin	Oligo725	/5Biosg/ACGGGCTGCTATGCACTCGACTCTGGCCTGGCTTCCCAA	60-27 nm barrel 5' biotin short scaf strand, 39mer, [26, 255] start, [26, 296] end
60-30 nm	biotin	Oligo726	/5Biosg/ATGCCCGGATCGTAACTAAGACGCCGGCCGGTCCGTATG	60-27 nm barrel 5' biotin short scaf strand, 39mer, [26, 297] start, [26, 338] end
60-30 nm	biotin	Oligo727	/5Biosg/CGCGGCCCGGAGCAACCACTGCCCAGTCAATATGCTACA	60-27 nm barrel 5' biotin short scaf strand, 39mer, [26, 339] start, [26, 380] end
60-30 nm	biotin	Oligo728	/5Biosg/CGCGCGACGACGACAATCATCGAACGAACACCATGTGGC	60-27 nm barrel 5' biotin short scaf strand, 39mer, [26, 381] start, [26, 422] end
60-30 nm	biotin	Oligo729	/5Biosg/CCGACAGGGTTTCTCGACGCCCACGTAAGCTCCGAGGTG	60-27 nm barrel 5' biotin short scaf strand, 39mer, [26, 423] start, [26, 464] end
60-30 nm	biotin	Oligo730	/5Biosg/ACACAACAAGGCACACGTCCTCTTCGGGCCACCATCCGG	60-27 nm barrel 5' biotin short scaf strand, 39mer, [26, 465] start, [26, 506] end
60-30 nm	biotin	Oligo731	/5Biosg/GCGGTGCACAAGCCTGGCGCTGTTGTCTTTATGCCCGAT	60-27 nm barrel 5' biotin short scaf strand, 39mer, [26, 507] start, [26, 44] end
60-30 nm	biotin	Oligo732	/5Biosg/AGAGTCCACTATTTTAATGAACGCTTTCCAGTCGGGGGTCGACGT	60-27nm barrel 5'biotin stap strand, light orange, 45mer, [2, 13] start, [2, 476] end
60-30 nm	biotin	Oligo733	/5Biosg/TAGGGTTGAGTGTACGCGCGGCTCACATTAATTGCGCTTTGATTA	60-27nm barrel 5'biotin stap strand, light orange, 45mer, [4, 13] start, [4, 476] end
60-30 nm	biotin	Oligo734	/5Biosg/ACGCTGGTTTGCCTTCTTTTCTGAAATTGTTATCCGGCTAGTAGC	60-27nm barrel 5'biotin stap strand, light orange, 45mer, [10, 13] start, [10, 476] end
60-30 nm	biotin	Oligo735	/5Biosg/TGGCCCTGAGAGAAGACGGGCCGTAATCATGGTCATAAGGATCAG	60-27nm barrel 5'biotin stap strand, light orange, 45mer, [12, 13] start, [12, 476] end
