# Supplementary material for: Complex multicomponent patterns rendered on a 3D DNA-barrel pegboard
Source: Nat Commun. 2020 Nov 13;11:5768. doi: 10.1038/s41467-020-18910-x (PMC7666213; doi:10.1038/s41467-020-18910-x)
Supplement: Supplementary file 6 — Supplementary Data 5 [file 41467_2020_18910_MOESM6_ESM.csv]

Design	Type	Number	Sequence	Note
60-32 nm	core	Oligo0	AGAGTCCACTATTCTCACTGCCTAATGAGTGAGCTAGGTGCCCGG	60-32 nm barrel stap strand, orange, 45mer, [2, 13] start, [2, 476] end
60-32 nm	core	Oligo1	AACATCGCCATTAATAACATCAAATTAACCGTTGTAAGAAAGGCA	60-32 nm barrel stap strand, orange, 45mer, [2, 55] start, [2, 14] end
60-32 nm	core	Oligo2	AATCGCGCAGAGGAGTTTGAGTATTAAATCCTTTGCCAGAAGAAA	60-32 nm barrel stap strand, orange, 45mer, [2, 97] start, [2, 56] end
60-32 nm	core	Oligo3	CCACCCTCAGAGCTTAAAGGTGAGGGAGGGAAGGTAAGCTATCGC	60-32 nm barrel stap strand, orange, 45mer, [2, 223] start, [2, 182] end
60-32 nm	core	Oligo4	AAATGAATTTTCTGGGTTTTGGGCTGAGACTCCTCAAGAACCACG	60-32 nm barrel stap strand, orange, 45mer, [2, 265] start, [2, 224] end
60-32 nm	core	Oligo5	ACAGACCAGGCGCCTTTGAGGACAGCATCGGAACGATTTCAACGT	60-32 nm barrel stap strand, orange, 45mer, [2, 307] start, [2, 266] end
60-32 nm	core	Oligo6	GCCAGTGCCAAGCCCGTAATGCCGTCGGATTCTCCGGTCATTGGG	60-32 nm barrel stap strand, orange, 45mer, [2, 433] start, [2, 392] end
60-32 nm	core	Oligo7	CATCAGATGCCGGGAGCACATCCGTTTTTTCGTCTCGGAACGGCG	60-32 nm barrel stap strand, orange, 45mer, [2, 475] start, [2, 434] end
60-32 nm	core	Oligo8	CCGAGTAAAAGAGGAAAGCGGATAGGGTTGAGTGTCCAGTCGGGG	60-32 nm barrel stap strand, orange, 45mer, [4, 34] start, [4, 497] end
60-32 nm	core	Oligo9	AGACTTTACAAACGAGGTGATTAGTCTTTAATGCGTGAGTAGACA	60-32 nm barrel stap strand, orange, 45mer, [4, 76] start, [4, 35] end
60-32 nm	core	Oligo10	ACCTCCGGCTTAGTGATGAATTCGCCTGATTGCTTATCATTTTTT	60-32 nm barrel stap strand, orange, 45mer, [4, 118] start, [4, 77] end
60-32 nm	core	Oligo11	TTATTCTGAAACAAGCCGCCCGCCTCCCTCAGAGCCACCGTCAAA	60-32 nm barrel stap strand, orange, 45mer, [4, 244] start, [4, 203] end
60-32 nm	core	Oligo12	CGGGATCGTCACCGCGGAGTTCTAAAGTTTTGTCGCCAGGCGGTA	60-32 nm barrel stap strand, orange, 45mer, [4, 286] start, [4, 245] end
60-32 nm	core	Oligo13	AAGATTCATCAGTAAGAACCACCAACTTTGAAAGAACTTTTTCTG	60-32 nm barrel stap strand, orange, 45mer, [4, 328] start, [4, 287] end
60-32 nm	core	Oligo14	GCTGATTGCCGTTCACCGGAGGTTTTCCCAGTCACTCACGTTGAT	60-32 nm barrel stap strand, orange, 45mer, [4, 454] start, [4, 413] end
60-32 nm	core	Oligo15	AAGCATAAAGTGTCAGACGATTACACTGGTGTGTTACGGAACGAT	60-32 nm barrel stap strand, orange, 45mer, [4, 496] start, [4, 455] end
60-32 nm	core	Oligo16	TCCCTTATAAATCGTCGTGCCCGCTCACAATTCCACCAGTGTCAA	60-32 nm barrel stap strand, orange, 45mer, [6, 13] start, [6, 476] end
60-32 nm	core	Oligo17	TGGCACAGACAATAAACTATCCTGAGAAGTGTTTTTCGGGCGCAA	60-32 nm barrel stap strand, orange, 45mer, [6, 55] start, [6, 14] end
60-32 nm	core	Oligo18	CTTTTACATCGGGAAAGAAACTAGATAATACATTTGAGTATTACG	60-32 nm barrel stap strand, orange, 45mer, [6, 97] start, [6, 56] end
60-32 nm	core	Oligo19	ATGTAATTTAGGCATTTTAGTAAAATCATAGGTCTGTCAAGAAAC	60-32 nm barrel stap strand, orange, 45mer, [6, 139] start, [6, 98] end
60-32 nm	core	Oligo20	CAGACAGCCCTCACCGTCGAGAGTTAATGCCCCCTGTTGACAGAA	60-32 nm barrel stap strand, orange, 45mer, [6, 265] start, [6, 224] end
60-32 nm	core	Oligo21	GACGGTCAATCATAGTTTCCAGAGGCTTGCAGGGAGGAAAGGACA	60-32 nm barrel stap strand, orange, 45mer, [6, 307] start, [6, 266] end
60-32 nm	core	Oligo22	CCTGACTATTATAATCATAACGAACTAACGGAACAACATTACCCA	60-32 nm barrel stap strand, orange, 45mer, [6, 349] start, [6, 308] end
60-32 nm	core	Oligo23	AGGTTTCTTTGCTCTTGTAGACCTTTAGTGATGAAGGGCGAAACT	60-32 nm barrel stap strand, orange, 45mer, [6, 475] start, [6, 434] end
60-32 nm	core	Oligo24	TTTAGACAGGAACCTGGCAACCTGTTTGATGGTGGTTAATGAAAT	60-32 nm barrel stap strand, orange, 45mer, [8, 34] start, [8, 497] end
60-32 nm	core	Oligo25	TAACAACTAATAGCTGCAACGAACCCTTCTGACCTCTGGTAATAT	60-32 nm barrel stap strand, orange, 45mer, [8, 76] start, [8, 35] end
60-32 nm	core	Oligo26	CTGAGAAGAGTCATTAATTATTTAACGTCAGATGAAGGAGCGGAC	60-32 nm barrel stap strand, orange, 45mer, [8, 118] start, [8, 77] end
60-32 nm	core	Oligo27	AGGAATCATTACCTAGATAAAATTGAGAATCGCCAATCTTCTGCG	60-32 nm barrel stap strand, orange, 45mer, [8, 160] start, [8, 119] end
60-32 nm	core	Oligo28	CACGCATAACCGAAAGGAATCCAGTACAAACTACAATATAAGTGT	60-32 nm barrel stap strand, orange, 45mer, [8, 286] start, [8, 245] end
60-32 nm	core	Oligo29	GGGAAGAAAAATCACGTAACTGCTCCATGTTACTTGGTAAAATCC	60-32 nm barrel stap strand, orange, 45mer, [8, 328] start, [8, 287] end
60-32 nm	core	Oligo30	TGCGAACGAGTAGGAGAGTAGAATGACCATAAATCTACCAGACTT	60-32 nm barrel stap strand, orange, 45mer, [8, 370] start, [8, 329] end
60-32 nm	core	Oligo31	AGCTGTTTCCTGTGCCTGTGGTCACTGTTGCCCTGCGTGGTGCAA	60-32 nm barrel stap strand, orange, 45mer, [8, 496] start, [8, 455] end
60-32 nm	core	Oligo32	ACGCTGGTTTGCCACGCGCGGGTACCGAGCTCGAATTGGTGCTTC	60-32 nm barrel stap strand, orange, 45mer, [10, 13] start, [10, 476] end
60-32 nm	core	Oligo33	AAAAGGGACATTCACAATATTGGGAGCTAAACAGGAGGTCACGCC	60-32 nm barrel stap strand, orange, 45mer, [10, 55] start, [10, 14] end
60-32 nm	core	Oligo34	AAATAAAGAAATTATCATATTGGAAGGTTATCTAAACGCTGAGAT	60-32 nm barrel stap strand, orange, 45mer, [10, 97] start, [10, 56] end
60-32 nm	core	Oligo35	ATAAAGCCAACGCTTTAATGGTGAAAACATAGCGATCAATTTCAG	60-32 nm barrel stap strand, orange, 45mer, [10, 139] start, [10, 98] end
60-32 nm	core	Oligo36	AGAATAACATAAAGAGCGTCTAGAACAAGCAAGCCGACAAGAAGT	60-32 nm barrel stap strand, orange, 45mer, [10, 181] start, [10, 140] end
60-32 nm	core	Oligo37	CTGATAAATTGTGGCCACTACAGTTGCGCCGACAATAATAATTAC	60-32 nm barrel stap strand, orange, 45mer, [10, 307] start, [10, 266] end
60-32 nm	core	Oligo38	CAAATGCTTTAAAAAAACCAAAGAACTGGCTCATTACTCATTCGC	60-32 nm barrel stap strand, orange, 45mer, [10, 349] start, [10, 308] end
60-32 nm	core	Oligo39	AATGCAATGCCTGAAGCCTCATTCATTCCATATAACTTGCTCCCT	60-32 nm barrel stap strand, orange, 45mer, [10, 391] start, [10, 350] end
60-32 nm	core	Oligo40	ACGTGCTTTCCTCTAACCACCCTGGCCCTGAGAGACGGTTTGCTG	60-32 nm barrel stap strand, orange, 45mer, [12, 34] start, [12, 497] end
60-32 nm	core	Oligo41	GGCAAATCAACAGAGCAAATTTGGCAGATTCACCAGCCATTGCTA	60-32 nm barrel stap strand, orange, 45mer, [12, 76] start, [12, 35] end
60-32 nm	core	Oligo42	TATTAATTAATTTTTACCTTTACCATATCAAAATTATCAGATGTT	60-32 nm barrel stap strand, orange, 45mer, [12, 118] start, [12, 77] end
60-32 nm	core	Oligo43	GTATTAAACCAAGATCCCATGTATCATATGCGTTATACCGACCGC	60-32 nm barrel stap strand, orange, 45mer, [12, 160] start, [12, 119] end
60-32 nm	core	Oligo44	AAACGTAGAAAATAGGAAACCGTCAAAAATGAAAAGCCTAATTGG	60-32 nm barrel stap strand, orange, 45mer, [12, 202] start, [12, 161] end
60-32 nm	core	Oligo45	CATTGTGAATTACAAGGCTTAAACAAAGTACAACGCCAACCTAGT	60-32 nm barrel stap strand, orange, 45mer, [12, 328] start, [12, 287] end
60-32 nm	core	Oligo46	TGCAACTAAAGTAAAGAGGTGGAATCGTCATAAATAGAGGCTTAT	60-32 nm barrel stap strand, orange, 45mer, [12, 370] start, [12, 329] end
60-32 nm	core	Oligo47	ACGTTAATATTTTATATGTAGATAAAAATTTTTAGAAGCTAAATA	60-32 nm barrel stap strand, orange, 45mer, [12, 412] start, [12, 371] end
60-32 nm	core	Oligo48	CTCAATCGTCTGAAAAACGCTCGTACTATGGTTGCTGCCGCGCAG	60-32 nm barrel stap strand, orange, 45mer, [14, 55] start, [14, 14] end
60-32 nm	core	Oligo49	ACTTCTGAATAATTTCATCAATATCAAACCCTCAATCTAAAGCCG	60-32 nm barrel stap strand, orange, 45mer, [14, 97] start, [14, 56] end
60-32 nm	core	Oligo50	ATCATAATTACTAAAATAAGGAGTGAATAACCTTGCGGAAACAAT	60-32 nm barrel stap strand, orange, 45mer, [14, 139] start, [14, 98] end
60-32 nm	core	Oligo51	TCCAAATAAGAAATACAAAATCGGCTGTCTTTCCTTTACGAGCGA	60-32 nm barrel stap strand, orange, 45mer, [14, 181] start, [14, 140] end
60-32 nm	core	Oligo52	GCACCGTAATCAGCGGAAACGATTAAGACTCCTTATTAACGGAAA	60-32 nm barrel stap strand, orange, 45mer, [14, 223] start, [14, 182] end
60-32 nm	core	Oligo53	GTTTAGACTGGATAGAAGTTTGGGCTTGAGATGGTTCGAGAAACT	60-32 nm barrel stap strand, orange, 45mer, [14, 349] start, [14, 308] end
60-32 nm	core	Oligo54	GCGGGAGAAGCCTTACCAAAATATAATGCTGTAGCTGCGGATGAT	60-32 nm barrel stap strand, orange, 45mer, [14, 391] start, [14, 350] end
60-32 nm	core	Oligo55	GCTTCTGGTGCCGGAAGATCGAAGATTGTATAAGCATGATAATTT	60-32 nm barrel stap strand, orange, 45mer, [14, 433] start, [14, 392] end
60-32 nm	core	Oligo56	AAGACTTCAAATAGGAATTACACCACATTCAACTAAAGAGTAAGT	60-32 nm barrel stap strand, orange, 45mer [2, 349] start, [2, 308] end
60-32 nm	core	Oligo57	GTAGCTATTTTTGTAGCATTAGAGCTGAAAAGGTGGAAGCGAAGA	60-32 nm barrel stap strand, orange, 45mer [2, 391] start, [2, 350] end
60-32 nm	core	Oligo58	GTTTAGCTATATTGGAAGCAGATTGCATCAAAAAGAGTAAGAGGA	60-32 nm barrel stap strand, orange, 45mer [4, 370] start, [4, 329] end
60-32 nm	core	Oligo59	CAACATTAAATGTGTCTGGACCGTTCTAGCTGATAATAAATCACT	60-32 nm barrel stap strand, orange, 45mer [4, 412] start, [4, 371] end
60-32 nm	core	Oligo60	GTCAAATCACCATAAGGCAAATTAGATACATTTCGCACAGGTCAC	60-32 nm barrel stap strand, orange, 45mer [6, 391] start, [6, 350] end
60-32 nm	core	Oligo61	GCAAGGCGATTAATGGGCGCACGCGTCTGGCCTTCCAGAGAATCA	60-32 nm barrel stap strand, orange, 45mer [6, 433] start, [6, 392] end
60-32 nm	core	Oligo62	CCAATAGGAACGCCGGTAATAAGATTCAAAAGGGTCAAAATTATC	60-32 nm barrel stap strand, orange, 45mer [8, 412] start, [8, 371] end
60-32 nm	core	Oligo63	ATCCCGTAAAAAACGCCATGTATTACGCCAGCTGGCGTGCATCAA	60-32 nm barrel stap strand, orange, 45mer [8, 454] start, [8, 413] end
60-32 nm	core	Oligo64	GAAGGGCGATCGGTTGAGGGGTAAATTTTTGTTAAACTAGCATTA	60-32 nm barrel stap strand, orange, 45mer [10, 433] start, [10, 392] end
60-32 nm	core	Oligo65	CGCCGGGCGCGGTGTCAGCAGGTTGGGCGGTTGTGTGTCCCGGGG	60-32 nm barrel stap strand, orange, 45mer [10, 475] start, [10, 434] end
60-32 nm	core	Oligo66	TAAATTTCTGCTCGAGAGATGCCATTCGCCATTCACAGTATCGAA	60-32 nm barrel stap strand, orange, 45mer [12, 454] start, [12, 413] end
60-32 nm	core	Oligo67	AGCCTCCTCACAGGAATGCGCGGGGTCATTGCAGGAAGAATGCCT	60-32 nm barrel stap strand, orange, 45mer [12, 496] start, [12, 455] end
60-32 nm	core	Oligo68	ACGGGCAACAGCTGCGCCAGGCCAGCACGCGTGCCTGTTTTCACA	60-32 nm barrel stap strand, orange, 45mer [14, 13] start, [14, 476] end
60-32 nm	core	Oligo69	GCTTACGGCTGGAAGCACCGTAAAAAGAGACGCAGACTCCGTGCC	60-32 nm barrel stap strand, orange, 45mer [14, 475] start, [14, 434] end
60-32 nm	core	Oligo70	AGGTAAAGTAATTCAAAGAACCTATATGTAAATGCTTGAGCAAAA	60-32 nm barrel stap strand, orange, 45mer [2, 139] start, [2, 98] end
60-32 nm	core	Oligo71	CCAATAATAAGAGAAGATTAGCCTCCCGACTTGCGGCAACATGAA	60-32 nm barrel stap strand, orange, 45mer [2, 181] start, [2, 140] end
60-32 nm	core	Oligo72	TCTAAGAACGCGAAATGCAGCCAGTAATAAGAGAAAACTTTTTTA	60-32 nm barrel stap strand, orange, 45mer [4, 160] start, [4, 119] end
60-32 nm	core	Oligo73	AGACAAAAGGGCGAGCCCTTCAGAGAGATAACCCATTTGCACCAT	60-32 nm barrel stap strand, orange, 45mer [4, 202] start, [4, 161] end
60-32 nm	core	Oligo74	AAGTCAGAGGGTAAATTTTATGCAAATCAGATATAGCTGTTTAAC	60-32 nm barrel stap strand, orange, 45mer [6, 181] start, [6, 140] end
60-32 nm	core	Oligo75	TCACCGGAACCAGGAGCCATTATAGAAAATTCATATAAAGTAACA	60-32 nm barrel stap strand, orange, 45mer [6, 223] start, [6, 182] end
60-32 nm	core	Oligo76	CGGAATAAGTTTAGCCGAACTAGACGGGAGAATTACTTACCAAGT	60-32 nm barrel stap strand, orange, 45mer [8, 202] start, [8, 161] end
60-32 nm	core	Oligo77	GCCTTGAGTAACAAGGCAGGTATTAGCGTTTGCCATAGAGCCACA	60-32 nm barrel stap strand, orange, 45mer [8, 244] start, [8, 203] end
60-32 nm	core	Oligo78	TCATCGGCATTTTCACCAGTAGGCAACATATAAAAGCCAGAAGAG	60-32 nm barrel stap strand, orange, 45mer [10, 223] start, [10, 182] end
60-32 nm	core	Oligo79	CCATGTACCGTAAGGAATAGGTGTACTGGTAATAAGATTGGCCTT	60-32 nm barrel stap strand, orange, 45mer [10, 265] start, [10, 224] end
60-32 nm	core	Oligo80	CATACATGGCTTTTCACAAAGTTTGCCTTTAGCGTTACCATTAGC	60-32 nm barrel stap strand, orange, 45mer [12, 244] start, [12, 203] end
60-32 nm	core	Oligo81	GAATTTCTTAAACGTTGAAATCATTTTCAGGGATACCGTACTCGT	60-32 nm barrel stap strand, orange, 45mer [12, 286] start, [12, 245] end
60-32 nm	core	Oligo82	AGAACCGCCACCCTTAGTACCCAGTCTCTGAATTTAATCCTCACA	60-32 nm barrel stap strand, orange, 45mer [14, 265] start, [14, 224] end
60-32 nm	core	Oligo83	TTGACCCCCAGCGAGAGGCAATTGTATCGGTTTATCAAAAAAATC	60-32 nm barrel stap strand, orange, 45mer [14, 307] start, [14, 266] end
60-32 nm	core	Oligo84	AAGACTTCAAATAGGAATTACACCACATTCAACTAAAGAGTAAGT	60-32 nm barrel stap strand, orange, 45mer [2, 349] start, [2, 308] end
60-32 nm	core	Oligo85	GTAGCTATTTTTGTAGCATTAGAGCTGAAAAGGTGGAAGCGAAGA	60-32 nm barrel stap strand, orange, 45mer [2, 391] start, [2, 350] end
60-32 nm	core	Oligo86	GTTTAGCTATATTGGAAGCAGATTGCATCAAAAAGAGTAAGAGGA	60-32 nm barrel stap strand, orange, 45mer [4, 370] start, [4, 329] end
60-32 nm	core	Oligo87	CAACATTAAATGTGTCTGGACCGTTCTAGCTGATAATAAATCACT	60-32 nm barrel stap strand, orange, 45mer [4, 412] start, [4, 371] end
60-32 nm	core	Oligo88	GTCAAATCACCATAAGGCAAATTAGATACATTTCGCACAGGTCAC	60-32 nm barrel stap strand, orange, 45mer [6, 391] start, [6, 350] end
60-32 nm	core	Oligo89	GCAAGGCGATTAATGGGCGCACGCGTCTGGCCTTCCAGAGAATCA	60-32 nm barrel stap strand, orange, 45mer [6, 433] start, [6, 392] end
60-32 nm	core	Oligo90	CCAATAGGAACGCCGGTAATAAGATTCAAAAGGGTCAAAATTATC	60-32 nm barrel stap strand, orange, 45mer [8, 412] start, [8, 371] end
60-32 nm	core	Oligo91	ATCCCGTAAAAAACGCCATGTATTACGCCAGCTGGCGTGCATCAA	60-32 nm barrel stap strand, orange, 45mer [8, 454] start, [8, 413] end
60-32 nm	core	Oligo92	GAAGGGCGATCGGTTGAGGGGTAAATTTTTGTTAAACTAGCATTA	60-32 nm barrel stap strand, orange, 45mer [10, 433] start, [10, 392] end
60-32 nm	core	Oligo93	CGCCGGGCGCGGTGTCAGCAGGTTGGGCGGTTGTGTGTCCCGGGG	60-32 nm barrel stap strand, orange, 45mer [10, 475] start, [10, 434] end
60-32 nm	core	Oligo94	TAAATTTCTGCTCGAGAGATGCCATTCGCCATTCACAGTATCGAA	60-32 nm barrel stap strand, orange, 45mer [12, 454] start, [12, 413] end
60-32 nm	core	Oligo95	AGCCTCCTCACAGGAATGCGCGGGGTCATTGCAGGAAGAATGCCT	60-32 nm barrel stap strand, orange, 45mer [12, 496] start, [12, 455] end
60-32 nm	core	Oligo96	ACGGGCAACAGCTGCGCCAGGCCAGCACGCGTGCCTGTTTTCACA	60-32 nm barrel stap strand, orange, 45mer [14, 13] start, [14, 476] end
60-32 nm	core	Oligo97	GCTTACGGCTGGAAGCACCGTAAAAAGAGACGCAGACTCCGTGCC	60-32 nm barrel stap strand, orange, 45mer [14, 475] start, [14, 434] end
60-32 nm	core	Oligo98	AGGTAAAGTAATTCAAAGAACCTATATGTAAATGCTTGAGCAAAA	60-32 nm barrel stap strand, orange, 45mer [2, 139] start, [2, 98] end
60-32 nm	core	Oligo99	CCAATAATAAGAGAAGATTAGCCTCCCGACTTGCGGCAACATGAA	60-32 nm barrel stap strand, orange, 45mer [2, 181] start, [2, 140] end
60-32 nm	core	Oligo100	TCTAAGAACGCGAAATGCAGCCAGTAATAAGAGAAAACTTTTTTA	60-32 nm barrel stap strand, orange, 45mer [4, 160] start, [4, 119] end
60-32 nm	core	Oligo101	AGACAAAAGGGCGAGCCCTTCAGAGAGATAACCCATTTGCACCAT	60-32 nm barrel stap strand, orange, 45mer [4, 202] start, [4, 161] end
60-32 nm	core	Oligo102	AAGTCAGAGGGTAAATTTTATGCAAATCAGATATAGCTGTTTAAC	60-32 nm barrel stap strand, orange, 45mer [6, 181] start, [6, 140] end
60-32 nm	core	Oligo103	TCACCGGAACCAGGAGCCATTATAGAAAATTCATATAAAGTAACA	60-32 nm barrel stap strand, orange, 45mer [6, 223] start, [6, 182] end
60-32 nm	core	Oligo104	CGGAATAAGTTTAGCCGAACTAGACGGGAGAATTACTTACCAAGT	60-32 nm barrel stap strand, orange, 45mer [8, 202] start, [8, 161] end
60-32 nm	core	Oligo105	GCCTTGAGTAACAAGGCAGGTATTAGCGTTTGCCATAGAGCCACA	60-32 nm barrel stap strand, orange, 45mer [8, 244] start, [8, 203] end
60-32 nm	core	Oligo106	TCATCGGCATTTTCACCAGTAGGCAACATATAAAAGCCAGAAGAG	60-32 nm barrel stap strand, orange, 45mer [10, 223] start, [10, 182] end
60-32 nm	core	Oligo107	CCATGTACCGTAAGGAATAGGTGTACTGGTAATAAGATTGGCCTT	60-32 nm barrel stap strand, orange, 45mer [10, 265] start, [10, 224] end
60-32 nm	core	Oligo108	CATACATGGCTTTTCACAAAGTTTGCCTTTAGCGTTACCATTAGC	60-32 nm barrel stap strand, orange, 45mer [12, 244] start, [12, 203] end
60-32 nm	core	Oligo109	GAATTTCTTAAACGTTGAAATCATTTTCAGGGATACCGTACTCGT	60-32 nm barrel stap strand, orange, 45mer [12, 286] start, [12, 245] end
60-32 nm	core	Oligo110	AGAACCGCCACCCTTAGTACCCAGTCTCTGAATTTAATCCTCACA	60-32 nm barrel stap strand, orange, 45mer [14, 265] start, [14, 224] end
60-32 nm	core	Oligo111	TTGACCCCCAGCGAGAGGCAATTGTATCGGTTTATCAAAAAAATC	60-32 nm barrel stap strand, orange, 45mer [14, 307] start, [14, 266] end
60-32 nm	core	Oligo112	ACGTGGACGGGACTGCGCGAGGGTAGGATGCGTTGCGAAAGA	60-32 nm barrel stap strand, light green, 42mer, [1, 7] start, [1, 510] end
60-32 nm	core	Oligo113	ACTTCTTAGTGGGCACACTCGAGAACTCCGTGGCGGCAAT	60-32 nm barrel stap strand, light green, 40mer, [1, 28] start, [1, 27] end
60-32 nm	core	Oligo114	ACCGAACGACGGGCCCGAATTGAGGGCATGATTAGTAAAAAT	60-32 nm barrel stap strand, light green, 42mer, [1, 49] start, [1, 48] end
60-32 nm	core	Oligo115	CGTTATTCTGAGGATATGAGACGATGAACCACCAGCCGAA	60-32 nm barrel stap strand, light green, 40mer, [1, 70] start, [1, 69] end
60-32 nm	core	Oligo116	TATTCATTCCAGTCGCCCCCCGCAGTTGAATTTTAAACGAAT	60-32 nm barrel stap strand, light green, 42mer, [1, 91] start, [1, 90] end
60-32 nm	core	Oligo117	AAATCCAATCTGGGTAGCAGCGGTAGTCAATTACCGATGC	60-32 nm barrel stap strand, light green, 40mer, [1, 112] start, [1, 111] end
60-32 nm	core	Oligo118	CAGACGACTTGCCCACGAGTGCGGTGATATCGCAAGACTGTC	60-32 nm barrel stap strand, light green, 42mer, [1, 133] start, [1, 132] end
60-32 nm	core	Oligo119	TTTGAAGATCCCGGACCACATATATCGACAATAAAGAGGT	60-32 nm barrel stap strand, light green, 40mer, [1, 154] start, [1, 153] end
60-32 nm	core	Oligo120	AACAATGACTGTGGGCCGCGCACCGCCCCCTTAAATCCAAGA	60-32 nm barrel stap strand, light green, 42mer, [1, 175] start, [1, 174] end
60-32 nm	core	Oligo121	TGACGGAGAGGCGACGGCTATTGACCAATAGCAATAATAT	60-32 nm barrel stap strand, light green, 40mer, [1, 196] start, [1, 195] end
60-32 nm	core	Oligo122	CCCTCAGACTAGCGGTTCTAAGTCGGGTAATTATTCACACCA	60-32 nm barrel stap strand, light green, 42mer, [1, 217] start, [1, 216] end
60-32 nm	core	Oligo123	AGGATTATGTAAATGCGCGGCCGAGGGCCGCCACCAGAGA	60-32 nm barrel stap strand, light green, 40mer, [1, 238] start, [1, 237] end
60-32 nm	core	Oligo124	GGATTTTGTGCTGGACCGTGGACCAAGGGGATTAGCGGTATG	60-32 nm barrel stap strand, light green, 42mer, [1, 259] start, [1, 258] end
60-32 nm	core	Oligo125	GCAACGGTGAGGGTACGGGACCATGGCTAAACAACGGGTA	60-32 nm barrel stap strand, light green, 40mer, [1, 280] start, [1, 279] end
60-32 nm	core	Oligo126	CTGGCTGAGGAGTTGTGCCAATGGCGAGCTACAGAGGATAGG	60-32 nm barrel stap strand, light green, 42mer, [1, 301] start, [1, 300] end
60-32 nm	core	Oligo127	ATACATAGCACTGGGCGCCTTGTTCACCTTCATCATGCAG	60-32 nm barrel stap strand, light green, 40mer, [1, 322] start, [1, 321] end
60-32 nm	core	Oligo128	TTTTAATTGCTCTAGTCGGACGTCGACTACGCCAAAATCGCG	60-32 nm barrel stap strand, light green, 42mer, [1, 343] start, [1, 342] end
60-32 nm	core	Oligo129	ATTCTACCGCAACGGGACGCACAGCACGAGCTTCACATCA	60-32 nm barrel stap strand, light green, 40mer, [1, 364] start, [1, 363] end
60-32 nm	core	Oligo130	TCTACAAACGAGGGTAGGGCCTAACTCATAATAGTAGAGAGA	60-32 nm barrel stap strand, light green, 42mer, [1, 385] start, [1, 384] end
60-32 nm	core	Oligo131	ACAAACGGCGTCTAGGGACTCGGCACGGCTATCAGTGGGA	60-32 nm barrel stap strand, light green, 40mer, [1, 406] start, [1, 405] end
60-32 nm	core	Oligo132	GAGGTGGAGCGGTGGCCGTACTGGCCCAGCGGATTGATTTCA	60-32 nm barrel stap strand, light green, 42mer, [1, 427] start, [1, 426] end
60-32 nm	core	Oligo133	TGGCAGCTAATCTGTGGATAATCCGAGCCGCCACGGTCGC	60-32 nm barrel stap strand, light green, 40mer, [1, 448] start, [1, 447] end
60-32 nm	core	Oligo134	CTGCAGCCCGGCTCAAGGCCTCGCGCCACTCCGGCCAGTTAC	60-32 nm barrel stap strand, light green, 42mer, [1, 469] start, [1, 468] end
60-32 nm	core	Oligo135	CATTAATGGCCAAGACGTAGCGCATGAGCGGTGCCACTCA	60-32 nm barrel stap strand, light green, 40mer, [1, 490] start, [1, 489] end
60-32 nm	core	Oligo136	CAGTTTGGCCGGAGACCCAGGGATAAGCGCCCGCTTTTGTTC	60-32 nm barrel stap strand, light green, 42mer, [3, 7] start, [3, 510] end
60-32 nm	core	Oligo137	CCATCACGAGGTTGAGGGCGCAGATGAAAAGGGAATCTGT	60-32 nm barrel stap strand, light green, 40mer, [3, 28] start, [3, 27] end
60-32 nm	core	Oligo138	TGATAGCCGCGGCTGCGTACGTTCGAGCGCACTTGCCCGAAC	60-32 nm barrel stap strand, light green, 42mer, [3, 49] start, [3, 48] end
60-32 nm	core	Oligo139	GACAACTATGCCGCTTCTCCAGTGTTCTTAAAACAAATTC	60-32 nm barrel stap strand, light green, 40mer, [3, 70] start, [3, 69] end
60-32 nm	core	Oligo140	ACCAAGTTTACTACCCGAGGACGGAGCTCGTAACATTTGAAT	60-32 nm barrel stap strand, light green, 42mer, [3, 91] start, [3, 90] end
60-32 nm	core	Oligo141	GTTATATCGCTGTTCCCTGCGCGCTTACAAGAAGAGTTGG	60-32 nm barrel stap strand, light green, 40mer, [3, 112] start, [3, 111] end
60-32 nm	core	Oligo142	AGTACCGACACACACACGGCGAATTATGAAGCGAGAATATAA	60-32 nm barrel stap strand, light green, 42mer, [3, 133] start, [3, 132] end
60-32 nm	core	Oligo143	TTTAGCGTGTGGCGTCGTGCGATGGCCATTCAGCTGGCGT	60-32 nm barrel stap strand, light green, 40mer, [3, 154] start, [3, 153] end
60-32 nm	core	Oligo144	ATTGAGTTGTTTCGAGGAGGCCGTTCGTAATTGCTATCAAGA	60-32 nm barrel stap strand, light green, 42mer, [3, 175] start, [3, 174] end
60-32 nm	core	Oligo145	CAACCGAGTTACATCCCCCTCACAAGAATTACCGAACATT	60-32 nm barrel stap strand, light green, 40mer, [3, 196] start, [3, 195] end
60-32 nm	core	Oligo146	CCCTCAGACAGTGCGTGCGCCACGTGGTTTGAATTATCGCCA	60-32 nm barrel stap strand, light green, 42mer, [3, 217] start, [3, 216] end
60-32 nm	core	Oligo147	GTATTAATACCTCCCAGGCTCCTACAACCCACCAGTGAAA	60-32 nm barrel stap strand, light green, 40mer, [3, 238] start, [3, 237] end
60-32 nm	core	Oligo148	CCAGACGTGAGGCCGGTCACCCTAGCTGGACTCAGTATCTTT	60-32 nm barrel stap strand, light green, 42mer, [3, 259] start, [3, 258] end
60-32 nm	core	Oligo149	CAGCGAATGGCAAGGGCTGAGGGCAGTAAGTTTCACTCAG	60-32 nm barrel stap strand, light green, 40mer, [3, 280] start, [3, 279] end
60-32 nm	core	Oligo150	GATGAACGGAACTCGCTGTGCGGGTCTGAGACTAAAGGGACA	60-32 nm barrel stap strand, light green, 42mer, [3, 301] start, [3, 300] end
60-32 nm	core	Oligo151	TTTAGGACACGTTGCGCATGAAGCCAGTTCTTGACTGAGA	60-32 nm barrel stap strand, light green, 40mer, [3, 322] start, [3, 321] end
60-32 nm	core	Oligo152	GAGGAAGCGGTGACCGTTGGCGTACCGTATGAGGCATATTAA	60-32 nm barrel stap strand, light green, 42mer, [3, 343] start, [3, 342] end
60-32 nm	core	Oligo153	TTGGGGCAGGTTGGCCGCTGACTTCTCCCCAGACCTTCAT	60-32 nm barrel stap strand, light green, 40mer, [3, 364] start, [3, 363] end
60-32 nm	core	Oligo154	ATGCCGGAATTCGCCGTGGACGCCTTTGGCACATCCAAATTA	60-32 nm barrel stap strand, light green, 42mer, [3, 385] start, [3, 384] end
60-32 nm	core	Oligo155	AGTAACACCTATGCGCGTAGACGCAGGACCTGAGAGAGCG	60-32 nm barrel stap strand, light green, 40mer, [3, 406] start, [3, 405] end
60-32 nm	core	Oligo156	TGTAAAACCGCAGCCCGCCAGCACACTCACGGATAGGGACGT	60-32 nm barrel stap strand, light green, 42mer, [3, 427] start, [3, 426] end
60-32 nm	core	Oligo157	AAACGCGGCTTCCTGAGATTCTTACTGAATAACCTCCGGC	60-32 nm barrel stap strand, light green, 40mer, [3, 448] start, [3, 447] end
60-32 nm	core	Oligo158	AATCGTTACGGCCAAGGATTTACTGCTCGTCCTCATACAGCA	60-32 nm barrel stap strand, light green, 42mer, [3, 469] start, [3, 468] end
60-32 nm	core	Oligo159	CTGGGGTTGCTCTGCTCCGCTGCGGTACCCTGCATAAAGC	60-32 nm barrel stap strand, light green, 40mer, [3, 490] start, [3, 489] end
60-32 nm	core	Oligo160	AATAGCCCAAACGACGAGGGGCACGAAACCGAAACCTAAAAG	60-32 nm barrel stap strand, light green, 42mer, [5, 7] start, [5, 510] end
60-32 nm	core	Oligo161	CAGTGAGGGCAGCACTGCAAGAACGGGAAAAGGAGATAAT	60-32 nm barrel stap strand, light green, 40mer, [5, 28] start, [5, 27] end
60-32 nm	core	Oligo162	TGAATGGCATCAGGGAGTCACCGCCTCTGCAGAACTCATTTT	60-32 nm barrel stap strand, light green, 42mer, [5, 49] start, [5, 48] end
60-32 nm	core	Oligo163	TTAGAAGGCCCGCCTGAAAGACGCCTTAGGCGGTCAGGAT	60-32 nm barrel stap strand, light green, 40mer, [5, 70] start, [5, 69] end
60-32 nm	core	Oligo164	CAATAACGCTGGCGTCCCCCTGAGTCCCTAGCGGAACAGAAA	60-32 nm barrel stap strand, light green, 42mer, [5, 91] start, [5, 90] end
60-32 nm	core	Oligo165	CTACCTTTATCACTCGTGAGCCCAGTGAACAAACAAGAGA	60-32 nm barrel stap strand, light green, 40mer, [5, 112] start, [5, 111] end
60-32 nm	core	Oligo166	CATTTTCGCTAAGCCGAAGCGGAAAGCCTTCAAATATAGAGG	60-32 nm barrel stap strand, light green, 42mer, [5, 133] start, [5, 132] end
60-32 nm	core	Oligo167	TTATCCGGGCACCACACGAGAAGGACAGAACGCGCAAGGC	60-32 nm barrel stap strand, light green, 40mer, [5, 154] start, [5, 153] end
60-32 nm	core	Oligo168	GCGCTAATCGTGGCTCGCAAGGGCAGCGGTCAGCTACATTGA	60-32 nm barrel stap strand, light green, 42mer, [5, 175] start, [5, 174] end
60-32 nm	core	Oligo169	ACCAGCGTGCTGTTGGTTACACGCCGATTTTAAGAGGTTT	60-32 nm barrel stap strand, light green, 40mer, [5, 196] start, [5, 195] end
60-32 nm	core	Oligo170	CCACCGGATGCTGCCGCAAGCGAGAAAACCCCGACTTAGCCA	60-32 nm barrel stap strand, light green, 42mer, [5, 217] start, [5, 216] end
60-32 nm	core	Oligo171	TTCGGAACAAGATGGTAGGTCCTTGAACGCCAGCACCTAT	60-32 nm barrel stap strand, light green, 40mer, [5, 238] start, [5, 237] end
60-32 nm	core	Oligo172	AGCGTAACCAACTGGAGTGGCGACCGGTCCATAAGTGTAGTT	60-32 nm barrel stap strand, light green, 42mer, [5, 259] start, [5, 258] end
60-32 nm	core	Oligo173	GGCCGCTGTGCGCGAGACCGTTCTAGGAGAGAATATTAAA	60-32 nm barrel stap strand, light green, 40mer, [5, 280] start, [5, 279] end
60-32 nm	core	Oligo174	AACCGAACTCAAAGCACGCCCACCGTGTTTATGAGGAAAGGG	60-32 nm barrel stap strand, light green, 42mer, [5, 301] start, [5, 300] end
60-32 nm	core	Oligo175	TTACAGGCCACGCAGTGTCAGTCGGATGGGATATTCATTA	60-32 nm barrel stap strand, light green, 40mer, [5, 322] start, [5, 321] end
60-32 nm	core	Oligo176	AAGCAAAGCAACGGGCACAGCCCATCGGTACAACACTGTCAG	60-32 nm barrel stap strand, light green, 42mer, [5, 343] start, [5, 342] end
60-32 nm	core	Oligo177	GTCAATACGCAAGGTTCTCCGACTCACGAACTCCAAAATG	60-32 nm barrel stap strand, light green, 40mer, [5, 364] start, [5, 363] end
60-32 nm	core	Oligo178	TGATATTCCGTCCCTGCGCAATAGGCCGACTACAGGCCAATA	60-32 nm barrel stap strand, light green, 42mer, [5, 385] start, [5, 384] end
60-32 nm	core	Oligo179	CCAGCTTGAGTGCTGTGTTTCGACGGAAGCAAACATGTAG	60-32 nm barrel stap strand, light green, 40mer, [5, 406] start, [5, 405] end
60-32 nm	core	Oligo180	GTAACGCCGAGAGTCGTGGTACGATGTGTCGTGTAGAGTTGG	60-32 nm barrel stap strand, light green, 42mer, [5, 427] start, [5, 426] end
60-32 nm	core	Oligo181	AGTTAAAAGATAGGCTGGCTCCGTGTAGAACAATCGGTAA	60-32 nm barrel stap strand, light green, 40mer, [5, 448] start, [5, 447] end
60-32 nm	core	Oligo182	TAAACATCCAAGGCTGTTCCGCAACGGGCGTGCCGGACGTCA	60-32 nm barrel stap strand, light green, 42mer, [5, 469] start, [5, 468] end
60-32 nm	core	Oligo183	ATACGAGGGACTGTGAGCGACCGGTCCCTCCAGCGACAAC	60-32 nm barrel stap strand, light green, 40mer, [5, 490] start, [5, 489] end
60-32 nm	core	Oligo184	AAATCGGCCAGCATTCCCTAGCCTCCCGTCAGCTGCATTCCG	60-32 nm barrel stap strand, light green, 42mer, [7, 7] start, [7, 510] end
60-32 nm	core	Oligo185	GCCAGAAGGGAACACCACCACTGATGAATAGGGCGGGTAC	60-32 nm barrel stap strand, light green, 40mer, [7, 28] start, [7, 27] end
60-32 nm	core	Oligo186	CGTAAGAAGGACTTGCAAGGCGGCGAAATCGGCCTTGGAAAG	60-32 nm barrel stap strand, light green, 42mer, [7, 49] start, [7, 48] end
60-32 nm	core	Oligo187	AGCCGTCGGCTTCTTGCGGCATGATGTAACACCGCATTAG	60-32 nm barrel stap strand, light green, 40mer, [7, 70] start, [7, 69] end
60-32 nm	core	Oligo188	CAGTAACAGGTCCCGACAGCTTCGCGTAAACACCAGAATATA	60-32 nm barrel stap strand, light green, 42mer, [7, 91] start, [7, 90] end
60-32 nm	core	Oligo189	GAATTTAAAGCACGGAGCATTGCCGTGTAACAAAAATAGT	60-32 nm barrel stap strand, light green, 40mer, [7, 112] start, [7, 111] end
60-32 nm	core	Oligo190	AACAACGCTGCCGCGACTCGAAGGTAACTCTAATTTCTATTT	60-32 nm barrel stap strand, light green, 42mer, [7, 133] start, [7, 132] end
60-32 nm	core	Oligo191	CAATAGCCGGGAGCAGACGTGTGGTGCATCAACAAGCGCC	60-32 nm barrel stap strand, light green, 40mer, [7, 154] start, [7, 153] end
60-32 nm	core	Oligo192	ACACCCTGGAACGAACGAGCGGGATTCAAACCTGAATACTGA	60-32 nm barrel stap strand, light green, 42mer, [7, 175] start, [7, 174] end
60-32 nm	core	Oligo193	TCACAATACATTCCCATTAGCCGGGAAAGCAGATATTTTG	60-32 nm barrel stap strand, light green, 40mer, [7, 196] start, [7, 195] end
60-32 nm	core	Oligo194	TCATAATCCGACGATTTGCAGCGCTTCTCATGGGAATTCTTT	60-32 nm barrel stap strand, light green, 42mer, [7, 217] start, [7, 216] end
60-32 nm	core	Oligo195	CGTATAAACGAGCAGACCGGCACGGGAAGAGGTTGGTGCC	60-32 nm barrel stap strand, light green, 40mer, [7, 238] start, [7, 237] end
60-32 nm	core	Oligo196	TGTAGCATGTGCGTCGAGGCGACTAACTACAGGGTTGACGCC	60-32 nm barrel stap strand, light green, 42mer, [7, 259] start, [7, 258] end
60-32 nm	core	Oligo197	TCGGTCGTAGTTGGGCCGGTCCCGTCTCACAACTATATAT	60-32 nm barrel stap strand, light green, 40mer, [7, 280] start, [7, 279] end
60-32 nm	core	Oligo198	GAACGAGGCGGGATGCCTTCTGCTTCTCCTTTAAACGAGCCG	60-32 nm barrel stap strand, light green, 42mer, [7, 301] start, [7, 300] end
60-32 nm	core	Oligo199	TAATAAAGGTGCGAACTGTGGCCGACCGCAAATCATACGT	60-32 nm barrel stap strand, light green, 40mer, [7, 322] start, [7, 321] end
60-32 nm	core	Oligo200	TCAGGTCTGGGAGTCTGCCGAGAATGGCACCCTCGTTAAAAA	60-32 nm barrel stap strand, light green, 42mer, [7, 343] start, [7, 342] end
60-32 nm	core	Oligo201	GTTTGACCGTGCTTTTCCATGTCGGTTTAGGATTAATTTA	60-32 nm barrel stap strand, light green, 40mer, [7, 364] start, [7, 363] end
60-32 nm	core	Oligo202	AGGCCGGACTACCTGGGCCACTGCACGCCAGAATTAGGAGAA	60-32 nm barrel stap strand, light green, 42mer, [7, 385] start, [7, 384] end
60-32 nm	core	Oligo203	AAAATAAACGCATTACCTGGAACGACGACGATGAACATCA	60-32 nm barrel stap strand, light green, 40mer, [7, 406] start, [7, 405] end
60-32 nm	core	Oligo204	GGGGGATGCTCACACCGCAGTAGCCCGATTTCGTAACCGAAA	60-32 nm barrel stap strand, light green, 42mer, [7, 427] start, [7, 426] end
60-32 nm	core	Oligo205	CACAGGCCCTACGTAGACCGCACGATTGCGTACAGAGCCG	60-32 nm barrel stap strand, light green, 40mer, [7, 448] start, [7, 447] end
60-32 nm	core	Oligo206	GGTAATGGGTAGTGCCGCGACGCTGATGGGACGTCAGCGGCT	60-32 nm barrel stap strand, light green, 42mer, [7, 469] start, [7, 468] end
60-32 nm	core	Oligo207	ATTGTTACGTCCCTTCGGACCCACGTGTACTGCGCGTGAA	60-32 nm barrel stap strand, light green, 40mer, [7, 490] start, [7, 489] end
60-32 nm	core	Oligo208	AGGCGAAAACGGTGGTCACCGGTGCGTGTCTCGGCCACCAGC	60-32 nm barrel stap strand, light green, 42mer, [9, 7] start, [9, 510] end
60-32 nm	core	Oligo209	ATTAAAGCCGACTGCCGGATGGTTCGATGTGTAGCGGCCG	60-32 nm barrel stap strand, light green, 40mer, [9, 28] start, [9, 27] end
60-32 nm	core	Oligo210	AACAGAGACTTTCCTTCTAGCTTATGGCGGATCCAGATGGCC	60-32 nm barrel stap strand, light green, 42mer, [9, 49] start, [9, 48] end
60-32 nm	core	Oligo211	TTTAGGACCTAGGGCGCCCGGTGAGATAAGTGCCAATATC	60-32 nm barrel stap strand, light green, 40mer, [9, 70] start, [9, 69] end
60-32 nm	core	Oligo212	GATTTTCAGCATTGAGGCCCTCGGAAGGGCAATTATCGCGTA	60-32 nm barrel stap strand, light green, 42mer, [9, 91] start, [9, 90] end
60-32 nm	core	Oligo213	AGATTAAGCATGGACCCAGGTGAAGAGGCATTTAAAGCTT	60-32 nm barrel stap strand, light green, 40mer, [9, 112] start, [9, 111] end
60-32 nm	core	Oligo214	AGTAGGGCGTCAGCTGCTCTCCGTCCGGGAACCTAAATCAAC	60-32 nm barrel stap strand, light green, 42mer, [9, 133] start, [9, 132] end
60-32 nm	core	Oligo215	ATTTTCACGAGGCACACGTCTAGGTTTTGTCCTGATTTTT	60-32 nm barrel stap strand, light green, 40mer, [9, 154] start, [9, 153] end
60-32 nm	core	Oligo216	GGAAGCGCCGCTCTGTTCGCGCACTACCTCCGCTAACAACAG	60-32 nm barrel stap strand, light green, 42mer, [9, 175] start, [9, 174] end
60-32 nm	core	Oligo217	CAAAGACCCGCGTTCGGCGAAACGGGATAAAGTTAAAACG	60-32 nm barrel stap strand, light green, 40mer, [9, 196] start, [9, 195] end
60-32 nm	core	Oligo218	ATAGCCCCGGCCGGAAGTTGTTTATCCAACGCAAAATCGGTC	60-32 nm barrel stap strand, light green, 42mer, [9, 217] start, [9, 216] end
60-32 nm	core	Oligo219	ACGGGGTTACAGGCATGAGTGCGGCGCTTCAGACGTTTTA	60-32 nm barrel stap strand, light green, 40mer, [9, 238] start, [9, 237] end
60-32 nm	core	Oligo220	AGTTTCGTGACGTAAATGACTAAACCCGCAATAGCCCCACTG	60-32 nm barrel stap strand, light green, 42mer, [9, 259] start, [9, 258] end
60-32 nm	core	Oligo221	CAACCATATGGATACCGGCGGCTGGCCATGCGAATGACAA	60-32 nm barrel stap strand, light green, 40mer, [9, 280] start, [9, 279] end
60-32 nm	core	Oligo222	ATCCGCGATGCCGCTGCTGTGCTCGCAGCGACGTAATTCGAA	60-32 nm barrel stap strand, light green, 42mer, [9, 301] start, [9, 300] end
60-32 nm	core	Oligo223	GTCAGGACCTGGCCCAAAACTGGAGACCAAAGCTGTACCA	60-32 nm barrel stap strand, light green, 40mer, [9, 322] start, [9, 321] end
60-32 nm	core	Oligo224	CAGAAAACTCGCATATGCGGATCCCAACCGGACGATACAGTT	60-32 nm barrel stap strand, light green, 42mer, [9, 343] start, [9, 342] end
60-32 nm	core	Oligo225	ATTCCCATTCGCGCGTTGGAGTCGATGACCTTTAAAGTTG	60-32 nm barrel stap strand, light green, 40mer, [9, 364] start, [9, 363] end
60-32 nm	core	Oligo226	TGTGTAGGGGCTAGTGCCAGCCCGTCCTATAGCAATAAGTAA	60-32 nm barrel stap strand, light green, 42mer, [9, 385] start, [9, 384] end
60-32 nm	core	Oligo227	TCATTTTGCCTACAGTTTGTGGCCGATACGTAAAATCAGC	60-32 nm barrel stap strand, light green, 40mer, [9, 406] start, [9, 405] end
60-32 nm	core	Oligo228	GCCTCTTCGCGCGAGCAGTCGATAGCGCTTTGCCAGTTGCGG	60-32 nm barrel stap strand, light green, 42mer, [9, 427] start, [9, 426] end
60-32 nm	core	Oligo229	GACATAAACTCGAGGCTAGGTTCAACGCTTTACCAACATC	60-32 nm barrel stap strand, light green, 40mer, [9, 448] start, [9, 447] end
60-32 nm	core	Oligo230	TATGAGCCGCGGAATTGACGTCAATGCCAATGGTCTGTGCGG	60-32 nm barrel stap strand, light green, 42mer, [9, 469] start, [9, 468] end
60-32 nm	core	Oligo231	ATCATGGGTTGTTGTTCTCTCTCCGCGGCACTCTGTCGTA	60-32 nm barrel stap strand, light green, 40mer, [9, 490] start, [9, 489] end
60-32 nm	core	Oligo232	AGCAAGCGCTTCACGTTAAGCACTGCGCGGGGAGAGGGTTGC	60-32 nm barrel stap strand, light green, 42mer, [11, 7] start, [11, 510] end
60-32 nm	core	Oligo233	AATCAGAACCCTGTAGGCCTCCCTCGGTCTGCGCGGTTAG	60-32 nm barrel stap strand, light green, 40mer, [11, 28] start, [11, 27] end
60-32 nm	core	Oligo234	ACGACCAGCGGACCCGGCTGTGGAGCTAGCACCGCCAGTCAC	60-32 nm barrel stap strand, light green, 42mer, [11, 49] start, [11, 48] end
60-32 nm	core	Oligo235	AGGAATTGGAGGCCTCTGCATCTGCATAAGCCAGCTTGAA	60-32 nm barrel stap strand, light green, 40mer, [11, 70] start, [11, 69] end
60-32 nm	core	Oligo236	CACGTAAAAGACCGCGTAGGACCGCTGAGACCTGATTATTTG	60-32 nm barrel stap strand, light green, 42mer, [11, 91] start, [11, 90] end
60-32 nm	core	Oligo237	TAGAATCGATGAGTACGCATCGTCCAACATTTGAATCCCT	60-32 nm barrel stap strand, light green, 40mer, [11, 112] start, [11, 111] end
60-32 nm	core	Oligo238	ATTCTTACGTAGGCCGGCACTGGCACGGCTTTTGAAATACAA	60-32 nm barrel stap strand, light green, 42mer, [11, 133] start, [11, 132] end
60-32 nm	core	Oligo239	CACTCATTGTCGCAGGCCACAGGTGACAAAATAATTACCG	60-32 nm barrel stap strand, light green, 40mer, [11, 154] start, [11, 153] end
60-32 nm	core	Oligo240	GCCTTTACCAAACCGTTCCAGCCCACATCGTTCCAGATAGCA	60-32 nm barrel stap strand, light green, 42mer, [11, 175] start, [11, 174] end
60-32 nm	core	Oligo241	CATAAAGACATCGGGTGGTGCCCTAGAGGAAACCGACATA	60-32 nm barrel stap strand, light green, 40mer, [11, 196] start, [11, 195] end
60-32 nm	core	Oligo242	TGTAGCGCAGGGCGACGCACGTCATAACGTGCACCATCAGAC	60-32 nm barrel stap strand, light green, 42mer, [11, 217] start, [11, 216] end
60-32 nm	core	Oligo243	ATACAGGTCTGTATGCTAGGTGCTCGGTTTGATATTGATG	60-32 nm barrel stap strand, light green, 40mer, [11, 238] start, [11, 237] end
60-32 nm	core	Oligo244	CCCAATAGGCGGCCCTGCCAAGCTGCCCAGTGTATCAGCAAG	60-32 nm barrel stap strand, light green, 42mer, [11, 259] start, [11, 258] end
60-32 nm	core	Oligo245	GATACCGATCGGGCGTCCCTAACTTCGATTTTCACAGCTT	60-32 nm barrel stap strand, light green, 40mer, [11, 280] start, [11, 279] end
60-32 nm	core	Oligo246	TTGTATCACGGCATGGCGAACAAGGACAATGAAGGCAGAGAT	60-32 nm barrel stap strand, light green, 42mer, [11, 301] start, [11, 300] end
60-32 nm	core	Oligo247	GCGATTTTCTCGCCACCCTCACCTTGTCAGTGAATCTTAT	60-32 nm barrel stap strand, light green, 40mer, [11, 322] start, [11, 321] end
60-32 nm	core	Oligo248	TTGAATCCCACCTTCTGCACTGTCGTCATAAATAGCGATTCA	60-32 nm barrel stap strand, light green, 42mer, [11, 343] start, [11, 342] end
60-32 nm	core	Oligo249	TCTGGAAGCTTCACAGACCCTACCGCCCTTTTGATCGGTG	60-32 nm barrel stap strand, light green, 40mer, [11, 364] start, [11, 363] end
60-32 nm	core	Oligo250	TCATATATAACACCTCCGTACTCCACCCGTGAGCATAAACCC	60-32 nm barrel stap strand, light green, 42mer, [11, 385] start, [11, 384] end
60-32 nm	core	Oligo251	AATTCGCTTGCGCAAAAGGCGCGAAGTTGTCAATCGTTAA	60-32 nm barrel stap strand, light green, 40mer, [11, 406] start, [11, 405] end
60-32 nm	core	Oligo252	CGCAACTGTGTTGAGTCCGCTGCCATGAATACGACGAGGCTG	60-32 nm barrel stap strand, light green, 42mer, [11, 427] start, [11, 426] end
60-32 nm	core	Oligo253	CCGCCAGCTCCGAGGTCGCCGGAGGGTTAATTTGTATTTG	60-32 nm barrel stap strand, light green, 40mer, [11, 448] start, [11, 447] end
60-32 nm	core	Oligo254	TCGCACTCCACGCAACACTCCCGTCTAGCACAACCGCCGCTT	60-32 nm barrel stap strand, light green, 42mer, [11, 469] start, [11, 468] end
60-32 nm	core	Oligo255	GATCCCCACTCGAACCGCACCCTGCAAAGCGGCCATTGAG	60-32 nm barrel stap strand, light green, 40mer, [11, 490] start, [11, 489] end
60-32 nm	core	Oligo256	CCCTTCACTGTGCACCGCCCGGATGGTGCGGTATTGGGATTG	60-32 nm barrel stap strand, light green, 42mer, [13, 7] start, [13, 510] end
60-32 nm	core	Oligo257	GAGCACGAAGACAACAGCGCCAGGCTCGCACACCCTTGAC	60-32 nm barrel stap strand, light green, 40mer, [13, 28] start, [13, 27] end
60-32 nm	core	Oligo258	ATTATTTAGTATAGCGCCATCGGGCATATAAACAGGAAATGG	60-32 nm barrel stap strand, light green, 42mer, [13, 49] start, [13, 48] end
60-32 nm	core	Oligo259	TCTGGTCGGACCCAGCCGAGAGCCGACAGAAAAATCAATA	60-32 nm barrel stap strand, light green, 40mer, [13, 70] start, [13, 69] end
60-32 nm	core	Oligo260	GGTTAGAAAACTGCGTGAGTGAAGGAACAGATGGCAAGGAAG	60-32 nm barrel stap strand, light green, 42mer, [13, 91] start, [13, 90] end
60-32 nm	core	Oligo261	TAAATCGACAGGTGTAGGATCGGGCGCCTTTTAATTTCTG	60-32 nm barrel stap strand, light green, 40mer, [13, 112] start, [13, 111] end
60-32 nm	core	Oligo262	AGCCTGTTGGCATCAACTGTGGTGACGGTCGTGTGATGAAAA	60-32 nm barrel stap strand, light green, 42mer, [13, 133] start, [13, 132] end
60-32 nm	core	Oligo263	TCCAAGAAGACCTCTGCTTGTGCCACTACCTAATTATCAT	60-32 nm barrel stap strand, light green, 40mer, [13, 154] start, [13, 153] end
60-32 nm	core	Oligo264	TTTTGTTTGCGCCAGCGACTGGGCGTCCACTGCCAGTCGATT	60-32 nm barrel stap strand, light green, 42mer, [13, 175] start, [13, 174] end
60-32 nm	core	Oligo265	AGTATGTTCTGCTCAACACTCACCGCAAGCAATAATACGC	60-32 nm barrel stap strand, light green, 40mer, [13, 196] start, [13, 195] end
60-32 nm	core	Oligo266	ACAGAATCAGTCCGCCCTACAGAAGTTCTAGCAAGGCTAGCG	60-32 nm barrel stap strand, light green, 42mer, [13, 217] start, [13, 216] end
60-32 nm	core	Oligo267	CCAGTAACCCGGTCGAAAGAGCAAACAACAAATAACCGTT	60-32 nm barrel stap strand, light green, 40mer, [13, 238] start, [13, 237] end
60-32 nm	core	Oligo268	GCCACCACAGCAGCCCGTCCGTGATGAGGCAGGAGGTTCAGA	60-32 nm barrel stap strand, light green, 42mer, [13, 259] start, [13, 258] end
60-32 nm	core	Oligo269	GCTTTCGAGGCCAGAGTCGAGTGCATCCATCTCCAAGCTT	60-32 nm barrel stap strand, light green, 40mer, [13, 280] start, [13, 279] end
60-32 nm	core	Oligo270	ACCAAGCGATCCGGGCATTTGGGAAGCCAGAAACGAAATTAT	60-32 nm barrel stap strand, light green, 42mer, [13, 301] start, [13, 300] end
60-32 nm	core	Oligo271	TCAACTTGGCCGGCGTCTTAGTTACGCGGCCCTGATAATT	60-32 nm barrel stap strand, light green, 40mer, [13, 322] start, [13, 321] end
60-32 nm	core	Oligo272	CCAATACTCCGGGCCGCGCATACGGACCTATTGCAAAAGCGT	60-32 nm barrel stap strand, light green, 42mer, [13, 343] start, [13, 342] end
60-32 nm	core	Oligo273	TGTTTTATGACTGGGCAGTGGTTGCTGCCATTTTTCAACA	60-32 nm barrel stap strand, light green, 40mer, [13, 364] start, [13, 363] end
60-32 nm	core	Oligo274	TCAACGCATCGTCGCGCGTGTAGCATATAATCGGTTGTTATT	60-32 nm barrel stap strand, light green, 42mer, [13, 385] start, [13, 384] end
60-32 nm	core	Oligo275	TTAAATTGTTCGTTCGATGATTGTCGAGCCCCGGTAATAT	60-32 nm barrel stap strand, light green, 40mer, [13, 406] start, [13, 405] end
60-32 nm	core	Oligo276	CAGGCAAAACCCTGTCGGGCCACATGGTGTGCCTCAGGAAAC	60-32 nm barrel stap strand, light green, 42mer, [13, 427] start, [13, 426] end
60-32 nm	core	Oligo277	CGGATCACTTACGTGGGCGTCGAGAAGCAGACTTTAACAG	60-32 nm barrel stap strand, light green, 40mer, [13, 448] start, [13, 447] end
60-32 nm	core	Oligo278	CCAGCATCCTTGTTGTGTCACCTCGGAGAACAACGGCGGTGT	60-32 nm barrel stap strand, light green, 42mer, [13, 469] start, [13, 468] end
60-32 nm	core	Oligo279	TCGCGTCGCCCGAAGAGGACGTGTGCAGGCGGGCCGTTCT	60-32 nm barrel stap strand, light green, 40mer, [13, 490] start, [13, 489] end
60-32 nm	core	Oligo280	TATTTATCTATTTTCGTTTTCGGTGGCCATAAACAGCCATAT	60-32 nm barrel stap strand, light green, 42mer, [15, 7] start, [15, 510] end
60-32 nm	core	Oligo281	ACTGGCAACCGACTCGCCCAAGCGGGCCATACCCAAAAGA	60-32 nm barrel stap strand, light green, 40mer, [15, 28] start, [15, 27] end
60-32 nm	core	Oligo282	CCATCGATCAAATCTTCCGGCCTGCTATTGTCACCAATGAAA	60-32 nm barrel stap strand, light green, 42mer, [15, 49] start, [15, 48] end
60-32 nm	core	Oligo283	TGGAAAGTATCAGCGGGGCGCCCAAGAGTTAAAGCCAGAA	60-32 nm barrel stap strand, light green, 40mer, [15, 70] start, [15, 69] end
60-32 nm	core	Oligo284	ACCGCCACGACCTCTCGTCCGGAGAATGCGGCCACCCTCAGA	60-32 nm barrel stap strand, light green, 42mer, [15, 91] start, [15, 90] end
60-32 nm	core	Oligo285	AGCCTTTTCTTACCGGCCGGGCCTGGCCGGCTCCAAAAGG	60-32 nm barrel stap strand, light green, 40mer, [15, 112] start, [15, 111] end
60-32 nm	core	Oligo286	AAACACTCGTAGCCATAAGACGGCGCTGAAAAGAATACACTA	60-32 nm barrel stap strand, light green, 42mer, [15, 133] start, [15, 132] end
60-32 nm	core	Oligo287	TAGTAAACGTTACGCTGGCGGCAAGTATCACCAGAACGAG	60-32 nm barrel stap strand, light green, 40mer, [15, 154] start, [15, 153] end
60-32 nm	core	Oligo288	TAATAGTAATTTCCTCGCGACCTGCAGCTTTGCCAGAGGGGG	60-32 nm barrel stap strand, light green, 42mer, [15, 175] start, [15, 174] end
60-32 nm	core	Oligo289	ATTGCTGAACGCGTGCGGCTACACCGAAGCTTAGAGCTTA	60-32 nm barrel stap strand, light green, 40mer, [15, 196] start, [15, 195] end
60-32 nm	core	Oligo290	TGTAATACCTCCACAACGTCGGACATCTAAACATTATGACCC	60-32 nm barrel stap strand, light green, 42mer, [15, 217] start, [15, 216] end
60-32 nm	core	Oligo291	AAAAACAGTGTAGGGCCTGGCTGGTCTTCAGAAAAGCCCC	60-32 nm barrel stap strand, light green, 40mer, [15, 238] start, [15, 237] end
60-32 nm	core	Oligo292	CTTTCCGGGTGGCCATGGGCGGGTTGGTGGCACTCCAGCCAG	60-32 nm barrel stap strand, light green, 42mer, [15, 259] start, [15, 258] end
60-32 nm	core	Oligo293	CTCTCACGATATCTGAGGCAATGATTCAGTGAAGGGATAG	60-32 nm barrel stap strand, light green, 40mer, [15, 280] start, [15, 279] end
60-32 nm	core	Oligo294	CCCACGCATGGGACGCCACACCTCAGCAGGCGGTGGTGCCAT	60-32 nm barrel stap strand, light green, 42mer, [15, 301] start, [15, 300] end
60-32 nm	core	Oligo295	GGGTTTCCGCAGAGCTACGGCCACGGACCGGTCATACCGG	60-32 nm barrel stap strand, light green, 40mer, [15, 322] start, [15, 321] end
60-32 nm	core	Oligo296	TTCACCAGGGCATCCAAAACCTCGACCGTGGTGGTTTTTCTT	60-32 nm barrel stap strand, light green, 42mer, [15, 343] start, [15, 342] end
60-32 nm	core	Oligo297	TACAGGGCCTGAACACCCGTCAGAGTTGTTAATGCGCCGC	60-32 nm barrel stap strand, light green, 40mer, [15, 364] start, [15, 363] end
60-32 nm	core	Oligo298	TACATTTTCCACGCCCGCCCAGTAAGATCGCATGGAAATACC	60-32 nm barrel stap strand, light green, 42mer, [15, 385] start, [15, 384] end
60-32 nm	core	Oligo299	AACCTCACGGGCAAGCTCGGTTGGACGAATCACCTTGCTG	60-32 nm barrel stap strand, light green, 40mer, [15, 406] start, [15, 405] end
60-32 nm	core	Oligo300	TGTTTGGAACGCCGGAGGTCCTACAAAGAATATAATCCTGAT	60-32 nm barrel stap strand, light green, 42mer, [15, 427] start, [15, 426] end
60-32 nm	core	Oligo301	ATATATGCCGTTGATGTCGTGTCCATTTGTACATAAATCA	60-32 nm barrel stap strand, light green, 40mer, [15, 448] start, [15, 447] end
60-32 nm	core	Oligo302	ATAAACACGCTCCGGCAGTAAGGCCTACTGCGTTAAATAAGA	60-32 nm barrel stap strand, light green, 42mer, [15, 469] start, [15, 468] end
60-32 nm	core	Oligo303	ATCAATAAGGGACCGCCTCCATGGCGCGATGTAGAAACCA	60-32 nm barrel stap strand, light green, 40mer, [15, 490] start, [15, 489] end
60-32 nm	core	Oligo304	TCGGGCCCGTCATCGTCTCATATCCTCAGCAACTGCGGG	60-32 nm barrel short scaf strand, 39mer, [38, 45] start, [38, 86] end
60-32 nm	core	Oligo305	GGGCGACTGGCTACCGCTGCTACCCAGATATCACCGCAC	60-32 nm barrel short scaf strand, 39mer, [38, 87] start, [38, 128] end
60-32 nm	core	Oligo306	TCGTGGGCAAGATATATGTGGTCCGGGATGGGCGGTGCG	60-32 nm barrel short scaf strand, 39mer, [38, 129] start, [38, 170] end
60-32 nm	core	Oligo307	CGGCCCACAGGGTCAATAGCCGTCGCCTCACCCGACTTA	60-32 nm barrel short scaf strand, 39mer, [38, 171] start, [38, 212] end
60-32 nm	core	Oligo308	GAACCGCTAGCCTCGGCCGCGCATTTACACCTTGGTCCA	60-32 nm barrel short scaf strand, 39mer, [38, 213] start, [38, 254] end
60-32 nm	core	Oligo309	CGGTCCAGCACCATGGTCCCGTACCCTCACTCGCCATTG	60-32 nm barrel short scaf strand, 39mer, [38, 255] start, [38, 296] end
60-32 nm	core	Oligo310	GCACAACTCCTGAACAAGGCGCCCAGTGCAGTCGACGTC	60-32 nm barrel short scaf strand, 39mer, [38, 297] start, [38, 338] end
60-32 nm	core	Oligo311	CGACTAGAGCTGCTGTGCGTCCCGTTGCGTGAGTTAGGC	60-32 nm barrel short scaf strand, 39mer, [38, 339] start, [38, 380] end
60-32 nm	core	Oligo312	CCTACCCTCGGTGCCGAGTCCCTAGACGCTGGGCCAGTA	60-32 nm barrel short scaf strand, 39mer, [38, 381] start, [38, 422] end
60-32 nm	core	Oligo313	CGGCCACCGCTCGGATTATCCACAGATTATGGCGCGAGG	60-32 nm barrel short scaf strand, 39mer, [38, 423] start, [38, 464] end
60-32 nm	core	Oligo314	CCTTGAGCCGCATGCGCTACGTCTTGGCCTCCTACCCTC	60-32 nm barrel short scaf strand, 39mer, [38, 465] start, [38, 506] end
60-32 nm	core	Oligo315	GCGCAGTCCCGTTCTCGAGTGTGCCCACTTGCCCTCAAT	60-32 nm barrel short scaf strand, 39mer, [38, 507] start, [38, 44] end
60-32 nm	core	Oligo316	CCTCAACCTCGCTCGAACGTACGCAGCCGCAACACTGGA	60-32 nm barrel short scaf strand, 39mer, [36, 24] start, [36, 65] end
60-32 nm	core	Oligo317	GAAGCGGCATAGCTCCGTCCTCGGGTAGTAAAGCGCGCA	60-32 nm barrel short scaf strand, 39mer, [36, 66] start, [36, 107] end
60-32 nm	core	Oligo318	GGGAACAGCGCATAATTCGCCGTGTGTGTGGCCATCGCA	60-32 nm barrel short scaf strand, 39mer, [36, 108] start, [36, 149] end
60-32 nm	core	Oligo319	CGACGCCACAACGAACGGCCTCCTCGAAACCTTGTGAGG	60-32 nm barrel short scaf strand, 39mer, [36, 150] start, [36, 191] end
60-32 nm	core	Oligo320	GGGATGTAACACCACGTGGCGCACGCACTGTGTAGGAGC	60-32 nm barrel short scaf strand, 39mer, [36, 192] start, [36, 233] end
60-32 nm	core	Oligo321	CTGGGAGGTACAGCTAGGGTGACCGGCCTCCTGCCCTCA	60-32 nm barrel short scaf strand, 39mer, [36, 234] start, [36, 275] end
60-32 nm	core	Oligo322	GCCCTTGCCACAGACCCGCACAGCGAGTTCTGGCTTCAT	60-32 nm barrel short scaf strand, 39mer, [36, 276] start, [36, 317] end
60-32 nm	core	Oligo323	GCGCAACGTGACGGTACGCCAACGGTCACCAGAAGTCAG	60-32 nm barrel short scaf strand, 39mer, [36, 318] start, [36, 359] end
60-32 nm	core	Oligo324	CGGCCAACCTCAAAGGCGTCCACGGCGAATCTGCGTCTA	60-32 nm barrel short scaf strand, 39mer, [36, 360] start, [36, 401] end
60-32 nm	core	Oligo325	CGCGCATAGGGAGTGTGCTGGCGGGCTGCGAGTAAGAAT	60-32 nm barrel short scaf strand, 39mer, [36, 402] start, [36, 443] end
60-32 nm	core	Oligo326	CTCAGGAAGCGAGCAGTAAATCCTTGGCCGACCGCAGCG	60-32 nm barrel short scaf strand, 39mer, [36, 444] start, [36, 485] end
60-32 nm	core	Oligo327	GAGCAGAGCAGCTTATCCCTGGGTCTCCGGCATCTGCGC	60-32 nm barrel short scaf strand, 39mer, [36, 486] start, [36, 23] end
60-32 nm	core	Oligo328	ACTCCCTGATAGGCGTCTTTCAGGCGGGCGGGACTCAGG	60-32 nm barrel short scaf strand, 39mer, [34, 45] start, [34, 86] end
60-32 nm	core	Oligo329	GGGACGCCAGACTGGGCTCACGAGTGATAGGCTTTCCGC	60-32 nm barrel short scaf strand, 39mer, [34, 87] start, [34, 128] end
60-32 nm	core	Oligo330	TTCGGCTTAGGTCCTTCTCGTGTGGTGCCCGCTGCCCTT	60-32 nm barrel short scaf strand, 39mer, [34, 129] start, [34, 170] end
60-32 nm	core	Oligo331	GCGAGCCACGCGGCGTGTAACCAACAGCATTTTCTCGCT	60-32 nm barrel short scaf strand, 39mer, [34, 171] start, [34, 212] end
60-32 nm	core	Oligo332	TGCGGCAGCATCAAGGACCTACCATCTTGACCGGTCGCC	60-32 nm barrel short scaf strand, 39mer, [34, 213] start, [34, 254] end
60-32 nm	core	Oligo333	ACTCCAGTTGCTAGAACGGTCTCGCGCACACACGGTGGG	60-32 nm barrel short scaf strand, 39mer, [34, 255] start, [34, 296] end
60-32 nm	core	Oligo334	CGTGCTTTGATCCGACTGACACTGCGTGGCCGATGGGCT	60-32 nm barrel short scaf strand, 39mer, [34, 297] start, [34, 338] end
60-32 nm	core	Oligo335	GTGCCCGTTGTGAGTCGGAGAACCTTGCGCGGCCTATTG	60-32 nm barrel short scaf strand, 39mer, [34, 339] start, [34, 380] end
60-32 nm	core	Oligo336	CGCAGGGACGCCGTCGAAACACAGCACTCCACATCGTAC	60-32 nm barrel short scaf strand, 39mer, [34, 381] start, [34, 422] end
60-32 nm	core	Oligo337	CACGACTCTCACACGGAGCCAGCCTATCTCCCGTTGCGG	60-32 nm barrel short scaf strand, 39mer, [34, 423] start, [34, 464] end
60-32 nm	core	Oligo338	AACAGCCTTGGACCGGTCGCTCACAGTCCTTTCGTGCCC	60-32 nm barrel short scaf strand, 39mer, [34, 465] start, [34, 506] end
60-32 nm	core	Oligo339	CTCGTCGTTTCCGTTCTTGCAGTGCTGCCAGAGGCGGTG	60-32 nm barrel short scaf strand, 39mer, [34, 507] start, [34, 44] end
60-32 nm	core	Oligo340	TGGTGTTCCCTTTCGCCGCCTTGCAAGTCCCATCATGCC	60-32 nm barrel short scaf strand, 39mer, [32, 24] start, [32, 65] end
60-32 nm	core	Oligo341	GCAAGAAGCCTACGCGAAGCTGTCGGGACCACGGCAATG	60-32 nm barrel short scaf strand, 39mer, [32, 66] start, [32, 107] end
60-32 nm	core	Oligo342	CTCCGTGCTTGTTACCTTCGAGTCGCGGCACACCACACG	60-32 nm barrel short scaf strand, 39mer, [32, 108] start, [32, 149] end
60-32 nm	core	Oligo343	TCTGCTCCCGTGAATCCCGCTCGTTCGTTCTCCCGGCTA	60-32 nm barrel short scaf strand, 39mer, [32, 150] start, [32, 191] end
60-32 nm	core	Oligo344	ATGGGAATGTAGAAGCGCTGCAAATCGTCGCCCGTGCCG	60-32 nm barrel short scaf strand, 39mer, [32, 192] start, [32, 233] end
60-32 nm	core	Oligo345	GTCTGCTCGTAGTTAGTCGCCTCGACGCACGACGGGACC	60-32 nm barrel short scaf strand, 39mer, [32, 234] start, [32, 275] end
60-32 nm	core	Oligo346	GGCCCAACTAGAGAAGCAGAAGGCATCCCGGTCGGCCAC	60-32 nm barrel short scaf strand, 39mer, [32, 276] start, [32, 317] end
60-32 nm	core	Oligo347	AGTTCGCACCGCCATTCTCGGCAGACTCCCACCGACATG	60-32 nm barrel short scaf strand, 39mer, [32, 318] start, [32, 359] end
60-32 nm	core	Oligo348	GAAAAGCACGGCGTGCAGTGGCCCAGGTAGGTCGTTCCA	60-32 nm barrel short scaf strand, 39mer, [32, 360] start, [32, 401] end
60-32 nm	core	Oligo349	GGTAATGCGTTCGGGCTACTGCGGTGTGAGATCGTGCGG	60-32 nm barrel short scaf strand, 39mer, [32, 402] start, [32, 443] end
60-32 nm	core	Oligo350	TCTACGTAGGCATCAGCGTCGCGGCACTACACGTGGGTC	60-32 nm barrel short scaf strand, 39mer, [32, 444] start, [32, 485] end
60-32 nm	core	Oligo351	CGAAGGGACGCGGGAGGCTAGGGAATGCTGCATCAGTGG	60-32 nm barrel short scaf strand, 39mer, [32, 486] start, [32, 23] end
60-32 nm	core	Oligo352	AGAAGGAAAGTCTCACCGGGCGCCCTAGGCCTTCCGAGG	60-32 nm barrel short scaf strand, 39mer, [30, 45] start, [30, 86] end
60-32 nm	core	Oligo353	GCCTCAATGCTCTTCACCTGGGTCCATGCCCGGACGGAG	60-32 nm barrel short scaf strand, 39mer, [30, 87] start, [30, 128] end
60-32 nm	core	Oligo354	AGCAGCTGACAACCTAGACGTGTGCCTCGGGTAGTGCGC	60-32 nm barrel short scaf strand, 39mer, [30, 129] start, [30, 170] end
60-32 nm	core	Oligo355	GAACAGAGCGCCCGTTTCGCCGAACGCGGTGGATAAACA	60-32 nm barrel short scaf strand, 39mer, [30, 171] start, [30, 212] end
60-32 nm	core	Oligo356	ACTTCCGGCCCGCCGCACTCATGCCTGTACGGGTTTAGT	60-32 nm barrel short scaf strand, 39mer, [30, 213] start, [30, 254] end
60-32 nm	core	Oligo357	CATTTACGTCGCCAGCCGCCGGTATCCATCTGCGAGCAC	60-32 nm barrel short scaf strand, 39mer, [30, 255] start, [30, 296] end
60-32 nm	core	Oligo358	AGCAGCGGCATCTCCAGTTTTGGGCCAGGGTTGGGATCC	60-32 nm barrel short scaf strand, 39mer, [30, 297] start, [30, 338] end
60-32 nm	core	Oligo359	GCATATGCGAATCGACTCCAACGCGCGAAAGGACGGGCT	60-32 nm barrel short scaf strand, 39mer, [30, 339] start, [30, 380] end
60-32 nm	core	Oligo360	GGCACTAGCCTCGGCCACAAACTGTAGGCGCGCTATCGA	60-32 nm barrel short scaf strand, 39mer, [30, 381] start, [30, 422] end
60-32 nm	core	Oligo361	CTGCTCGCGCGTTGAACCTAGCCTCGAGTGGCATTGACG	60-32 nm barrel short scaf strand, 39mer, [30, 423] start, [30, 464] end
60-32 nm	core	Oligo362	TCAATTCCGCGCGGAGAGAGAACAACAACCACGCACCGG	60-32 nm barrel short scaf strand, 39mer, [30, 465] start, [30, 506] end
60-32 nm	core	Oligo363	TGACCACCGTCGAACCATCCGGCAGTCGGGCCATAAGCT	60-32 nm barrel short scaf strand, 39mer, [30, 507] start, [30, 44] end
60-32 nm	core	Oligo364	CCTACAGGGTTAGCTCCACAGCCGGGTCCGTGCAGATGC	60-32 nm barrel short scaf strand, 39mer, [28, 24] start, [28, 65] end
60-32 nm	core	Oligo365	AGAGGCCTCCTCAGCGGTCCTACGCGGTCTTGGACGATG	60-32 nm barrel short scaf strand, 39mer, [28, 66] start, [28, 107] end
60-32 nm	core	Oligo366	CGTACTCATCCCGTGCCAGTGCCGGCCTACTCACCTGTG	60-32 nm barrel short scaf strand, 39mer, [28, 108] start, [28, 149] end
60-32 nm	core	Oligo367	GCCTGCGACAATGTGGGCTGGAACGGTTTGCTAGGGCAC	60-32 nm barrel short scaf strand, 39mer, [28, 150] start, [28, 191] end
60-32 nm	core	Oligo368	CACCCGATGTGTTATGACGTGCGTCGCCCTCGAGCACCT	60-32 nm barrel short scaf strand, 39mer, [28, 192] start, [28, 233] end
60-32 nm	core	Oligo369	AGCATACAGAGGGCAGCTTGGCAGGGCCGCGAAGTTAGG	60-32 nm barrel short scaf strand, 39mer, [28, 234] start, [28, 275] end
60-32 nm	core	Oligo370	GACGCCCGATTGTCCTTGTTCGCCATGCCGCAAGGTGAG	60-32 nm barrel short scaf strand, 39mer, [28, 276] start, [28, 317] end
60-32 nm	core	Oligo371	GGTGGCGAGATGACGACAGTGCAGAAGGTGGCGGTAGGG	60-32 nm barrel short scaf strand, 39mer, [28, 318] start, [28, 359] end
60-32 nm	core	Oligo372	TCTGTGAAGCGGGTGGAGTACGGAGGTGTTCTTCGCGCC	60-32 nm barrel short scaf strand, 39mer, [28, 360] start, [28, 401] end
60-32 nm	core	Oligo373	TTTTGCGCAATCATGGCAGCGGACTCAACACCCTCCGGC	60-32 nm barrel short scaf strand, 39mer, [28, 402] start, [28, 443] end
60-32 nm	core	Oligo374	GACCTCGGAGCTAGACGGGAGTGTTGCGTGTGCAGGGTG	60-32 nm barrel short scaf strand, 39mer, [28, 444] start, [28, 485] end
60-32 nm	core	Oligo375	CGGTTCGAGTGCGCAGTGCTTAACGTGAAGCGAGGGAGG	60-32 nm barrel short scaf strand, 39mer, [28, 486] start, [28, 23] end
60-32 nm	core	Oligo376	GGCGCTATACTCGGCTCTCGGCTGGGTCCGTTCCTTCAC	60-32 nm barrel short scaf strand, 39mer, [26, 45] start, [26, 86] end
60-32 nm	core	Oligo377	TCACGCAGTTCGCCCGATCCTACACCTGTCCGTCACCAC	60-32 nm barrel short scaf strand, 39mer, [26, 87] start, [26, 128] end
60-32 nm	core	Oligo378	AGTTGATGCCGTGGCACAAGCAGAGGTCTGGACGCCCAG	60-32 nm barrel short scaf strand, 39mer, [26, 129] start, [26, 170] end
60-32 nm	core	Oligo379	TCGCTGGCGCGCGGTGAGTGTTGAGCAGAGAACTTCTGT	60-32 nm barrel short scaf strand, 39mer, [26, 171] start, [26, 212] end
60-32 nm	core	Oligo380	AGGGCGGACTGTTTGCTCTTTCGACCGGGCTCATCACGG	60-32 nm barrel short scaf strand, 39mer, [26, 213] start, [26, 254] end
60-32 nm	core	Oligo381	ACGGGCTGCTATGCACTCGACTCTGGCCTGGCTTCCCAA	60-32 nm barrel short scaf strand, 39mer, [26, 255] start, [26, 296] end
60-32 nm	core	Oligo382	ATGCCCGGATCGTAACTAAGACGCCGGCCGGTCCGTATG	60-32 nm barrel short scaf strand, 39mer, [26, 297] start, [26, 338] end
60-32 nm	core	Oligo383	CGCGGCCCGGAGCAACCACTGCCCAGTCAATATGCTACA	60-32 nm barrel short scaf strand, 39mer, [26, 339] start, [26, 380] end
60-32 nm	core	Oligo384	CGCGCGACGACGACAATCATCGAACGAACACCATGTGGC	60-32 nm barrel short scaf strand, 39mer, [26, 381] start, [26, 422] end
60-32 nm	core	Oligo385	CCGACAGGGTTTCTCGACGCCCACGTAAGCTCCGAGGTG	60-32 nm barrel short scaf strand, 39mer, [26, 423] start, [26, 464] end
60-32 nm	core	Oligo386	ACACAACAAGGCACACGTCCTCTTCGGGCCACCATCCGG	60-32 nm barrel short scaf strand, 39mer, [26, 465] start, [26, 506] end
60-32 nm	core	Oligo387	GCGGTGCACAAGCCTGGCGCTGTTGTCTTTATGCCCGAT	60-32 nm barrel short scaf strand, 39mer, [26, 507] start, [26, 44] end
60-32 nm	core	Oligo388	GGTGTTCAGGATCTTACTGGGCGGGCGTGGGTCCAACCG	60-32 nm barrel short scaf strand, 39mer, [24, 24] start, [24, 65] end
60-32 nm	core	Oligo389	AGCTTGCCCGCTTTGTAGGACCTCCGGCGTATGGACACG	60-32 nm barrel short scaf strand, 39mer, [24, 66] start, [24, 107] end
60-32 nm	core	Oligo390	ACATCAACGGGTAGGCCTTACTGCCGGAGCCGCCATGGA	60-32 nm barrel short scaf strand, 39mer, [24, 108] start, [24, 149] end
60-32 nm	core	Oligo391	GGCGGTCCCTGGCCACCGAAAACGAAAATACCCGCTTGG	60-32 nm barrel short scaf strand, 39mer, [24, 150] start, [24, 191] end
60-32 nm	core	Oligo392	GCGAGTCGGTATAGCAGGCCGGAAGATTTGCTTGGGCGC	60-32 nm barrel short scaf strand, 39mer, [24, 192] start, [24, 233] end
60-32 nm	core	Oligo393	CCCGCTGATACATTCTCCGGACGAGAGGTCCCAGGCCCG	60-32 nm barrel short scaf strand, 39mer, [24, 234] start, [24, 275] end
60-32 nm	core	Oligo394	GCCGGTAAGACAGCGCCGTCTTATGGCTACACTTGCCGC	60-32 nm barrel short scaf strand, 39mer, [24, 276] start, [24, 317] end
60-32 nm	core	Oligo395	CAGCGTAACGGCTGCAGGTCGCGAGGAAATCGGTGTAGC	60-32 nm barrel short scaf strand, 39mer, [24, 318] start, [24, 359] end
60-32 nm	core	Oligo396	CGCACGCGTTAGATGTCCGACGTTGTGGAGGACCAGCCA	60-32 nm barrel short scaf strand, 39mer, [24, 360] start, [24, 401] end
60-32 nm	core	Oligo397	GGCCCTACACACCAACCCGCCCATGGCCACAATCATTGC	60-32 nm barrel short scaf strand, 39mer, [24, 402] start, [24, 443] end
60-32 nm	core	Oligo398	CTCAGATATCTGCTGAGGTGTGGCGTCCCACCGTGGCCG	60-32 nm barrel short scaf strand, 39mer, [24, 444] start, [24, 485] end
60-32 nm	core	Oligo399	TAGCTCTGCGCGGTCGAGGTTTTGGATGCCACTCTGACG	60-32 nm barrel short scaf strand, 39mer, [24, 486] start, [24, 23] end
60-32 nm	coax - set 0	Oligo400	TTGTAGCGATGTGTGTGTGCTTCGTAGTGACGCCTTAGAACCGAA	60-32 nm barrel short scaf strand (INTERFACE 0, H016 bottom miniscaf connector), 45mer, [16, 7] start, [16, 48] end
60-32 nm	coax - set 0	Oligo401	GTGGAATGTGATGTGTGATCGCATGAGCATGTTGTGTAGGGAAAG	60-32 nm barrel short scaf strand (INTERFACE 0, H016 bottom miniscaf connector), 45mer, [16, 49] start, [16, 90] end
60-32 nm	coax - set 0	Oligo402	CTGGAGTGGATCCTTAGGAAGCAACAAAGAGGGCAGAACGGTATT	60-32 nm barrel short scaf strand (INTERFACE 0, H016 bottom miniscaf connector), 45mer, [16, 91] start, [16, 132] end
60-32 nm	coax - set 0	Oligo403	GAAGTAGGCGAAAGTTGGTGACATGGTATGGATTCGGAGTCTTGA	60-32 nm barrel short scaf strand (INTERFACE 0, H016 bottom miniscaf connector), 45mer, [16, 133] start, [16, 174] end
60-32 nm	coax - set 0	Oligo404	GTCGAAGAGGGAATGTGTCAAGCAAACCGTCATGAAGGTAGGTGT	60-32 nm barrel short scaf strand (INTERFACE 0, H016 bottom miniscaf connector), 45mer, [16, 175] start, [16, 216] end
60-32 nm	coax - set 0	Oligo405	GATTGGACGAGGATGGAAGCTTTTGGGTCGGTGAATAGGTGCATT	60-32 nm barrel short scaf strand (INTERFACE 0, H016 bottom miniscaf connector), 45mer, [16, 217] start, [16, 258] end
60-32 nm	coax - set 0	Oligo406	CGAAGACATAGACGATAACCGATTGGTGGTTAAGCATAGATTGCC	60-32 nm barrel short scaf strand (INTERFACE 0, H016 bottom miniscaf connector), 45mer, [16, 259] start, [16, 300] end
60-32 nm	coax - set 0	Oligo407	GTGGTGAGTGGTTCTGAATGAGGGATGGTGGTTTCAGAAGTAATG	60-32 nm barrel short scaf strand (INTERFACE 0, H016 bottom miniscaf connector), 45mer, [16, 301] start, [16, 342] end
60-32 nm	coax - set 0	Oligo408	GGTTTGCGATGTTTTTGTAGAGCTGGATGGAGCATACATTTGAGA	60-32 nm barrel short scaf strand (INTERFACE 0, H016 bottom miniscaf connector), 45mer, [16, 343] start, [16, 384] end
60-32 nm	coax - set 0	Oligo409	TGGGGGAGCATAGAAGATTGGGGGGTATTGGAACTCGTTTGGACG	60-32 nm barrel short scaf strand (INTERFACE 0, H016 bottom miniscaf connector), 45mer, [16, 385] start, [16, 426] end
60-32 nm	coax - set 0	Oligo410	AAGAGTGTCGAGGTAGCCATGTATTTGAGAAGGAGGCCGGTAAGG	60-32 nm barrel short scaf strand (INTERFACE 0, H016 bottom miniscaf connector), 45mer, [16, 427] start, [16, 468] end
60-32 nm	coax - set 0	Oligo411	TTGTAAGGGGTGACATTACACGTCGAGAAACGAGATGAGGTAAAC	60-32 nm barrel short scaf strand (INTERFACE 0, H016 bottom miniscaf connector), 45mer, [16, 469] start, [16, 510] end
60-32 nm	coax - set 0	Oligo412	CGCTACAATTCACCAGGGCATCCAAAACCTCGACCGTGGTGGTTTTTCTTGTTTACC	60-32 nm barrel stap strand (INTERFACE 0, H016 bottom staple connector), light gray, 57mer, [16, 13] start, [16, 504] end
60-32 nm	coax - set 0	Oligo413	CATTCCACTACATTTTCCACGCCCGCCCAGTAAGATCGCATGGAAATACCTTCGGTT	60-32 nm barrel stap strand (INTERFACE 0, H016 bottom staple connector), light gray, 57mer, [16, 55] start, [16, 42] end
60-32 nm	coax - set 0	Oligo414	CACTCCAGTGTTTGGAACGCCGGAGGTCCTACAAAGAATATAATCCTGATCTTTCCC	60-32 nm barrel stap strand (INTERFACE 0, H016 bottom staple connector), light gray, 57mer, [16, 97] start, [16, 84] end
60-32 nm	coax - set 0	Oligo415	CCTACTTCATAAACACGCTCCGGCAGTAAGGCCTACTGCGTTAAATAAGAAATACCG	60-32 nm barrel stap strand (INTERFACE 0, H016 bottom staple connector), light gray, 57mer, [16, 139] start, [16, 126] end
60-32 nm	coax - set 0	Oligo416	TCTTCGACTATTTATCTATTTTCGTTTTCGGTGGCCATAAACAGCCATATTCAAGAC	60-32 nm barrel stap strand (INTERFACE 0, H016 bottom staple connector), light gray, 57mer, [16, 181] start, [16, 168] end
60-32 nm	coax - set 0	Oligo417	GTCCAATCCCATCGATCAAATCTTCCGGCCTGCTATTGTCACCAATGAAAACACCTA	60-32 nm barrel stap strand (INTERFACE 0, H016 bottom staple connector), light gray, 57mer, [16, 223] start, [16, 210] end
60-32 nm	coax - set 0	Oligo418	TGTCTTCGACCGCCACGACCTCTCGTCCGGAGAATGCGGCCACCCTCAGAAATGCAC	60-32 nm barrel stap strand (INTERFACE 0, H016 bottom staple connector), light gray, 57mer, [16, 265] start, [16, 252] end
60-32 nm	coax - set 0	Oligo419	CTCACCACAAACACTCGTAGCCATAAGACGGCGCTGAAAAGAATACACTAGGCAATC	60-32 nm barrel stap strand (INTERFACE 0, H016 bottom staple connector), light gray, 57mer, [16, 307] start, [16, 294] end
60-32 nm	coax - set 0	Oligo420	CGCAAACCTAATAGTAATTTCCTCGCGACCTGCAGCTTTGCCAGAGGGGGCATTACT	60-32 nm barrel stap strand (INTERFACE 0, H016 bottom staple connector), light gray, 57mer, [16, 349] start, [16, 336] end
60-32 nm	coax - set 0	Oligo421	CTCCCCCATGTAATACCTCCACAACGTCGGACATCTAAACATTATGACCCTCTCAAA	60-32 nm barrel stap strand (INTERFACE 0, H016 bottom staple connector), light gray, 57mer, [16, 391] start, [16, 378] end
60-32 nm	coax - set 0	Oligo422	ACACTCTTCTTTCCGGGTGGCCATGGGCGGGTTGGTGGCACTCCAGCCAGCGTCCAA	60-32 nm barrel stap strand (INTERFACE 0, H016 bottom staple connector), light gray, 57mer, [16, 433] start, [16, 420] end
60-32 nm	coax - set 0	Oligo423	CCTTACAACCCACGCATGGGACGCCACACCTCAGCAGGCGGTGGTGCCATCCTTACC	60-32 nm barrel stap strand (INTERFACE 0, H016 bottom staple connector), light gray, 57mer, [16, 475] start, [16, 462] end
60-32 nm	coax - set 0	Oligo424	CACATCAATTCTACCGCAACGGGACGCACAGCACGAGCTTCACACAT	60-32 nm barrel stap strand (INTERFACE 0, H101 top staple connector), light gray, 47mer, [101, 21] start, [16, 14] end
60-32 nm	coax - set 0	Oligo425	AGAGAGATCTACAAACGAGGGTAGGGCCTAACTCATAATAGTCTAAGGCG	60-32 nm barrel stap strand (INTERFACE 0, H101 top staple connector), light gray, 50mer, [101, 42] start, [16, 35] end
60-32 nm	coax - set 0	Oligo426	AGTGGGAACAAACGGCGTCTAGGGACTCGGCACGGCTATCCACATCA	60-32 nm barrel stap strand (INTERFACE 0, H101 top staple connector), light gray, 47mer, [101, 63] start, [16, 56] end
60-32 nm	coax - set 0	Oligo427	GATTTCAGAGGTGGAGCGGTGGCCGTACTGGCCCAGCGGATTTACACAAC	60-32 nm barrel stap strand (INTERFACE 0, H101 top staple connector), light gray, 50mer, [101, 84] start, [16, 77] end
60-32 nm	coax - set 0	Oligo428	CGGTCGCTGGCAGCTAATCTGTGGATAATCCGAGCCGCCAAAGGATC	60-32 nm barrel stap strand (INTERFACE 0, H101 top staple connector), light gray, 47mer, [101, 105] start, [16, 98] end
60-32 nm	coax - set 0	Oligo429	CAGTTACCTGCAGCCCGGCTCAAGGCCTCGCGCCACTCCGGCTTCTGCCC	60-32 nm barrel stap strand (INTERFACE 0, H101 top staple connector), light gray, 50mer, [101, 126] start, [16, 119] end
60-32 nm	coax - set 0	Oligo430	CCACTCACATTAATGGCCAAGACGTAGCGCATGAGCGGTGACTTTCG	60-32 nm barrel stap strand (INTERFACE 0, H101 top staple connector), light gray, 47mer, [101, 147] start, [16, 140] end
60-32 nm	coax - set 0	Oligo431	CGAAAGAACGTGGACGGGACTGCGCGAGGGTAGGATGCGTTGTCCGAATC	60-32 nm barrel stap strand (INTERFACE 0, H101 top staple connector), light gray, 50mer, [101, 168] start, [16, 161] end
60-32 nm	coax - set 0	Oligo432	CGGCAATACTTCTTAGTGGGCACACTCGAGAACTCCGTGGCATTCCC	60-32 nm barrel stap strand (INTERFACE 0, H101 top staple connector), light gray, 47mer, [101, 189] start, [16, 182] end
60-32 nm	coax - set 0	Oligo433	TAAAAATACCGAACGACGGGCCCGAATTGAGGGCATGATTAGCCTTCATG	60-32 nm barrel stap strand (INTERFACE 0, H101 top staple connector), light gray, 50mer, [101, 210] start, [16, 203] end
60-32 nm	coax - set 0	Oligo434	AGCCGAACGTTATTCTGAGGATATGAGACGATGAACCACCCATCCTC	60-32 nm barrel stap strand (INTERFACE 0, H101 top staple connector), light gray, 47mer, [101, 231] start, [16, 224] end
60-32 nm	coax - set 0	Oligo435	AACGAATTATTCATTCCAGTCGCCCCCCGCAGTTGAATTTTACTATTCAC	60-32 nm barrel stap strand (INTERFACE 0, H101 top staple connector), light gray, 50mer, [101, 252] start, [16, 245] end
60-32 nm	coax - set 0	Oligo436	CCGATGCAAATCCAATCTGGGTAGCAGCGGTAGTCAATTATCGTCTA	60-32 nm barrel stap strand (INTERFACE 0, H101 top staple connector), light gray, 47mer, [101, 273] start, [16, 266] end
60-32 nm	coax - set 0	Oligo437	GACTGTCCAGACGACTTGCCCACGAGTGCGGTGATATCGCAATATGCTTA	60-32 nm barrel stap strand (INTERFACE 0, H101 top staple connector), light gray, 50mer, [101, 294] start, [16, 287] end
60-32 nm	coax - set 0	Oligo438	AAGAGGTTTTGAAGATCCCGGACCACATATATCGACAATAAGAACCA	60-32 nm barrel stap strand (INTERFACE 0, H101 top staple connector), light gray, 47mer, [101, 315] start, [16, 308] end
60-32 nm	coax - set 0	Oligo439	TCCAAGAAACAATGACTGTGGGCCGCGCACCGCCCCCTTAAATCTGAAAC	60-32 nm barrel stap strand (INTERFACE 0, H101 top staple connector), light gray, 50mer, [101, 336] start, [16, 329] end
60-32 nm	coax - set 0	Oligo440	ATAATATTGACGGAGAGGCGACGGCTATTGACCAATAGCAAAAACAT	60-32 nm barrel stap strand (INTERFACE 0, H101 top staple connector), light gray, 47mer, [101, 357] start, [16, 350] end
60-32 nm	coax - set 0	Oligo441	CACACCACCCTCAGACTAGCGGTTCTAAGTCGGGTAATTATTTGTATGCT	60-32 nm barrel stap strand (INTERFACE 0, H101 top staple connector), light gray, 50mer, [101, 378] start, [16, 371] end
60-32 nm	coax - set 0	Oligo442	CCAGAGAAGGATTATGTAAATGCGCGGCCGAGGGCCGCCATTCTATG	60-32 nm barrel stap strand (INTERFACE 0, H101 top staple connector), light gray, 47mer, [101, 399] start, [16, 392] end
60-32 nm	coax - set 0	Oligo443	CGGTATGGGATTTTGTGCTGGACCGTGGACCAAGGGGATTAGACGAGTTC	60-32 nm barrel stap strand (INTERFACE 0, H101 top staple connector), light gray, 50mer, [101, 420] start, [16, 413] end
60-32 nm	coax - set 0	Oligo444	ACGGGTAGCAACGGTGAGGGTACGGGACCATGGCTAAACATACCTCG	60-32 nm barrel stap strand (INTERFACE 0, H101 top staple connector), light gray, 47mer, [101, 441] start, [16, 434] end
60-32 nm	coax - set 0	Oligo445	GGATAGGCTGGCTGAGGAGTTGTGCCAATGGCGAGCTACAGAGGCCTCCT	60-32 nm barrel stap strand (INTERFACE 0, H101 top staple connector), light gray, 50mer, [101, 462] start, [16, 455] end
60-32 nm	coax - set 0	Oligo446	CATGCAGATACATAGCACTGGGCGCCTTGTTCACCTTCATTGTCACC	60-32 nm barrel stap strand (INTERFACE 0, H101 top staple connector), light gray, 47mer, [101, 483] start, [16, 476] end
60-32 nm	coax - set 0	Oligo447	AATCGCGTTTTAATTGCTCTAGTCGGACGTCGACTACGCCAATCATCTCG	60-32 nm barrel stap strand (INTERFACE 0, H101 top staple connector), light gray, 50mer, [101, 504] start, [16, 497] end
60-32 nm	coax - set 1	Oligo448	CGATTACGAAAGGCTTGGGTATGAATGGGGACAGAGATTGTGTCT	60-32 nm barrel short scaf strand (INTERFACE 1, H116 bottom miniscaf connector), 45mer, [116, 7] start, [116, 48] end
60-32 nm	coax - set 1	Oligo449	GTTTTGGGGTTTTGAGAAACAGAAGATCGGTGGAGATGATTGTGG	60-32 nm barrel short scaf strand (INTERFACE 1, H116 bottom miniscaf connector), 45mer, [116, 49] start, [116, 90] end
60-32 nm	coax - set 1	Oligo450	AAGGGGTGGTAGTTCAGAGGTGGTTGTGTGGGGTATGAGAAAGGG	60-32 nm barrel short scaf strand (INTERFACE 1, H116 bottom miniscaf connector), 45mer, [116, 91] start, [116, 132] end
60-32 nm	coax - set 1	Oligo451	TGGAGAGAAGGGGATGGAGAGAGTTGGGAATGGTGGAGAGGGGAA	60-32 nm barrel short scaf strand (INTERFACE 1, H116 bottom miniscaf connector), 45mer, [116, 133] start, [116, 174] end
60-32 nm	coax - set 1	Oligo452	GGATAGGGGGTATGAATGGACCAGAATGTAAGCCGAGGAGACTCA	60-32 nm barrel short scaf strand (INTERFACE 1, H116 bottom miniscaf connector), 45mer, [116, 175] start, [116, 216] end
60-32 nm	coax - set 1	Oligo453	GTAGGTGGTCAAAGCACAGCTGTTTTTGTAGGGGGGTAGTTGTCA	60-32 nm barrel short scaf strand (INTERFACE 1, H116 bottom miniscaf connector), 45mer, [116, 217] start, [116, 258] end
60-32 nm	coax - set 1	Oligo454	GTATGGGCTAATGGAGATCGAAGGAATAGGTAAGGCGGGTGATGG	60-32 nm barrel short scaf strand (INTERFACE 1, H116 bottom miniscaf connector), 45mer, [116, 259] start, [116, 300] end
60-32 nm	coax - set 1	Oligo455	CTGTTGATAGGGGACAAGTGACATTCTGGCTATGGGTAGAACGAT	60-32 nm barrel short scaf strand (INTERFACE 1, H116 bottom miniscaf connector), 45mer, [116, 301] start, [116, 342] end
60-32 nm	coax - set 1	Oligo456	GTAAGTGTTGCATGGTTACGCAGGGCAGAGAAATTGTGCTTGCTG	60-32 nm barrel short scaf strand (INTERFACE 1, H116 bottom miniscaf connector), 45mer, [116, 343] start, [116, 384] end
60-32 nm	coax - set 1	Oligo457	TCGATAAGGTGGCAATATTGCGGTAGTATGGGAGAGCGGGTAAAG	60-32 nm barrel short scaf strand (INTERFACE 1, H116 bottom miniscaf connector), 45mer, [116, 385] start, [116, 426] end
60-32 nm	coax - set 1	Oligo458	CGGTGAGGAATTTGTCTGAAGGATGGGCTTGTTTGTTGTCGAACT	60-32 nm barrel short scaf strand (INTERFACE 1, H116 bottom miniscaf connector), 45mer, [116, 427] start, [116, 468] end
60-32 nm	coax - set 1	Oligo459	AAAGAGGGCGTTAGATTGATGGCTGAGAATTCGAGGTGGGTAGGT	60-32 nm barrel short scaf strand (INTERFACE 1, H116 bottom miniscaf connector), 45mer, [116, 469] start, [116, 510] end
60-32 nm	coax - set 1	Oligo460	CGTAATCGTAATAGTAATTTCCTCGCGACCTGCAGCTTTGCCAGAGGGGGACCTACC	60-32 nm barrel stap strand (INTERFACE 1, H116 bottom staple connector), light gray, 57mer, [116, 13] start, [116, 504] end
60-32 nm	coax - set 1	Oligo461	CCCAAAACTGTAATACCTCCACAACGTCGGACATCTAAACATTATGACCCAGACACA	60-32 nm barrel stap strand (INTERFACE 1, H116 bottom staple connector), light gray, 57mer, [116, 55] start, [116, 42] end
60-32 nm	coax - set 1	Oligo462	CACCCCTTCTTTCCGGGTGGCCATGGGCGGGTTGGTGGCACTCCAGCCAGCCACAAT	60-32 nm barrel stap strand (INTERFACE 1, H116 bottom staple connector), light gray, 57mer, [116, 97] start, [116, 84] end
60-32 nm	coax - set 1	Oligo463	TCTCTCCACCCACGCATGGGACGCCACACCTCAGCAGGCGGTGGTGCCATCCCTTTC	60-32 nm barrel stap strand (INTERFACE 1, H116 bottom staple connector), light gray, 57mer, [116, 139] start, [116, 126] end
60-32 nm	coax - set 1	Oligo464	CCCTATCCTTCACCAGGGCATCCAAAACCTCGACCGTGGTGGTTTTTCTTTTCCCCT	60-32 nm barrel stap strand (INTERFACE 1, H116 bottom staple connector), light gray, 57mer, [116, 181] start, [116, 168] end
60-32 nm	coax - set 1	Oligo465	CCACCTACTACATTTTCCACGCCCGCCCAGTAAGATCGCATGGAAATACCTGAGTCT	60-32 nm barrel stap strand (INTERFACE 1, H116 bottom staple connector), light gray, 57mer, [116, 223] start, [116, 210] end
60-32 nm	coax - set 1	Oligo466	GCCCATACTGTTTGGAACGCCGGAGGTCCTACAAAGAATATAATCCTGATTGACAAC	60-32 nm barrel stap strand (INTERFACE 1, H116 bottom staple connector), light gray, 57mer, [116, 265] start, [116, 252] end
60-32 nm	coax - set 1	Oligo467	ATCAACAGATAAACACGCTCCGGCAGTAAGGCCTACTGCGTTAAATAAGACCATCAC	60-32 nm barrel stap strand (INTERFACE 1, H116 bottom staple connector), light gray, 57mer, [116, 307] start, [116, 294] end
60-32 nm	coax - set 1	Oligo468	ACACTTACTATTTATCTATTTTCGTTTTCGGTGGCCATAAACAGCCATATATCGTTC	60-32 nm barrel stap strand (INTERFACE 1, H116 bottom staple connector), light gray, 57mer, [116, 349] start, [116, 336] end
60-32 nm	coax - set 1	Oligo469	CTTATCGACCATCGATCAAATCTTCCGGCCTGCTATTGTCACCAATGAAACAGCAAG	60-32 nm barrel stap strand (INTERFACE 1, H116 bottom staple connector), light gray, 57mer, [116, 391] start, [116, 378] end
60-32 nm	coax - set 1	Oligo470	CCTCACCGACCGCCACGACCTCTCGTCCGGAGAATGCGGCCACCCTCAGACTTTACC	60-32 nm barrel stap strand (INTERFACE 1, H116 bottom staple connector), light gray, 57mer, [116, 433] start, [116, 420] end
60-32 nm	coax - set 1	Oligo471	CCCTCTTTAAACACTCGTAGCCATAAGACGGCGCTGAAAAGAATACACTAAGTTCGA	60-32 nm barrel stap strand (INTERFACE 1, H116 bottom staple connector), light gray, 57mer, [116, 475] start, [116, 462] end
60-32 nm	coax - set 1	Oligo472	ATAATATTGACGGAGAGGCGACGGCTATTGACCAATAGCAAGCCTTT	60-32 nm barrel stap strand (INTERFACE 1, H201 top staple connector), light gray, 47mer, [201, 21] start, [116, 14] end
60-32 nm	coax - set 1	Oligo473	CACACCACCCTCAGACTAGCGGTTCTAAGTCGGGTAATTATTATCTCTGT	60-32 nm barrel stap strand (INTERFACE 1, H201 top staple connector), light gray, 50mer, [201, 42] start, [116, 35] end
60-32 nm	coax - set 1	Oligo474	CCAGAGAAGGATTATGTAAATGCGCGGCCGAGGGCCGCCATCAAAAC	60-32 nm barrel stap strand (INTERFACE 1, H201 top staple connector), light gray, 47mer, [201, 63] start, [116, 56] end
60-32 nm	coax - set 1	Oligo475	CGGTATGGGATTTTGTGCTGGACCGTGGACCAAGGGGATTAGCATCTCCA	60-32 nm barrel stap strand (INTERFACE 1, H201 top staple connector), light gray, 50mer, [201, 84] start, [116, 77] end
60-32 nm	coax - set 1	Oligo476	ACGGGTAGCAACGGTGAGGGTACGGGACCATGGCTAAACAGAACTAC	60-32 nm barrel stap strand (INTERFACE 1, H201 top staple connector), light gray, 47mer, [201, 105] start, [116, 98] end
60-32 nm	coax - set 1	Oligo477	GGATAGGCTGGCTGAGGAGTTGTGCCAATGGCGAGCTACAGATCATACCC	60-32 nm barrel stap strand (INTERFACE 1, H201 top staple connector), light gray, 50mer, [201, 126] start, [116, 119] end
60-32 nm	coax - set 1	Oligo478	CATGCAGATACATAGCACTGGGCGCCTTGTTCACCTTCATATCCCCT	60-32 nm barrel stap strand (INTERFACE 1, H201 top staple connector), light gray, 47mer, [201, 147] start, [116, 140] end
60-32 nm	coax - set 1	Oligo479	AATCGCGTTTTAATTGCTCTAGTCGGACGTCGACTACGCCAACTCCACCA	60-32 nm barrel stap strand (INTERFACE 1, H201 top staple connector), light gray, 50mer, [201, 168] start, [116, 161] end
60-32 nm	coax - set 1	Oligo480	CACATCAATTCTACCGCAACGGGACGCACAGCACGAGCTTTCATACC	60-32 nm barrel stap strand (INTERFACE 1, H201 top staple connector), light gray, 47mer, [201, 189] start, [116, 182] end
60-32 nm	coax - set 1	Oligo481	AGAGAGATCTACAAACGAGGGTAGGGCCTAACTCATAATAGTCCTCGGCT	60-32 nm barrel stap strand (INTERFACE 1, H201 top staple connector), light gray, 50mer, [201, 210] start, [116, 203] end
60-32 nm	coax - set 1	Oligo482	AGTGGGAACAAACGGCGTCTAGGGACTCGGCACGGCTATCGCTTTGA	60-32 nm barrel stap strand (INTERFACE 1, H201 top staple connector), light gray, 47mer, [201, 231] start, [116, 224] end
60-32 nm	coax - set 1	Oligo483	GATTTCAGAGGTGGAGCGGTGGCCGTACTGGCCCAGCGGATTTACCCCCC	60-32 nm barrel stap strand (INTERFACE 1, H201 top staple connector), light gray, 50mer, [201, 252] start, [116, 245] end
60-32 nm	coax - set 1	Oligo484	CGGTCGCTGGCAGCTAATCTGTGGATAATCCGAGCCGCCATCCATTA	60-32 nm barrel stap strand (INTERFACE 1, H201 top staple connector), light gray, 47mer, [201, 273] start, [116, 266] end
60-32 nm	coax - set 1	Oligo485	CAGTTACCTGCAGCCCGGCTCAAGGCCTCGCGCCACTCCGGCCCGCCTTA	60-32 nm barrel stap strand (INTERFACE 1, H201 top staple connector), light gray, 50mer, [201, 294] start, [116, 287] end
60-32 nm	coax - set 1	Oligo486	CCACTCACATTAATGGCCAAGACGTAGCGCATGAGCGGTGGTCCCCT	60-32 nm barrel stap strand (INTERFACE 1, H201 top staple connector), light gray, 47mer, [201, 315] start, [116, 308] end
60-32 nm	coax - set 1	Oligo487	CGAAAGAACGTGGACGGGACTGCGCGAGGGTAGGATGCGTTGTACCCATA	60-32 nm barrel stap strand (INTERFACE 1, H201 top staple connector), light gray, 50mer, [201, 336] start, [116, 329] end
60-32 nm	coax - set 1	Oligo488	CGGCAATACTTCTTAGTGGGCACACTCGAGAACTCCGTGGCCATGCA	60-32 nm barrel stap strand (INTERFACE 1, H201 top staple connector), light gray, 47mer, [201, 357] start, [116, 350] end
60-32 nm	coax - set 1	Oligo489	TAAAAATACCGAACGACGGGCCCGAATTGAGGGCATGATTAGCACAATTT	60-32 nm barrel stap strand (INTERFACE 1, H201 top staple connector), light gray, 50mer, [201, 378] start, [116, 371] end
60-32 nm	coax - set 1	Oligo490	AGCCGAACGTTATTCTGAGGATATGAGACGATGAACCACCTTGCCAC	60-32 nm barrel stap strand (INTERFACE 1, H201 top staple connector), light gray, 47mer, [201, 399] start, [116, 392] end
60-32 nm	coax - set 1	Oligo491	AACGAATTATTCATTCCAGTCGCCCCCCGCAGTTGAATTTTACGCTCTCC	60-32 nm barrel stap strand (INTERFACE 1, H201 top staple connector), light gray, 50mer, [201, 420] start, [116, 413] end
60-32 nm	coax - set 1	Oligo492	CCGATGCAAATCCAATCTGGGTAGCAGCGGTAGTCAATTAACAAATT	60-32 nm barrel stap strand (INTERFACE 1, H201 top staple connector), light gray, 47mer, [201, 441] start, [116, 434] end
60-32 nm	coax - set 1	Oligo493	GACTGTCCAGACGACTTGCCCACGAGTGCGGTGATATCGCAACAACAAAC	60-32 nm barrel stap strand (INTERFACE 1, H201 top staple connector), light gray, 50mer, [201, 462] start, [116, 455] end
60-32 nm	coax - set 1	Oligo494	AAGAGGTTTTGAAGATCCCGGACCACATATATCGACAATATCTAACG	60-32 nm barrel stap strand (INTERFACE 1, H201 top staple connector), light gray, 47mer, [201, 483] start, [116, 476] end
60-32 nm	coax - set 1	Oligo495	TCCAAGAAACAATGACTGTGGGCCGCGCACCGCCCCCTTAAACACCTCGA	60-32 nm barrel stap strand (INTERFACE 1, H201 top staple connector), light gray, 50mer, [201, 504] start, [116, 497] end
60-32 nm	coax - set 2	Oligo496	TGATTGAAAGAGCGGGGAGTAGATGAGGTCGAGAGGAAGGGACAT	60-32 nm barrel short scaf strand (INTERFACE 2, H216 bottom miniscaf connector), 45mer, [216, 7] start, [216, 48] end
60-32 nm	coax - set 2	Oligo497	AAAAGTGAGCCGAAGGGTCTGGAGTTTGGTTGGGAGAAGAAGCTT	60-32 nm barrel short scaf strand (INTERFACE 2, H216 bottom miniscaf connector), 45mer, [216, 49] start, [216, 90] end
60-32 nm	coax - set 2	Oligo498	GGAAATCGGAGTGATCAAGGATAAGAGACTGAGGGGTAGGATTGG	60-32 nm barrel short scaf strand (INTERFACE 2, H216 bottom miniscaf connector), 45mer, [216, 91] start, [216, 132] end
60-32 nm	coax - set 2	Oligo499	AAATGTGGGTCTGACGGTGTAAGGATGTCAAAACACGATTCGAGA	60-32 nm barrel short scaf strand (INTERFACE 2, H216 bottom miniscaf connector), 45mer, [216, 133] start, [216, 174] end
60-32 nm	coax - set 2	Oligo500	AATGTGGTCTCTGGGCTTGAAGCGGTGTTAGAAGTTGGGGTTCCA	60-32 nm barrel short scaf strand (INTERFACE 2, H216 bottom miniscaf connector), 45mer, [216, 175] start, [216, 216] end
60-32 nm	coax - set 2	Oligo501	GTGTGGTGAACATGTTTGACAGGTGGGCTAGTCTAGGGCGTTTTA	60-32 nm barrel short scaf strand (INTERFACE 2, H216 bottom miniscaf connector), 45mer, [216, 217] start, [216, 258] end
60-32 nm	coax - set 2	Oligo502	AAAGCGATGCCTTTTGGCAGTAGGGAAGAAGAAGAGCCTCGTGTG	60-32 nm barrel short scaf strand (INTERFACE 2, H216 bottom miniscaf connector), 45mer, [216, 259] start, [216, 300] end
60-32 nm	coax - set 2	Oligo503	AAGTAATGGTGTGGCCCCTAGTAGTCAAGTCCTGGTTAGAAGGTA	60-32 nm barrel short scaf strand (INTERFACE 2, H216 bottom miniscaf connector), 45mer, [216, 301] start, [216, 342] end
60-32 nm	coax - set 2	Oligo504	TTTTCAAGGGGTGGACATGGTTAATGTGTGAGGGTCTGGTTGAGG	60-32 nm barrel short scaf strand (INTERFACE 2, H216 bottom miniscaf connector), 45mer, [216, 343] start, [216, 384] end
60-32 nm	coax - set 2	Oligo505	TAGGAGGCAGTAGCTAGGTCCAGTCGGTAAAGGTGTGCAAGGCAA	60-32 nm barrel short scaf strand (INTERFACE 2, H216 bottom miniscaf connector), 45mer, [216, 385] start, [216, 426] end
60-32 nm	coax - set 2	Oligo506	GAGTTGTCGAGAGTCGAGTAGCATTCTAAGGTGTGGCTTCAGAGG	60-32 nm barrel short scaf strand (INTERFACE 2, H216 bottom miniscaf connector), 45mer, [216, 427] start, [216, 468] end
60-32 nm	coax - set 2	Oligo507	TCGATAATGGGTCGACTAGTCGATGGGGGTATGGGTATGACAGTG	60-32 nm barrel short scaf strand (INTERFACE 2, H216 bottom miniscaf connector), 45mer, [216, 469] start, [216, 510] end
60-32 nm	coax - set 2	Oligo508	TTCAATCATATTTATCTATTTTCGTTTTCGGTGGCCATAAACAGCCATATCACTGTC	60-32 nm barrel stap strand (INTERFACE 2, H216 bottom staple connector), light gray, 57mer, [216, 13] start, [216, 504] end
60-32 nm	coax - set 2	Oligo509	TCACTTTTCCATCGATCAAATCTTCCGGCCTGCTATTGTCACCAATGAAAATGTCCC	60-32 nm barrel stap strand (INTERFACE 2, H216 bottom staple connector), light gray, 57mer, [216, 55] start, [216, 42] end
60-32 nm	coax - set 2	Oligo510	CGATTTCCACCGCCACGACCTCTCGTCCGGAGAATGCGGCCACCCTCAGAAAGCTTC	60-32 nm barrel stap strand (INTERFACE 2, H216 bottom staple connector), light gray, 57mer, [216, 97] start, [216, 84] end
60-32 nm	coax - set 2	Oligo511	CCACATTTAAACACTCGTAGCCATAAGACGGCGCTGAAAAGAATACACTACCAATCC	60-32 nm barrel stap strand (INTERFACE 2, H216 bottom staple connector), light gray, 57mer, [216, 139] start, [216, 126] end
60-32 nm	coax - set 2	Oligo512	ACCACATTTAATAGTAATTTCCTCGCGACCTGCAGCTTTGCCAGAGGGGGTCTCGAA	60-32 nm barrel stap strand (INTERFACE 2, H216 bottom staple connector), light gray, 57mer, [216, 181] start, [216, 168] end
60-32 nm	coax - set 2	Oligo513	CACCACACTGTAATACCTCCACAACGTCGGACATCTAAACATTATGACCCTGGAACC	60-32 nm barrel stap strand (INTERFACE 2, H216 bottom staple connector), light gray, 57mer, [216, 223] start, [216, 210] end
60-32 nm	coax - set 2	Oligo514	ATCGCTTTCTTTCCGGGTGGCCATGGGCGGGTTGGTGGCACTCCAGCCAGTAAAACG	60-32 nm barrel stap strand (INTERFACE 2, H216 bottom staple connector), light gray, 57mer, [216, 265] start, [216, 252] end
60-32 nm	coax - set 2	Oligo515	CATTACTTCCCACGCATGGGACGCCACACCTCAGCAGGCGGTGGTGCCATCACACGA	60-32 nm barrel stap strand (INTERFACE 2, H216 bottom staple connector), light gray, 57mer, [216, 307] start, [216, 294] end
60-32 nm	coax - set 2	Oligo516	CTTGAAAATTCACCAGGGCATCCAAAACCTCGACCGTGGTGGTTTTTCTTTACCTTC	60-32 nm barrel stap strand (INTERFACE 2, H216 bottom staple connector), light gray, 57mer, [216, 349] start, [216, 336] end
60-32 nm	coax - set 2	Oligo517	GCCTCCTATACATTTTCCACGCCCGCCCAGTAAGATCGCATGGAAATACCCCTCAAC	60-32 nm barrel stap strand (INTERFACE 2, H216 bottom staple connector), light gray, 57mer, [216, 391] start, [216, 378] end
60-32 nm	coax - set 2	Oligo518	GACAACTCTGTTTGGAACGCCGGAGGTCCTACAAAGAATATAATCCTGATTTGCCTT	60-32 nm barrel stap strand (INTERFACE 2, H216 bottom staple connector), light gray, 57mer, [216, 433] start, [216, 420] end
60-32 nm	coax - set 2	Oligo519	ATTATCGAATAAACACGCTCCGGCAGTAAGGCCTACTGCGTTAAATAAGACCTCTGA	60-32 nm barrel stap strand (INTERFACE 2, H216 bottom staple connector), light gray, 57mer, [216, 475] start, [216, 462] end
60-32 nm	coax - set 2	Oligo520	CGGCAATACTTCTTAGTGGGCACACTCGAGAACTCCGTGGCCGCTCT	60-32 nm barrel stap strand (INTERFACE 2, H001 top staple connector), light gray, 47mer, [1, 21] start, [216, 14] end
60-32 nm	coax - set 2	Oligo521	TAAAAATACCGAACGACGGGCCCGAATTGAGGGCATGATTAGTTCCTCTC	60-32 nm barrel stap strand (INTERFACE 2, H001 top staple connector), light gray, 50mer, [1, 42] start, [216, 35] end
60-32 nm	coax - set 2	Oligo522	AGCCGAACGTTATTCTGAGGATATGAGACGATGAACCACCCTTCGGC	60-32 nm barrel stap strand (INTERFACE 2, H001 top staple connector), light gray, 47mer, [1, 63] start, [216, 56] end
60-32 nm	coax - set 2	Oligo523	AACGAATTATTCATTCCAGTCGCCCCCCGCAGTTGAATTTTATTCTCCCA	60-32 nm barrel stap strand (INTERFACE 2, H001 top staple connector), light gray, 50mer, [1, 84] start, [216, 77] end
60-32 nm	coax - set 2	Oligo524	CCGATGCAAATCCAATCTGGGTAGCAGCGGTAGTCAATTAATCACTC	60-32 nm barrel stap strand (INTERFACE 2, H001 top staple connector), light gray, 47mer, [1, 105] start, [216, 98] end
60-32 nm	coax - set 2	Oligo525	GACTGTCCAGACGACTTGCCCACGAGTGCGGTGATATCGCAATACCCCTC	60-32 nm barrel stap strand (INTERFACE 2, H001 top staple connector), light gray, 50mer, [1, 126] start, [216, 119] end
60-32 nm	coax - set 2	Oligo526	AAGAGGTTTTGAAGATCCCGGACCACATATATCGACAATAGTCAGAC	60-32 nm barrel stap strand (INTERFACE 2, H001 top staple connector), light gray, 47mer, [1, 147] start, [216, 140] end
60-32 nm	coax - set 2	Oligo527	TCCAAGAAACAATGACTGTGGGCCGCGCACCGCCCCCTTAAATCGTGTTT	60-32 nm barrel stap strand (INTERFACE 2, H001 top staple connector), light gray, 50mer, [1, 168] start, [216, 161] end
60-32 nm	coax - set 2	Oligo528	ATAATATTGACGGAGAGGCGACGGCTATTGACCAATAGCACCCAGAG	60-32 nm barrel stap strand (INTERFACE 2, H001 top staple connector), light gray, 47mer, [1, 189] start, [216, 182] end
60-32 nm	coax - set 2	Oligo529	CACACCACCCTCAGACTAGCGGTTCTAAGTCGGGTAATTATTCCAACTTC	60-32 nm barrel stap strand (INTERFACE 2, H001 top staple connector), light gray, 50mer, [1, 210] start, [216, 203] end
60-32 nm	coax - set 2	Oligo530	CCAGAGAAGGATTATGTAAATGCGCGGCCGAGGGCCGCCAACATGTT	60-32 nm barrel stap strand (INTERFACE 2, H001 top staple connector), light gray, 47mer, [1, 231] start, [216, 224] end
60-32 nm	coax - set 2	Oligo531	CGGTATGGGATTTTGTGCTGGACCGTGGACCAAGGGGATTAGCCCTAGAC	60-32 nm barrel stap strand (INTERFACE 2, H001 top staple connector), light gray, 50mer, [1, 252] start, [216, 245] end
60-32 nm	coax - set 2	Oligo532	ACGGGTAGCAACGGTGAGGGTACGGGACCATGGCTAAACAAAAAGGC	60-32 nm barrel stap strand (INTERFACE 2, H001 top staple connector), light gray, 47mer, [1, 273] start, [216, 266] end
60-32 nm	coax - set 2	Oligo533	GGATAGGCTGGCTGAGGAGTTGTGCCAATGGCGAGCTACAGAGGCTCTTC	60-32 nm barrel stap strand (INTERFACE 2, H001 top staple connector), light gray, 50mer, [1, 294] start, [216, 287] end
60-32 nm	coax - set 2	Oligo534	CATGCAGATACATAGCACTGGGCGCCTTGTTCACCTTCATGCCACAC	60-32 nm barrel stap strand (INTERFACE 2, H001 top staple connector), light gray, 47mer, [1, 315] start, [216, 308] end
60-32 nm	coax - set 2	Oligo535	AATCGCGTTTTAATTGCTCTAGTCGGACGTCGACTACGCCAATAACCAGG	60-32 nm barrel stap strand (INTERFACE 2, H001 top staple connector), light gray, 50mer, [1, 336] start, [216, 329] end
60-32 nm	coax - set 2	Oligo536	CACATCAATTCTACCGCAACGGGACGCACAGCACGAGCTTTCCACCC	60-32 nm barrel stap strand (INTERFACE 2, H001 top staple connector), light gray, 47mer, [1, 357] start, [216, 350] end
60-32 nm	coax - set 2	Oligo537	AGAGAGATCTACAAACGAGGGTAGGGCCTAACTCATAATAGTCAGACCCT	60-32 nm barrel stap strand (INTERFACE 2, H001 top staple connector), light gray, 50mer, [1, 378] start, [216, 371] end
60-32 nm	coax - set 2	Oligo538	AGTGGGAACAAACGGCGTCTAGGGACTCGGCACGGCTATCAGCTACT	60-32 nm barrel stap strand (INTERFACE 2, H001 top staple connector), light gray, 47mer, [1, 399] start, [216, 392] end
60-32 nm	coax - set 2	Oligo539	GATTTCAGAGGTGGAGCGGTGGCCGTACTGGCCCAGCGGATTGCACACCT	60-32 nm barrel stap strand (INTERFACE 2, H001 top staple connector), light gray, 50mer, [1, 420] start, [216, 413] end
60-32 nm	coax - set 2	Oligo540	CGGTCGCTGGCAGCTAATCTGTGGATAATCCGAGCCGCCAGACTCTC	60-32 nm barrel stap strand (INTERFACE 2, H001 top staple connector), light gray, 47mer, [1, 441] start, [216, 434] end
60-32 nm	coax - set 2	Oligo541	CAGTTACCTGCAGCCCGGCTCAAGGCCTCGCGCCACTCCGGCAGCCACAC	60-32 nm barrel stap strand (INTERFACE 2, H001 top staple connector), light gray, 50mer, [1, 462] start, [216, 455] end
60-32 nm	coax - set 2	Oligo542	CCACTCACATTAATGGCCAAGACGTAGCGCATGAGCGGTGTCGACCC	60-32 nm barrel stap strand (INTERFACE 2, H001 top staple connector), light gray, 47mer, [1, 483] start, [216, 476] end
60-32 nm	coax - set 2	Oligo543	CGAAAGAACGTGGACGGGACTGCGCGAGGGTAGGATGCGTTGATACCCAT	60-32 nm barrel stap strand (INTERFACE 2, H001 top staple connector), light gray, 50mer, [1, 504] start, [216, 497] end
60-32 nm	PAINT docking	Oligo544	TCGGGCCCGTCATCGTCTCATATCCTCAGCAACTGCGGGTTTAATAAGGTG	60-27 nm short scaf strand + 3prime P11 10nt docking handle, 51mer, [38, 45] start, [38, 86] end
60-32 nm	PAINT docking	Oligo545	GGGCGACTGGCTACCGCTGCTACCCAGATATCACCGCACTTTAATAAGGTG	60-27 nm short scaf strand + 3prime P11 10nt docking handle, 51mer, [38, 87] start, [38, 128] end
60-32 nm	PAINT docking	Oligo546	TCGTGGGCAAGATATATGTGGTCCGGGATGGGCGGTGCGTTTAATAAGGTG	60-27 nm short scaf strand + 3prime P11 10nt docking handle, 51mer, [38, 129] start, [38, 170] end
60-32 nm	PAINT docking	Oligo547	CGGCCCACAGGGTCAATAGCCGTCGCCTCACCCGACTTATTTAATAAGGTG	60-27 nm short scaf strand + 3prime P11 10nt docking handle, 51mer, [38, 171] start, [38, 212] end
60-32 nm	PAINT docking	Oligo548	GAACCGCTAGCCTCGGCCGCGCATTTACACCTTGGTCCATTTAATAAGGTG	60-27 nm short scaf strand + 3prime P11 10nt docking handle, 51mer, [38, 213] start, [38, 254] end
60-32 nm	PAINT docking	Oligo549	CGGTCCAGCACCATGGTCCCGTACCCTCACTCGCCATTGTTTAATAAGGTG	60-27 nm short scaf strand + 3prime P11 10nt docking handle, 51mer, [38, 255] start, [38, 296] end
60-32 nm	PAINT docking	Oligo550	GCACAACTCCTGAACAAGGCGCCCAGTGCAGTCGACGTCTTTAATAAGGTG	60-27 nm short scaf strand + 3prime P11 10nt docking handle, 51mer, [38, 297] start, [38, 338] end
60-32 nm	PAINT docking	Oligo551	CGACTAGAGCTGCTGTGCGTCCCGTTGCGTGAGTTAGGCTTTAATAAGGTG	60-27 nm short scaf strand + 3prime P11 10nt docking handle, 51mer, [38, 339] start, [38, 380] end
60-32 nm	PAINT docking	Oligo552	CCTACCCTCGGTGCCGAGTCCCTAGACGCTGGGCCAGTATTTAATAAGGTG	60-27 nm short scaf strand + 3prime P11 10nt docking handle, 51mer, [38, 381] start, [38, 422] end
60-32 nm	PAINT docking	Oligo553	CGGCCACCGCTCGGATTATCCACAGATTATGGCGCGAGGTTTAATAAGGTG	60-27 nm short scaf strand + 3prime P11 10nt docking handle, 51mer, [38, 423] start, [38, 464] end
60-32 nm	PAINT docking	Oligo554	CCTTGAGCCGCATGCGCTACGTCTTGGCCTCCTACCCTCTTTAATAAGGTG	60-27 nm short scaf strand + 3prime P11 10nt docking handle, 51mer, [38, 465] start, [38, 506] end
60-32 nm	PAINT docking	Oligo555	GCGCAGTCCCGTTCTCGAGTGTGCCCACTTGCCCTCAATTTTAATAAGGTG	60-27 nm short scaf strand + 3prime P11 10nt docking handle, 51mer, [38, 507] start, [38, 44] end
60-32 nm	PAINT docking	Oligo556	CCTCAACCTCGCTCGAACGTACGCAGCCGCAACACTGGATTTAATAAGGTG	60-27 nm short scaf strand + 3prime P11 10nt docking handle, 51mer, [36, 24] start, [36, 65] end
60-32 nm	PAINT docking	Oligo557	GAAGCGGCATAGCTCCGTCCTCGGGTAGTAAAGCGCGCATTTAATAAGGTG	60-27 nm short scaf strand + 3prime P11 10nt docking handle, 51mer, [36, 66] start, [36, 107] end
60-32 nm	PAINT docking	Oligo558	GGGAACAGCGCATAATTCGCCGTGTGTGTGGCCATCGCATTTAATAAGGTG	60-27 nm short scaf strand + 3prime P11 10nt docking handle, 51mer, [36, 108] start, [36, 149] end
60-32 nm	PAINT docking	Oligo559	CGACGCCACAACGAACGGCCTCCTCGAAACCTTGTGAGGTTTAATAAGGTG	60-27 nm short scaf strand + 3prime P11 10nt docking handle, 51mer, [36, 150] start, [36, 191] end
60-32 nm	PAINT docking	Oligo560	GGGATGTAACACCACGTGGCGCACGCACTGTGTAGGAGCTTTAATAAGGTG	60-27 nm short scaf strand + 3prime P11 10nt docking handle, 51mer, [36, 192] start, [36, 233] end
60-32 nm	PAINT docking	Oligo561	CTGGGAGGTACAGCTAGGGTGACCGGCCTCCTGCCCTCATTTAATAAGGTG	60-27 nm short scaf strand + 3prime P11 10nt docking handle, 51mer, [36, 234] start, [36, 275] end
60-32 nm	PAINT docking	Oligo562	GCCCTTGCCACAGACCCGCACAGCGAGTTCTGGCTTCATTTTAATAAGGTG	60-27 nm short scaf strand + 3prime P11 10nt docking handle, 51mer, [36, 276] start, [36, 317] end
60-32 nm	PAINT docking	Oligo563	GCGCAACGTGACGGTACGCCAACGGTCACCAGAAGTCAGTTTAATAAGGTG	60-27 nm short scaf strand + 3prime P11 10nt docking handle, 51mer, [36, 318] start, [36, 359] end
60-32 nm	PAINT docking	Oligo564	CGGCCAACCTCAAAGGCGTCCACGGCGAATCTGCGTCTATTTAATAAGGTG	60-27 nm short scaf strand + 3prime P11 10nt docking handle, 51mer, [36, 360] start, [36, 401] end
60-32 nm	PAINT docking	Oligo565	CGCGCATAGGGAGTGTGCTGGCGGGCTGCGAGTAAGAATTTTAATAAGGTG	60-27 nm short scaf strand + 3prime P11 10nt docking handle, 51mer, [36, 402] start, [36, 443] end
60-32 nm	PAINT docking	Oligo566	CTCAGGAAGCGAGCAGTAAATCCTTGGCCGACCGCAGCGTTTAATAAGGTG	60-27 nm short scaf strand + 3prime P11 10nt docking handle, 51mer, [36, 444] start, [36, 485] end
60-32 nm	PAINT docking	Oligo567	GAGCAGAGCAGCTTATCCCTGGGTCTCCGGCATCTGCGCTTTAATAAGGTG	60-27 nm short scaf strand + 3prime P11 10nt docking handle, 51mer, [36, 486] start, [36, 23] end
60-32 nm	PAINT docking	Oligo568	ACTCCCTGATAGGCGTCTTTCAGGCGGGCGGGACTCAGGTTTAGTTAGAGC	60-27 nm short scaf strand + 3prime P12 10nt docking handle, 51mer, [34, 45] start, [34, 86] end
60-32 nm	PAINT docking	Oligo569	GGGACGCCAGACTGGGCTCACGAGTGATAGGCTTTCCGCTTTAGTTAGAGC	60-27 nm short scaf strand + 3prime P12 10nt docking handle, 51mer, [34, 87] start, [34, 128] end
60-32 nm	PAINT docking	Oligo570	TTCGGCTTAGGTCCTTCTCGTGTGGTGCCCGCTGCCCTTTTTAGTTAGAGC	60-27 nm short scaf strand + 3prime P12 10nt docking handle, 51mer, [34, 129] start, [34, 170] end
60-32 nm	PAINT docking	Oligo571	GCGAGCCACGCGGCGTGTAACCAACAGCATTTTCTCGCTTTTAGTTAGAGC	60-27 nm short scaf strand + 3prime P12 10nt docking handle, 51mer, [34, 171] start, [34, 212] end
60-32 nm	PAINT docking	Oligo572	TGCGGCAGCATCAAGGACCTACCATCTTGACCGGTCGCCTTTAGTTAGAGC	60-27 nm short scaf strand + 3prime P12 10nt docking handle, 51mer, [34, 213] start, [34, 254] end
60-32 nm	PAINT docking	Oligo573	ACTCCAGTTGCTAGAACGGTCTCGCGCACACACGGTGGGTTTAGTTAGAGC	60-27 nm short scaf strand + 3prime P12 10nt docking handle, 51mer, [34, 255] start, [34, 296] end
60-32 nm	PAINT docking	Oligo574	CGTGCTTTGATCCGACTGACACTGCGTGGCCGATGGGCTTTTAGTTAGAGC	60-27 nm short scaf strand + 3prime P12 10nt docking handle, 51mer, [34, 297] start, [34, 338] end
60-32 nm	PAINT docking	Oligo575	GTGCCCGTTGTGAGTCGGAGAACCTTGCGCGGCCTATTGTTTAGTTAGAGC	60-27 nm short scaf strand + 3prime P12 10nt docking handle, 51mer, [34, 339] start, [34, 380] end
60-32 nm	PAINT docking	Oligo576	CGCAGGGACGCCGTCGAAACACAGCACTCCACATCGTACTTTAGTTAGAGC	60-27 nm short scaf strand + 3prime P12 10nt docking handle, 51mer, [34, 381] start, [34, 422] end
60-32 nm	PAINT docking	Oligo577	CACGACTCTCACACGGAGCCAGCCTATCTCCCGTTGCGGTTTAGTTAGAGC	60-27 nm short scaf strand + 3prime P12 10nt docking handle, 51mer, [34, 423] start, [34, 464] end
60-32 nm	PAINT docking	Oligo578	AACAGCCTTGGACCGGTCGCTCACAGTCCTTTCGTGCCCTTTAGTTAGAGC	60-27 nm short scaf strand + 3prime P12 10nt docking handle, 51mer, [34, 465] start, [34, 506] end
60-32 nm	PAINT docking	Oligo579	CTCGTCGTTTCCGTTCTTGCAGTGCTGCCAGAGGCGGTGTTTAGTTAGAGC	60-27 nm short scaf strand + 3prime P12 10nt docking handle, 51mer, [34, 507] start, [34, 44] end
60-32 nm	PAINT docking	Oligo580	TGGTGTTCCCTTTCGCCGCCTTGCAAGTCCCATCATGCCTTTAGTTAGAGC	60-27 nm short scaf strand + 3prime P12 10nt docking handle, 51mer, [32, 24] start, [32, 65] end
60-32 nm	PAINT docking	Oligo581	GCAAGAAGCCTACGCGAAGCTGTCGGGACCACGGCAATGTTTAGTTAGAGC	60-27 nm short scaf strand + 3prime P12 10nt docking handle, 51mer, [32, 66] start, [32, 107] end
60-32 nm	PAINT docking	Oligo582	CTCCGTGCTTGTTACCTTCGAGTCGCGGCACACCACACGTTTAGTTAGAGC	60-27 nm short scaf strand + 3prime P12 10nt docking handle, 51mer, [32, 108] start, [32, 149] end
60-32 nm	PAINT docking	Oligo583	TCTGCTCCCGTGAATCCCGCTCGTTCGTTCTCCCGGCTATTTAGTTAGAGC	60-27 nm short scaf strand + 3prime P12 10nt docking handle, 51mer, [32, 150] start, [32, 191] end
60-32 nm	PAINT docking	Oligo584	ATGGGAATGTAGAAGCGCTGCAAATCGTCGCCCGTGCCGTTTAGTTAGAGC	60-27 nm short scaf strand + 3prime P12 10nt docking handle, 51mer, [32, 192] start, [32, 233] end
60-32 nm	PAINT docking	Oligo585	GTCTGCTCGTAGTTAGTCGCCTCGACGCACGACGGGACCTTTAGTTAGAGC	60-27 nm short scaf strand + 3prime P12 10nt docking handle, 51mer, [32, 234] start, [32, 275] end
60-32 nm	PAINT docking	Oligo586	GGCCCAACTAGAGAAGCAGAAGGCATCCCGGTCGGCCACTTTAGTTAGAGC	60-27 nm short scaf strand + 3prime P12 10nt docking handle, 51mer, [32, 276] start, [32, 317] end
60-32 nm	PAINT docking	Oligo587	AGTTCGCACCGCCATTCTCGGCAGACTCCCACCGACATGTTTAGTTAGAGC	60-27 nm short scaf strand + 3prime P12 10nt docking handle, 51mer, [32, 318] start, [32, 359] end
60-32 nm	PAINT docking	Oligo588	GAAAAGCACGGCGTGCAGTGGCCCAGGTAGGTCGTTCCATTTAGTTAGAGC	60-27 nm short scaf strand + 3prime P12 10nt docking handle, 51mer, [32, 360] start, [32, 401] end
60-32 nm	PAINT docking	Oligo589	GGTAATGCGTTCGGGCTACTGCGGTGTGAGATCGTGCGGTTTAGTTAGAGC	60-27 nm short scaf strand + 3prime P12 10nt docking handle, 51mer, [32, 402] start, [32, 443] end
60-32 nm	PAINT docking	Oligo590	TCTACGTAGGCATCAGCGTCGCGGCACTACACGTGGGTCTTTAGTTAGAGC	60-27 nm short scaf strand + 3prime P12 10nt docking handle, 51mer, [32, 444] start, [32, 485] end
60-32 nm	PAINT docking	Oligo591	CGAAGGGACGCGGGAGGCTAGGGAATGCTGCATCAGTGGTTTAGTTAGAGC	60-27 nm short scaf strand + 3prime P12 10nt docking handle, 51mer, [32, 486] start, [32, 23] end
60-32 nm	PAINT docking	Oligo592	AGAAGGAAAGTCTCACCGGGCGCCCTAGGCCTTCCGAGGTTATAGAGAAGG	60-27 nm short scaf strand + 3prime P13 10nt docking handle, 51mer, [30, 45] start, [30, 86] end
60-32 nm	PAINT docking	Oligo593	GCCTCAATGCTCTTCACCTGGGTCCATGCCCGGACGGAGTTATAGAGAAGG	60-27 nm short scaf strand + 3prime P13 10nt docking handle, 51mer, [30, 87] start, [30, 128] end
60-32 nm	PAINT docking	Oligo594	AGCAGCTGACAACCTAGACGTGTGCCTCGGGTAGTGCGCTTATAGAGAAGG	60-27 nm short scaf strand + 3prime P13 10nt docking handle, 51mer, [30, 129] start, [30, 170] end
60-32 nm	PAINT docking	Oligo595	GAACAGAGCGCCCGTTTCGCCGAACGCGGTGGATAAACATTATAGAGAAGG	60-27 nm short scaf strand + 3prime P13 10nt docking handle, 51mer, [30, 171] start, [30, 212] end
60-32 nm	PAINT docking	Oligo596	ACTTCCGGCCCGCCGCACTCATGCCTGTACGGGTTTAGTTTATAGAGAAGG	60-27 nm short scaf strand + 3prime P13 10nt docking handle, 51mer, [30, 213] start, [30, 254] end
60-32 nm	PAINT docking	Oligo597	CATTTACGTCGCCAGCCGCCGGTATCCATCTGCGAGCACTTATAGAGAAGG	60-27 nm short scaf strand + 3prime P13 10nt docking handle, 51mer, [30, 255] start, [30, 296] end
60-32 nm	PAINT docking	Oligo598	AGCAGCGGCATCTCCAGTTTTGGGCCAGGGTTGGGATCCTTATAGAGAAGG	60-27 nm short scaf strand + 3prime P13 10nt docking handle, 51mer, [30, 297] start, [30, 338] end
60-32 nm	PAINT docking	Oligo599	GCATATGCGAATCGACTCCAACGCGCGAAAGGACGGGCTTTATAGAGAAGG	60-27 nm short scaf strand + 3prime P13 10nt docking handle, 51mer, [30, 339] start, [30, 380] end
60-32 nm	PAINT docking	Oligo600	GGCACTAGCCTCGGCCACAAACTGTAGGCGCGCTATCGATTATAGAGAAGG	60-27 nm short scaf strand + 3prime P13 10nt docking handle, 51mer, [30, 381] start, [30, 422] end
60-32 nm	PAINT docking	Oligo601	CTGCTCGCGCGTTGAACCTAGCCTCGAGTGGCATTGACGTTATAGAGAAGG	60-27 nm short scaf strand + 3prime P13 10nt docking handle, 51mer, [30, 423] start, [30, 464] end
60-32 nm	PAINT docking	Oligo602	TCAATTCCGCGCGGAGAGAGAACAACAACCACGCACCGGTTATAGAGAAGG	60-27 nm short scaf strand + 3prime P13 10nt docking handle, 51mer, [30, 465] start, [30, 506] end
60-32 nm	PAINT docking	Oligo603	TGACCACCGTCGAACCATCCGGCAGTCGGGCCATAAGCTTTATAGAGAAGG	60-27 nm short scaf strand + 3prime P13 10nt docking handle, 51mer, [30, 507] start, [30, 44] end
60-32 nm	PAINT docking	Oligo604	CCTACAGGGTTAGCTCCACAGCCGGGTCCGTGCAGATGCTTATAGAGAAGG	60-27 nm short scaf strand + 3prime P13 10nt docking handle, 51mer, [28, 24] start, [28, 65] end
60-32 nm	PAINT docking	Oligo605	AGAGGCCTCCTCAGCGGTCCTACGCGGTCTTGGACGATGTTATAGAGAAGG	60-27 nm short scaf strand + 3prime P13 10nt docking handle, 51mer, [28, 66] start, [28, 107] end
60-32 nm	PAINT docking	Oligo606	CGTACTCATCCCGTGCCAGTGCCGGCCTACTCACCTGTGTTATAGAGAAGG	60-27 nm short scaf strand + 3prime P13 10nt docking handle, 51mer, [28, 108] start, [28, 149] end
60-32 nm	PAINT docking	Oligo607	GCCTGCGACAATGTGGGCTGGAACGGTTTGCTAGGGCACTTATAGAGAAGG	60-27 nm short scaf strand + 3prime P13 10nt docking handle, 51mer, [28, 150] start, [28, 191] end
60-32 nm	PAINT docking	Oligo608	CACCCGATGTGTTATGACGTGCGTCGCCCTCGAGCACCTTTATAGAGAAGG	60-27 nm short scaf strand + 3prime P13 10nt docking handle, 51mer, [28, 192] start, [28, 233] end
60-32 nm	PAINT docking	Oligo609	AGCATACAGAGGGCAGCTTGGCAGGGCCGCGAAGTTAGGTTATAGAGAAGG	60-27 nm short scaf strand + 3prime P13 10nt docking handle, 51mer, [28, 234] start, [28, 275] end
60-32 nm	PAINT docking	Oligo610	GACGCCCGATTGTCCTTGTTCGCCATGCCGCAAGGTGAGTTATAGAGAAGG	60-27 nm short scaf strand + 3prime P13 10nt docking handle, 51mer, [28, 276] start, [28, 317] end
60-32 nm	PAINT docking	Oligo611	GGTGGCGAGATGACGACAGTGCAGAAGGTGGCGGTAGGGTTATAGAGAAGG	60-27 nm short scaf strand + 3prime P13 10nt docking handle, 51mer, [28, 318] start, [28, 359] end
60-32 nm	PAINT docking	Oligo612	TCTGTGAAGCGGGTGGAGTACGGAGGTGTTCTTCGCGCCTTATAGAGAAGG	60-27 nm short scaf strand + 3prime P13 10nt docking handle, 51mer, [28, 360] start, [28, 401] end
60-32 nm	PAINT docking	Oligo613	TTTTGCGCAATCATGGCAGCGGACTCAACACCCTCCGGCTTATAGAGAAGG	60-27 nm short scaf strand + 3prime P13 10nt docking handle, 51mer, [28, 402] start, [28, 443] end
60-32 nm	PAINT docking	Oligo614	GACCTCGGAGCTAGACGGGAGTGTTGCGTGTGCAGGGTGTTATAGAGAAGG	60-27 nm short scaf strand + 3prime P13 10nt docking handle, 51mer, [28, 444] start, [28, 485] end
60-32 nm	PAINT docking	Oligo615	CGGTTCGAGTGCGCAGTGCTTAACGTGAAGCGAGGGAGGTTATAGAGAAGG	60-27 nm short scaf strand + 3prime P13 10nt docking handle, 51mer, [28, 486] start, [28, 23] end
60-32 nm	PAINT docking	Oligo616	GGCGCTATACTCGGCTCTCGGCTGGGTCCGTTCCTTCACTTTTGATGATAC	60-27 nm short scaf strand + 3prime P14 10nt docking handle, 51mer, [26, 45] start, [26, 86] end
60-32 nm	PAINT docking	Oligo617	TCACGCAGTTCGCCCGATCCTACACCTGTCCGTCACCACTTTTGATGATAC	60-27 nm short scaf strand + 3prime P14 10nt docking handle, 51mer, [26, 87] start, [26, 128] end
60-32 nm	PAINT docking	Oligo618	AGTTGATGCCGTGGCACAAGCAGAGGTCTGGACGCCCAGTTTTGATGATAC	60-27 nm short scaf strand + 3prime P14 10nt docking handle, 51mer, [26, 129] start, [26, 170] end
60-32 nm	PAINT docking	Oligo619	TCGCTGGCGCGCGGTGAGTGTTGAGCAGAGAACTTCTGTTTTTGATGATAC	60-27 nm short scaf strand + 3prime P14 10nt docking handle, 51mer, [26, 171] start, [26, 212] end
60-32 nm	PAINT docking	Oligo620	AGGGCGGACTGTTTGCTCTTTCGACCGGGCTCATCACGGTTTTGATGATAC	60-27 nm short scaf strand + 3prime P14 10nt docking handle, 51mer, [26, 213] start, [26, 254] end
60-32 nm	PAINT docking	Oligo621	ACGGGCTGCTATGCACTCGACTCTGGCCTGGCTTCCCAATTTTGATGATAC	60-27 nm short scaf strand + 3prime P14 10nt docking handle, 51mer, [26, 255] start, [26, 296] end
60-32 nm	PAINT docking	Oligo622	ATGCCCGGATCGTAACTAAGACGCCGGCCGGTCCGTATGTTTTGATGATAC	60-27 nm short scaf strand + 3prime P14 10nt docking handle, 51mer, [26, 297] start, [26, 338] end
60-32 nm	PAINT docking	Oligo623	CGCGGCCCGGAGCAACCACTGCCCAGTCAATATGCTACATTTTGATGATAC	60-27 nm short scaf strand + 3prime P14 10nt docking handle, 51mer, [26, 339] start, [26, 380] end
60-32 nm	PAINT docking	Oligo624	CGCGCGACGACGACAATCATCGAACGAACACCATGTGGCTTTTGATGATAC	60-27 nm short scaf strand + 3prime P14 10nt docking handle, 51mer, [26, 381] start, [26, 422] end
60-32 nm	PAINT docking	Oligo625	CCGACAGGGTTTCTCGACGCCCACGTAAGCTCCGAGGTGTTTTGATGATAC	60-27 nm short scaf strand + 3prime P14 10nt docking handle, 51mer, [26, 423] start, [26, 464] end
60-32 nm	PAINT docking	Oligo626	ACACAACAAGGCACACGTCCTCTTCGGGCCACCATCCGGTTTTGATGATAC	60-27 nm short scaf strand + 3prime P14 10nt docking handle, 51mer, [26, 465] start, [26, 506] end
60-32 nm	PAINT docking	Oligo627	GCGGTGCACAAGCCTGGCGCTGTTGTCTTTATGCCCGATTTTTGATGATAC	60-27 nm short scaf strand + 3prime P14 10nt docking handle, 51mer, [26, 507] start, [26, 44] end
60-32 nm	PAINT docking	Oligo628	GGTGTTCAGGATCTTACTGGGCGGGCGTGGGTCCAACCGTTTTGATGATAC	60-27 nm short scaf strand + 3prime P14 10nt docking handle, 51mer, [24, 24] start, [24, 65] end
60-32 nm	PAINT docking	Oligo629	AGCTTGCCCGCTTTGTAGGACCTCCGGCGTATGGACACGTTTTGATGATAC	60-27 nm short scaf strand + 3prime P14 10nt docking handle, 51mer, [24, 66] start, [24, 107] end
60-32 nm	PAINT docking	Oligo630	ACATCAACGGGTAGGCCTTACTGCCGGAGCCGCCATGGATTTTGATGATAC	60-27 nm short scaf strand + 3prime P14 10nt docking handle, 51mer, [24, 108] start, [24, 149] end
60-32 nm	PAINT docking	Oligo631	GGCGGTCCCTGGCCACCGAAAACGAAAATACCCGCTTGGTTTTGATGATAC	60-27 nm short scaf strand + 3prime P14 10nt docking handle, 51mer, [24, 150] start, [24, 191] end
60-32 nm	PAINT docking	Oligo632	GCGAGTCGGTATAGCAGGCCGGAAGATTTGCTTGGGCGCTTTTGATGATAC	60-27 nm short scaf strand + 3prime P14 10nt docking handle, 51mer, [24, 192] start, [24, 233] end
60-32 nm	PAINT docking	Oligo633	CCCGCTGATACATTCTCCGGACGAGAGGTCCCAGGCCCGTTTTGATGATAC	60-27 nm short scaf strand + 3prime P14 10nt docking handle, 51mer, [24, 234] start, [24, 275] end
60-32 nm	PAINT docking	Oligo634	GCCGGTAAGACAGCGCCGTCTTATGGCTACACTTGCCGCTTTTGATGATAC	60-27 nm short scaf strand + 3prime P14 10nt docking handle, 51mer, [24, 276] start, [24, 317] end
60-32 nm	PAINT docking	Oligo635	CAGCGTAACGGCTGCAGGTCGCGAGGAAATCGGTGTAGCTTTTGATGATAC	60-27 nm short scaf strand + 3prime P14 10nt docking handle, 51mer, [24, 318] start, [24, 359] end
60-32 nm	PAINT docking	Oligo636	CGCACGCGTTAGATGTCCGACGTTGTGGAGGACCAGCCATTTTGATGATAC	60-27 nm short scaf strand + 3prime P14 10nt docking handle, 51mer, [24, 360] start, [24, 401] end
60-32 nm	PAINT docking	Oligo637	GGCCCTACACACCAACCCGCCCATGGCCACAATCATTGCTTTTGATGATAC	60-27 nm short scaf strand + 3prime P14 10nt docking handle, 51mer, [24, 402] start, [24, 443] end
60-32 nm	PAINT docking	Oligo638	CTCAGATATCTGCTGAGGTGTGGCGTCCCACCGTGGCCGTTTTGATGATAC	60-27 nm short scaf strand + 3prime P14 10nt docking handle, 51mer, [24, 444] start, [24, 485] end
60-32 nm	PAINT docking	Oligo639	TAGCTCTGCGCGGTCGAGGTTTTGGATGCCACTCTGACGTTTTGATGATAC	60-27 nm short scaf strand + 3prime P14 10nt docking handle, 51mer, [24, 486] start, [24, 23] end
60-32 nm	PAINT docking	Oligo640	ATCCATTATTTTTCACTACTACAGGGCCTGAACACCCGTCAGAGTTGTTAATGCGCCGCGAAGCACA	60-27 nm stap strand (INTERFACE 0, H016 bottom staple connector PIXEL), red, 67mer, [16, 34] start, [16, 21] end
60-32 nm	PAINT docking	Oligo641	ATCCATTATTTTTTTCTCGGGGTTTCCGCAGAGCTACGGCCACGGACCGGTCATACCGGACGTGTAA	60-27 nm stap strand (INTERFACE 0, H016 bottom staple connector PIXEL), red, 67mer, [16, 496] start, [16, 483] end
60-32 nm	PAINT docking	Oligo642	CTTTACCTAATTACCACCAAGCCTTTTCTTACCGGCCGGGCCTGGCCGGCTCCAAAAGGATCGGTTA	60-27 nm stap strand (INTERFACE 0, H016 bottom staple connector PIXEL), light green, 67mer, [16, 286] start, [16, 273] end
60-32 nm	PAINT docking	Oligo643	CTTTACCTAATTCACCATCTAGTAAACGTTACGCTGGCGGCAAGTATCACCAGAACGAGCCTCATTC	60-27 nm stap strand (INTERFACE 0, H016 bottom staple connector PIXEL), light green, 67mer, [16, 328] start, [16, 315] end
60-32 nm	PAINT docking	Oligo644	ATGCTCAAACCTCACGGGCAAGCTCGGTTGGACGAATCACCTTGCTGTGCGATCA	60-27 nm stap strand (INTERFACE 0, H016 bottom staple connector PIXEL), dark gray, 55mer, [16, 76] start, [16, 63] end
60-32 nm	PAINT docking	Oligo645	TCTTTGTATATATGCCGTTGATGTCGTGTCCATTTGTACATAAATCATGCTTCCT	60-27 nm stap strand (INTERFACE 0, H016 bottom staple connector PIXEL), dark gray, 55mer, [16, 118] start, [16, 105] end
60-32 nm	PAINT docking	Oligo646	CATACCAATCAATAAGGGACCGCCTCCATGGCGCGATGTAGAAACCATGTCACCA	60-27 nm stap strand (INTERFACE 0, H016 bottom staple connector PIXEL), dark gray, 55mer, [16, 160] start, [16, 147] end
60-32 nm	PAINT docking	Oligo647	ACGGTTTACTGGCAACCGACTCGCCCAAGCGGGCCATACCCAAAAGAGCTTGACA	60-27 nm stap strand (INTERFACE 0, H016 bottom staple connector PIXEL), dark gray, 55mer, [16, 202] start, [16, 189] end
60-32 nm	PAINT docking	Oligo648	CGACCCATGGAAAGTATCAGCGGGGCGCCCAAGAGTTAAAGCCAGAAAAAGCTTC	60-27 nm stap strand (INTERFACE 0, H016 bottom staple connector PIXEL), dark gray, 55mer, [16, 244] start, [16, 231] end
60-32 nm	PAINT docking	Oligo649	CCATCCAATTGCTGAACGCGTGCGGCTACACCGAAGCTTAGAGCTTAGCTCTACA	60-27 nm stap strand (INTERFACE 0, H016 bottom staple connector PIXEL), dark gray, 55mer, [16, 370] start, [16, 357] end
60-32 nm	PAINT docking	Oligo650	CAATACCAAAAACAGTGTAGGGCCTGGCTGGTCTTCAGAAAAGCCCCCCCCAATC	60-27 nm stap strand (INTERFACE 0, H016 bottom staple connector PIXEL), dark gray, 55mer, [16, 412] start, [16, 399] end
60-32 nm	PAINT docking	Oligo651	TCTCAAACTCTCACGATATCTGAGGCAATGATTCAGTGAAGGGATAGTACATGGC	60-27 nm stap strand (INTERFACE 0, H016 bottom staple connector PIXEL), dark gray, 55mer, [16, 454] start, [16, 441] end
60-32 nm	PAINT docking	Oligo652	ATCCATTATTTTTTCCCAAGGGTTTCCGCAGAGCTACGGCCACGGACCGGTCATACCGGCTCTCTCC	60-27 nm stap strand (INTERFACE 1, H116 bottom staple connector PIXEL), red, 67mer, [116, 160] start, [116, 147] end
60-32 nm	PAINT docking	Oligo653	ATCCATTATTTTTACATTCTACAGGGCCTGAACACCCGTCAGAGTTGTTAATGCGCCGCTGGTCCAT	60-27 nm stap strand (INTERFACE 1, H116 bottom staple connector PIXEL), red, 67mer, [116, 202] start, [116, 189] end
60-32 nm	PAINT docking	Oligo654	CTTTACCTAATTAAGCCCAAGCCTTTTCTTACCGGCCGGGCCTGGCCGGCTCCAAAAGGTCCTTCAG	60-27 nm stap strand (INTERFACE 1, H116 bottom staple connector PIXEL), light green, 67mer, [116, 454] start, [116, 441] end
60-32 nm	PAINT docking	Oligo655	CTTTACCTAATTATTCTCATAGTAAACGTTACGCTGGCGGCAAGTATCACCAGAACGAGGCCATCAA	60-27 nm stap strand (INTERFACE 1, H116 bottom staple connector PIXEL), light green, 67mer, [116, 496] start, [116, 483] end
60-32 nm	PAINT docking	Oligo656	CCCCATTATTGCTGAACGCGTGCGGCTACACCGAAGCTTAGAGCTTACATACCCA	60-27 nm stap strand (INTERFACE 1, H116 bottom staple connector PIXEL), dark gray, 55mer, [116, 34] start, [116, 21] end
60-32 nm	PAINT docking	Oligo657	CCGATCTAAAAACAGTGTAGGGCCTGGCTGGTCTTCAGAAAAGCCCCTCTGTTTC	60-27 nm stap strand (INTERFACE 1, H116 bottom staple connector PIXEL), dark gray, 55mer, [116, 76] start, [116, 63] end
60-32 nm	PAINT docking	Oligo658	CACACAACTCTCACGATATCTGAGGCAATGATTCAGTGAAGGGATAGCCACCTCT	60-27 nm stap strand (INTERFACE 1, H116 bottom staple connector PIXEL), dark gray, 55mer, [116, 118] start, [116, 105] end
60-32 nm	PAINT docking	Oligo659	TACAAAAAACCTCACGGGCAAGCTCGGTTGGACGAATCACCTTGCTGACAGCTGT	60-27 nm stap strand (INTERFACE 1, H116 bottom staple connector PIXEL), dark gray, 55mer, [116, 244] start, [116, 231] end
60-32 nm	PAINT docking	Oligo660	CCTATTCATATATGCCGTTGATGTCGTGTCCATTTGTACATAAATCACTTCGATC	60-27 nm stap strand (INTERFACE 1, H116 bottom staple connector PIXEL), dark gray, 55mer, [116, 286] start, [116, 273] end
60-32 nm	PAINT docking	Oligo661	GCCAGAAATCAATAAGGGACCGCCTCCATGGCGCGATGTAGAAACCATGTCACTT	60-27 nm stap strand (INTERFACE 1, H116 bottom staple connector PIXEL), dark gray, 55mer, [116, 328] start, [116, 315] end
60-32 nm	PAINT docking	Oligo662	CTCTGCCACTGGCAACCGACTCGCCCAAGCGGGCCATACCCAAAAGACTGCGTAA	60-27 nm stap strand (INTERFACE 1, H116 bottom staple connector PIXEL), dark gray, 55mer, [116, 370] start, [116, 357] end
60-32 nm	PAINT docking	Oligo663	CATACTATGGAAAGTATCAGCGGGGCGCCCAAGAGTTAAAGCCAGAACCGCAATA	60-27 nm stap strand (INTERFACE 1, H116 bottom staple connector PIXEL), dark gray, 55mer, [116, 412] start, [116, 399] end
60-32 nm	PAINT docking	Oligo664	ATCCATTATTTTACTTGACGGGTTTCCGCAGAGCTACGGCCACGGACCGGTCATACCGGTACTAGGG	60-27 nm stap strand (INTERFACE 2, H216 bottom staple connector PIXEL), red, 67mer, [216, 328] start, [216, 315] end
60-32 nm	PAINT docking	Oligo665	ATCCATTATTTTCACACATTACAGGGCCTGAACACCCGTCAGAGTTGTTAATGCGCCGCTAACCATG	60-27 nm stap strand (INTERFACE 2, H216 bottom staple connector PIXEL), red, 67mer, [216, 370] start, [216, 357] end
60-32 nm	PAINT docking	Oligo666	CTTTACCTAATTAGTCTCTAGCCTTTTCTTACCGGCCGGGCCTGGCCGGCTCCAAAAGGTATCCTTG	60-27 nm stap strand (INTERFACE 2, H216 bottom staple connector PIXEL), light green, 67mer, [216, 118] start, [216, 105] end
60-32 nm	PAINT docking	Oligo667	CTTTACCTAATTTGACATCTAGTAAACGTTACGCTGGCGGCAAGTATCACCAGAACGAGCTTACACC	60-27 nm stap strand (INTERFACE 2, H216 bottom staple connector PIXEL), light green, 67mer, [216, 160] start, [216, 147] end
60-32 nm	PAINT docking	Oligo668	GACCTCAACTGGCAACCGACTCGCCCAAGCGGGCCATACCCAAAAGATCTACTCC	60-27 nm stap strand (INTERFACE 2, H216 bottom staple connector PIXEL), dark gray, 55mer, [216, 34] start, [216, 21] end
60-32 nm	PAINT docking	Oligo669	ACCAAACTGGAAAGTATCAGCGGGGCGCCCAAGAGTTAAAGCCAGAATCCAGACC	60-27 nm stap strand (INTERFACE 2, H216 bottom staple connector PIXEL), dark gray, 55mer, [216, 76] start, [216, 63] end
60-32 nm	PAINT docking	Oligo670	TAACACCATTGCTGAACGCGTGCGGCTACACCGAAGCTTAGAGCTTAGCTTCAAG	60-27 nm stap strand (INTERFACE 2, H216 bottom staple connector PIXEL), dark gray, 55mer, [216, 202] start, [216, 189] end
60-32 nm	PAINT docking	Oligo671	TAGCCCAAAAAACAGTGTAGGGCCTGGCTGGTCTTCAGAAAAGCCCCCCTGTCAA	60-27 nm stap strand (INTERFACE 2, H216 bottom staple connector PIXEL), dark gray, 55mer, [216, 244] start, [216, 231] end
60-32 nm	PAINT docking	Oligo672	TTCTTCCCTCTCACGATATCTGAGGCAATGATTCAGTGAAGGGATAGCTACTGCC	60-27 nm stap strand (INTERFACE 2, H216 bottom staple connector PIXEL), dark gray, 55mer, [216, 286] start, [216, 273] end
60-32 nm	PAINT docking	Oligo673	TTACCGAAACCTCACGGGCAAGCTCGGTTGGACGAATCACCTTGCTGCTGGACCT	60-27 nm stap strand (INTERFACE 2, H216 bottom staple connector PIXEL), dark gray, 55mer, [216, 412] start, [216, 399] end
60-32 nm	PAINT docking	Oligo674	CTTAGAAATATATGCCGTTGATGTCGTGTCCATTTGTACATAAATCATGCTACTC	60-27 nm stap strand (INTERFACE 2, H216 bottom staple connector PIXEL), blue, 55mer, [216, 454] start, [216, 441] end
60-32 nm	PAINT docking	Oligo675	ACCCCCAATCAATAAGGGACCGCCTCCATGGCGCGATGTAGAAACCATCGACTAG	60-27 nm stap strand (INTERFACE 2, H216 bottom staple connector PIXEL), blue, 55mer, [216, 496] start, [216, 483] end
60-32 nm	PAINT docking	Oligo676	ATCCATTATTTTAAGACTTCAAATAGGAATTACACCACATTCAACTAAAGAGTAAGT	60-27 nm core outer stap strand PIXEL, red, 57mer, [2, 349] start, [2, 308] end
60-32 nm	PAINT docking	Oligo677	ATCCATTATTTTGTAGCTATTTTTGTAGCATTAGAGCTGAAAAGGTGGAAGCGAAGA	60-27 nm core outer stap strand PIXEL, red, 57mer, [2, 391] start, [2, 350] end
60-32 nm	PAINT docking	Oligo678	ATCCATTATTTTGTTTAGCTATATTGGAAGCAGATTGCATCAAAAAGAGTAAGAGGA	60-27 nm core outer stap strand PIXEL, red, 57mer, [4, 370] start, [4, 329] end
60-32 nm	PAINT docking	Oligo679	ATCCATTATTTTCAACATTAAATGTGTCTGGACCGTTCTAGCTGATAATAAATCACT	60-27 nm core outer stap strand PIXEL, red, 57mer, [4, 412] start, [4, 371] end
60-32 nm	PAINT docking	Oligo680	ATCCATTATTTTGTCAAATCACCATAAGGCAAATTAGATACATTTCGCACAGGTCAC	60-27 nm core outer stap strand PIXEL, red, 57mer, [6, 391] start, [6, 350] end
60-32 nm	PAINT docking	Oligo681	ATCCATTATTTTGCAAGGCGATTAATGGGCGCACGCGTCTGGCCTTCCAGAGAATCA	60-27 nm core outer stap strand PIXEL, red, 57mer, [6, 433] start, [6, 392] end
60-32 nm	PAINT docking	Oligo682	ATCCATTATTTTCCAATAGGAACGCCGGTAATAAGATTCAAAAGGGTCAAAATTATC	60-27 nm core outer stap strand PIXEL, red, 57mer, [8, 412] start, [8, 371] end
60-32 nm	PAINT docking	Oligo683	ATCCATTATTTTATCCCGTAAAAAACGCCATGTATTACGCCAGCTGGCGTGCATCAA	60-27 nm core outer stap strand PIXEL, red, 57mer, [8, 454] start, [8, 413] end
60-32 nm	PAINT docking	Oligo684	ATCCATTATTTTGAAGGGCGATCGGTTGAGGGGTAAATTTTTGTTAAACTAGCATTA	60-27 nm core outer stap strand PIXEL, red, 57mer, [10, 433] start, [10, 392] end
60-32 nm	PAINT docking	Oligo685	ATCCATTATTTTCGCCGGGCGCGGTGTCAGCAGGTTGGGCGGTTGTGTGTCCCGGGG	60-27 nm core outer stap strand PIXEL, red, 57mer, [10, 475] start, [10, 434] end
60-32 nm	PAINT docking	Oligo686	ATCCATTATTTTTAAATTTCTGCTCGAGAGATGCCATTCGCCATTCACAGTATCGAA	60-27 nm core outer stap strand PIXEL, red, 57mer, [12, 454] start, [12, 413] end
60-32 nm	PAINT docking	Oligo687	ATCCATTATTTTAGCCTCCTCACAGGAATGCGCGGGGTCATTGCAGGAAGAATGCCT	60-27 nm core outer stap strand PIXEL, red, 57mer, [12, 496] start, [12, 455] end
60-32 nm	PAINT docking	Oligo688	ATCCATTATTTTACGGGCAACAGCTGCGCCAGGCCAGCACGCGTGCCTGTTTTCACA	60-27 nm core outer stap strand PIXEL, red, 57mer, [14, 13] start, [14, 476] end
60-32 nm	PAINT docking	Oligo689	ATCCATTATTTTGCTTACGGCTGGAAGCACCGTAAAAAGAGACGCAGACTCCGTGCC	60-27 nm core outer stap strand PIXEL, red, 57mer, [14, 475] start, [14, 434] end
60-32 nm	PAINT docking	Oligo690	CTTTACCTAATTAGGTAAAGTAATTCAAAGAACCTATATGTAAATGCTTGAGCAAAA	60-27 nm core outer stap strand PIXEL, light green, 57mer, [2, 139] start, [2, 98] end
60-32 nm	PAINT docking	Oligo691	CTTTACCTAATTCCAATAATAAGAGAAGATTAGCCTCCCGACTTGCGGCAACATGAA	60-27 nm core outer stap strand PIXEL, light green, 57mer, [2, 181] start, [2, 140] end
60-32 nm	PAINT docking	Oligo692	CTTTACCTAATTTCTAAGAACGCGAAATGCAGCCAGTAATAAGAGAAAACTTTTTTA	60-27 nm core outer stap strand PIXEL, light green, 57mer, [4, 160] start, [4, 119] end
60-32 nm	PAINT docking	Oligo693	CTTTACCTAATTAGACAAAAGGGCGAGCCCTTCAGAGAGATAACCCATTTGCACCAT	60-27 nm core outer stap strand PIXEL, light green, 57mer, [4, 202] start, [4, 161] end
60-32 nm	PAINT docking	Oligo694	CTTTACCTAATTAAGTCAGAGGGTAAATTTTATGCAAATCAGATATAGCTGTTTAAC	60-27 nm core outer stap strand PIXEL, light green, 57mer, [6, 181] start, [6, 140] end
60-32 nm	PAINT docking	Oligo695	CTTTACCTAATTTCACCGGAACCAGGAGCCATTATAGAAAATTCATATAAAGTAACA	60-27 nm core outer stap strand PIXEL, light green, 57mer, [6, 223] start, [6, 182] end
60-32 nm	PAINT docking	Oligo696	CTTTACCTAATTCGGAATAAGTTTAGCCGAACTAGACGGGAGAATTACTTACCAAGT	60-27 nm core outer stap strand PIXEL, light green, 57mer, [8, 202] start, [8, 161] end
60-32 nm	PAINT docking	Oligo697	CTTTACCTAATTGCCTTGAGTAACAAGGCAGGTATTAGCGTTTGCCATAGAGCCACA	60-27 nm core outer stap strand PIXEL, light green, 57mer, [8, 244] start, [8, 203] end
60-32 nm	PAINT docking	Oligo698	CTTTACCTAATTTCATCGGCATTTTCACCAGTAGGCAACATATAAAAGCCAGAAGAG	60-27 nm core outer stap strand PIXEL, light green, 57mer, [10, 223] start, [10, 182] end
60-32 nm	PAINT docking	Oligo699	CTTTACCTAATTCCATGTACCGTAAGGAATAGGTGTACTGGTAATAAGATTGGCCTT	60-27 nm core outer stap strand PIXEL, light green, 57mer, [10, 265] start, [10, 224] end
60-32 nm	PAINT docking	Oligo700	CTTTACCTAATTCATACATGGCTTTTCACAAAGTTTGCCTTTAGCGTTACCATTAGC	60-27 nm core outer stap strand PIXEL, light green, 57mer, [12, 244] start, [12, 203] end
60-32 nm	PAINT docking	Oligo701	CTTTACCTAATTGAATTTCTTAAACGTTGAAATCATTTTCAGGGATACCGTACTCGT	60-27 nm core outer stap strand PIXEL, light green, 57mer, [12, 286] start, [12, 245] end
60-32 nm	PAINT docking	Oligo702	CTTTACCTAATTAGAACCGCCACCCTTAGTACCCAGTCTCTGAATTTAATCCTCACA	60-27 nm core outer stap strand PIXEL, light green, 57mer, [14, 265] start, [14, 224] end
60-32 nm	PAINT docking	Oligo703	CTTTACCTAATTTTGACCCCCAGCGAGAGGCAATTGTATCGGTTTATCAAAAAAATC	60-27 nm core outer stap strand PIXEL, light green, 57mer, [14, 307] start, [14, 266] end
60-32 nm	Biotin	Oligo704	/5Biosg/CTTAGAAATATATGCCGTTGATGTCGTGTCCATTTGTACATAAATCATGCTACTC	60-27 nm stap strand (INTERFACE 2, H216 bottom staple connector PIXEL), blue, 55mer, [216, 454] start, [216, 441] end
60-32 nm	Biotin	Oligo705	/5Biosg/ACCCCCAATCAATAAGGGACCGCCTCCATGGCGCGATGTAGAAACCATCGACTAG	60-27 nm stap strand (INTERFACE 2, H216 bottom staple connector PIXEL), blue, 55mer, [216, 496] start, [216, 483] end
60-32 nm	Biotin	Oligo706	/5Biosg/GGTGTTCAGGATCTTACTGGGCGGGCGTGGGTCCAACCG	60-27 nm short scaf strand, 39mer, [24, 24] start, [24, 65] end
60-32 nm	Biotin	Oligo707	/5Biosg/AGCTTGCCCGCTTTGTAGGACCTCCGGCGTATGGACACG	60-27 nm short scaf strand, 39mer, [24, 66] start, [24, 107] end
60-32 nm	Biotin	Oligo708	/5Biosg/ACATCAACGGGTAGGCCTTACTGCCGGAGCCGCCATGGA	60-27 nm short scaf strand, 39mer, [24, 108] start, [24, 149] end
60-32 nm	Biotin	Oligo709	/5Biosg/GGCGGTCCCTGGCCACCGAAAACGAAAATACCCGCTTGG	60-27 nm short scaf strand, 39mer, [24, 150] start, [24, 191] end
60-32 nm	Biotin	Oligo710	/5Biosg/GCGAGTCGGTATAGCAGGCCGGAAGATTTGCTTGGGCGC	60-27 nm short scaf strand, 39mer, [24, 192] start, [24, 233] end
60-32 nm	Biotin	Oligo711	/5Biosg/CCCGCTGATACATTCTCCGGACGAGAGGTCCCAGGCCCG	60-27 nm short scaf strand, 39mer, [24, 234] start, [24, 275] end
60-32 nm	Biotin	Oligo712	/5Biosg/GCCGGTAAGACAGCGCCGTCTTATGGCTACACTTGCCGC	60-27 nm short scaf strand, 39mer, [24, 276] start, [24, 317] end
60-32 nm	Biotin	Oligo713	/5Biosg/CAGCGTAACGGCTGCAGGTCGCGAGGAAATCGGTGTAGC	60-27 nm short scaf strand, 39mer, [24, 318] start, [24, 359] end
60-32 nm	Biotin	Oligo714	/5Biosg/CGCACGCGTTAGATGTCCGACGTTGTGGAGGACCAGCCA	60-27 nm short scaf strand, 39mer, [24, 360] start, [24, 401] end
60-32 nm	Biotin	Oligo715	/5Biosg/GGCCCTACACACCAACCCGCCCATGGCCACAATCATTGC	60-27 nm short scaf strand, 39mer, [24, 402] start, [24, 443] end
60-32 nm	Biotin	Oligo716	/5Biosg/CTCAGATATCTGCTGAGGTGTGGCGTCCCACCGTGGCCG	60-27 nm short scaf strand, 39mer, [24, 444] start, [24, 485] end
60-32 nm	Biotin	Oligo717	/5Biosg/TAGCTCTGCGCGGTCGAGGTTTTGGATGCCACTCTGACG	60-27 nm short scaf strand, 39mer, [24, 486] start, [24, 23] end
