# Supplementary material for: Complex multicomponent patterns rendered on a 3D DNA-barrel pegboard
Source: Nat Commun. 2020 Nov 13;11:5768. doi: 10.1038/s41467-020-18910-x (PMC7666213; doi:10.1038/s41467-020-18910-x)
Supplement: Supplementary file 7 — Supplementary Data 6 [file 41467_2020_18910_MOESM7_ESM.csv]

Design	Type	Number	Sequence	Note
90-19 nm	core	Oligo0	GAGTCCACTATTATCACCGCTTTTCACCAGTGAGAAAGCCTGAT	90-19 nm barrel stap strand, light orange, 44mer, [2, 13] start, [2, 728] end
90-19 nm	core	Oligo1	AATAAAAGGGACAAGAAGAATACTTCTTTGATTAGCGTGCTTAA	90-19 nm barrel stap strand, light orange, 44mer, [2, 55] start, [2, 14] end
90-19 nm	core	Oligo2	TAATACATTTGAGCAGCAAATAACACCGCCTGCAACCCTTCTGT	90-19 nm barrel stap strand, light orange, 44mer, [2, 97] start, [2, 56] end
90-19 nm	core	Oligo3	TACAAAATCGCGCAGGGTTAATCCTGATTGTTTGGCAAACAAGA	90-19 nm barrel stap strand, light orange, 44mer, [2, 139] start, [2, 98] end
90-19 nm	core	Oligo4	TATTTTAGTTAATATTAAGATTCCCTTAGAATCCTATTACCTGT	90-19 nm barrel stap strand, light orange, 44mer, [2, 181] start, [2, 140] end
90-19 nm	core	Oligo5	TTTACGAGCATGTGAGGCATCGCCATATTTAACAAAATGGTTTA	90-19 nm barrel stap strand, light orange, 44mer, [2, 223] start, [2, 182] end
90-19 nm	core	Oligo6	TAACGTCAAAAATAAGCCTTCGTTTTAGCGAACCTGTCTTTCAA	90-19 nm barrel stap strand, light orange, 44mer, [2, 265] start, [2, 224] end
90-19 nm	core	Oligo7	CGGAATAAGTTTAGCCGAACTCTTACCGAAGCCCTGAGAATATT	90-19 nm barrel stap strand, light orange, 44mer, [2, 307] start, [2, 266] end
90-19 nm	core	Oligo8	CCGCCTCCCTCAGGAAACCAACCATTACCATTAGCATTCATACA	90-19 nm barrel stap strand, light orange, 44mer, [2, 349] start, [2, 308] end
90-19 nm	core	Oligo9	GCGGGGTTTTGCTGATACAGTTACCGTTCCAGTAAACCCTCAAA	90-19 nm barrel stap strand, light orange, 44mer, [2, 391] start, [2, 350] end
90-19 nm	core	Oligo10	CGAATAATAATTTCTGTAGCTAACACTGAGTTTCGCGTCGAGTA	90-19 nm barrel stap strand, light orange, 44mer, [2, 433] start, [2, 392] end
90-19 nm	core	Oligo11	TCTTTGACCCCCAAGCGAAAGTTAAAGGCCGCTTTAAAAAAGTG	90-19 nm barrel stap strand, light orange, 44mer, [2, 475] start, [2, 434] end
90-19 nm	core	Oligo12	AAGAACTGGCTCATGACAAGGCGCATAGGCTGGCTAAAGTACCA	90-19 nm barrel stap strand, light orange, 44mer, [2, 517] start, [2, 476] end
90-19 nm	core	Oligo13	TTACCCTGACTATGCTTTTGGTTTACCAGACGACGGAAGAAATT	90-19 nm barrel stap strand, light orange, 44mer, [2, 559] start, [2, 518] end
90-19 nm	core	Oligo14	GAAAAGGTGGCATAACATGTCTTAGAGCTTAATTGTTGCATCCT	90-19 nm barrel stap strand, light orange, 44mer, [2, 601] start, [2, 560] end
90-19 nm	core	Oligo15	GAGCAAACAAGAGTAATGTGTTAGAACCCTCATATATTAACACT	90-19 nm barrel stap strand, light orange, 44mer, [2, 643] start, [2, 602] end
90-19 nm	core	Oligo16	AGGAAGATCGCACGCTTTCACATCAAAAATAATTCAAACTAGTG	90-19 nm barrel stap strand, light orange, 44mer, [2, 685] start, [2, 644] end
90-19 nm	core	Oligo17	TCCACACAACATATTGCATGAGTCACGACGTTGTAGCTTCTGTC	90-19 nm barrel stap strand, light orange, 44mer, [2, 727] start, [2, 686] end
90-19 nm	core	Oligo18	CCATCACGCAAATTAGAATCTAGGGTTGAGTGTTGTGAGAGATT	90-19 nm barrel stap strand, light orange, 44mer, [4, 34] start, [4, 749] end
90-19 nm	core	Oligo19	ATAAAACAGAGGTAAGCGTACATTGGCAGATTCACTATCGGCGT	90-19 nm barrel stap strand, light orange, 44mer, [4, 76] start, [4, 35] end
90-19 nm	core	Oligo20	ATCAGATGATGGCACTCGTACTAACAACTAATAGATCTAAAGAG	90-19 nm barrel stap strand, light orange, 44mer, [4, 118] start, [4, 77] end
90-19 nm	core	Oligo21	TTCTGTAAATCGTAGAAGATCGGATTCGCCTGATTCCATATCTT	90-19 nm barrel stap strand, light orange, 44mer, [4, 160] start, [4, 119] end
90-19 nm	core	Oligo22	GCTCAACAGTAGGCCGACCGGACAAAGAACGCGAGAAGAGTCGC	90-19 nm barrel stap strand, light orange, 44mer, [4, 202] start, [4, 161] end
90-19 nm	core	Oligo23	CTTATCCGGTATTTTCCAAGTCCTGAACAAGAAAACCAGTAAAC	90-19 nm barrel stap strand, light orange, 44mer, [4, 244] start, [4, 203] end
90-19 nm	core	Oligo24	GCAAGAAACAATGAACAGGGTCCCAATCCAAATAAGATTAGTGG	90-19 nm barrel stap strand, light orange, 44mer, [4, 286] start, [4, 245] end
90-19 nm	core	Oligo25	ATTAGAGCCAGCACCAGCGCGGCAACATATAAAAGCCAGAAGGA	90-19 nm barrel stap strand, light orange, 44mer, [4, 328] start, [4, 287] end
90-19 nm	core	Oligo26	CCAGAATGGAAAGCACCCTCCAAAATCACCGGAACCAGCACCGA	90-19 nm barrel stap strand, light orange, 44mer, [4, 370] start, [4, 329] end
90-19 nm	core	Oligo27	AGCAAGCCCAATAATATAAGCTGAGACTCCTCAAGCTGGTAAAG	90-19 nm barrel stap strand, light orange, 44mer, [4, 412] start, [4, 371] end
90-19 nm	core	Oligo28	ATATTCGGTCGCTAAGGAGCTGAGAATAGAAAGGAAGACAGCAT	90-19 nm barrel stap strand, light orange, 44mer, [4, 454] start, [4, 413] end
90-19 nm	core	Oligo29	AGGACAGATGAACATTTGTAGAAAGAGGCAAAAGATCGGAACAT	90-19 nm barrel stap strand, light orange, 44mer, [4, 496] start, [4, 455] end
90-19 nm	core	Oligo30	TAGTAAGAGCAACGTTAATATTAATCATTGTGAATTATTCATAG	90-19 nm barrel stap strand, light orange, 44mer, [4, 538] start, [4, 497] end
90-19 nm	core	Oligo31	TTGATAAGAGGTCTTAAGAGCGAGAATGACCATAAAGTTTTGCA	90-19 nm barrel stap strand, light orange, 44mer, [4, 580] start, [4, 539] end
90-19 nm	core	Oligo32	TTTATTTCAACGCAATCATAGTTTAGCTATATTTTATGCAACTT	90-19 nm barrel stap strand, light orange, 44mer, [4, 622] start, [4, 581] end
90-19 nm	core	Oligo33	CAGCTCATTTTTTATCATATAAAGGCTATCAGGTCAGATTCACC	90-19 nm barrel stap strand, light orange, 44mer, [4, 664] start, [4, 623] end
90-19 nm	core	Oligo34	TAAGTTGGGTAACAAACCAGAGTTTGAGGGGACGATAAATGTAT	90-19 nm barrel stap strand, light orange, 44mer, [4, 706] start, [4, 665] end
90-19 nm	core	Oligo35	GCGTATTGGGCGCTAATGAGTTTCCTGTGTGAAATGTCGACTAT	90-19 nm barrel stap strand, light orange, 44mer, [4, 748] start, [4, 707] end
90-19 nm	core	Oligo36	CTTATAAATCAAACAAGCGGGAATCGGCCAACGCGACTCACAAG	90-19 nm barrel stap strand, light orange, 44mer, [6, 13] start, [6, 728] end
90-19 nm	core	Oligo37	GCTCAATCGTCTGGTAATATAATCAGTGAGGCCACGAGCTAACC	90-19 nm barrel stap strand, light orange, 44mer, [6, 55] start, [6, 14] end
90-19 nm	core	Oligo38	AAGGTTATCTAAATTGCTGATTAAAAATACCGAACGTGGCACAC	90-19 nm barrel stap strand, light orange, 44mer, [6, 97] start, [6, 56] end
90-19 nm	core	Oligo39	TACCTTTTACATCTTTGCACAAGGAGCGGAATTATCTTTGCCGG	90-19 nm barrel stap strand, light orange, 44mer, [6, 139] start, [6, 98] end
90-19 nm	core	Oligo40	TAAATGCTGATGCAATTTATATAAATCAATATATGCAAACATAG	90-19 nm barrel stap strand, light orange, 44mer, [6, 181] start, [6, 140] end
90-19 nm	core	Oligo41	ACGCGCCTGTTTAATATAAATTATACAAATTCTTAAATAAGGTG	90-19 nm barrel stap strand, light orange, 44mer, [6, 223] start, [6, 182] end
90-19 nm	core	Oligo42	TTACAAAATAAACTTGCACCGCCCAATAGCAAGCAATTAAACGA	90-19 nm barrel stap strand, light orange, 44mer, [6, 265] start, [6, 224] end
90-19 nm	core	Oligo43	AAACGTAGAAAATAGGAAACCCACAAGAATTGAGTTTAGACGAG	90-19 nm barrel stap strand, light orange, 44mer, [6, 307] start, [6, 266] end
90-19 nm	core	Oligo44	TTATTAGCGTTTGGTAGCGATATCACCGTCACCGAAAAAGGGGC	90-19 nm barrel stap strand, light orange, 44mer, [6, 349] start, [6, 308] end
90-19 nm	core	Oligo45	ATTCTGAAACATGTAACGGGATATTCACAAACAAACCACCAGCC	90-19 nm barrel stap strand, light orange, 44mer, [6, 391] start, [6, 350] end
90-19 nm	core	Oligo46	AAACAACTTTCAAGTTAGCGCCCTCAGAGCCACCACGGAATATT	90-19 nm barrel stap strand, light orange, 44mer, [6, 433] start, [6, 392] end
90-19 nm	core	Oligo47	TGCCACTACGAAGGCAACGGTGACAACAACCATCGTGTATCGCT	90-19 nm barrel stap strand, light orange, 44mer, [6, 475] start, [6, 434] end
90-19 nm	core	Oligo48	TGGGCTTGAGATGATCAACGATAAGGGAACCGAACCTGATAAAA	90-19 nm barrel stap strand, light orange, 44mer, [6, 517] start, [6, 476] end
90-19 nm	core	Oligo49	CTCAAATGCTTTAGGGTAATAGATACATAACGCCACTAACGGAT	90-19 nm barrel stap strand, light orange, 44mer, [6, 559] start, [6, 518] end
90-19 nm	core	Oligo50	GATACATTTCGCACGGTGTCCAGGATTAGAGAGTAGAAAGACCC	90-19 nm barrel stap strand, light orange, 44mer, [6, 601] start, [6, 560] end
90-19 nm	core	Oligo51	GAGGGTAGCTATTGAGAAAGATGACCCTGTAATACGGCAAAGTA	90-19 nm barrel stap strand, light orange, 44mer, [6, 643] start, [6, 602] end
90-19 nm	core	Oligo52	TGGGCGCATCGTATAACAACTTGTTAAAATTCGCAGGTTGATGA	90-19 nm barrel stap strand, light orange, 44mer, [6, 685] start, [6, 644] end
90-19 nm	core	Oligo53	CTCGAATTCGTAATTTGATACTGGCGAAAGGGGGAGCCATTCGA	90-19 nm barrel stap strand, light orange, 44mer, [6, 727] start, [6, 686] end
90-19 nm	core	Oligo54	ACGCCAGAATCCTGCCGATTTTTGATGGTGGTTCCTGGTTTGGG	90-19 nm barrel stap strand, light orange, 44mer, [8, 34] start, [8, 749] end
90-19 nm	core	Oligo55	CGAACTGATAGCCATTTTTGAAAACGCTCATGGAAAATATTAGT	90-19 nm barrel stap strand, light orange, 44mer, [8, 76] start, [8, 35] end
90-19 nm	core	Oligo56	CATTTTGCGGAACTATTAATGTTGGCAAATCAACAATATCAACG	90-19 nm barrel stap strand, light orange, 44mer, [8, 118] start, [8, 77] end
90-19 nm	core	Oligo57	GAATTACCTTTTTACAAAATGGTTTAACGTCAGATAGAAATAAT	90-19 nm barrel stap strand, light orange, 44mer, [8, 160] start, [8, 119] end
90-19 nm	core	Oligo58	GAAAAAGCCTGTTTAAGAATTCCGGCTTAGGTTGGATAGGTCTT	90-19 nm barrel stap strand, light orange, 44mer, [8, 202] start, [8, 161] end
90-19 nm	core	Oligo59	TATTTTCATCGTACGCACTCCGACAATAAACAACACAAAAGGTA	90-19 nm barrel stap strand, light orange, 44mer, [8, 244] start, [8, 203] end
90-19 nm	core	Oligo60	AATTGAGCGCTAATAACTGAACGAGCGTCTTTCCAAATTTTATT	90-19 nm barrel stap strand, light orange, 44mer, [8, 286] start, [8, 245] end
90-19 nm	core	Oligo61	GACGGAAATTATTCAACCGAATTAAGACTCCTTATTAACGGAGT	90-19 nm barrel stap strand, light orange, 44mer, [8, 328] start, [8, 287] end
90-19 nm	core	Oligo62	TTGAGGCAGGTCAACCAGAGCGTTTTCATCGGCATAAGTTTGTT	90-19 nm barrel stap strand, light orange, 44mer, [8, 370] start, [8, 329] end
90-19 nm	core	Oligo63	CTCAGAACCGCCACACCGTATTAATGCCCCCTGCCCCTTGAGGG	90-19 nm barrel stap strand, light orange, 44mer, [8, 412] start, [8, 371] end
90-19 nm	core	Oligo64	GCTTGATACCGATAGCTTGCAGTAAATGAATTTTCCTAAAGTCC	90-19 nm barrel stap strand, light orange, 44mer, [8, 454] start, [8, 413] end
90-19 nm	core	Oligo65	GCCGGAACGAGGCCGAAATCGGAAGTTTCCATTAAGGCTTTGCA	90-19 nm barrel stap strand, light orange, 44mer, [8, 496] start, [8, 455] end
90-19 nm	core	Oligo66	ATTTAGGAATACCTTATTACCTGACGAGAAACACCGCTGCTCTA	90-19 nm barrel stap strand, light orange, 44mer, [8, 538] start, [8, 497] end
90-19 nm	core	Oligo67	CCAGACCGGAAGCATCGCGTCGGAATCGTCATAAATGTTTAGAG	90-19 nm barrel stap strand, light orange, 44mer, [8, 580] start, [8, 539] end
90-19 nm	core	Oligo68	AGCTAAATCGGTTAAAATTATCTGCGAACGAGTAGTTCATTCAA	90-19 nm barrel stap strand, light orange, 44mer, [8, 622] start, [8, 581] end
90-19 nm	core	Oligo69	AAATATTTAAATTAAAGCCCCAACCGTTCTAGCTGACAGTCAAA	90-19 nm barrel stap strand, light orange, 44mer, [8, 664] start, [8, 623] end
90-19 nm	core	Oligo70	GTGCGGGCCTCTTAGGCTGCACCGTAATGGGATAGATTCTCCGC	90-19 nm barrel stap strand, light orange, 44mer, [8, 706] start, [8, 665] end
90-19 nm	core	Oligo71	GAAACCTGTCGTGCGTTGCGTAGTACCCGTATAAGAAGTCCGCG	90-19 nm barrel stap strand, light orange, 44mer, [8, 748] start, [8, 707] end
90-19 nm	core	Oligo72	CGTGGACCGACCAGCAGTCCTCCGTCTGATTGCCCTAAGAA	90-19 nm barrel stap strand, light green, 41mer, [1, 7] start, [1, 762] end
90-19 nm	core	Oligo73	CATCACTGGAGGCGAACTACGATGCGATCCGTATAATAATAA	90-19 nm barrel stap strand, light green, 42mer, [1, 28] start, [1, 27] end
90-19 nm	core	Oligo74	GCCAACAACCCGCTCGGTTGCCCACCATGCCTGAGTTTCTG	90-19 nm barrel stap strand, light green, 41mer, [1, 49] start, [1, 48] end
90-19 nm	core	Oligo75	CCACGCTGAAGCGCCCTTGAGCCATCAGAGATAGAACAGTG	90-19 nm barrel stap strand, light green, 41mer, [1, 70] start, [1, 69] end
90-19 nm	core	Oligo76	GAAGTATTACGGTTAACCCCTTGACTTGAGAGCCAGGATTTA	90-19 nm barrel stap strand, light green, 42mer, [1, 91] start, [1, 90] end
90-19 nm	core	Oligo77	ACTTCTGCCGCCTCGTCACTGGGCACATAGACTTTAATTAT	90-19 nm barrel stap strand, light green, 41mer, [1, 112] start, [1, 111] end
90-19 nm	core	Oligo78	CGAATTAGTGGTTGAGCCGCAGTACGGAATAATGGAAGAGG	90-19 nm barrel stap strand, light green, 41mer, [1, 133] start, [1, 132] end
90-19 nm	core	Oligo79	CATAGCGTGCCCAGATTCCGTGCGGTATTCATTTCATGAAAA	90-19 nm barrel stap strand, light green, 42mer, [1, 154] start, [1, 153] end
90-19 nm	core	Oligo80	CTTCTGACCGAGTCTGTCGTAGCACCGATAGCTTAGTTCAT	90-19 nm barrel stap strand, light green, 41mer, [1, 175] start, [1, 174] end
90-19 nm	core	Oligo81	ACATGTAGCGCACATGGAGCACAGAAGCCTAAATTTCGCCA	90-19 nm barrel stap strand, light green, 41mer, [1, 196] start, [1, 195] end
90-19 nm	core	Oligo82	CAATCAACAACCCGCCGACGCGTGTCAATTTAGGCAAGAAAC	90-19 nm barrel stap strand, light green, 42mer, [1, 217] start, [1, 216] end
90-19 nm	core	Oligo83	CTTGCGGTGCCGGTATTTGCTGCCAATTAATCGGCTCCCGA	90-19 nm barrel stap strand, light green, 41mer, [1, 238] start, [1, 237] end
90-19 nm	core	Oligo84	TAGCAGCGCGCTCGCCTCATGTGCCAGGAGGTTTTGGAAAA	90-19 nm barrel stap strand, light green, 41mer, [1, 259] start, [1, 258] end
90-19 nm	core	Oligo85	GAAAAGTCTGGATGGGCTCAGTTCGCACTTTACAGATTTTAA	90-19 nm barrel stap strand, light green, 42mer, [1, 280] start, [1, 279] end
90-19 nm	core	Oligo86	TCACAATAGTGCCGGAGTCCTAGCTCTAAGCAGATATTTTG	90-19 nm barrel stap strand, light green, 41mer, [1, 301] start, [1, 300] end
90-19 nm	core	Oligo87	CGGAAACCAGCAGACACAACGCCGCGCCAATAGAAAAAGGC	90-19 nm barrel stap strand, light green, 41mer, [1, 322] start, [1, 321] end
90-19 nm	core	Oligo88	CACCCTCTAGGTAGTCCTCAAAAGAGAGTCACCAATAGCCGC	90-19 nm barrel stap strand, light green, 42mer, [1, 343] start, [1, 342] end
90-19 nm	core	Oligo89	ATACATGTCGCGGCGGGACAGGTCACCAGAACCGCCGCGTC	90-19 nm barrel stap strand, light green, 41mer, [1, 364] start, [1, 363] end
90-19 nm	core	Oligo90	CCAGGCGTGCAGCGACACAAGCCTTCGGCTTTTGATCAGTA	90-19 nm barrel stap strand, light green, 41mer, [1, 385] start, [1, 384] end
90-19 nm	core	Oligo91	GTACAAAGCGATTGGAAGCTCGTACTGGATAAGTGCTCACCA	90-19 nm barrel stap strand, light green, 42mer, [1, 406] start, [1, 405] end
90-19 nm	core	Oligo92	CGTTGAACGTGCCGGGCGGTTGTCCCGCTACAACGCTTTCA	90-19 nm barrel stap strand, light green, 41mer, [1, 427] start, [1, 426] end
90-19 nm	core	Oligo93	GATCGTCTCCTGAAAAATGGGCGCTCAAATCTCCAATGCGG	90-19 nm barrel stap strand, light green, 41mer, [1, 448] start, [1, 447] end
90-19 nm	core	Oligo94	ATACCAATCAGGATCGAAGGTGTAGGGACCCTCAGCGCGATT	90-19 nm barrel stap strand, light green, 42mer, [1, 469] start, [1, 468] end
90-19 nm	core	Oligo95	TCATCAAGCCCGAGGAGGTGAGTTCGCGCGCGAAACGACCT	90-19 nm barrel stap strand, light green, 41mer, [1, 490] start, [1, 489] end
90-19 nm	core	Oligo96	CCAGTCATGAACGGCAGCGTCGACCATGAGTAATCTTTATA	90-19 nm barrel stap strand, light green, 41mer, [1, 511] start, [1, 510] end
90-19 nm	core	Oligo97	ACCAAAAGTCTTCCGGCGCGTACCTCGGGACGTTGGATAAAA	90-19 nm barrel stap strand, light green, 42mer, [1, 532] start, [1, 531] end
90-19 nm	core	Oligo98	TCAGAAGCATCGGGCCACAATGTCCAGTAGCGAGAGTATAG	90-19 nm barrel stap strand, light green, 41mer, [1, 553] start, [1, 552] end
90-19 nm	core	Oligo99	TATAATGATCGCGTCAATCCTCTCCAGCAAAGCGGACTGAA	90-19 nm barrel stap strand, light green, 41mer, [1, 574] start, [1, 573] end
90-19 nm	core	Oligo100	TACTAATTACGGAGGACGGCGTATTGCCTGTAGCTCCAATTC	90-19 nm barrel stap strand, light green, 42mer, [1, 595] start, [1, 594] end
90-19 nm	core	Oligo101	AAATGCAGCTCCAACCCGCCAGCCCGGAGTAGTAGCATTTT	90-19 nm barrel stap strand, light green, 41mer, [1, 616] start, [1, 615] end
90-19 nm	core	Oligo102	ATGAACGAGGTTGCTCGATAGACGTCAATGCCTGAGAATCG	90-19 nm barrel stap strand, light green, 41mer, [1, 637] start, [1, 636] end
90-19 nm	core	Oligo103	GGCCTTCACACTAGGGTTTGGATGCGTGTAATCGTAGCGTCT	90-19 nm barrel stap strand, light green, 42mer, [1, 658] start, [1, 657] end
90-19 nm	core	Oligo104	CCAGCTTCAAACGTCGTTGGGCCGGCCCTGTAGCCATCCAG	90-19 nm barrel stap strand, light green, 41mer, [1, 679] start, [1, 678] end
90-19 nm	core	Oligo105	ACGGCCATGGAGGAGGCACGAGGCGCATCCGGCACCAAACG	90-19 nm barrel stap strand, light green, 41mer, [1, 700] start, [1, 699] end
90-19 nm	core	Oligo106	GGAAGCACTCAGAAGACGCACTTTGTCGTGCCAAGCCGAGCC	90-19 nm barrel stap strand, light green, 42mer, [1, 721] start, [1, 720] end
90-19 nm	core	Oligo107	AACAGCTAGTACCGGTAGCCGCGCGCCTAAAGTGTACGGGC	90-19 nm barrel stap strand, light green, 41mer, [1, 742] start, [1, 741] end
90-19 nm	core	Oligo108	GTTTGGACTCGGGCCTGCAACCGATAATCCTGGCCCTTCCA	90-19 nm barrel stap strand, light green, 41mer, [3, 7] start, [3, 762] end
90-19 nm	core	Oligo109	TTGTAGCGGTGGTAGGCCACTCGCTGAACTCCTCGTTAACCG	90-19 nm barrel stap strand, light green, 42mer, [3, 28] start, [3, 27] end
90-19 nm	core	Oligo110	ACACGACGGCGAGATGGGTCGACGGGAAACTCAAACCAGTC	90-19 nm barrel stap strand, light green, 41mer, [3, 49] start, [3, 48] end
90-19 nm	core	Oligo111	GGTCAGTCCTTGTTCTCTTGAGCTACGCAGACCTGAGAGGC	90-19 nm barrel stap strand, light green, 41mer, [3, 70] start, [3, 69] end
90-19 nm	core	Oligo112	CCGTCAAGCTCTCGGCAGTCGGCGTTTATTGAAAAATTAGAG	90-19 nm barrel stap strand, light green, 42mer, [3, 91] start, [3, 90] end
90-19 nm	core	Oligo113	ATCAATAGTGGGCACGGGTTGGGCCAGTATTCGACAAATTC	90-19 nm barrel stap strand, light green, 41mer, [3, 112] start, [3, 111] end
90-19 nm	core	Oligo114	GAATACCGGTTCATCAGCGCTGGGTGGTAGAACCTAGCTTT	90-19 nm barrel stap strand, light green, 41mer, [3, 133] start, [3, 132] end
90-19 nm	core	Oligo115	TAATTAAGCTGAACTGGGTCTGCATAAAAGAGCAAACGCTAT	90-19 nm barrel stap strand, light green, 42mer, [3, 154] start, [3, 153] end
90-19 nm	core	Oligo116	TTTTTCAGTGGAACTGCGCCCGCCGTATTCGCTGAGAAAAC	90-19 nm barrel stap strand, light green, 41mer, [3, 175] start, [3, 174] end
90-19 nm	core	Oligo117	ATTGAGAACTCGCCCAGCAGTGTGACTAATGAAATAGCTTA	90-19 nm barrel stap strand, light green, 41mer, [3, 196] start, [3, 195] end
90-19 nm	core	Oligo118	TCCCATCTTCACAACGCCGCGACTCCCATTTTCGAGATAATA	90-19 nm barrel stap strand, light green, 42mer, [3, 217] start, [3, 216] end
90-19 nm	core	Oligo119	AACGCGATGTCTCCTGCATAGGTCGTGCTCTTATCACTAAG	90-19 nm barrel stap strand, light green, 41mer, [3, 238] start, [3, 237] end
90-19 nm	core	Oligo120	GATTTTTGGGTTTGTGGGTATGGGTCCGGAAATCAAGAAAC	90-19 nm barrel stap strand, light green, 41mer, [3, 259] start, [3, 258] end
90-19 nm	core	Oligo121	CAATAGCTCACGAAATTCTCGGCCGACTGACATAAAAAATAG	90-19 nm barrel stap strand, light green, 42mer, [3, 280] start, [3, 279] end
90-19 nm	core	Oligo122	CAAAGACGTGAGACCGGGCCTTGCGCGTAAAAGTTAAAACG	90-19 nm barrel stap strand, light green, 41mer, [3, 301] start, [3, 300] end
90-19 nm	core	Oligo123	ACCAGTACGTGGCCGACGCTACGGAGAACTGGTTTAAAATC	90-19 nm barrel stap strand, light green, 41mer, [3, 322] start, [3, 321] end
90-19 nm	core	Oligo124	CACCACCCTGATCCAGCGGGAGTCTGCGCTCGATAGCAGAGC	90-19 nm barrel stap strand, light green, 42mer, [3, 343] start, [3, 342] end
90-19 nm	core	Oligo125	TCTCTGAGGAGCGTGCCCCTTGTCTACGGGAGCCACCGCAG	90-19 nm barrel stap strand, light green, 41mer, [3, 364] start, [3, 363] end
90-19 nm	core	Oligo126	GATTAGGTCGAAGTCGTCTGCGGCCTGATGAGTGTAAGAAG	90-19 nm barrel stap strand, light green, 41mer, [3, 385] start, [3, 384] end
90-19 nm	core	Oligo127	CATGTACGATTCCTGTCCTTCAAACGTATAGGGTTGGGAACC	90-19 nm barrel stap strand, light green, 42mer, [3, 406] start, [3, 405] end
90-19 nm	core	Oligo128	TAAAGGAATCACGGCTGGTGCGAGCGCCGATTCCACACAAC	90-19 nm barrel stap strand, light green, 41mer, [3, 427] start, [3, 426] end
90-19 nm	core	Oligo129	TTGCAGGCCTCCCAGTGGGTGCCTAAGATGCTCCAAGAGGC	90-19 nm barrel stap strand, light green, 41mer, [3, 448] start, [3, 447] end
90-19 nm	core	Oligo130	TAAAACAGCGAGCACGCTACCAACCGAGAGACAGCAATACAC	90-19 nm barrel stap strand, light green, 42mer, [3, 469] start, [3, 468] end
90-19 nm	core	Oligo131	ACAGACCTTTCACGGCCTAAGTGGCACCTAACGGAGGGTGT	90-19 nm barrel stap strand, light green, 41mer, [3, 490] start, [3, 489] end
90-19 nm	core	Oligo132	TATGCGATCCACCGGCCCGTTACGTGGAGAACCGGATACCT	90-19 nm barrel stap strand, light green, 41mer, [3, 511] start, [3, 510] end
90-19 nm	core	Oligo133	ATAACCCGTGTGCGCCGATGGACTGACTTAATCTACACTATC	90-19 nm barrel stap strand, light green, 42mer, [3, 532] start, [3, 531] end
90-19 nm	core	Oligo134	AAATCAGGCCATTACGCTGTCACTTGGTCCAAAAGAATCAA	90-19 nm barrel stap strand, light green, 41mer, [3, 553] start, [3, 552] end
90-19 nm	core	Oligo135	TGCGGATGGACTTGTTCAGTGGGCATTGTAAAAAGAATTTT	90-19 nm barrel stap strand, light green, 41mer, [3, 574] start, [3, 573] end
90-19 nm	core	Oligo136	GGGCGCGGAGCGGGCTCGGTCAATGGTGGTTTAAATCATTTG	90-19 nm barrel stap strand, light green, 42mer, [3, 595] start, [3, 594] end
90-19 nm	core	Oligo137	TAAAAATGCCCTCTATTCAAGGCGGACAGTCCAATAAAGGA	90-19 nm barrel stap strand, light green, 41mer, [3, 616] start, [3, 615] end
90-19 nm	core	Oligo138	CTGAGAGTGCCACAATCCTCGCGACGCTTTAGGTAAATTGC	90-19 nm barrel stap strand, light green, 41mer, [3, 637] start, [3, 636] end
90-19 nm	core	Oligo139	TAGGAACGTGAAGCCGCATTCCCTGGCTCCATGTCAAACCAA	90-19 nm barrel stap strand, light green, 42mer, [3, 658] start, [3, 657] end
90-19 nm	core	Oligo140	GTATCGGGTAAGCTCATGCAGGTCGAGGCTCAACATCGACA	90-19 nm barrel stap strand, light green, 41mer, [3, 679] start, [3, 678] end
90-19 nm	core	Oligo141	GGTTTTCGTGCCGTAGGCCACGCGCTACCGTGCCGGGCCAG	90-19 nm barrel stap strand, light green, 41mer, [3, 700] start, [3, 699] end
90-19 nm	core	Oligo142	CCGCTCACAGTCCTGCCTGCTCGCAGCCCCCTGCAGTGTTAT	90-19 nm barrel stap strand, light green, 42mer, [3, 721] start, [3, 720] end
90-19 nm	core	Oligo143	TGGTTTTACACGGTCGGGTCAATCTTCCAGGGTGCCCAGGG	90-19 nm barrel stap strand, light green, 41mer, [3, 742] start, [3, 741] end
90-19 nm	core	Oligo144	AGCCCGAATTCTCCGCCCCAGGCCCGCGTGTTGCAGAGAAT	90-19 nm barrel stap strand, light green, 41mer, [5, 7] start, [5, 762] end
90-19 nm	core	Oligo145	AAAGAGTAAGCCTGAGCGAGCCTGTGTGAAGAGCGGCGAGTA	90-19 nm barrel stap strand, light green, 42mer, [5, 28] start, [5, 27] end
90-19 nm	core	Oligo146	GATTATTAGACCCACAAATCCCACGCGCTCTTGCTGAAATG	90-19 nm barrel stap strand, light green, 41mer, [5, 49] start, [5, 48] end
90-19 nm	core	Oligo147	ACCAGCAGCAGCAGAGTTGAGGCGAACTAAGAATACGAACC	90-19 nm barrel stap strand, light green, 41mer, [5, 70] start, [5, 69] end
90-19 nm	core	Oligo148	TTAGGAGAGCCTACACATCGCACCGACGACATCACCATATCT	90-19 nm barrel stap strand, light green, 42mer, [5, 91] start, [5, 90] end
90-19 nm	core	Oligo149	TATTCCTGCCGGACAGTAAGCGTCTGTCATTAAATCCATCA	90-19 nm barrel stap strand, light green, 41mer, [5, 112] start, [5, 111] end
90-19 nm	core	Oligo150	AAACAATGGACTCCTCAGGAGCTGCCGGAAAAATTAGGGAG	90-19 nm barrel stap strand, light green, 41mer, [5, 133] start, [5, 132] end
90-19 nm	core	Oligo151	AATAACCACGTTGGCTCGGCTTTCGAGAAGATGAAATGAGTG	90-19 nm barrel stap strand, light green, 42mer, [5, 154] start, [5, 153] end
90-19 nm	core	Oligo152	CAATCGCGATATTTCCTGAGTGCGAGGTTAATAGTGAAATC	90-19 nm barrel stap strand, light green, 41mer, [5, 175] start, [5, 174] end
90-19 nm	core	Oligo153	ATAAAGCGATTGGGCCACCCGGTGCCGAATGTGATACCAGT	90-19 nm barrel stap strand, light green, 41mer, [5, 196] start, [5, 195] end
90-19 nm	core	Oligo154	ATAGATACGACATCGAGTGTTGCGCTGCATAAGAGATCAACA	90-19 nm barrel stap strand, light green, 42mer, [5, 217] start, [5, 216] end
90-19 nm	core	Oligo155	GATATAGGTGTCCGCGCGTCACCATCCAGAACGGGTAATCA	90-19 nm barrel stap strand, light green, 41mer, [5, 238] start, [5, 237] end
90-19 nm	core	Oligo156	TATTATTCCTGGTCGCGCTTCTCAAGCAATGCTATTAGCCA	90-19 nm barrel stap strand, light green, 41mer, [5, 259] start, [5, 258] end
90-19 nm	core	Oligo157	CAATAATCGCAAGTATCCCGTCCCAACTAAAGCGCATAAGCC	90-19 nm barrel stap strand, light green, 42mer, [5, 280] start, [5, 279] end
90-19 nm	core	Oligo158	CATAAAGTTTCATGACAGTTCGTTAGCAAGAAACCGACATA	90-19 nm barrel stap strand, light green, 41mer, [5, 301] start, [5, 300] end
90-19 nm	core	Oligo159	GCCATTTCAGTCGTGACGCGGAGTTCGGTCAAAGACCTTGA	90-19 nm barrel stap strand, light green, 41mer, [5, 322] start, [5, 321] end
90-19 nm	core	Oligo160	TTTCATAGGAAACGCCGTCGGCGGTCCGGGTAATCACCATCT	90-19 nm barrel stap strand, light green, 42mer, [5, 343] start, [5, 342] end
90-19 nm	core	Oligo161	CCTCATTCGATGTGAACACATGCAACCATAGAGCCGTAAAT	90-19 nm barrel stap strand, light green, 41mer, [5, 364] start, [5, 363] end
90-19 nm	core	Oligo162	ATTAAGATCGCTGCGACGTCCGTCCAGAATAAGTTTAAAGT	90-19 nm barrel stap strand, light green, 41mer, [5, 385] start, [5, 384] end
90-19 nm	core	Oligo163	TTTTCAGGCATGGTTTCACAGGTGCGAGGTATAGCCCCCTCA	90-19 nm barrel stap strand, light green, 42mer, [5, 406] start, [5, 405] end
90-19 nm	core	Oligo164	TCAGCGGCTGTCATGGACGCCATCTTGGGCCTCATACAGTT	90-19 nm barrel stap strand, light green, 41mer, [5, 427] start, [5, 426] end
90-19 nm	core	Oligo165	GCATAACACCCGGGTTATTTCTAGCGCAGCTTTAATCCCAC	90-19 nm barrel stap strand, light green, 41mer, [5, 448] start, [5, 447] end
90-19 nm	core	Oligo166	ACCTAAAGGTGGAACCCCGTTCGCGCGCGGAGGGTAGCACCA	90-19 nm barrel stap strand, light green, 42mer, [5, 469] start, [5, 468] end
90-19 nm	core	Oligo167	AACTTTGAGACAAGCGCCCTCGAGCACACTCATCGCTGACC	90-19 nm barrel stap strand, light green, 41mer, [5, 490] start, [5, 489] end
90-19 nm	core	Oligo168	ATTTCAAGCTTGACGTGTTGCAGCTAGAATACCCAAGTTTA	90-19 nm barrel stap strand, light green, 41mer, [5, 511] start, [5, 510] end
90-19 nm	core	Oligo169	ATTACGAGGGTGTCTGCATCCAGTTGCCTAAACGAAAAAGGA	90-19 nm barrel stap strand, light green, 42mer, [5, 532] start, [5, 531] end
90-19 nm	core	Oligo170	TTCAGAAGTGGCATGGGAAAGGGCTGCGGCCAGAGGAACAG	90-19 nm barrel stap strand, light green, 41mer, [5, 553] start, [5, 552] end
90-19 nm	core	Oligo171	AATTGCTTAGAGGGCGGACGGTGATGGAAGAAGCCCCCTTT	90-19 nm barrel stap strand, light green, 41mer, [5, 574] start, [5, 573] end
90-19 nm	core	Oligo172	CAATAACGGGTGTGGCGGGAGGTTCGTCCTAAAGTAAATGGT	90-19 nm barrel stap strand, light green, 42mer, [5, 595] start, [5, 594] end
90-19 nm	core	Oligo173	CGGGAGAGCTAAGGCGAGCATACTCCTCTCAGGCAATTTTG	90-19 nm barrel stap strand, light green, 41mer, [5, 616] start, [5, 615] end
90-19 nm	core	Oligo174	GAGATCTGAGGCGGCCACGGCCAGTAGAGAAAGGGTTTTGA	90-19 nm barrel stap strand, light green, 41mer, [5, 637] start, [5, 636] end
90-19 nm	core	Oligo175	TTTTGTTGTACGTCTTAGGCTTCCCATACGTACCCCTTAAAT	90-19 nm barrel stap strand, light green, 42mer, [5, 658] start, [5, 657] end
90-19 nm	core	Oligo176	GCATCTGCCATAGTACACGTGGGTCACAAGAGCGAGACCGT	90-19 nm barrel stap strand, light green, 41mer, [5, 679] start, [5, 678] end
90-19 nm	core	Oligo177	TGCAAGGACCATGCACCCAAGGACACTCCGCAAAGCTGTGC	90-19 nm barrel stap strand, light green, 41mer, [5, 700] start, [5, 699] end
90-19 nm	core	Oligo178	TCATAGCGCCTTACTGCCGGGCGGCCCCGCTAGACCTCATGG	90-19 nm barrel stap strand, light green, 42mer, [5, 721] start, [5, 720] end
90-19 nm	core	Oligo179	AGAGGCGACCGGTATCACTGTTCAGCTTGTGAGCTACGGGG	90-19 nm barrel stap strand, light green, 41mer, [5, 742] start, [5, 741] end
90-19 nm	core	Oligo180	CGGCAAACGCCTAGGTTATGAAGCCCAATTCCACGCGAAAT	90-19 nm barrel stap strand, light green, 41mer, [7, 7] start, [7, 762] end
90-19 nm	core	Oligo181	TGTTTTTACATGGGCAGGCGGTGCCTGATACAGGAGGAGAAG	90-19 nm barrel stap strand, light green, 42mer, [7, 28] start, [7, 27] end
90-19 nm	core	Oligo182	TACATTTTGAGTCTCTTGCGACCGCCGATCCAGAACATACC	90-19 nm barrel stap strand, light green, 41mer, [7, 49] start, [7, 48] end
90-19 nm	core	Oligo183	ACATCGCATGCCAACGTTCGTGGAACCTGAGACAATCTAAA	90-19 nm barrel stap strand, light green, 41mer, [7, 70] start, [7, 69] end
90-19 nm	core	Oligo184	AGGAATTCAGCTCGTCAGTCGGCGTTCCAACCTCAAGTTGAA	90-19 nm barrel stap strand, light green, 42mer, [7, 91] start, [7, 90] end
90-19 nm	core	Oligo185	AACCACCAGCGAAGTGTCGCAAATCAGGACGAACGTAAAGA	90-19 nm barrel stap strand, light green, 41mer, [7, 112] start, [7, 111] end
90-19 nm	core	Oligo186	TACAGTACTGCTGAGAAGCGGCGGCTAAGGTAAAACGAATA	90-19 nm barrel stap strand, light green, 41mer, [7, 133] start, [7, 132] end
90-19 nm	core	Oligo187	AAACAGTATGCGGAGAAGGAGGCAAGAACCAAGAAATAATGG	90-19 nm barrel stap strand, light green, 42mer, [7, 154] start, [7, 153] end
90-19 nm	core	Oligo188	ATAACTATCCGGAGAGGTGGGCGGCTTACCAAAATCGTTAT	90-19 nm barrel stap strand, light green, 41mer, [7, 175] start, [7, 174] end
90-19 nm	core	Oligo189	TCATATGGGTGACAATGTCTGGTGCGATACGTTAAATAGTA	90-19 nm barrel stap strand, light green, 41mer, [7, 196] start, [7, 195] end
90-19 nm	core	Oligo190	GCTAATGCTGGTGGCTGCTTGACGCGCCGGTACCGATGTTCA	90-19 nm barrel stap strand, light green, 42mer, [7, 217] start, [7, 216] end
90-19 nm	core	Oligo191	CATTACCCCTCGAGCTGAGTGCGAGTTCACAAGTACGGAAT	90-19 nm barrel stap strand, light green, 41mer, [7, 238] start, [7, 237] end
90-19 nm	core	Oligo192	TAATTTGCGAATGGCTGCATCCGCGCTGCCAGCTACGAGCC	90-19 nm barrel stap strand, light green, 41mer, [7, 259] start, [7, 258] end
90-19 nm	core	Oligo193	AGAGATAACACTTTCCCTCAGGACGTACCGGAGAATTATCAG	90-19 nm barrel stap strand, light green, 42mer, [7, 280] start, [7, 279] end
90-19 nm	core	Oligo194	AGTATGTGCAGCCATGCCGAACGACCGACGCAATAATACGC	90-19 nm barrel stap strand, light green, 41mer, [7, 301] start, [7, 300] end
90-19 nm	core	Oligo195	AAGGTGACTCCATGGCTCCAGGATAGCTACGACATTCATTA	90-19 nm barrel stap strand, light green, 41mer, [7, 322] start, [7, 321] end
90-19 nm	core	Oligo196	TCATAGCCGGCGGGCTTGGCGGATTAGATCAGAATCTTTCGG	90-19 nm barrel stap strand, light green, 42mer, [7, 343] start, [7, 342] end
90-19 nm	core	Oligo197	TTGGCCTGTGTCCCACCACTTCGTATGCCAACCACCGACGA	90-19 nm barrel stap strand, light green, 41mer, [7, 364] start, [7, 363] end
90-19 nm	core	Oligo198	CGGAACCACAAAGTAGCCACCGCGTCCTGGTCAGTGTATTT	90-19 nm barrel stap strand, light green, 41mer, [7, 385] start, [7, 384] end
90-19 nm	core	Oligo199	GAACCGCCAAGTCCCGGTCTGAAGGCGTAGGTGTATCCCTCA	90-19 nm barrel stap strand, light green, 42mer, [7, 406] start, [7, 405] end
90-19 nm	core	Oligo200	GGGATTTTGGCGAGGAATTCCTACGACCATAACGATTGTAT	90-19 nm barrel stap strand, light green, 41mer, [7, 427] start, [7, 426] end
90-19 nm	core	Oligo201	CGCCGACTCCCGCCACCCCGGCAGGGATGGTTTATCAGTTG	90-19 nm barrel stap strand, light green, 41mer, [7, 448] start, [7, 447] end
90-19 nm	core	Oligo202	AAAATACGCGCGTGTCGACAAGACCTAAACTACAGAACGGGT	90-19 nm barrel stap strand, light green, 42mer, [7, 469] start, [7, 468] end
90-19 nm	core	Oligo203	CGGTCAAGAGGCCAGCAGTGTGATGAGGTATTGTGTGCAGA	90-19 nm barrel stap strand, light green, 41mer, [7, 490] start, [7, 489] end
90-19 nm	core	Oligo204	GAGTAGTACCGAGCGATACCAGAAAGCTCTAACAAAAGAAC	90-19 nm barrel stap strand, light green, 41mer, [7, 511] start, [7, 510] end
90-19 nm	core	Oligo205	AACTAATGATGGCCGCGCTCAGGACCGAAAACAACAACATTC	90-19 nm barrel stap strand, light green, 42mer, [7, 532] start, [7, 531] end
90-19 nm	core	Oligo206	ATTGAATCACTTAACAATGGCGCTTCTGCAGTAAAATATTC	90-19 nm barrel stap strand, light green, 41mer, [7, 553] start, [7, 552] end
90-19 nm	core	Oligo207	CCAACAGGCTGGTCACCGTCGAGCGGACCTTCAAATAAACT	90-19 nm barrel stap strand, light green, 41mer, [7, 574] start, [7, 573] end
90-19 nm	core	Oligo208	TTTGACCTAACGGCCGGCCTGGTTAGCGTTGGAAGTATTTAG	90-19 nm barrel stap strand, light green, 42mer, [7, 595] start, [7, 594] end
90-19 nm	core	Oligo209	AAAAACAATACCGGGTCCCAAATCCCAATAATTAGCGTACC	90-19 nm barrel stap strand, light green, 41mer, [7, 616] start, [7, 615] end
90-19 nm	core	Oligo210	TTAATGCTCCTGTCCGACGTCTGTTGCTTGCCGGAGATAAA	90-19 nm barrel stap strand, light green, 41mer, [7, 637] start, [7, 636] end
90-19 nm	core	Oligo211	GTTAATAACGAATCCGCCGGGTGGGACCGAATCAGAGTAAAC	90-19 nm barrel stap strand, light green, 42mer, [7, 658] start, [7, 657] end
90-19 nm	core	Oligo212	GTTGGTGTACCTGGCATGACGCAGGCCTTCCGTCGGGTCAC	90-19 nm barrel stap strand, light green, 41mer, [7, 679] start, [7, 678] end
90-19 nm	core	Oligo213	TTACGCCACGGTGGCGTTCCCTGGACATAGCCATTCCGCTA	90-19 nm barrel stap strand, light green, 41mer, [7, 700] start, [7, 699] end
90-19 nm	core	Oligo214	CGGGTACCTAGGTACGGTCGGCCTTGAAGGCGAGGCGATCCC	90-19 nm barrel stap strand, light green, 42mer, [7, 721] start, [7, 720] end
90-19 nm	core	Oligo215	TGCATTAGCACAGAGACCCGCTATGGACGTTAATTGCCAGC	90-19 nm barrel stap strand, light green, 41mer, [7, 742] start, [7, 741] end
90-19 nm	core	Oligo216	AAAATCCCGCAGTTGGGGCTCCTTCCGTCCCCCAGCAGGCG	90-19 nm barrel stap strand, light green, 41mer, [9, 7] start, [9, 762] end
90-19 nm	core	Oligo217	ACAGGAACTTGTTACCTCGGCACGTCCTGAAAGGGATTTTAG	90-19 nm barrel stap strand, light green, 42mer, [9, 28] start, [9, 27] end
90-19 nm	core	Oligo218	GCAACAGCGCCCGGCCCGACGGATTGCCGCCGCCAGCCATT	90-19 nm barrel stap strand, light green, 41mer, [9, 49] start, [9, 48] end
90-19 nm	core	Oligo219	TCTTTAAGAGCGCTTTACGAGTTGGCTGAAATGGCTATTAG	90-19 nm barrel stap strand, light green, 41mer, [9, 70] start, [9, 69] end
90-19 nm	core	Oligo220	ATCTGGTGCATTGGGCAGCCAAGTATATGACCCTCAATCAAT	90-19 nm barrel stap strand, light green, 42mer, [9, 91] start, [9, 90] end
90-19 nm	core	Oligo221	AGTAACAGCGGTTGCCTGGAGGCCTGGCATTTAAAAGTTTG	90-19 nm barrel stap strand, light green, 41mer, [9, 112] start, [9, 111] end
90-19 nm	core	Oligo222	AGATTTTGACACCACATTAAGAGCTTTTTAAGAAATTGCGT	90-19 nm barrel stap strand, light green, 41mer, [9, 133] start, [9, 132] end
90-19 nm	core	Oligo223	CAATTTCCGCCTGACCCGCGAGATCCGCATAATTACATTTAA	90-19 nm barrel stap strand, light green, 42mer, [9, 154] start, [9, 153] end
90-19 nm	core	Oligo224	TTTTTAATGAGCTCGGGGCTACATGGAATTGAGAGACTACC	90-19 nm barrel stap strand, light green, 41mer, [9, 175] start, [9, 174] end
90-19 nm	core	Oligo225	CATAATTGGATCGGGCGGTGCACTGTCCCAAACACCGGAAT	90-19 nm barrel stap strand, light green, 41mer, [9, 196] start, [9, 195] end
90-19 nm	core	Oligo226	TCCAGACCCGGTGCGCACACCCAATAGACTAAAGTAATTCTG	90-19 nm barrel stap strand, light green, 42mer, [9, 217] start, [9, 216] end
90-19 nm	core	Oligo227	CAAGCCGATGGACCAGGCCGAGCTAGTGAATCGAGAACAAG	90-19 nm barrel stap strand, light green, 41mer, [9, 238] start, [9, 237] end
90-19 nm	core	Oligo228	CCAACGCCATGGCCACTGCTAAGTGAGTTTCCTGAATCTTA	90-19 nm barrel stap strand, light green, 41mer, [9, 259] start, [9, 258] end
90-19 nm	core	Oligo229	AGTCAGATAGCCATCCGGCGTACGTTTTAACACCCTGAACAA	90-19 nm barrel stap strand, light green, 42mer, [9, 280] start, [9, 279] end
90-19 nm	core	Oligo230	ACTGGCACTATGTCGGATCCCGCGAGGGGATACCCAAAAGA	90-19 nm barrel stap strand, light green, 41mer, [9, 301] start, [9, 300] end
90-19 nm	core	Oligo231	AGGTAAATGCTGGGTTAGCTCAGCGGGTGTTGAGGGAGGGA	90-19 nm barrel stap strand, light green, 41mer, [9, 322] start, [9, 321] end
90-19 nm	core	Oligo232	ACTGTAGTCAGACGCCTCACCTGGACGTACCTTTAGCGTCAG	90-19 nm barrel stap strand, light green, 42mer, [9, 343] start, [9, 342] end
90-19 nm	core	Oligo233	TTGACAGGATTGTCAGGGCACCGCTAGCGCCGCCGCCAGCA	90-19 nm barrel stap strand, light green, 41mer, [9, 364] start, [9, 363] end
90-19 nm	core	Oligo234	TATAAACACGTGGGACCCCTTCGGACCGATAACAGTGCCCG	90-19 nm barrel stap strand, light green, 41mer, [9, 385] start, [9, 384] end
90-19 nm	core	Oligo235	GTACCGCCCACGAGCACTACCGACGTCAGCTCAGGAGGTTTA	90-19 nm barrel stap strand, light green, 42mer, [9, 406] start, [9, 405] end
90-19 nm	core	Oligo236	CCAGACGCTGGATACCCACATGTGCAGCATTTGTCGTCTTT	90-19 nm barrel stap strand, light green, 41mer, [9, 427] start, [9, 426] end
90-19 nm	core	Oligo237	TTTCTTAATCCAACACAGGCGCGGAGGTTTTTCGAGGTGAA	90-19 nm barrel stap strand, light green, 41mer, [9, 448] start, [9, 447] end
90-19 nm	core	Oligo238	TTTTCATGGACAAACGTGCAACAGCAGAAAGGACTAAAGACT	90-19 nm barrel stap strand, light green, 42mer, [9, 469] start, [9, 468] end
90-19 nm	core	Oligo239	CATGTTAATGTGCGCCTGTCGGTGTATGACGCGACCTGCTC	90-19 nm barrel stap strand, light green, 41mer, [9, 490] start, [9, 489] end
90-19 nm	core	Oligo240	AGGCTTGAGCGCAGACACGCCTCCACGCTATTCAGTGAATA	90-19 nm barrel stap strand, light green, 41mer, [9, 511] start, [9, 510] end
90-19 nm	core	Oligo241	CATCAGTACGCGATTAACAGGCAAGAGCCAGGTAGAAAGATT	90-19 nm barrel stap strand, light green, 42mer, [9, 532] start, [9, 531] end
90-19 nm	core	Oligo242	CCAATACGTCGTGTCGTGTCCGCCGACTGACTGGATAGCGT	90-19 nm barrel stap strand, light green, 41mer, [9, 553] start, [9, 552] end
90-19 nm	core	Oligo243	TTCAAAGGAGTGCGCCGTATGTTCTGGTGTTTAATTCGAGC	90-19 nm barrel stap strand, light green, 41mer, [9, 574] start, [9, 573] end
90-19 nm	core	Oligo244	ATTCCCACGTTGCCCGGGCACGTGACTCGCATATAACAGTTG	90-19 nm barrel stap strand, light green, 42mer, [9, 595] start, [9, 594] end
90-19 nm	core	Oligo245	TCAGAGCTCAGGTCTTGGTGCCATAGGATAGCAATAAAGCC	90-19 nm barrel stap strand, light green, 41mer, [9, 616] start, [9, 615] end
90-19 nm	core	Oligo246	TATGATATCAGGCAAAACGAACATCCGATAATCACCATCAA	90-19 nm barrel stap strand, light green, 41mer, [9, 637] start, [9, 636] end
90-19 nm	core	Oligo247	ATTGTATGCTCTGAGAGGCGTCCCGGTTTCAAAAACAGGAAG	90-19 nm barrel stap strand, light green, 42mer, [9, 658] start, [9, 657] end
90-19 nm	core	Oligo248	GGCGGATTTTCGGACACACTTTGCCGCAAGTGGGAACAAAC	90-19 nm barrel stap strand, light green, 41mer, [9, 679] start, [9, 678] end
90-19 nm	core	Oligo249	AAGGGCGGGCTAGCCCGGCGAGCAGTTTGGCAACTGTTGGG	90-19 nm barrel stap strand, light green, 41mer, [9, 700] start, [9, 699] end
90-19 nm	core	Oligo250	ACGCATGCTATTGCCACCGTCTCCTGTATCTAGCGACCGTAT	90-19 nm barrel stap strand, light green, 42mer, [9, 721] start, [9, 720] end
90-19 nm	core	Oligo251	TTTCCAGTGTCGGCGGCTCCCGTATTGGCCTCACTGCCCGC	90-19 nm barrel stap strand, light green, 41mer, [9, 742] start, [9, 741] end
90-19 nm	core	Oligo252	CCGAGCGGGTTGATGGCTCAAGGGCGCTTCAAGTCAAGGG	90-19 nm barrel short scaf strand, 40mer, [38, 45] start, [38, 86] end
90-19 nm	core	Oligo253	GTTAACCGTATGTGCCCAGTGACGAGGCGGCCGTACTGCG	90-19 nm barrel short scaf strand, 40mer, [38, 87] start, [38, 128] end
90-19 nm	core	Oligo254	GCTCAACCACTACCGCACGGAATCTGGGCACGGTGCTACG	90-19 nm barrel short scaf strand, 40mer, [38, 129] start, [38, 170] end
90-19 nm	core	Oligo255	ACAGACTCGGCTTCTGTGCTCCATGTGCGCTGACACGCGT	90-19 nm barrel short scaf strand, 40mer, [38, 171] start, [38, 212] end
90-19 nm	core	Oligo256	CGGCGGGTTGATTGGCAGCAAATACCGGCACTGGCACATG	90-19 nm barrel short scaf strand, 40mer, [38, 213] start, [38, 254] end
90-19 nm	core	Oligo257	AGGCGAGCGCTGCGAACTGAGCCCATCCAGAGAGCTAGGA	90-19 nm barrel short scaf strand, 40mer, [38, 255] start, [38, 296] end
90-19 nm	core	Oligo258	CTCCGGCACTGCGCGGCGTTGTGTCTGCTGTCTCTTTTGA	90-19 nm barrel short scaf strand, 40mer, [38, 297] start, [38, 338] end
90-19 nm	core	Oligo259	GGACTACCTAGGTGACCTGTCCCGCCGCGACGAAGGCTTG	90-19 nm barrel short scaf strand, 40mer, [38, 339] start, [38, 380] end
90-19 nm	core	Oligo260	TGTCGCTGCACAGTACGAGCTTCCAATCGCCGGGACAACC	90-19 nm barrel short scaf strand, 40mer, [38, 381] start, [38, 422] end
90-19 nm	core	Oligo261	GCCCGGCACGTGAGCGCCCATTTTTCAGGACCCTACACCT	90-19 nm barrel short scaf strand, 40mer, [38, 423] start, [38, 464] end
90-19 nm	core	Oligo262	TCGATCCTGAGCGAACTCACCTCCTCGGGCATGGTCGACG	90-19 nm barrel short scaf strand, 40mer, [38, 465] start, [38, 506] end
90-19 nm	core	Oligo263	CTGCCGTTCACGAGGTACGCGCCGGAAGACCTGGACATTG	90-19 nm barrel short scaf strand, 40mer, [38, 507] start, [38, 548] end
90-19 nm	core	Oligo264	TGGCCCGATGCTGGAGAGGATTGACGCGATGCAATACGCC	90-19 nm barrel short scaf strand, 40mer, [38, 549] start, [38, 590] end
90-19 nm	core	Oligo265	GTCCTCCGTACCGGGCTGGCGGGTTGGAGCTGACGTCTAT	90-19 nm barrel short scaf strand, 40mer, [38, 591] start, [38, 632] end
90-19 nm	core	Oligo266	CGAGCAACCTACGCATCCAAACCCTAGTGTGGCCGGCCCA	90-19 nm barrel short scaf strand, 40mer, [38, 633] start, [38, 674] end
90-19 nm	core	Oligo267	ACGACGTTTGTGCGCCTCGTGCCTCCTCCAGACAAAGTGC	90-19 nm barrel short scaf strand, 40mer, [38, 675] start, [38, 716] end
90-19 nm	core	Oligo268	GTCTTCTGAGGGCGCGCGGCTACCGGTACTAGACGGAGGA	90-19 nm barrel short scaf strand, 40mer, [38, 717] start, [38, 758] end
90-19 nm	core	Oligo269	CTGCTGGTCGTCGCATCGTAGTTCGCCTCCTGGTGGGCAA	90-19 nm barrel short scaf strand, 40mer, [38, 759] start, [38, 44] end
90-19 nm	core	Oligo270	GCCTACCACCTCCCGTCGACCCATCTCGCCCGTAGCTCAA	90-19 nm barrel short scaf strand, 40mer, [36, 24] start, [36, 65] end
90-19 nm	core	Oligo271	GAGAACAAGGAAACGCCGACTGCCGAGAGCCTGGCCCAAC	90-19 nm barrel short scaf strand, 40mer, [36, 66] start, [36, 107] end
90-19 nm	core	Oligo272	CCGTGCCCACCCACCCAGCGCTGATGAACCTTATGCAGAC	90-19 nm barrel short scaf strand, 40mer, [36, 108] start, [36, 149] end
90-19 nm	core	Oligo273	CCAGTTCAGCTACGGCGGGCGCAGTTCCACAGTCACACTG	90-19 nm barrel short scaf strand, 40mer, [36, 150] start, [36, 191] end
90-19 nm	core	Oligo274	CTGGGCGAGTGGGAGTCGCGGCGTTGTGAACACGACCTAT	90-19 nm barrel short scaf strand, 40mer, [36, 192] start, [36, 233] end
90-19 nm	core	Oligo275	GCAGGAGACAGGACCCATACCCACAAACCCGTCGGCCGAG	90-19 nm barrel short scaf strand, 40mer, [36, 234] start, [36, 275] end
90-19 nm	core	Oligo276	AATTTCGTGACGCGCAAGGCCCGGTCTCACTCTCCGTAGC	90-19 nm barrel short scaf strand, 40mer, [36, 276] start, [36, 317] end
90-19 nm	core	Oligo277	GTCGGCCACGGCAGACTCCCGCTGGATCAGGTAGACAAGG	90-19 nm barrel short scaf strand, 40mer, [36, 318] start, [36, 359] end
90-19 nm	core	Oligo278	GGCACGCTCCCAGGCCGCAGACGACTTCGAACGTTTGAAG	90-19 nm barrel short scaf strand, 40mer, [36, 360] start, [36, 401] end
90-19 nm	core	Oligo279	GACAGGAATCGCGCTCGCACCAGCCGTGATCTTAGGCACC	90-19 nm barrel short scaf strand, 40mer, [36, 402] start, [36, 443] end
90-19 nm	core	Oligo280	CACTGGGAGGTCGGTTGGTAGCGTGCTCGCGTGCCACTTA	90-19 nm barrel short scaf strand, 40mer, [36, 444] start, [36, 485] end
90-19 nm	core	Oligo281	GGCCGTGAAACCACGTAACGGGCCGGTGGAGTCAGTCCAT	90-19 nm barrel short scaf strand, 40mer, [36, 486] start, [36, 527] end
90-19 nm	core	Oligo282	CGGCGCACACCCAAGTGACAGCGTAATGGCAATGCCCACT	90-19 nm barrel short scaf strand, 40mer, [36, 528] start, [36, 569] end
90-19 nm	core	Oligo283	GAACAAGTCCACCATTGACCGAGCCCGCTCGTCCGCCTTG	90-19 nm barrel short scaf strand, 40mer, [36, 570] start, [36, 611] end
90-19 nm	core	Oligo284	AATAGAGGGCGCGTCGCGAGGATTGTGGCAGCCAGGGAAT	90-19 nm barrel short scaf strand, 40mer, [36, 612] start, [36, 653] end
90-19 nm	core	Oligo285	GCGGCTTCACCTCGACCTGCATGAGCTTACTAGCGCGTGG	90-19 nm barrel short scaf strand, 40mer, [36, 654] start, [36, 695] end
90-19 nm	core	Oligo286	CCTACGGCACGCTGCGAGCAGGCAGGACTGGAAGATTGAC	90-19 nm barrel short scaf strand, 40mer, [36, 696] start, [36, 737] end
90-19 nm	core	Oligo287	CCGACCGTGTTTATCGGTTGCAGGCCCGAGTCAGCGAGTG	90-19 nm barrel short scaf strand, 40mer, [36, 738] start, [36, 23] end
90-19 nm	core	Oligo288	TTGTGGGTCTGTTCGCCTCAACTCTGCTGCGTCGGTGCGA	90-19 nm barrel short scaf strand, 40mer, [34, 45] start, [34, 86] end
90-19 nm	core	Oligo289	TGTGTAGGCTACAGACGCTTACTGTCCGGCCGGCAGCTCC	90-19 nm barrel short scaf strand, 40mer, [34, 87] start, [34, 128] end
90-19 nm	core	Oligo290	TGAGGAGTCCCTCGAAAGCCGAGCCAACGTCCTCGCACTC	90-19 nm barrel short scaf strand, 40mer, [34, 129] start, [34, 170] end
90-19 nm	core	Oligo291	AGGAAATATCCGGCACCGGGTGGCCCAATCCAGCGCAACA	90-19 nm barrel short scaf strand, 40mer, [34, 171] start, [34, 212] end
90-19 nm	core	Oligo292	CTCGATGTCGGGATGGTGACGCGCGGACACGCTTGAGAAG	90-19 nm barrel short scaf strand, 40mer, [34, 213] start, [34, 254] end
90-19 nm	core	Oligo293	CGCGACCAGGGTTGGGACGGGATACTTGCGGCTAACGAAC	90-19 nm barrel short scaf strand, 40mer, [34, 255] start, [34, 296] end
90-19 nm	core	Oligo294	TGTCATGAAACGAACTCCGCGTCACGACTGGGACCGCCGA	90-19 nm barrel short scaf strand, 40mer, [34, 297] start, [34, 338] end
90-19 nm	core	Oligo295	CGGCGTTTCCGGTTGCATGTGTTCACATCGCTGGACGGAC	90-19 nm barrel short scaf strand, 40mer, [34, 339] start, [34, 380] end
90-19 nm	core	Oligo296	GTCGCAGCGATCGCACCTGTGAAACCATGCCAAGATGGCG	90-19 nm barrel short scaf strand, 40mer, [34, 381] start, [34, 422] end
90-19 nm	core	Oligo297	TCCATGACAGGCGCTAGAAATAACCCGGGTCGCGCGAACG	90-19 nm barrel short scaf strand, 40mer, [34, 423] start, [34, 464] end
90-19 nm	core	Oligo298	GGGTTCCACCGTGCTCGAGGGCGCTTGTCTCTAGCTGCAA	90-19 nm barrel short scaf strand, 40mer, [34, 465] start, [34, 506] end
90-19 nm	core	Oligo299	CACGTCAAGCGCAACTGGATGCAGACACCCGCAGCCCTTT	90-19 nm barrel short scaf strand, 40mer, [34, 507] start, [34, 548] end
90-19 nm	core	Oligo300	CCCATGCCACCCATCACCGTCCGCCCTCTAACGAACCTCC	90-19 nm barrel short scaf strand, 40mer, [34, 549] start, [34, 590] end
90-19 nm	core	Oligo301	CGCCACACCCAGGAGTATGCTCGCCTTAGCCTACTGGCCG	90-19 nm barrel short scaf strand, 40mer, [34, 591] start, [34, 632] end
90-19 nm	core	Oligo302	TGGCCGCCTCATGGGAAGCCTAAGACGTACGTGACCCACG	90-19 nm barrel short scaf strand, 40mer, [34, 633] start, [34, 674] end
90-19 nm	core	Oligo303	TGTACTATGGAGTGTCCTTGGGTGCATGGTGGGCCGCCCG	90-19 nm barrel short scaf strand, 40mer, [34, 675] start, [34, 716] end
90-19 nm	core	Oligo304	GCAGTAAGGCAGCTGAACAGTGATACCGGTGCGGGCCTGG	90-19 nm barrel short scaf strand, 40mer, [34, 717] start, [34, 758] end
90-19 nm	core	Oligo305	GGCGGAGAATACACAGGCTCGCTCAGGCTTCGCGTGGGAT	90-19 nm barrel short scaf strand, 40mer, [34, 759] start, [34, 44] end
90-19 nm	core	Oligo306	CTGCCCATGTCGGCGGTCGCAAGAGACTCAGGTTCCACGA	90-19 nm barrel short scaf strand, 40mer, [32, 24] start, [32, 65] end
90-19 nm	core	Oligo307	ACGTTGGCATGAACGCCGACTGACGAGCTGCTGATTTGCG	90-19 nm barrel short scaf strand, 40mer, [32, 66] start, [32, 107] end
90-19 nm	core	Oligo308	ACACTTCGCTTAGCCGCCGCTTCTCAGCAGTCTTGCCTCC	90-19 nm barrel short scaf strand, 40mer, [32, 108] start, [32, 149] end
90-19 nm	core	Oligo309	TTCTCCGCATAAGCCGCCCACCTCTCCGGATCGCACCAGA	90-19 nm barrel short scaf strand, 40mer, [32, 150] start, [32, 191] end
90-19 nm	core	Oligo310	CATTGTCACCGCGCGTCAAGCAGCCACCAGAACTCGCACT	90-19 nm barrel short scaf strand, 40mer, [32, 192] start, [32, 233] end
90-19 nm	core	Oligo311	CAGCTCGAGGAGCGCGGATGCAGCCATTCGTACGTCCTGA	90-19 nm barrel short scaf strand, 40mer, [32, 234] start, [32, 275] end
90-19 nm	core	Oligo312	GGGAAAGTGTCGGTCGTTCGGCATGGCTGCGCTATCCTGG	90-19 nm barrel short scaf strand, 40mer, [32, 276] start, [32, 317] end
90-19 nm	core	Oligo313	AGCCATGGAGCTAATCCGCCAAGCCCGCCGCATACGAAGT	90-19 nm barrel short scaf strand, 40mer, [32, 318] start, [32, 359] end
90-19 nm	core	Oligo314	GGTGGGACACGGACGCGGTGGCTACTTTGTCGCCTTCAGA	90-19 nm barrel short scaf strand, 40mer, [32, 360] start, [32, 401] end
90-19 nm	core	Oligo315	CCGGGACTTGGTCGTAGGAATTCCTCGCCATCCCTGCCGG	90-19 nm barrel short scaf strand, 40mer, [32, 402] start, [32, 443] end
90-19 nm	core	Oligo316	GGTGGCGGGATAGGTCTTGTCGACACGCGCCTCATCACAC	90-19 nm barrel short scaf strand, 40mer, [32, 444] start, [32, 485] end
90-19 nm	core	Oligo317	TGCTGGCCTCGCTTTCTGGTATCGCTCGGTCGGTCCTGAG	90-19 nm barrel short scaf strand, 40mer, [32, 486] start, [32, 527] end
90-19 nm	core	Oligo318	CGCGGCCATCAGAAGCGCCATTGTTAAGTGTCCGCTCGAC	90-19 nm barrel short scaf strand, 40mer, [32, 528] start, [32, 569] end
90-19 nm	core	Oligo319	GGTGACCAGCGCTAACCAGGCCGGCCGTTATGGGATTTGG	90-19 nm barrel short scaf strand, 40mer, [32, 570] start, [32, 611] end
90-19 nm	core	Oligo320	GACCCGGTATGCAACAGACGTCGGACAGGAGTCCCACCCG	90-19 nm barrel short scaf strand, 40mer, [32, 612] start, [32, 653] end
90-19 nm	core	Oligo321	GCGGATTCGTGGCCTGCGTCATGCCAGGTATGTCCAGGGA	90-19 nm barrel short scaf strand, 40mer, [32, 654] start, [32, 695] end
90-19 nm	core	Oligo322	ACGCCACCGTTCAAGGCCGACCGTACCTAGTCCATAGCGG	90-19 nm barrel short scaf strand, 40mer, [32, 696] start, [32, 737] end
90-19 nm	core	Oligo323	GTCTCTGTGCTGGGCTTCATAACCTAGGCGCAGGCACCGC	90-19 nm barrel short scaf strand, 40mer, [32, 738] start, [32, 23] end
90-19 nm	core	Oligo324	GGGCCGGGCGAGCCAACTCGTAAAGCGCTCTATACTTGGC	90-19 nm barrel short scaf strand, 40mer, [30, 45] start, [30, 86] end
90-19 nm	core	Oligo325	TGCCCAATGCCCAGGCCTCCAGGCAACCGCAAAGCTCTTA	90-19 nm barrel short scaf strand, 40mer, [30, 87] start, [30, 128] end
90-19 nm	core	Oligo326	ATGTGGTGTCCGGATCTCGCGGGTCAGGCGTCCATGTAGC	90-19 nm barrel short scaf strand, 40mer, [30, 129] start, [30, 170] end
90-19 nm	core	Oligo327	CCCGAGCTCAGACAGTGCACCGCCCGATCCCTATTGGGTG	90-19 nm barrel short scaf strand, 40mer, [30, 171] start, [30, 212] end
90-19 nm	core	Oligo328	TGCGCACCGGACTAGCTCGGCCTGGTCCATCTCACTTAGC	90-19 nm barrel short scaf strand, 40mer, [30, 213] start, [30, 254] end
90-19 nm	core	Oligo329	AGTGGCCATGAAACGTACGCCGGATGGCTACCTCGCGGGA	90-19 nm barrel short scaf strand, 40mer, [30, 255] start, [30, 296] end
90-19 nm	core	Oligo330	TCCGACATAGCCCGCTGAGCTAACCCAGCACGTCCAGGTG	90-19 nm barrel short scaf strand, 40mer, [30, 297] start, [30, 338] end
90-19 nm	core	Oligo331	AGGCGTCTGACTAGCGGTGCCCTGACAATCGGTCCGAAGG	90-19 nm barrel short scaf strand, 40mer, [30, 339] start, [30, 380] end
90-19 nm	core	Oligo332	GGTCCCACGTGACGTCGGTAGTGCTCGTGGCTGCACATGT	90-19 nm barrel short scaf strand, 40mer, [30, 381] start, [30, 422] end
90-19 nm	core	Oligo333	GGGTATCCAGCCTCCGCGCCTGTGTTGGATCTGCTGTTGC	90-19 nm barrel short scaf strand, 40mer, [30, 423] start, [30, 464] end
90-19 nm	core	Oligo334	ACGTTTGTCCATACACCGACAGGCGCACATCGTGGAGGCG	90-19 nm barrel short scaf strand, 40mer, [30, 465] start, [30, 506] end
90-19 nm	core	Oligo335	TGTCTGCGCTCTCTTGCCTGTTAATCGCGTGTCGGCGGAC	90-19 nm barrel short scaf strand, 40mer, [30, 507] start, [30, 548] end
90-19 nm	core	Oligo336	ACGACACGACCCAGAACATACGGCGCACTCAGTCACGTGC	90-19 nm barrel short scaf strand, 40mer, [30, 549] start, [30, 590] end
90-19 nm	core	Oligo337	CCGGGCAACGCCTATGGCACCAAGACCTGACGGATGTTCG	90-19 nm barrel short scaf strand, 40mer, [30, 591] start, [30, 632] end
90-19 nm	core	Oligo338	TTTTGCCTGAACCGGGACGCCTCTCAGAGCGCGGCAAAGT	90-19 nm barrel short scaf strand, 40mer, [30, 633] start, [30, 674] end
90-19 nm	core	Oligo339	GTGTCCGAAAAACTGCTCGCCGGGCTAGCCACAGGAGACG	90-19 nm barrel short scaf strand, 40mer, [30, 675] start, [30, 716] end
90-19 nm	core	Oligo340	GTGGCAATAGCAATACGGGAGCCGCCGACACGGAAGGAGC	90-19 nm barrel short scaf strand, 40mer, [30, 717] start, [30, 758] end
90-19 nm	core	Oligo341	CCCAACTGCGGGACGTGCCGAGGTAACAAGGCAATCCGTC	90-19 nm barrel short scaf strand, 40mer, [30, 759] start, [30, 44] end
90-19 nm	Coax GC 5:5 set0	Oligo342	AATAATAACATCACTGGAGGCGAACTACGATGCGATCCGTATGGGTGAGGGCTGGT	90-19 nm barrel coax stap strand set 0, blue, 56mer, [1, 21] start, [0, 7] end
90-19 nm	Coax GC 5:5 set0	Oligo343	GTTTCTGGCCAACAACCCGCTCGGTTGCCCACCATGCCTGAACCAATCGCGGGAC	90-19 nm barrel coax stap strand set 0, blue, 55mer, [1, 42] start, [0, 28] end
90-19 nm	Coax GC 5:5 set0	Oligo344	AACAGTGCCACGCTGAAGCGCCCTTGAGCCATCAGAGATAGTATGCTGTACGTAC	90-19 nm barrel coax stap strand set 0, blue, 55mer, [1, 63] start, [0, 49] end
90-19 nm	Coax GC 5:5 set0	Oligo345	AGGATTTAGAAGTATTACGGTTAACCCCTTGACTTGAGAGCCCTCCCGCGAAGACG	90-19 nm barrel coax stap strand set 0, blue, 56mer, [1, 84] start, [0, 70] end
90-19 nm	Coax GC 5:5 set0	Oligo346	TAATTATACTTCTGCCGCCTCGTCACTGGGCACATAGACTTACCTGGCACTTTGC	90-19 nm barrel coax stap strand set 0, blue, 55mer, [1, 105] start, [0, 91] end
90-19 nm	Coax GC 5:5 set0	Oligo347	GAAGAGGCGAATTAGTGGTTGAGCCGCAGTACGGAATAATGCCTTTCGTCTTACC	90-19 nm barrel coax stap strand set 0, blue, 55mer, [1, 126] start, [0, 112] end
90-19 nm	Coax GC 5:5 set0	Oligo348	CATGAAAACATAGCGTGCCCAGATTCCGTGCGGTATTCATTTACAACTGGCCTTCT	90-19 nm barrel coax stap strand set 0, blue, 56mer, [1, 147] start, [0, 133] end
90-19 nm	Coax GC 5:5 set0	Oligo349	AGTTCATCTTCTGACCGAGTCTGTCGTAGCACCGATAGCTTGGCGGCCACGGTTT	90-19 nm barrel coax stap strand set 0, blue, 55mer, [1, 168] start, [0, 154] end
90-19 nm	Coax GC 5:5 set0	Oligo350	TTCGCCAACATGTAGCGCACATGGAGCACAGAAGCCTAAATAGAAAGCTAGACCT	90-19 nm barrel coax stap strand set 0, blue, 55mer, [1, 189] start, [0, 175] end
90-19 nm	Coax GC 5:5 set0	Oligo351	CAAGAAACCAATCAACAACCCGCCGACGCGTGTCAATTTAGGTGCTCTCGAGCCGG	90-19 nm barrel coax stap strand set 0, blue, 56mer, [1, 210] start, [0, 196] end
90-19 nm	Coax GC 5:5 set0	Oligo352	CTCCCGACTTGCGGTGCCGGTATTTGCTGCCAATTAATCGGGACAGGCGGATCCT	90-19 nm barrel coax stap strand set 0, blue, 55mer, [1, 231] start, [0, 217] end
90-19 nm	Coax GC 5:5 set0	Oligo353	TGGAAAATAGCAGCGCGCTCGCCTCATGTGCCAGGAGGTTTGAGTCAGCGTGCGG	90-19 nm barrel coax stap strand set 0, blue, 55mer, [1, 252] start, [0, 238] end
90-19 nm	Coax GC 5:5 set0	Oligo354	GATTTTAAGAAAAGTCTGGATGGGCTCAGTTCGCACTTTACAACGAGAGCCGGAAC	90-19 nm barrel coax stap strand set 0, blue, 56mer, [1, 273] start, [0, 259] end
90-19 nm	Coax GC 5:5 set0	Oligo355	TATTTTGTCACAATAGTGCCGGAGTCCTAGCTCTAAGCAGATGGAACCTCAGTCC	90-19 nm barrel coax stap strand set 0, blue, 55mer, [1, 294] start, [0, 280] end
90-19 nm	Coax GC 5:5 set0	Oligo356	AAAAGGCCGGAAACCAGCAGACACAACGCCGCGCCAATAGACGAGTGGCAACGCC	90-19 nm barrel coax stap strand set 0, blue, 55mer, [1, 315] start, [0, 301] end
90-19 nm	Coax GC 5:5 set0	Oligo357	ATAGCCGCCACCCTCTAGGTAGTCCTCAAAAGAGAGTCACCAGGAGCGAATGGTTC	90-19 nm barrel coax stap strand set 0, blue, 56mer, [1, 336] start, [0, 322] end
90-19 nm	Coax GC 5:5 set0	Oligo358	CCGCGTCATACATGTCGCGGCGGGACAGGTCACCAGAACCGCGTGCACCCGTACT	90-19 nm barrel coax stap strand set 0, blue, 55mer, [1, 357] start, [0, 343] end
90-19 nm	Coax GC 5:5 set0	Oligo359	ATCAGTACCAGGCGTGCAGCGACACAAGCCTTCGGCTTTTGCGACACCATGTGGT	90-19 nm barrel coax stap strand set 0, blue, 55mer, [1, 378] start, [0, 364] end
90-19 nm	Coax GC 5:5 set0	Oligo360	GCTCACCAGTACAAAGCGATTGGAAGCTCGTACTGGATAAGTCTAGGGTTGCTCGT	90-19 nm barrel coax stap strand set 0, blue, 56mer, [1, 399] start, [0, 385] end
90-19 nm	Coax GC 5:5 set0	Oligo361	GCTTTCACGTTGAACGTGCCGGGCGGTTGTCCCGCTACAACGCAAAGCATCGTTG	90-19 nm barrel coax stap strand set 0, blue, 55mer, [1, 420] start, [0, 406] end
90-19 nm	Coax GC 5:5 set0	Oligo362	AATGCGGGATCGTCTCCTGAAAAATGGGCGCTCAAATCTCCGTCTGTCGTGGCCA	90-19 nm barrel coax stap strand set 0, blue, 55mer, [1, 441] start, [0, 427] end
90-19 nm	Coax GC 5:5 set0	Oligo363	GCGCGATTATACCAATCAGGATCGAAGGTGTAGGGACCCTCACCTCGCATCTCGCT	90-19 nm barrel coax stap strand set 0, blue, 56mer, [1, 462] start, [0, 448] end
90-19 nm	Coax GC 5:5 set0	Oligo364	ACGACCTTCATCAAGCCCGAGGAGGTGAGTTCGCGCGCGAACTGCGACCGATTGG	90-19 nm barrel coax stap strand set 0, blue, 55mer, [1, 483] start, [0, 469] end
90-19 nm	Coax GC 5:5 set0	Oligo365	CTTTATACCAGTCATGAACGGCAGCGTCGACCATGAGTAATTTGCCTGGCCATAC	90-19 nm barrel coax stap strand set 0, blue, 55mer, [1, 504] start, [0, 490] end
90-19 nm	Coax GC 5:5 set0	Oligo366	GGATAAAAACCAAAAGTCTTCCGGCGCGTACCTCGGGACGTTCTGGCCTTCAGAGA	90-19 nm barrel coax stap strand set 0, blue, 56mer, [1, 525] start, [0, 511] end
90-19 nm	Coax GC 5:5 set0	Oligo367	AGTATAGTCAGAAGCATCGGGCCACAATGTCCAGTAGCGAGCTTACTTCCGGCGC	90-19 nm barrel coax stap strand set 0, blue, 55mer, [1, 546] start, [0, 532] end
90-19 nm	Coax GC 5:5 set0	Oligo368	GACTGAATATAATGATCGCGTCAATCCTCTCCAGCAAAGCGTTCCTGCGTTCCCG	90-19 nm barrel coax stap strand set 0, blue, 55mer, [1, 567] start, [0, 553] end
90-19 nm	Coax GC 5:5 set0	Oligo369	TCCAATTCTACTAATTACGGAGGACGGCGTATTGCCTGTAGCGCGCGGTAGGCACT	90-19 nm barrel coax stap strand set 0, blue, 56mer, [1, 588] start, [0, 574] end
90-19 nm	Coax GC 5:5 set0	Oligo370	GCATTTTAAATGCAGCTCCAACCCGCCAGCCCGGAGTAGTAGTTGTCGGCATCTG	90-19 nm barrel coax stap strand set 0, blue, 55mer, [1, 609] start, [0, 595] end
90-19 nm	Coax GC 5:5 set0	Oligo371	AGAATCGATGAACGAGGTTGCTCGATAGACGTCAATGCCTGGCGTCAGGACACCT	90-19 nm barrel coax stap strand set 0, blue, 55mer, [1, 630] start, [0, 616] end
90-19 nm	Coax GC 5:5 set0	Oligo372	TAGCGTCTGGCCTTCACACTAGGGTTTGGATGCGTGTAATCGCCAAGCCCGAATGA	90-19 nm barrel coax stap strand set 0, blue, 56mer, [1, 651] start, [0, 637] end
90-19 nm	Coax GC 5:5 set0	Oligo373	CATCCAGCCAGCTTCAAACGTCGTTGGGCCGGCCCTGTAGCCAACAACCGCCATC	90-19 nm barrel coax stap strand set 0, blue, 55mer, [1, 672] start, [0, 658] end
90-19 nm	Coax GC 5:5 set0	Oligo374	CCAAACGACGGCCATGGAGGAGGCACGAGGCGCATCCGGCAAATGGGACGCTCAC	90-19 nm barrel coax stap strand set 0, blue, 55mer, [1, 693] start, [0, 679] end
90-19 nm	Coax GC 5:5 set0	Oligo375	GCCGAGCCGGAAGCACTCAGAAGACGCACTTTGTCGTGCCAACCTCGCCGCTAACT	90-19 nm barrel coax stap strand set 0, blue, 56mer, [1, 714] start, [0, 700] end
90-19 nm	Coax GC 5:5 set0	Oligo376	TACGGGCAACAGCTAGTACCGGTAGCCGCGCGCCTAAAGTGACCGGACCTCGATG	90-19 nm barrel coax stap strand set 0, blue, 55mer, [1, 735] start, [0, 721] end
90-19 nm	Coax GC 5:5 set0	Oligo377	CTAAGAACGTGGACCGACCAGCAGTCCTCCGTCTGATTGCCTAAAAACGCGGAGA	90-19 nm barrel coax stap strand set 0, blue, 55mer, [1, 756] start, [0, 742] end
90-19 nm	Coax GC 5:5 set0	Oligo378	AAAATCCCGCAGTTGGGGCTCCTTCCGTCCCCCAGCAGGCGGACTTCTG	90-19 nm barrel coax stap strand set 0, red, 49mer, [9, 7] start, [10, 756] end
90-19 nm	Coax GC 5:5 set0	Oligo379	ACAGGAACTTGTTACCTCGGCACGTCCTGAAAGGGATTTTAGAGAGCTGA	90-19 nm barrel coax stap strand set 0, red, 50mer, [9, 28] start, [10, 21] end
90-19 nm	Coax GC 5:5 set0	Oligo380	GCAACAGCGCCCGGCCCGACGGATTGCCGCCGCCAGCCATTCAGGCCGG	90-19 nm barrel coax stap strand set 0, red, 49mer, [9, 49] start, [10, 42] end
90-19 nm	Coax GC 5:5 set0	Oligo381	TCTTTAAGAGCGCTTTACGAGTTGGCTGAAATGGCTATTAGATGTGTGG	90-19 nm barrel coax stap strand set 0, red, 49mer, [9, 70] start, [10, 63] end
90-19 nm	Coax GC 5:5 set0	Oligo382	ATCTGGTGCATTGGGCAGCCAAGTATATGACCCTCAATCAATCGGCCCTC	90-19 nm barrel coax stap strand set 0, red, 50mer, [9, 91] start, [10, 84] end
90-19 nm	Coax GC 5:5 set0	Oligo383	AGTAACAGCGGTTGCCTGGAGGCCTGGCATTTAAAAGTTTGGCTCCCGC	90-19 nm barrel coax stap strand set 0, red, 49mer, [9, 112] start, [10, 105] end
90-19 nm	Coax GC 5:5 set0	Oligo384	AGATTTTGACACCACATTAAGAGCTTTTTAAGAAATTGCGTGAATGCAC	90-19 nm barrel coax stap strand set 0, red, 49mer, [9, 133] start, [10, 126] end
90-19 nm	Coax GC 5:5 set0	Oligo385	CAATTTCCGCCTGACCCGCGAGATCCGCATAATTACATTTAACGACGACG	90-19 nm barrel coax stap strand set 0, red, 50mer, [9, 154] start, [10, 147] end
90-19 nm	Coax GC 5:5 set0	Oligo386	TTTTTAATGAGCTCGGGGCTACATGGAATTGAGAGACTACCGTCACCAC	90-19 nm barrel coax stap strand set 0, red, 49mer, [9, 175] start, [10, 168] end
90-19 nm	Coax GC 5:5 set0	Oligo387	CATAATTGGATCGGGCGGTGCACTGTCCCAAACACCGGAATACCATGGG	90-19 nm barrel coax stap strand set 0, red, 49mer, [9, 196] start, [10, 189] end
90-19 nm	Coax GC 5:5 set0	Oligo388	TCCAGACCCGGTGCGCACACCCAATAGACTAAAGTAATTCTGTCCCTCGC	90-19 nm barrel coax stap strand set 0, red, 50mer, [9, 217] start, [10, 210] end
90-19 nm	Coax GC 5:5 set0	Oligo389	CAAGCCGATGGACCAGGCCGAGCTAGTGAATCGAGAACAAGGTCATCAC	90-19 nm barrel coax stap strand set 0, red, 49mer, [9, 238] start, [10, 231] end
90-19 nm	Coax GC 5:5 set0	Oligo390	CCAACGCCATGGCCACTGCTAAGTGAGTTTCCTGAATCTTAAACTGCTA	90-19 nm barrel coax stap strand set 0, red, 49mer, [9, 259] start, [10, 252] end
90-19 nm	Coax GC 5:5 set0	Oligo391	AGTCAGATAGCCATCCGGCGTACGTTTTAACACCCTGAACAAGTAGGTCA	90-19 nm barrel coax stap strand set 0, red, 50mer, [9, 280] start, [10, 273] end
90-19 nm	Coax GC 5:5 set0	Oligo392	ACTGGCACTATGTCGGATCCCGCGAGGGGATACCCAAAAGAGCGCTGTG	90-19 nm barrel coax stap strand set 0, red, 49mer, [9, 301] start, [10, 294] end
90-19 nm	Coax GC 5:5 set0	Oligo393	AGGTAAATGCTGGGTTAGCTCAGCGGGTGTTGAGGGAGGGACGGCGGTC	90-19 nm barrel coax stap strand set 0, red, 49mer, [9, 322] start, [10, 315] end
90-19 nm	Coax GC 5:5 set0	Oligo394	ACTGTAGTCAGACGCCTCACCTGGACGTACCTTTAGCGTCAGCGAAGTAG	90-19 nm barrel coax stap strand set 0, red, 50mer, [9, 343] start, [10, 336] end
90-19 nm	Coax GC 5:5 set0	Oligo395	TTGACAGGATTGTCAGGGCACCGCTAGCGCCGCCGCCAGCAAAGTGTCA	90-19 nm barrel coax stap strand set 0, red, 49mer, [9, 364] start, [10, 357] end
90-19 nm	Coax GC 5:5 set0	Oligo396	TATAAACACGTGGGACCCCTTCGGACCGATAACAGTGCCCGCGCGATGC	90-19 nm barrel coax stap strand set 0, red, 49mer, [9, 385] start, [10, 378] end
90-19 nm	Coax GC 5:5 set0	Oligo397	GTACCGCCCACGAGCACTACCGACGTCAGCTCAGGAGGTTTACAGTCCGA	90-19 nm barrel coax stap strand set 0, red, 50mer, [9, 406] start, [10, 399] end
90-19 nm	Coax GC 5:5 set0	Oligo398	CCAGACGCTGGATACCCACATGTGCAGCATTTGTCGTCTTTCCACACAC	90-19 nm barrel coax stap strand set 0, red, 49mer, [9, 427] start, [10, 420] end
90-19 nm	Coax GC 5:5 set0	Oligo399	TTTCTTAATCCAACACAGGCGCGGAGGTTTTTCGAGGTGAAGCCGCTCT	90-19 nm barrel coax stap strand set 0, red, 49mer, [9, 448] start, [10, 441] end
90-19 nm	Coax GC 5:5 set0	Oligo400	TTTTCATGGACAAACGTGCAACAGCAGAAAGGACTAAAGACTAAGCCTGT	90-19 nm barrel coax stap strand set 0, red, 50mer, [9, 469] start, [10, 462] end
90-19 nm	Coax GC 5:5 set0	Oligo401	CATGTTAATGTGCGCCTGTCGGTGTATGACGCGACCTGCTCGGGCTCTG	90-19 nm barrel coax stap strand set 0, red, 49mer, [9, 490] start, [10, 483] end
90-19 nm	Coax GC 5:5 set0	Oligo402	AGGCTTGAGCGCAGACACGCCTCCACGCTATTCAGTGAATAACCCATGC	90-19 nm barrel coax stap strand set 0, red, 49mer, [9, 511] start, [10, 504] end
90-19 nm	Coax GC 5:5 set0	Oligo403	CATCAGTACGCGATTAACAGGCAAGAGCCAGGTAGAAAGATTAGCGCGAA	90-19 nm barrel coax stap strand set 0, red, 50mer, [9, 532] start, [10, 525] end
90-19 nm	Coax GC 5:5 set0	Oligo404	CCAATACGTCGTGTCGTGTCCGCCGACTGACTGGATAGCGTATTAACAG	90-19 nm barrel coax stap strand set 0, red, 49mer, [9, 553] start, [10, 546] end
90-19 nm	Coax GC 5:5 set0	Oligo405	TTCAAAGGAGTGCGCCGTATGTTCTGGTGTTTAATTCGAGCGGCTCACA	90-19 nm barrel coax stap strand set 0, red, 49mer, [9, 574] start, [10, 567] end
90-19 nm	Coax GC 5:5 set0	Oligo406	ATTCCCACGTTGCCCGGGCACGTGACTCGCATATAACAGTTGCAAATCAC	90-19 nm barrel coax stap strand set 0, red, 50mer, [9, 595] start, [10, 588] end
90-19 nm	Coax GC 5:5 set0	Oligo407	TCAGAGCTCAGGTCTTGGTGCCATAGGATAGCAATAAAGCCCGTTGGCG	90-19 nm barrel coax stap strand set 0, red, 49mer, [9, 616] start, [10, 609] end
90-19 nm	Coax GC 5:5 set0	Oligo408	TATGATATCAGGCAAAACGAACATCCGATAATCACCATCAAGCCAAAAC	90-19 nm barrel coax stap strand set 0, red, 49mer, [9, 637] start, [10, 630] end
90-19 nm	Coax GC 5:5 set0	Oligo409	ATTGTATGCTCTGAGAGGCGTCCCGGTTTCAAAAACAGGAAGTTGACACG	90-19 nm barrel coax stap strand set 0, red, 50mer, [9, 658] start, [10, 651] end
90-19 nm	Coax GC 5:5 set0	Oligo410	GGCGGATTTTCGGACACACTTTGCCGCAAGTGGGAACAAACACCACGTA	90-19 nm barrel coax stap strand set 0, red, 49mer, [9, 679] start, [10, 672] end
90-19 nm	Coax GC 5:5 set0	Oligo411	AAGGGCGGGCTAGCCCGGCGAGCAGTTTGGCAACTGTTGGGCCGCGACT	90-19 nm barrel coax stap strand set 0, red, 49mer, [9, 700] start, [10, 693] end
90-19 nm	Coax GC 5:5 set0	Oligo412	ACGCATGCTATTGCCACCGTCTCCTGTATCTAGCGACCGTATCGCATAAC	90-19 nm barrel coax stap strand set 0, red, 50mer, [9, 721] start, [10, 714] end
90-19 nm	Coax GC 5:5 set0	Oligo413	TTTCCAGTGTCGGCGGCTCCCGTATTGGCCTCACTGCCCGCTGGGCGGG	90-19 nm barrel coax stap strand set 0, red, 49mer, [9, 742] start, [10, 735] end
90-19 nm	Coax GC 5:5 set0	Oligo414	CTCACCCTCAGCTCTGTCCCGCGATTGGTCCGGCCTGGTACGTA	90-19 nm barrel coax short scaf strand set 0, 44mer, [0, 14] start, [0, 55] end
90-19 nm	Coax GC 5:5 set0	Oligo415	CAGCATACCACACATCGTCTTCGCGGGAGGAGGGCCGGCAAAGT	90-19 nm barrel coax short scaf strand set 0, 44mer, [0, 56] start, [0, 97] end
90-19 nm	Coax GC 5:5 set0	Oligo416	GCCAGGTGCGGGAGCGGTAAGACGAAAGGGTGCATTCAGAAGGC	90-19 nm barrel coax short scaf strand set 0, 44mer, [0, 98] start, [0, 139] end
90-19 nm	Coax GC 5:5 set0	Oligo417	CAGTTGTCGTCGTCGAAACCGTGGCCGCCGTGGTGACAGGTCTA	90-19 nm barrel coax short scaf strand set 0, 44mer, [0, 140] start, [0, 181] end
90-19 nm	Coax GC 5:5 set0	Oligo418	GCTTTCTCCCATGGTCCGGCTCGAGAGCAGCGAGGGAAGGATCC	90-19 nm barrel coax short scaf strand set 0, 44mer, [0, 182] start, [0, 223] end
90-19 nm	Coax GC 5:5 set0	Oligo419	GCCTGTCGTGATGACCCGCACGCTGACTCTAGCAGTTGTTCCGG	90-19 nm barrel coax short scaf strand set 0, 44mer, [0, 224] start, [0, 265] end
90-19 nm	Coax GC 5:5 set0	Oligo420	CTCTCGTTGACCTACGGACTGAGGTTCCACACAGCGCGGCGTTG	90-19 nm barrel coax short scaf strand set 0, 44mer, [0, 266] start, [0, 307] end
90-19 nm	Coax GC 5:5 set0	Oligo421	CCACTCGGACCGCCGGAACCATTCGCTCCCTACTTCGAGTACGG	90-19 nm barrel coax short scaf strand set 0, 44mer, [0, 308] start, [0, 349] end
90-19 nm	Coax GC 5:5 set0	Oligo422	GTGCACGTGACACTTACCACATGGTGTCGGCATCGCGACGAGCA	90-19 nm barrel coax short scaf strand set 0, 44mer, [0, 350] start, [0, 391] end
90-19 nm	Coax GC 5:5 set0	Oligo423	ACCCTAGTCGGACTGCAACGATGCTTTGCGTGTGTGGTGGCCAC	90-19 nm barrel coax short scaf strand set 0, 44mer, [0, 392] start, [0, 433] end
90-19 nm	Coax GC 5:5 set0	Oligo424	GACAGACAGAGCGGCAGCGAGATGCGAGGACAGGCTTCCAATCG	90-19 nm barrel coax short scaf strand set 0, 44mer, [0, 434] start, [0, 475] end
90-19 nm	Coax GC 5:5 set0	Oligo425	GTCGCAGCAGAGCCCGTATGGCCAGGCAAGCATGGGTTCTCTGA	90-19 nm barrel coax short scaf strand set 0, 44mer, [0, 476] start, [0, 517] end
90-19 nm	Coax GC 5:5 set0	Oligo426	AGGCCAGTTCGCGCTGCGCCGGAAGTAAGCTGTTAATCGGGAAC	90-19 nm barrel coax short scaf strand set 0, 44mer, [0, 518] start, [0, 559] end
90-19 nm	Coax GC 5:5 set0	Oligo427	GCAGGAATGTGAGCCAGTGCCTACCGCGCGTGATTTGCAGATGC	90-19 nm barrel coax short scaf strand set 0, 44mer, [0, 560] start, [0, 601] end
90-19 nm	Coax GC 5:5 set0	Oligo428	CGACAACCGCCAACGAGGTGTCCTGACGCGTTTTGGCTCATTCG	90-19 nm barrel coax short scaf strand set 0, 44mer, [0, 602] start, [0, 643] end
90-19 nm	Coax GC 5:5 set0	Oligo429	GGCTTGGCGTGTCAAGATGGCGGTTGTTGTACGTGGTGTGAGCG	90-19 nm barrel coax short scaf strand set 0, 44mer, [0, 644] start, [0, 685] end
90-19 nm	Coax GC 5:5 set0	Oligo430	TCCCATTAGTCGCGGAGTTAGCGGCGAGGGTTATGCGCATCGAG	90-19 nm barrel coax short scaf strand set 0, 44mer, [0, 686] start, [0, 727] end
90-19 nm	Coax GC 5:5 set0	Oligo431	GTCCGGTCCCGCCCATCTCCGCGTTTTTACAGAAGTCACCAGCC	90-19 nm barrel coax short scaf strand set 0, 44mer, [0, 728] start, [0, 13] end
90-19 nm	Coax GC 5:5 set0	Oligo432	CCGAGCGGGTTGATGGCTCAAGGGCGCTTCAAGTCAAGGGTTGTTGCATG	90-19 nm barrel coax short scaf strand + brace set 0, 50mer, [38, 45] start, [38, 86] end
90-19 nm	Coax GC 5:5 set0	Oligo433	GTTAACCGTATGTGCCCAGTGACGAGGCGGCCGTACTGCGTTCAACCGTC	90-19 nm barrel coax short scaf strand + brace set 0, 50mer, [38, 87] start, [38, 128] end
90-19 nm	Coax GC 5:5 set0	Oligo434	GCTCAACCACTACCGCACGGAATCTGGGCACGGTGCTACGTTCACTGTTG	90-19 nm barrel coax short scaf strand + brace set 0, 50mer, [38, 129] start, [38, 170] end
90-19 nm	Coax GC 5:5 set0	Oligo435	ACAGACTCGGCTTCTGTGCTCCATGTGCGCTGACACGCGTTTCTCGTGTT	90-19 nm barrel coax short scaf strand + brace set 0, 50mer, [38, 171] start, [38, 212] end
90-19 nm	Coax GC 5:5 set0	Oligo436	CGGCGGGTTGATTGGCAGCAAATACCGGCACTGGCACATGTTCCTATGAC	90-19 nm barrel coax short scaf strand + brace set 0, 50mer, [38, 213] start, [38, 254] end
90-19 nm	Coax GC 5:5 set0	Oligo437	AGGCGAGCGCTGCGAACTGAGCCCATCCAGAGAGCTAGGATTGACCTTCC	90-19 nm barrel coax short scaf strand + brace set 0, 50mer, [38, 255] start, [38, 296] end
90-19 nm	Coax GC 5:5 set0	Oligo438	CTCCGGCACTGCGCGGCGTTGTGTCTGCTGTCTCTTTTGATTAATTGTGC	90-19 nm barrel coax short scaf strand + brace set 0, 50mer, [38, 297] start, [38, 338] end
90-19 nm	Coax GC 5:5 set0	Oligo439	GGACTACCTAGGTGACCTGTCCCGCCGCGACGAAGGCTTGTTTACCCACT	90-19 nm barrel coax short scaf strand + brace set 0, 50mer, [38, 339] start, [38, 380] end
90-19 nm	Coax GC 5:5 set0	Oligo440	TGTCGCTGCACAGTACGAGCTTCCAATCGCCGGGACAACCTTAGCTGTAA	90-19 nm barrel coax short scaf strand + brace set 0, 50mer, [38, 381] start, [38, 422] end
90-19 nm	Coax GC 5:5 set0	Oligo441	GCCCGGCACGTGAGCGCCCATTTTTCAGGACCCTACACCTTTAGGTTTGG	90-19 nm barrel coax short scaf strand + brace set 0, 50mer, [38, 423] start, [38, 464] end
90-19 nm	Coax GC 5:5 set0	Oligo442	TCGATCCTGAGCGAACTCACCTCCTCGGGCATGGTCGACGTTGCTGTAGG	90-19 nm barrel coax short scaf strand + brace set 0, 50mer, [38, 465] start, [38, 506] end
90-19 nm	Coax GC 5:5 set0	Oligo443	CTGCCGTTCACGAGGTACGCGCCGGAAGACCTGGACATTGTTAAGGTGTC	90-19 nm barrel coax short scaf strand + brace set 0, 50mer, [38, 507] start, [38, 548] end
90-19 nm	Coax GC 5:5 set0	Oligo444	TGGCCCGATGCTGGAGAGGATTGACGCGATGCAATACGCCTTGCTTGGTT	90-19 nm barrel coax short scaf strand + brace set 0, 50mer, [38, 549] start, [38, 590] end
90-19 nm	Coax GC 5:5 set0	Oligo445	GTCCTCCGTACCGGGCTGGCGGGTTGGAGCTGACGTCTATTTATCAACGC	90-19 nm barrel coax short scaf strand + brace set 0, 50mer, [38, 591] start, [38, 632] end
90-19 nm	Coax GC 5:5 set0	Oligo446	CGAGCAACCTACGCATCCAAACCCTAGTGTGGCCGGCCCATTGGTCCAAG	90-19 nm barrel coax short scaf strand + brace set 0, 50mer, [38, 633] start, [38, 674] end
90-19 nm	Coax GC 5:5 set0	Oligo447	ACGACGTTTGTGCGCCTCGTGCCTCCTCCAGACAAAGTGCTTGTCAGATC	90-19 nm barrel coax short scaf strand + brace set 0, 50mer, [38, 675] start, [38, 716] end
90-19 nm	Coax GC 5:5 set0	Oligo448	GTCTTCTGAGGGCGCGCGGCTACCGGTACTAGACGGAGGATTCGAAAGGA	90-19 nm barrel coax short scaf strand + brace set 0, 50mer, [38, 717] start, [38, 758] end
90-19 nm	Coax GC 5:5 set0	Oligo449	CTGCTGGTCGTCGCATCGTAGTTCGCCTCCTGGTGGGCAATTTCAAGTCC	90-19 nm barrel coax short scaf strand + brace set 0, 50mer, [38, 759] start, [38, 44] end
90-19 nm	Coax GC 5:5 set0	Oligo450	GGGCCGGGCGAGCCAACTCGTAAAGCGCTCTATACTTGGCTTCATGCAAC	90-19 nm barrel coax short scaf strand + brace set 0, 50mer, [30, 45] start, [30, 86] end
90-19 nm	Coax GC 5:5 set0	Oligo451	TGCCCAATGCCCAGGCCTCCAGGCAACCGCAAAGCTCTTATTGACGGTTG	90-19 nm barrel coax short scaf strand + brace set 0, 50mer, [30, 87] start, [30, 128] end
90-19 nm	Coax GC 5:5 set0	Oligo452	ATGTGGTGTCCGGATCTCGCGGGTCAGGCGTCCATGTAGCTTCAACAGTG	90-19 nm barrel coax short scaf strand + brace set 0, 50mer, [30, 129] start, [30, 170] end
90-19 nm	Coax GC 5:5 set0	Oligo453	CCCGAGCTCAGACAGTGCACCGCCCGATCCCTATTGGGTGTTAACACGAG	90-19 nm barrel coax short scaf strand + brace set 0, 50mer, [30, 171] start, [30, 212] end
90-19 nm	Coax GC 5:5 set0	Oligo454	TGCGCACCGGACTAGCTCGGCCTGGTCCATCTCACTTAGCTTGTCATAGG	90-19 nm barrel coax short scaf strand + brace set 0, 50mer, [30, 213] start, [30, 254] end
90-19 nm	Coax GC 5:5 set0	Oligo455	AGTGGCCATGAAACGTACGCCGGATGGCTACCTCGCGGGATTGGAAGGTC	90-19 nm barrel coax short scaf strand + brace set 0, 50mer, [30, 255] start, [30, 296] end
90-19 nm	Coax GC 5:5 set0	Oligo456	TCCGACATAGCCCGCTGAGCTAACCCAGCACGTCCAGGTGTTGCACAATT	90-19 nm barrel coax short scaf strand + brace set 0, 50mer, [30, 297] start, [30, 338] end
90-19 nm	Coax GC 5:5 set0	Oligo457	AGGCGTCTGACTAGCGGTGCCCTGACAATCGGTCCGAAGGTTAGTGGGTA	90-19 nm barrel coax short scaf strand + brace set 0, 50mer, [30, 339] start, [30, 380] end
90-19 nm	Coax GC 5:5 set0	Oligo458	GGTCCCACGTGACGTCGGTAGTGCTCGTGGCTGCACATGTTTTTACAGCT	90-19 nm barrel coax short scaf strand + brace set 0, 50mer, [30, 381] start, [30, 422] end
90-19 nm	Coax GC 5:5 set0	Oligo459	GGGTATCCAGCCTCCGCGCCTGTGTTGGATCTGCTGTTGCTTCCAAACCT	90-19 nm barrel coax short scaf strand + brace set 0, 50mer, [30, 423] start, [30, 464] end
90-19 nm	Coax GC 5:5 set0	Oligo460	ACGTTTGTCCATACACCGACAGGCGCACATCGTGGAGGCGTTCCTACAGC	90-19 nm barrel coax short scaf strand + brace set 0, 50mer, [30, 465] start, [30, 506] end
90-19 nm	Coax GC 5:5 set0	Oligo461	TGTCTGCGCTCTCTTGCCTGTTAATCGCGTGTCGGCGGACTTGACACCTT	90-19 nm barrel coax short scaf strand + brace set 0, 50mer, [30, 507] start, [30, 548] end
90-19 nm	Coax GC 5:5 set0	Oligo462	ACGACACGACCCAGAACATACGGCGCACTCAGTCACGTGCTTAACCAAGC	90-19 nm barrel coax short scaf strand + brace set 0, 50mer, [30, 549] start, [30, 590] end
90-19 nm	Coax GC 5:5 set0	Oligo463	CCGGGCAACGCCTATGGCACCAAGACCTGACGGATGTTCGTTGCGTTGAT	90-19 nm barrel coax short scaf strand + brace set 0, 50mer, [30, 591] start, [30, 632] end
90-19 nm	Coax GC 5:5 set0	Oligo464	TTTTGCCTGAACCGGGACGCCTCTCAGAGCGCGGCAAAGTTTCTTGGACC	90-19 nm barrel coax short scaf strand + brace set 0, 50mer, [30, 633] start, [30, 674] end
90-19 nm	Coax GC 5:5 set0	Oligo465	GTGTCCGAAAAACTGCTCGCCGGGCTAGCCACAGGAGACGTTGATCTGAC	90-19 nm barrel coax short scaf strand + brace set 0, 50mer, [30, 675] start, [30, 716] end
90-19 nm	Coax GC 5:5 set0	Oligo466	GTGGCAATAGCAATACGGGAGCCGCCGACACGGAAGGAGCTTTCCTTTCG	90-19 nm barrel coax short scaf strand + brace set 0, 50mer, [30, 717] start, [30, 758] end
90-19 nm	Coax GC 5:5 set0	Oligo467	CCCAACTGCGGGACGTGCCGAGGTAACAAGGCAATCCGTCTTGGACTTGA	90-19 nm barrel coax short scaf strand + brace set 0, 50mer, [30, 759] start, [30, 44] end
90-19 nm	Coax GC 5:5 set1	Oligo468	AATAATAACATCACTGGAGGCGAACTACGATGCGATCCGTATTTGGCGAAATGCGC	90-19 nm barrel coax stap strand set 1, blue, 56mer, [1, 21] start, [0, 7] end
90-19 nm	Coax GC 5:5 set1	Oligo469	GTTTCTGGCCAACAACCCGCTCGGTTGCCCACCATGCCTGATACGCGTGATACCG	90-19 nm barrel coax stap strand set 1, blue, 55mer, [1, 42] start, [0, 28] end
90-19 nm	Coax GC 5:5 set1	Oligo470	AACAGTGCCACGCTGAAGCGCCCTTGAGCCATCAGAGATAGTTCTGCAATAGTGG	90-19 nm barrel coax stap strand set 1, blue, 55mer, [1, 63] start, [0, 49] end
90-19 nm	Coax GC 5:5 set1	Oligo471	AGGATTTAGAAGTATTACGGTTAACCCCTTGACTTGAGAGCCCGCTGTGGATAAGT	90-19 nm barrel coax stap strand set 1, blue, 56mer, [1, 84] start, [0, 70] end
90-19 nm	Coax GC 5:5 set1	Oligo472	TAATTATACTTCTGCCGCCTCGTCACTGGGCACATAGACTTTGGCGTACCGGTGA	90-19 nm barrel coax stap strand set 1, blue, 55mer, [1, 105] start, [0, 91] end
90-19 nm	Coax GC 5:5 set1	Oligo473	GAAGAGGCGAATTAGTGGTTGAGCCGCAGTACGGAATAATGACAGAGACAGCAAC	90-19 nm barrel coax stap strand set 1, blue, 55mer, [1, 126] start, [0, 112] end
90-19 nm	Coax GC 5:5 set1	Oligo474	CATGAAAACATAGCGTGCCCAGATTCCGTGCGGTATTCATTTCTAGCATACTCGGG	90-19 nm barrel coax stap strand set 1, blue, 56mer, [1, 147] start, [0, 133] end
90-19 nm	Coax GC 5:5 set1	Oligo475	AGTTCATCTTCTGACCGAGTCTGTCGTAGCACCGATAGCTTGGCTGCGGGCTGTA	90-19 nm barrel coax stap strand set 1, blue, 55mer, [1, 168] start, [0, 154] end
90-19 nm	Coax GC 5:5 set1	Oligo476	TTCGCCAACATGTAGCGCACATGGAGCACAGAAGCCTAAATTCCCTTGCGGAATG	90-19 nm barrel coax stap strand set 1, blue, 55mer, [1, 189] start, [0, 175] end
90-19 nm	Coax GC 5:5 set1	Oligo477	CAAGAAACCAATCAACAACCCGCCGACGCGTGTCAATTTAGGTACGCGGTCGTACG	90-19 nm barrel coax stap strand set 1, blue, 56mer, [1, 210] start, [0, 196] end
90-19 nm	Coax GC 5:5 set1	Oligo478	CTCCCGACTTGCGGTGCCGGTATTTGCTGCCAATTAATCGGGGCCTTGGGATTGC	90-19 nm barrel coax stap strand set 1, blue, 55mer, [1, 231] start, [0, 217] end
90-19 nm	Coax GC 5:5 set1	Oligo479	TGGAAAATAGCAGCGCGCTCGCCTCATGTGCCAGGAGGTTTTTACCTGGGACTGC	90-19 nm barrel coax stap strand set 1, blue, 55mer, [1, 252] start, [0, 238] end
90-19 nm	Coax GC 5:5 set1	Oligo480	GATTTTAAGAAAAGTCTGGATGGGCTCAGTTCGCACTTTACAGAGGCCGGCGGGTC	90-19 nm barrel coax stap strand set 1, blue, 56mer, [1, 273] start, [0, 259] end
90-19 nm	Coax GC 5:5 set1	Oligo481	TATTTTGTCACAATAGTGCCGGAGTCCTAGCTCTAAGCAGAGCGCCACGGATGTG	90-19 nm barrel coax stap strand set 1, blue, 55mer, [1, 294] start, [0, 280] end
90-19 nm	Coax GC 5:5 set1	Oligo482	AAAAGGCCGGAAACCAGCAGACACAACGCCGCGCCAATAGAAGGCAGATGGAATT	90-19 nm barrel coax stap strand set 1, blue, 55mer, [1, 315] start, [0, 301] end
90-19 nm	Coax GC 5:5 set1	Oligo483	ATAGCCGCCACCCTCTAGGTAGTCCTCAAAAGAGAGTCACCAGCGCTCGGTCCGTT	90-19 nm barrel coax stap strand set 1, blue, 56mer, [1, 336] start, [0, 322] end
90-19 nm	Coax GC 5:5 set1	Oligo484	CCGCGTCATACATGTCGCGGCGGGACAGGTCACCAGAACCGTCTAGCGCGTATCT	90-19 nm barrel coax stap strand set 1, blue, 55mer, [1, 357] start, [0, 343] end
90-19 nm	Coax GC 5:5 set1	Oligo485	ATCAGTACCAGGCGTGCAGCGACACAAGCCTTCGGCTTTTGAGAGAATCATGGCC	90-19 nm barrel coax stap strand set 1, blue, 55mer, [1, 378] start, [0, 364] end
90-19 nm	Coax GC 5:5 set1	Oligo486	GCTCACCAGTACAAAGCGATTGGAAGCTCGTACTGGATAAGTGTACTGGCGTGCGT	90-19 nm barrel coax stap strand set 1, blue, 56mer, [1, 399] start, [0, 385] end
90-19 nm	Coax GC 5:5 set1	Oligo487	GCTTTCACGTTGAACGTGCCGGGCGGTTGTCCCGCTACAACCTAGCTCACCTGGT	90-19 nm barrel coax stap strand set 1, blue, 55mer, [1, 420] start, [0, 406] end
90-19 nm	Coax GC 5:5 set1	Oligo488	AATGCGGGATCGTCTCCTGAAAAATGGGCGCTCAAATCTCCTGTACGGAAGAGGT	90-19 nm barrel coax stap strand set 1, blue, 55mer, [1, 441] start, [0, 427] end
90-19 nm	Coax GC 5:5 set1	Oligo489	GCGCGATTATACCAATCAGGATCGAAGGTGTAGGGACCCTCAGTGCGTCGAGAGTG	90-19 nm barrel coax stap strand set 1, blue, 56mer, [1, 462] start, [0, 448] end
90-19 nm	Coax GC 5:5 set1	Oligo490	ACGACCTTCATCAAGCCCGAGGAGGTGAGTTCGCGCGCGAAAATCAGTCAAACGT	90-19 nm barrel coax stap strand set 1, blue, 55mer, [1, 483] start, [0, 469] end
90-19 nm	Coax GC 5:5 set1	Oligo491	CTTTATACCAGTCATGAACGGCAGCGTCGACCATGAGTAATGTGCGCGGTGAGAG	90-19 nm barrel coax stap strand set 1, blue, 55mer, [1, 504] start, [0, 490] end
90-19 nm	Coax GC 5:5 set1	Oligo492	GGATAAAAACCAAAAGTCTTCCGGCGCGTACCTCGGGACGTTCGTGTTATTTTCGG	90-19 nm barrel coax stap strand set 1, blue, 56mer, [1, 525] start, [0, 511] end
90-19 nm	Coax GC 5:5 set1	Oligo493	AGTATAGTCAGAAGCATCGGGCCACAATGTCCAGTAGCGAGCGGGCCAGATGGAG	90-19 nm barrel coax stap strand set 1, blue, 55mer, [1, 546] start, [0, 532] end
90-19 nm	Coax GC 5:5 set1	Oligo494	GACTGAATATAATGATCGCGTCAATCCTCTCCAGCAAAGCGTCGCCGCTACTGCC	90-19 nm barrel coax stap strand set 1, blue, 55mer, [1, 567] start, [0, 553] end
90-19 nm	Coax GC 5:5 set1	Oligo495	TCCAATTCTACTAATTACGGAGGACGGCGTATTGCCTGTAGCCTTTACACGCTCAT	90-19 nm barrel coax stap strand set 1, blue, 56mer, [1, 588] start, [0, 574] end
90-19 nm	Coax GC 5:5 set1	Oligo496	GCATTTTAAATGCAGCTCCAACCCGCCAGCCCGGAGTAGTACGGCATCACGTCCT	90-19 nm barrel coax stap strand set 1, blue, 55mer, [1, 609] start, [0, 595] end
90-19 nm	Coax GC 5:5 set1	Oligo497	AGAATCGATGAACGAGGTTGCTCGATAGACGTCAATGCCTGTGGGTAAGTTGCGT	90-19 nm barrel coax stap strand set 1, blue, 55mer, [1, 630] start, [0, 616] end
90-19 nm	Coax GC 5:5 set1	Oligo498	TAGCGTCTGGCCTTCACACTAGGGTTTGGATGCGTGTAATCGAGGCCAGGTCCGCC	90-19 nm barrel coax stap strand set 1, blue, 56mer, [1, 651] start, [0, 637] end
90-19 nm	Coax GC 5:5 set1	Oligo499	CATCCAGCCAGCTTCAAACGTCGTTGGGCCGGCCCTGTAGCACGCTGCCGACCAT	90-19 nm barrel coax stap strand set 1, blue, 55mer, [1, 672] start, [0, 658] end
90-19 nm	Coax GC 5:5 set1	Oligo500	CCAAACGACGGCCATGGAGGAGGCACGAGGCGCATCCGGCATCATCCCCGTAGGG	90-19 nm barrel coax stap strand set 1, blue, 55mer, [1, 693] start, [0, 679] end
90-19 nm	Coax GC 5:5 set1	Oligo501	GCCGAGCCGGAAGCACTCAGAAGACGCACTTTGTCGTGCCAATGGCTGCTCGGAAG	90-19 nm barrel coax stap strand set 1, blue, 56mer, [1, 714] start, [0, 700] end
90-19 nm	Coax GC 5:5 set1	Oligo502	TACGGGCAACAGCTAGTACCGGTAGCCGCGCGCCTAAAGTGACCAGCGCTCGGCT	90-19 nm barrel coax stap strand set 1, blue, 55mer, [1, 735] start, [0, 721] end
90-19 nm	Coax GC 5:5 set1	Oligo503	CTAAGAACGTGGACCGACCAGCAGTCCTCCGTCTGATTGCCGGTCGACAGTGTCA	90-19 nm barrel coax stap strand set 1, blue, 55mer, [1, 756] start, [0, 742] end
90-19 nm	Coax GC 5:5 set1	Oligo504	AAAATCCCGCAGTTGGGGCTCCTTCCGTCCCCCAGCAGGCGAGTGGCCG	90-19 nm barrel coax stap strand set 1, red, 49mer, [9, 7] start, [10, 756] end
90-19 nm	Coax GC 5:5 set1	Oligo505	ACAGGAACTTGTTACCTCGGCACGTCCTGAAAGGGATTTTAGGGAGGTCC	90-19 nm barrel coax stap strand set 1, red, 50mer, [9, 28] start, [10, 21] end
90-19 nm	Coax GC 5:5 set1	Oligo506	GCAACAGCGCCCGGCCCGACGGATTGCCGCCGCCAGCCATTCCACCGAC	90-19 nm barrel coax stap strand set 1, red, 49mer, [9, 49] start, [10, 42] end
90-19 nm	Coax GC 5:5 set1	Oligo507	TCTTTAAGAGCGCTTTACGAGTTGGCTGAAATGGCTATTAGTCGGCGTC	90-19 nm barrel coax stap strand set 1, red, 49mer, [9, 70] start, [10, 63] end
90-19 nm	Coax GC 5:5 set1	Oligo508	ATCTGGTGCATTGGGCAGCCAAGTATATGACCCTCAATCAATACGACTGG	90-19 nm barrel coax stap strand set 1, red, 50mer, [9, 91] start, [10, 84] end
90-19 nm	Coax GC 5:5 set1	Oligo509	AGTAACAGCGGTTGCCTGGAGGCCTGGCATTTAAAAGTTTGTGGGCCTC	90-19 nm barrel coax stap strand set 1, red, 49mer, [9, 112] start, [10, 105] end
90-19 nm	Coax GC 5:5 set1	Oligo510	AGATTTTGACACCACATTAAGAGCTTTTTAAGAAATTGCGTTACTGGGC	90-19 nm barrel coax stap strand set 1, red, 49mer, [9, 133] start, [10, 126] end
90-19 nm	Coax GC 5:5 set1	Oligo511	CAATTTCCGCCTGACCCGCGAGATCCGCATAATTACATTTAACCTTAGGG	90-19 nm barrel coax stap strand set 1, red, 50mer, [9, 154] start, [10, 147] end
90-19 nm	Coax GC 5:5 set1	Oligo512	TTTTTAATGAGCTCGGGGCTACATGGAATTGAGAGACTACCCAGGTCGT	90-19 nm barrel coax stap strand set 1, red, 49mer, [9, 175] start, [10, 168] end
90-19 nm	Coax GC 5:5 set1	Oligo513	CATAATTGGATCGGGCGGTGCACTGTCCCAAACACCGGAATCTCCTGCC	90-19 nm barrel coax stap strand set 1, red, 49mer, [9, 196] start, [10, 189] end
90-19 nm	Coax GC 5:5 set1	Oligo514	TCCAGACCCGGTGCGCACACCCAATAGACTAAAGTAATTCTGAGCCATGT	90-19 nm barrel coax stap strand set 1, red, 50mer, [9, 217] start, [10, 210] end
90-19 nm	Coax GC 5:5 set1	Oligo515	CAAGCCGATGGACCAGGCCGAGCTAGTGAATCGAGAACAAGGTGCTTGA	90-19 nm barrel coax stap strand set 1, red, 49mer, [9, 238] start, [10, 231] end
90-19 nm	Coax GC 5:5 set1	Oligo516	CCAACGCCATGGCCACTGCTAAGTGAGTTTCCTGAATCTTAAGCTGTTG	90-19 nm barrel coax stap strand set 1, red, 49mer, [9, 259] start, [10, 252] end
90-19 nm	Coax GC 5:5 set1	Oligo517	AGTCAGATAGCCATCCGGCGTACGTTTTAACACCCTGAACAACTTTCTGA	90-19 nm barrel coax stap strand set 1, red, 50mer, [9, 280] start, [10, 273] end
90-19 nm	Coax GC 5:5 set1	Oligo518	ACTGGCACTATGTCGGATCCCGCGAGGGGATACCCAAAAGAAGGAGGCC	90-19 nm barrel coax stap strand set 1, red, 49mer, [9, 301] start, [10, 294] end
90-19 nm	Coax GC 5:5 set1	Oligo519	AGGTAAATGCTGGGTTAGCTCAGCGGGTGTTGAGGGAGGGAGACAGCAG	90-19 nm barrel coax stap strand set 1, red, 49mer, [9, 322] start, [10, 315] end
90-19 nm	Coax GC 5:5 set1	Oligo520	ACTGTAGTCAGACGCCTCACCTGGACGTACCTTTAGCGTCAGCTCCAGGT	90-19 nm barrel coax stap strand set 1, red, 50mer, [9, 343] start, [10, 336] end
90-19 nm	Coax GC 5:5 set1	Oligo521	TTGACAGGATTGTCAGGGCACCGCTAGCGCCGCCGCCAGCACACCCAGT	90-19 nm barrel coax stap strand set 1, red, 49mer, [9, 364] start, [10, 357] end
90-19 nm	Coax GC 5:5 set1	Oligo522	TATAAACACGTGGGACCCCTTCGGACCGATAACAGTGCCCGCCCTTGCG	90-19 nm barrel coax stap strand set 1, red, 49mer, [9, 385] start, [10, 378] end
90-19 nm	Coax GC 5:5 set1	Oligo523	GTACCGCCCACGAGCACTACCGACGTCAGCTCAGGAGGTTTATCGTTCTG	90-19 nm barrel coax stap strand set 1, red, 50mer, [9, 406] start, [10, 399] end
90-19 nm	Coax GC 5:5 set1	Oligo524	CCAGACGCTGGATACCCACATGTGCAGCATTTGTCGTCTTTCGCGCGCG	90-19 nm barrel coax stap strand set 1, red, 49mer, [9, 427] start, [10, 420] end
90-19 nm	Coax GC 5:5 set1	Oligo525	TTTCTTAATCCAACACAGGCGCGGAGGTTTTTCGAGGTGAAGGCCGGAG	90-19 nm barrel coax stap strand set 1, red, 49mer, [9, 448] start, [10, 441] end
90-19 nm	Coax GC 5:5 set1	Oligo526	TTTTCATGGACAAACGTGCAACAGCAGAAAGGACTAAAGACTGCTTCTGA	90-19 nm barrel coax stap strand set 1, red, 50mer, [9, 469] start, [10, 462] end
90-19 nm	Coax GC 5:5 set1	Oligo527	CATGTTAATGTGCGCCTGTCGGTGTATGACGCGACCTGCTCAGTCAGAG	90-19 nm barrel coax stap strand set 1, red, 49mer, [9, 490] start, [10, 483] end
90-19 nm	Coax GC 5:5 set1	Oligo528	AGGCTTGAGCGCAGACACGCCTCCACGCTATTCAGTGAATACCACGGGC	90-19 nm barrel coax stap strand set 1, red, 49mer, [9, 511] start, [10, 504] end
90-19 nm	Coax GC 5:5 set1	Oligo529	CATCAGTACGCGATTAACAGGCAAGAGCCAGGTAGAAAGATTTCGGCGTG	90-19 nm barrel coax stap strand set 1, red, 50mer, [9, 532] start, [10, 525] end
90-19 nm	Coax GC 5:5 set1	Oligo530	CCAATACGTCGTGTCGTGTCCGCCGACTGACTGGATAGCGTAACGGATA	90-19 nm barrel coax stap strand set 1, red, 49mer, [9, 553] start, [10, 546] end
90-19 nm	Coax GC 5:5 set1	Oligo531	TTCAAAGGAGTGCGCCGTATGTTCTGGTGTTTAATTCGAGCGCCGAGGA	90-19 nm barrel coax stap strand set 1, red, 49mer, [9, 574] start, [10, 567] end
90-19 nm	Coax GC 5:5 set1	Oligo532	ATTCCCACGTTGCCCGGGCACGTGACTCGCATATAACAGTTGACCCAACC	90-19 nm barrel coax stap strand set 1, red, 50mer, [9, 595] start, [10, 588] end
90-19 nm	Coax GC 5:5 set1	Oligo533	TCAGAGCTCAGGTCTTGGTGCCATAGGATAGCAATAAAGCCCGGCAATT	90-19 nm barrel coax stap strand set 1, red, 49mer, [9, 616] start, [10, 609] end
90-19 nm	Coax GC 5:5 set1	Oligo534	TATGATATCAGGCAAAACGAACATCCGATAATCACCATCAATCAGGACC	90-19 nm barrel coax stap strand set 1, red, 49mer, [9, 637] start, [10, 630] end
90-19 nm	Coax GC 5:5 set1	Oligo535	ATTGTATGCTCTGAGAGGCGTCCCGGTTTCAAAAACAGGAAGACGCTCGG	90-19 nm barrel coax stap strand set 1, red, 50mer, [9, 658] start, [10, 651] end
90-19 nm	Coax GC 5:5 set1	Oligo536	GGCGGATTTTCGGACACACTTTGCCGCAAGTGGGAACAAACCTACTAGA	90-19 nm barrel coax stap strand set 1, red, 49mer, [9, 679] start, [10, 672] end
90-19 nm	Coax GC 5:5 set1	Oligo537	AAGGGCGGGCTAGCCCGGCGAGCAGTTTGGCAACTGTTGGGCGCATAAA	90-19 nm barrel coax stap strand set 1, red, 49mer, [9, 700] start, [10, 693] end
90-19 nm	Coax GC 5:5 set1	Oligo538	ACGCATGCTATTGCCACCGTCTCCTGTATCTAGCGACCGTATCCCAGGCA	90-19 nm barrel coax stap strand set 1, red, 50mer, [9, 721] start, [10, 714] end
90-19 nm	Coax GC 5:5 set1	Oligo539	TTTCCAGTGTCGGCGGCTCCCGTATTGGCCTCACTGCCCGCCAATCACA	90-19 nm barrel coax stap strand set 1, red, 49mer, [9, 742] start, [10, 735] end
90-19 nm	Coax GC 5:5 set1	Oligo540	TCGCCAAGGACCTCCCGGTATCACGCGTAGTCGGTGGCCACTAT	90-19 nm barrel coax short scaf strand set 1, 44mer, [0, 14] start, [0, 55] end
90-19 nm	Coax GC 5:5 set1	Oligo541	TGCAGAAGACGCCGAACTTATCCACAGCGCCAGTCGTTCACCGG	90-19 nm barrel coax short scaf strand set 1, 44mer, [0, 56] start, [0, 97] end
90-19 nm	Coax GC 5:5 set1	Oligo542	TACGCCAGAGGCCCAGTTGCTGTCTCTGTGCCCAGTACCCGAGT	90-19 nm barrel coax short scaf strand set 1, 44mer, [0, 98] start, [0, 139] end
90-19 nm	Coax GC 5:5 set1	Oligo543	ATGCTAGCCCTAAGGTACAGCCCGCAGCCACGACCTGCATTCCG	90-19 nm barrel coax short scaf strand set 1, 44mer, [0, 140] start, [0, 181] end
90-19 nm	Coax GC 5:5 set1	Oligo544	CAAGGGAGGCAGGAGCGTACGACCGCGTAACATGGCTGCAATCC	90-19 nm barrel coax short scaf strand set 1, 44mer, [0, 182] start, [0, 223] end
90-19 nm	Coax GC 5:5 set1	Oligo545	CAAGGCCTCAAGCACGCAGTCCCAGGTAACAACAGCTGACCCGC	90-19 nm barrel coax short scaf strand set 1, 44mer, [0, 224] start, [0, 265] end
90-19 nm	Coax GC 5:5 set1	Oligo546	CGGCCTCTCAGAAAGCACATCCGTGGCGCGGCCTCCTAATTCCA	90-19 nm barrel coax short scaf strand set 1, 44mer, [0, 266] start, [0, 307] end
90-19 nm	Coax GC 5:5 set1	Oligo547	TCTGCCTCTGCTGTCAACGGACCGAGCGCACCTGGAGAGATACG	90-19 nm barrel coax short scaf strand set 1, 44mer, [0, 308] start, [0, 349] end
90-19 nm	Coax GC 5:5 set1	Oligo548	CGCTAGAACTGGGTGGGCCATGATTCTCTCGCAAGGGACGCACG	90-19 nm barrel coax short scaf strand set 1, 44mer, [0, 350] start, [0, 391] end
90-19 nm	Coax GC 5:5 set1	Oligo549	CCAGTACCAGAACGAACCAGGTGAGCTAGCGCGCGCGACCTCTT	90-19 nm barrel coax short scaf strand set 1, 44mer, [0, 392] start, [0, 433] end
90-19 nm	Coax GC 5:5 set1	Oligo550	CCGTACACTCCGGCCCACTCTCGACGCACTCAGAAGCACGTTTG	90-19 nm barrel coax short scaf strand set 1, 44mer, [0, 434] start, [0, 475] end
90-19 nm	Coax GC 5:5 set1	Oligo551	ACTGATTCTCTGACTCTCTCACCGCGCACGCCCGTGGCCGAAAA	90-19 nm barrel coax short scaf strand set 1, 44mer, [0, 476] start, [0, 517] end
90-19 nm	Coax GC 5:5 set1	Oligo552	TAACACGCACGCCGACTCCATCTGGCCCGTATCCGTTGGCAGTA	90-19 nm barrel coax short scaf strand set 1, 44mer, [0, 518] start, [0, 559] end
90-19 nm	Coax GC 5:5 set1	Oligo553	GCGGCGATCCTCGGCATGAGCGTGTAAAGGGTTGGGTAGGACGT	90-19 nm barrel coax short scaf strand set 1, 44mer, [0, 560] start, [0, 601] end
90-19 nm	Coax GC 5:5 set1	Oligo554	GATGCCGAATTGCCGACGCAACTTACCCAGGTCCTGAGGCGGAC	90-19 nm barrel coax short scaf strand set 1, 44mer, [0, 602] start, [0, 643] end
90-19 nm	Coax GC 5:5 set1	Oligo555	CTGGCCTCCGAGCGTATGGTCGGCAGCGTTCTAGTAGCCCTACG	90-19 nm barrel coax short scaf strand set 1, 44mer, [0, 644] start, [0, 685] end
90-19 nm	Coax GC 5:5 set1	Oligo556	GGGATGATTTATGCGCTTCCGAGCAGCCATGCCTGGGAGCCGAG	90-19 nm barrel coax short scaf strand set 1, 44mer, [0, 686] start, [0, 727] end
90-19 nm	Coax GC 5:5 set1	Oligo557	CGCTGGTTGTGATTGTGACACTGTCGACCCGGCCACTGCGCATT	90-19 nm barrel coax short scaf strand set 1, 44mer, [0, 728] start, [0, 13] end
90-19 nm	Coax GC 5:5 set1	Oligo558	CCGAGCGGGTTGATGGCTCAAGGGCGCTTCAAGTCAAGGGTTAAGGTTTG	90-19 nm barrel coax short scaf strand + brace set 1, 50mer, [38, 45] start, [38, 86] end
90-19 nm	Coax GC 5:5 set1	Oligo559	GTTAACCGTATGTGCCCAGTGACGAGGCGGCCGTACTGCGTTATCGATCG	90-19 nm barrel coax short scaf strand + brace set 1, 50mer, [38, 87] start, [38, 128] end
90-19 nm	Coax GC 5:5 set1	Oligo560	GCTCAACCACTACCGCACGGAATCTGGGCACGGTGCTACGTTGCCTACAG	90-19 nm barrel coax short scaf strand + brace set 1, 50mer, [38, 129] start, [38, 170] end
90-19 nm	Coax GC 5:5 set1	Oligo561	ACAGACTCGGCTTCTGTGCTCCATGTGCGCTGACACGCGTTTTTTTTGGC	90-19 nm barrel coax short scaf strand + brace set 1, 50mer, [38, 171] start, [38, 212] end
90-19 nm	Coax GC 5:5 set1	Oligo562	CGGCGGGTTGATTGGCAGCAAATACCGGCACTGGCACATGTTAACATGCA	90-19 nm barrel coax short scaf strand + brace set 1, 50mer, [38, 213] start, [38, 254] end
90-19 nm	Coax GC 5:5 set1	Oligo563	AGGCGAGCGCTGCGAACTGAGCCCATCCAGAGAGCTAGGATTTAAGCACT	90-19 nm barrel coax short scaf strand + brace set 1, 50mer, [38, 255] start, [38, 296] end
90-19 nm	Coax GC 5:5 set1	Oligo564	CTCCGGCACTGCGCGGCGTTGTGTCTGCTGTCTCTTTTGATTTGTGCAGT	90-19 nm barrel coax short scaf strand + brace set 1, 50mer, [38, 297] start, [38, 338] end
90-19 nm	Coax GC 5:5 set1	Oligo565	GGACTACCTAGGTGACCTGTCCCGCCGCGACGAAGGCTTGTTCGGCTAGT	90-19 nm barrel coax short scaf strand + brace set 1, 50mer, [38, 339] start, [38, 380] end
90-19 nm	Coax GC 5:5 set1	Oligo566	TGTCGCTGCACAGTACGAGCTTCCAATCGCCGGGACAACCTTCTCCGTCT	90-19 nm barrel coax short scaf strand + brace set 1, 50mer, [38, 381] start, [38, 422] end
90-19 nm	Coax GC 5:5 set1	Oligo567	GCCCGGCACGTGAGCGCCCATTTTTCAGGACCCTACACCTTTTGCTAAGG	90-19 nm barrel coax short scaf strand + brace set 1, 50mer, [38, 423] start, [38, 464] end
90-19 nm	Coax GC 5:5 set1	Oligo568	TCGATCCTGAGCGAACTCACCTCCTCGGGCATGGTCGACGTTACCCTATG	90-19 nm barrel coax short scaf strand + brace set 1, 50mer, [38, 465] start, [38, 506] end
90-19 nm	Coax GC 5:5 set1	Oligo569	CTGCCGTTCACGAGGTACGCGCCGGAAGACCTGGACATTGTTTGTGAGTT	90-19 nm barrel coax short scaf strand + brace set 1, 50mer, [38, 507] start, [38, 548] end
90-19 nm	Coax GC 5:5 set1	Oligo570	TGGCCCGATGCTGGAGAGGATTGACGCGATGCAATACGCCTTACCTTGAG	90-19 nm barrel coax short scaf strand + brace set 1, 50mer, [38, 549] start, [38, 590] end
90-19 nm	Coax GC 5:5 set1	Oligo571	GTCCTCCGTACCGGGCTGGCGGGTTGGAGCTGACGTCTATTTCGCAGATC	90-19 nm barrel coax short scaf strand + brace set 1, 50mer, [38, 591] start, [38, 632] end
90-19 nm	Coax GC 5:5 set1	Oligo572	CGAGCAACCTACGCATCCAAACCCTAGTGTGGCCGGCCCATTAAGGGGTA	90-19 nm barrel coax short scaf strand + brace set 1, 50mer, [38, 633] start, [38, 674] end
90-19 nm	Coax GC 5:5 set1	Oligo573	ACGACGTTTGTGCGCCTCGTGCCTCCTCCAGACAAAGTGCTTCCTTTTCG	90-19 nm barrel coax short scaf strand + brace set 1, 50mer, [38, 675] start, [38, 716] end
90-19 nm	Coax GC 5:5 set1	Oligo574	GTCTTCTGAGGGCGCGCGGCTACCGGTACTAGACGGAGGATTTAACCATC	90-19 nm barrel coax short scaf strand + brace set 1, 50mer, [38, 717] start, [38, 758] end
90-19 nm	Coax GC 5:5 set1	Oligo575	CTGCTGGTCGTCGCATCGTAGTTCGCCTCCTGGTGGGCAATTAGAGGTGT	90-19 nm barrel coax short scaf strand + brace set 1, 50mer, [38, 759] start, [38, 44] end
90-19 nm	Coax GC 5:5 set1	Oligo576	GGGCCGGGCGAGCCAACTCGTAAAGCGCTCTATACTTGGCTTCAAACCTT	90-19 nm barrel coax short scaf strand + brace set 1, 50mer, [30, 45] start, [30, 86] end
90-19 nm	Coax GC 5:5 set1	Oligo577	TGCCCAATGCCCAGGCCTCCAGGCAACCGCAAAGCTCTTATTCGATCGAT	90-19 nm barrel coax short scaf strand + brace set 1, 50mer, [30, 87] start, [30, 128] end
90-19 nm	Coax GC 5:5 set1	Oligo578	ATGTGGTGTCCGGATCTCGCGGGTCAGGCGTCCATGTAGCTTCTGTAGGC	90-19 nm barrel coax short scaf strand + brace set 1, 50mer, [30, 129] start, [30, 170] end
90-19 nm	Coax GC 5:5 set1	Oligo579	CCCGAGCTCAGACAGTGCACCGCCCGATCCCTATTGGGTGTTGCCAAAAA	90-19 nm barrel coax short scaf strand + brace set 1, 50mer, [30, 171] start, [30, 212] end
90-19 nm	Coax GC 5:5 set1	Oligo580	TGCGCACCGGACTAGCTCGGCCTGGTCCATCTCACTTAGCTTTGCATGTT	90-19 nm barrel coax short scaf strand + brace set 1, 50mer, [30, 213] start, [30, 254] end
90-19 nm	Coax GC 5:5 set1	Oligo581	AGTGGCCATGAAACGTACGCCGGATGGCTACCTCGCGGGATTAGTGCTTA	90-19 nm barrel coax short scaf strand + brace set 1, 50mer, [30, 255] start, [30, 296] end
90-19 nm	Coax GC 5:5 set1	Oligo582	TCCGACATAGCCCGCTGAGCTAACCCAGCACGTCCAGGTGTTACTGCACA	90-19 nm barrel coax short scaf strand + brace set 1, 50mer, [30, 297] start, [30, 338] end
90-19 nm	Coax GC 5:5 set1	Oligo583	AGGCGTCTGACTAGCGGTGCCCTGACAATCGGTCCGAAGGTTACTAGCCG	90-19 nm barrel coax short scaf strand + brace set 1, 50mer, [30, 339] start, [30, 380] end
90-19 nm	Coax GC 5:5 set1	Oligo584	GGTCCCACGTGACGTCGGTAGTGCTCGTGGCTGCACATGTTTAGACGGAG	90-19 nm barrel coax short scaf strand + brace set 1, 50mer, [30, 381] start, [30, 422] end
90-19 nm	Coax GC 5:5 set1	Oligo585	GGGTATCCAGCCTCCGCGCCTGTGTTGGATCTGCTGTTGCTTCCTTAGCA	90-19 nm barrel coax short scaf strand + brace set 1, 50mer, [30, 423] start, [30, 464] end
90-19 nm	Coax GC 5:5 set1	Oligo586	ACGTTTGTCCATACACCGACAGGCGCACATCGTGGAGGCGTTCATAGGGT	90-19 nm barrel coax short scaf strand + brace set 1, 50mer, [30, 465] start, [30, 506] end
90-19 nm	Coax GC 5:5 set1	Oligo587	TGTCTGCGCTCTCTTGCCTGTTAATCGCGTGTCGGCGGACTTAACTCACA	90-19 nm barrel coax short scaf strand + brace set 1, 50mer, [30, 507] start, [30, 548] end
90-19 nm	Coax GC 5:5 set1	Oligo588	ACGACACGACCCAGAACATACGGCGCACTCAGTCACGTGCTTCTCAAGGT	90-19 nm barrel coax short scaf strand + brace set 1, 50mer, [30, 549] start, [30, 590] end
90-19 nm	Coax GC 5:5 set1	Oligo589	CCGGGCAACGCCTATGGCACCAAGACCTGACGGATGTTCGTTGATCTGCG	90-19 nm barrel coax short scaf strand + brace set 1, 50mer, [30, 591] start, [30, 632] end
90-19 nm	Coax GC 5:5 set1	Oligo590	TTTTGCCTGAACCGGGACGCCTCTCAGAGCGCGGCAAAGTTTTACCCCTT	90-19 nm barrel coax short scaf strand + brace set 1, 50mer, [30, 633] start, [30, 674] end
90-19 nm	Coax GC 5:5 set1	Oligo591	GTGTCCGAAAAACTGCTCGCCGGGCTAGCCACAGGAGACGTTCGAAAAGG	90-19 nm barrel coax short scaf strand + brace set 1, 50mer, [30, 675] start, [30, 716] end
90-19 nm	Coax GC 5:5 set1	Oligo592	GTGGCAATAGCAATACGGGAGCCGCCGACACGGAAGGAGCTTGATGGTTA	90-19 nm barrel coax short scaf strand + brace set 1, 50mer, [30, 717] start, [30, 758] end
90-19 nm	Coax GC 5:5 set1	Oligo593	CCCAACTGCGGGACGTGCCGAGGTAACAAGGCAATCCGTCTTACACCTCT	90-19 nm barrel coax short scaf strand + brace set 1, 50mer, [30, 759] start, [30, 44] end
90-19 nm	Coax GC 7:3 set0	Oligo594	AATAATAACATCACTGGAGGCGAACTACGATGCGATCCGTATATGCTGCGAGTTTA	90-19 nm barrel coax GC 7:3 set 0 stap strand, blue, 56mer, [1, 21] start, [0, 7] end
90-19 nm	Coax GC 7:3 set0	Oligo595	GTTTCTGGCCAACAACCCGCTCGGTTGCCCACCATGCCTGATTCATAGCAGCAGC	90-19 nm barrel coax GC 7:3 set 0 stap strand, blue, 55mer, [1, 42] start, [0, 28] end
90-19 nm	Coax GC 7:3 set0	Oligo596	AACAGTGCCACGCTGAAGCGCCCTTGAGCCATCAGAGATAGTGGGTCAGTGTCAG	90-19 nm barrel coax GC 7:3 set 0 stap strand, blue, 55mer, [1, 63] start, [0, 49] end
90-19 nm	Coax GC 7:3 set0	Oligo597	AGGATTTAGAAGTATTACGGTTAACCCCTTGACTTGAGAGCCGACTGCACGAAAAA	90-19 nm barrel coax GC 7:3 set 0 stap strand, blue, 56mer, [1, 84] start, [0, 70] end
90-19 nm	Coax GC 7:3 set0	Oligo598	TAATTATACTTCTGCCGCCTCGTCACTGGGCACATAGACTTTGTTAGGGGGTATG	90-19 nm barrel coax GC 7:3 set 0 stap strand, blue, 55mer, [1, 105] start, [0, 91] end
90-19 nm	Coax GC 7:3 set0	Oligo599	GAAGAGGCGAATTAGTGGTTGAGCCGCAGTACGGAATAATGGGTGAAGCTTGTTT	90-19 nm barrel coax GC 7:3 set 0 stap strand, blue, 55mer, [1, 126] start, [0, 112] end
90-19 nm	Coax GC 7:3 set0	Oligo600	CATGAAAACATAGCGTGCCCAGATTCCGTGCGGTATTCATTTTCGTGAGTTGATGA	90-19 nm barrel coax GC 7:3 set 0 stap strand, blue, 56mer, [1, 147] start, [0, 133] end
90-19 nm	Coax GC 7:3 set0	Oligo601	AGTTCATCTTCTGACCGAGTCTGTCGTAGCACCGATAGCTTGGTCGAATGTTTCA	90-19 nm barrel coax GC 7:3 set 0 stap strand, blue, 55mer, [1, 168] start, [0, 154] end
90-19 nm	Coax GC 7:3 set0	Oligo602	TTCGCCAACATGTAGCGCACATGGAGCACAGAAGCCTAAATAAAGTGTGACCACG	90-19 nm barrel coax GC 7:3 set 0 stap strand, blue, 55mer, [1, 189] start, [0, 175] end
90-19 nm	Coax GC 7:3 set0	Oligo603	CAAGAAACCAATCAACAACCCGCCGACGCGTGTCAATTTAGGAGGGGTGAGTCAAC	90-19 nm barrel coax GC 7:3 set 0 stap strand, blue, 56mer, [1, 210] start, [0, 196] end
90-19 nm	Coax GC 7:3 set0	Oligo604	CTCCCGACTTGCGGTGCCGGTATTTGCTGCCAATTAATCGGGCCCTCAAGTAGAC	90-19 nm barrel coax GC 7:3 set 0 stap strand, blue, 55mer, [1, 231] start, [0, 217] end
90-19 nm	Coax GC 7:3 set0	Oligo605	TGGAAAATAGCAGCGCGCTCGCCTCATGTGCCAGGAGGTTTTTGGGCTTGAAAGG	90-19 nm barrel coax GC 7:3 set 0 stap strand, blue, 55mer, [1, 252] start, [0, 238] end
90-19 nm	Coax GC 7:3 set0	Oligo606	GATTTTAAGAAAAGTCTGGATGGGCTCAGTTCGCACTTTACATCTACTGTACGGGA	90-19 nm barrel coax GC 7:3 set 0 stap strand, blue, 56mer, [1, 273] start, [0, 259] end
90-19 nm	Coax GC 7:3 set0	Oligo607	TATTTTGTCACAATAGTGCCGGAGTCCTAGCTCTAAGCAGATAGGGGGCTTGTAG	90-19 nm barrel coax GC 7:3 set 0 stap strand, blue, 55mer, [1, 294] start, [0, 280] end
90-19 nm	Coax GC 7:3 set0	Oligo608	AAAAGGCCGGAAACCAGCAGACACAACGCCGCGCCAATAGAATTTAGGGGGCACT	90-19 nm barrel coax GC 7:3 set 0 stap strand, blue, 55mer, [1, 315] start, [0, 301] end
90-19 nm	Coax GC 7:3 set0	Oligo609	ATAGCCGCCACCCTCTAGGTAGTCCTCAAAAGAGAGTCACCAGGGTATGGGATTGT	90-19 nm barrel coax GC 7:3 set 0 stap strand, blue, 56mer, [1, 336] start, [0, 322] end
90-19 nm	Coax GC 7:3 set0	Oligo610	CCGCGTCATACATGTCGCGGCGGGACAGGTCACCAGAACCGTAGAGGGCGAGGAT	90-19 nm barrel coax GC 7:3 set 0 stap strand, blue, 55mer, [1, 357] start, [0, 343] end
90-19 nm	Coax GC 7:3 set0	Oligo611	ATCAGTACCAGGCGTGCAGCGACACAAGCCTTCGGCTTTTGGTAAGGCAGTTGTA	90-19 nm barrel coax GC 7:3 set 0 stap strand, blue, 55mer, [1, 378] start, [0, 364] end
90-19 nm	Coax GC 7:3 set0	Oligo612	GCTCACCAGTACAAAGCGATTGGAAGCTCGTACTGGATAAGTTCTCGAACAGCATC	90-19 nm barrel coax GC 7:3 set 0 stap strand, blue, 56mer, [1, 399] start, [0, 385] end
90-19 nm	Coax GC 7:3 set0	Oligo613	GCTTTCACGTTGAACGTGCCGGGCGGTTGTCCCGCTACAACGTACGGTACGAATG	90-19 nm barrel coax GC 7:3 set 0 stap strand, blue, 55mer, [1, 420] start, [0, 406] end
90-19 nm	Coax GC 7:3 set0	Oligo614	AATGCGGGATCGTCTCCTGAAAAATGGGCGCTCAAATCTCCAGGCTTGAGTTCGA	90-19 nm barrel coax GC 7:3 set 0 stap strand, blue, 55mer, [1, 441] start, [0, 427] end
90-19 nm	Coax GC 7:3 set0	Oligo615	GCGCGATTATACCAATCAGGATCGAAGGTGTAGGGACCCTCACCTCCTTAGGTGGT	90-19 nm barrel coax GC 7:3 set 0 stap strand, blue, 56mer, [1, 462] start, [0, 448] end
90-19 nm	Coax GC 7:3 set0	Oligo616	ACGACCTTCATCAAGCCCGAGGAGGTGAGTTCGCGCGCGAAGAGGGATGAGGTTC	90-19 nm barrel coax GC 7:3 set 0 stap strand, blue, 55mer, [1, 483] start, [0, 469] end
90-19 nm	Coax GC 7:3 set0	Oligo617	CTTTATACCAGTCATGAACGGCAGCGTCGACCATGAGTAATGTCGAAGTAGGGTT	90-19 nm barrel coax GC 7:3 set 0 stap strand, blue, 55mer, [1, 504] start, [0, 490] end
90-19 nm	Coax GC 7:3 set0	Oligo618	GGATAAAAACCAAAAGTCTTCCGGCGCGTACCTCGGGACGTTGGTAAGTGCTAGGG	90-19 nm barrel coax GC 7:3 set 0 stap strand, blue, 56mer, [1, 525] start, [0, 511] end
90-19 nm	Coax GC 7:3 set0	Oligo619	AGTATAGTCAGAAGCATCGGGCCACAATGTCCAGTAGCGAGAGAGGTGGGTACAG	90-19 nm barrel coax GC 7:3 set 0 stap strand, blue, 55mer, [1, 546] start, [0, 532] end
90-19 nm	Coax GC 7:3 set0	Oligo620	GACTGAATATAATGATCGCGTCAATCCTCTCCAGCAAAGCGGAACCGAACTAGGT	90-19 nm barrel coax GC 7:3 set 0 stap strand, blue, 55mer, [1, 567] start, [0, 553] end
90-19 nm	Coax GC 7:3 set0	Oligo621	TCCAATTCTACTAATTACGGAGGACGGCGTATTGCCTGTAGCTGGAGTTCGATCCT	90-19 nm barrel coax GC 7:3 set 0 stap strand, blue, 56mer, [1, 588] start, [0, 574] end
90-19 nm	Coax GC 7:3 set0	Oligo622	GCATTTTAAATGCAGCTCCAACCCGCCAGCCCGGAGTAGTAGATCGGGGCTGTAT	90-19 nm barrel coax GC 7:3 set 0 stap strand, blue, 55mer, [1, 609] start, [0, 595] end
90-19 nm	Coax GC 7:3 set0	Oligo623	AGAATCGATGAACGAGGTTGCTCGATAGACGTCAATGCCTGTGCAGATAATGGCG	90-19 nm barrel coax GC 7:3 set 0 stap strand, blue, 55mer, [1, 630] start, [0, 616] end
90-19 nm	Coax GC 7:3 set0	Oligo624	TAGCGTCTGGCCTTCACACTAGGGTTTGGATGCGTGTAATCGAATGCGGATGTGAG	90-19 nm barrel coax GC 7:3 set 0 stap strand, blue, 56mer, [1, 651] start, [0, 637] end
90-19 nm	Coax GC 7:3 set0	Oligo625	CATCCAGCCAGCTTCAAACGTCGTTGGGCCGGCCCTGTAGCAGAGAGTAGCGGAG	90-19 nm barrel coax GC 7:3 set 0 stap strand, blue, 55mer, [1, 672] start, [0, 658] end
90-19 nm	Coax GC 7:3 set0	Oligo626	CCAAACGACGGCCATGGAGGAGGCACGAGGCGCATCCGGCAGTTAATGGCGACTT	90-19 nm barrel coax GC 7:3 set 0 stap strand, blue, 55mer, [1, 693] start, [0, 679] end
90-19 nm	Coax GC 7:3 set0	Oligo627	GCCGAGCCGGAAGCACTCAGAAGACGCACTTTGTCGTGCCAAGATGTATGCGCAAA	90-19 nm barrel coax GC 7:3 set 0 stap strand, blue, 56mer, [1, 714] start, [0, 700] end
90-19 nm	Coax GC 7:3 set0	Oligo628	TACGGGCAACAGCTAGTACCGGTAGCCGCGCGCCTAAAGTGGTCCGTGTAACTTT	90-19 nm barrel coax GC 7:3 set 0 stap strand, blue, 55mer, [1, 735] start, [0, 721] end
90-19 nm	Coax GC 7:3 set0	Oligo629	CTAAGAACGTGGACCGACCAGCAGTCCTCCGTCTGATTGCCAAGGGCGTAAATGG	90-19 nm barrel coax GC 7:3 set 0 stap strand, blue, 55mer, [1, 756] start, [0, 742] end
90-19 nm	Coax GC 7:3 set0	Oligo630	AAAATCCCGCAGTTGGGGCTCCTTCCGTCCCCCAGCAGGCGGGGATGTC	90-19 nm barrel coax GC 7:3 set 0 stap strand, red, 49mer, [9, 7] start, [10, 756] end
90-19 nm	Coax GC 7:3 set0	Oligo631	ACAGGAACTTGTTACCTCGGCACGTCCTGAAAGGGATTTTAGCGTAAGAG	90-19 nm barrel coax GC 7:3 set 0 stap strand, red, 50mer, [9, 28] start, [10, 21] end
90-19 nm	Coax GC 7:3 set0	Oligo632	GCAACAGCGCCCGGCCCGACGGATTGCCGCCGCCAGCCATTACAAGCAT	90-19 nm barrel coax GC 7:3 set 0 stap strand, red, 49mer, [9, 49] start, [10, 42] end
90-19 nm	Coax GC 7:3 set0	Oligo633	TCTTTAAGAGCGCTTTACGAGTTGGCTGAAATGGCTATTAGATCGTAGC	90-19 nm barrel coax GC 7:3 set 0 stap strand, red, 49mer, [9, 70] start, [10, 63] end
90-19 nm	Coax GC 7:3 set0	Oligo634	ATCTGGTGCATTGGGCAGCCAAGTATATGACCCTCAATCAATACTTCGAC	90-19 nm barrel coax GC 7:3 set 0 stap strand, red, 50mer, [9, 91] start, [10, 84] end
90-19 nm	Coax GC 7:3 set0	Oligo635	AGTAACAGCGGTTGCCTGGAGGCCTGGCATTTAAAAGTTTGCGAAAGTG	90-19 nm barrel coax GC 7:3 set 0 stap strand, red, 49mer, [9, 112] start, [10, 105] end
90-19 nm	Coax GC 7:3 set0	Oligo636	AGATTTTGACACCACATTAAGAGCTTTTTAAGAAATTGCGTTTGTTTGC	90-19 nm barrel coax GC 7:3 set 0 stap strand, red, 49mer, [9, 133] start, [10, 126] end
90-19 nm	Coax GC 7:3 set0	Oligo637	CAATTTCCGCCTGACCCGCGAGATCCGCATAATTACATTTAAGCATCTCT	90-19 nm barrel coax GC 7:3 set 0 stap strand, red, 50mer, [9, 154] start, [10, 147] end
90-19 nm	Coax GC 7:3 set0	Oligo638	TTTTTAATGAGCTCGGGGCTACATGGAATTGAGAGACTACCGGGTGTAG	90-19 nm barrel coax GC 7:3 set 0 stap strand, red, 49mer, [9, 175] start, [10, 168] end
90-19 nm	Coax GC 7:3 set0	Oligo639	CATAATTGGATCGGGCGGTGCACTGTCCCAAACACCGGAATGTAGTCGT	90-19 nm barrel coax GC 7:3 set 0 stap strand, red, 49mer, [9, 196] start, [10, 189] end
90-19 nm	Coax GC 7:3 set0	Oligo640	TCCAGACCCGGTGCGCACACCCAATAGACTAAAGTAATTCTGGCTCAGAT	90-19 nm barrel coax GC 7:3 set 0 stap strand, red, 50mer, [9, 217] start, [10, 210] end
90-19 nm	Coax GC 7:3 set0	Oligo641	CAAGCCGATGGACCAGGCCGAGCTAGTGAATCGAGAACAAGTCGTTACG	90-19 nm barrel coax GC 7:3 set 0 stap strand, red, 49mer, [9, 238] start, [10, 231] end
90-19 nm	Coax GC 7:3 set0	Oligo642	CCAACGCCATGGCCACTGCTAAGTGAGTTTCCTGAATCTTAATACCGGG	90-19 nm barrel coax GC 7:3 set 0 stap strand, red, 49mer, [9, 259] start, [10, 252] end
90-19 nm	Coax GC 7:3 set0	Oligo643	AGTCAGATAGCCATCCGGCGTACGTTTTAACACCCTGAACAAAACAACGT	90-19 nm barrel coax GC 7:3 set 0 stap strand, red, 50mer, [9, 280] start, [10, 273] end
90-19 nm	Coax GC 7:3 set0	Oligo644	ACTGGCACTATGTCGGATCCCGCGAGGGGATACCCAAAAGAATTCAAGC	90-19 nm barrel coax GC 7:3 set 0 stap strand, red, 49mer, [9, 301] start, [10, 294] end
90-19 nm	Coax GC 7:3 set0	Oligo645	AGGTAAATGCTGGGTTAGCTCAGCGGGTGTTGAGGGAGGGAGGAGAAGG	90-19 nm barrel coax GC 7:3 set 0 stap strand, red, 49mer, [9, 322] start, [10, 315] end
90-19 nm	Coax GC 7:3 set0	Oligo646	ACTGTAGTCAGACGCCTCACCTGGACGTACCTTTAGCGTCAGAGGAGTGG	90-19 nm barrel coax GC 7:3 set 0 stap strand, red, 50mer, [9, 343] start, [10, 336] end
90-19 nm	Coax GC 7:3 set0	Oligo647	TTGACAGGATTGTCAGGGCACCGCTAGCGCCGCCGCCAGCAATGGGTTG	90-19 nm barrel coax GC 7:3 set 0 stap strand, red, 49mer, [9, 364] start, [10, 357] end
90-19 nm	Coax GC 7:3 set0	Oligo648	TATAAACACGTGGGACCCCTTCGGACCGATAACAGTGCCCGTTGCTCAT	90-19 nm barrel coax GC 7:3 set 0 stap strand, red, 49mer, [9, 385] start, [10, 378] end
90-19 nm	Coax GC 7:3 set0	Oligo649	GTACCGCCCACGAGCACTACCGACGTCAGCTCAGGAGGTTTAGACGTAAC	90-19 nm barrel coax GC 7:3 set 0 stap strand, red, 50mer, [9, 406] start, [10, 399] end
90-19 nm	Coax GC 7:3 set0	Oligo650	CCAGACGCTGGATACCCACATGTGCAGCATTTGTCGTCTTTTTCGTTGG	90-19 nm barrel coax GC 7:3 set 0 stap strand, red, 49mer, [9, 427] start, [10, 420] end
90-19 nm	Coax GC 7:3 set0	Oligo651	TTTCTTAATCCAACACAGGCGCGGAGGTTTTTCGAGGTGAAGGATGCTA	90-19 nm barrel coax GC 7:3 set 0 stap strand, red, 49mer, [9, 448] start, [10, 441] end
90-19 nm	Coax GC 7:3 set0	Oligo652	TTTTCATGGACAAACGTGCAACAGCAGAAAGGACTAAAGACTCCTTTTCG	90-19 nm barrel coax GC 7:3 set 0 stap strand, red, 50mer, [9, 469] start, [10, 462] end
90-19 nm	Coax GC 7:3 set0	Oligo653	CATGTTAATGTGCGCCTGTCGGTGTATGACGCGACCTGCTCCCAGGAAA	90-19 nm barrel coax GC 7:3 set 0 stap strand, red, 49mer, [9, 490] start, [10, 483] end
90-19 nm	Coax GC 7:3 set0	Oligo654	AGGCTTGAGCGCAGACACGCCTCCACGCTATTCAGTGAATAGGTTGGAT	90-19 nm barrel coax GC 7:3 set 0 stap strand, red, 49mer, [9, 511] start, [10, 504] end
90-19 nm	Coax GC 7:3 set0	Oligo655	CATCAGTACGCGATTAACAGGCAAGAGCCAGGTAGAAAGATTGGTTAGGG	90-19 nm barrel coax GC 7:3 set 0 stap strand, red, 50mer, [9, 532] start, [10, 525] end
90-19 nm	Coax GC 7:3 set0	Oligo656	CCAATACGTCGTGTCGTGTCCGCCGACTGACTGGATAGCGTGTCAAGTC	90-19 nm barrel coax GC 7:3 set 0 stap strand, red, 49mer, [9, 553] start, [10, 546] end
90-19 nm	Coax GC 7:3 set0	Oligo657	TTCAAAGGAGTGCGCCGTATGTTCTGGTGTTTAATTCGAGCTGTGAAGG	90-19 nm barrel coax GC 7:3 set 0 stap strand, red, 49mer, [9, 574] start, [10, 567] end
90-19 nm	Coax GC 7:3 set0	Oligo658	ATTCCCACGTTGCCCGGGCACGTGACTCGCATATAACAGTTGGAAACGTA	90-19 nm barrel coax GC 7:3 set 0 stap strand, red, 50mer, [9, 595] start, [10, 588] end
90-19 nm	Coax GC 7:3 set0	Oligo659	TCAGAGCTCAGGTCTTGGTGCCATAGGATAGCAATAAAGCCCGATGATG	90-19 nm barrel coax GC 7:3 set 0 stap strand, red, 49mer, [9, 616] start, [10, 609] end
90-19 nm	Coax GC 7:3 set0	Oligo660	TATGATATCAGGCAAAACGAACATCCGATAATCACCATCAATTGGACTG	90-19 nm barrel coax GC 7:3 set 0 stap strand, red, 49mer, [9, 637] start, [10, 630] end
90-19 nm	Coax GC 7:3 set0	Oligo661	ATTGTATGCTCTGAGAGGCGTCCCGGTTTCAAAAACAGGAAGGTAATGGA	90-19 nm barrel coax GC 7:3 set 0 stap strand, red, 50mer, [9, 658] start, [10, 651] end
90-19 nm	Coax GC 7:3 set0	Oligo662	GGCGGATTTTCGGACACACTTTGCCGCAAGTGGGAACAAACCTAGTCGG	90-19 nm barrel coax GC 7:3 set 0 stap strand, red, 49mer, [9, 679] start, [10, 672] end
90-19 nm	Coax GC 7:3 set0	Oligo663	AAGGGCGGGCTAGCCCGGCGAGCAGTTTGGCAACTGTTGGGGTTTCCAG	90-19 nm barrel coax GC 7:3 set 0 stap strand, red, 49mer, [9, 700] start, [10, 693] end
90-19 nm	Coax GC 7:3 set0	Oligo664	ACGCATGCTATTGCCACCGTCTCCTGTATCTAGCGACCGTATGGAAGTTG	90-19 nm barrel coax GC 7:3 set 0 stap strand, red, 50mer, [9, 721] start, [10, 714] end
90-19 nm	Coax GC 7:3 set0	Oligo665	TTTCCAGTGTCGGCGGCTCCCGTATTGGCCTCACTGCCCGCAGGTCACT	90-19 nm barrel coax GC 7:3 set 0 stap strand, red, 49mer, [9, 742] start, [10, 735] end
90-19 nm	Coax GC 7:3 set0	Oligo666	GCAGCATCTCTTACGGCTGCTGCTATGAAATGCTTGTCTGACAC	90-19 nm barrel coax GC 7:3 set 0 short scaf strand, 44mer, [0, 14] start, [0, 55] end
90-19 nm	Coax GC 7:3 set0	Oligo667	TGACCCAGCTACGATTTTTTCGTGCAGTCGTCGAAGTCATACCC	90-19 nm barrel coax GC 7:3 set 0 short scaf strand, 44mer, [0, 56] start, [0, 97] end
90-19 nm	Coax GC 7:3 set0	Oligo668	CCTAACACACTTTCGAAACAAGCTTCACCGCAAACAATCATCAA	90-19 nm barrel coax GC 7:3 set 0 short scaf strand, 44mer, [0, 98] start, [0, 139] end
90-19 nm	Coax GC 7:3 set0	Oligo669	CTCACGAAGAGATGCTGAAACATTCGACCCTACACCCCGTGGTC	90-19 nm barrel coax GC 7:3 set 0 short scaf strand, 44mer, [0, 140] start, [0, 181] end
90-19 nm	Coax GC 7:3 set0	Oligo670	ACACTTTACGACTACGTTGACTCACCCCTATCTGAGCGTCTACT	90-19 nm barrel coax GC 7:3 set 0 short scaf strand, 44mer, [0, 182] start, [0, 223] end
90-19 nm	Coax GC 7:3 set0	Oligo671	TGAGGGCCGTAACGACCTTTCAAGCCCAACCCGGTATTCCCGTA	90-19 nm barrel coax GC 7:3 set 0 short scaf strand, 44mer, [0, 224] start, [0, 265] end
90-19 nm	Coax GC 7:3 set0	Oligo672	CAGTAGAACGTTGTTCTACAAGCCCCCTAGCTTGAATAGTGCCC	90-19 nm barrel coax GC 7:3 set 0 short scaf strand, 44mer, [0, 266] start, [0, 307] end
90-19 nm	Coax GC 7:3 set0	Oligo673	CCTAAATCCTTCTCCACAATCCCATACCCCCACTCCTATCCTCG	90-19 nm barrel coax GC 7:3 set 0 short scaf strand, 44mer, [0, 308] start, [0, 349] end
90-19 nm	Coax GC 7:3 set0	Oligo674	CCCTCTACAACCCATTACAACTGCCTTACATGAGCAAGATGCTG	90-19 nm barrel coax GC 7:3 set 0 short scaf strand, 44mer, [0, 350] start, [0, 391] end
90-19 nm	Coax GC 7:3 set0	Oligo675	TTCGAGAGTTACGTCCATTCGTACCGTACCCAACGAATCGAACT	90-19 nm barrel coax GC 7:3 set 0 short scaf strand, 44mer, [0, 392] start, [0, 433] end
90-19 nm	Coax GC 7:3 set0	Oligo676	CAAGCCTTAGCATCCACCACCTAAGGAGGCGAAAAGGGAACCTC	90-19 nm barrel coax GC 7:3 set 0 short scaf strand, 44mer, [0, 434] start, [0, 475] end
90-19 nm	Coax GC 7:3 set0	Oligo677	ATCCCTCTTTCCTGGAACCCTACTTCGACATCCAACCCCCTAGC	90-19 nm barrel coax GC 7:3 set 0 short scaf strand, 44mer, [0, 476] start, [0, 517] end
90-19 nm	Coax GC 7:3 set0	Oligo678	ACTTACCCCCTAACCCTGTACCCACCTCTGACTTGACACCTAGT	90-19 nm barrel coax GC 7:3 set 0 short scaf strand, 44mer, [0, 518] start, [0, 559] end
90-19 nm	Coax GC 7:3 set0	Oligo679	TCGGTTCCCTTCACAAGGATCGAACTCCATACGTTTCATACAGC	90-19 nm barrel coax GC 7:3 set 0 short scaf strand, 44mer, [0, 560] start, [0, 601] end
90-19 nm	Coax GC 7:3 set0	Oligo680	CCCGATCCATCATCGCGCCATTATCTGCACAGTCCAACTCACAT	90-19 nm barrel coax GC 7:3 set 0 short scaf strand, 44mer, [0, 602] start, [0, 643] end
90-19 nm	Coax GC 7:3 set0	Oligo681	CCGCATTTCCATTACCTCCGCTACTCTCTCCGACTAGAAGTCGC	90-19 nm barrel coax GC 7:3 set 0 short scaf strand, 44mer, [0, 644] start, [0, 685] end
90-19 nm	Coax GC 7:3 set0	Oligo682	CATTAACCTGGAAACTTTGCGCATACATCCAACTTCCAAAGTTA	90-19 nm barrel coax GC 7:3 set 0 short scaf strand, 44mer, [0, 686] start, [0, 727] end
90-19 nm	Coax GC 7:3 set0	Oligo683	CACGGACAGTGACCTCCATTTACGCCCTTGACATCCCTAAACTC	90-19 nm barrel coax GC 7:3 set 0 short scaf strand, 44mer, [0, 728] start, [0, 13] end
90-19 nm	Coax GC 7:3 set0	Oligo684	AATAATAACATCACTGGAGGCGAACTACGATGCGATCCGTATATGCTGCGAGTTTACTCGCA	90-19 nm barrel coax GC 7:3 set 0 stap strand (alternate position + hairpin protector), blue, 62mer, [1, 21] start, [0, 7] end
90-19 nm	Coax GC 7:3 set0	Oligo685	AACAGTGCCACGCTGAAGCGCCCTTGAGCCATCAGAGATAGTGGGTCAGTGTCAGCACTGA	90-19 nm barrel coax GC 7:3 set 0 stap strand (alternate position + hairpin protector), blue, 61mer, [1, 63] start, [0, 49] end
90-19 nm	Coax GC 7:3 set0	Oligo686	TAATTATACTTCTGCCGCCTCGTCACTGGGCACATAGACTTTGTTAGGGGGTATGCCCCCT	90-19 nm barrel coax GC 7:3 set 0 stap strand (alternate position + hairpin protector), blue, 61mer, [1, 105] start, [0, 91] end
90-19 nm	Coax GC 7:3 set0	Oligo687	CATGAAAACATAGCGTGCCCAGATTCCGTGCGGTATTCATTTTCGTGAGTTGATGACAACTC	90-19 nm barrel coax GC 7:3 set 0 stap strand (alternate position + hairpin protector), blue, 62mer, [1, 147] start, [0, 133] end
90-19 nm	Coax GC 7:3 set0	Oligo688	TTCGCCAACATGTAGCGCACATGGAGCACAGAAGCCTAAATAAAGTGTGACCACGGTCACA	90-19 nm barrel coax GC 7:3 set 0 stap strand (alternate position + hairpin protector), blue, 61mer, [1, 189] start, [0, 175] end
90-19 nm	Coax GC 7:3 set0	Oligo689	CTCCCGACTTGCGGTGCCGGTATTTGCTGCCAATTAATCGGGCCCTCAAGTAGACACTTGA	90-19 nm barrel coax GC 7:3 set 0 stap strand (alternate position + hairpin protector), blue, 61mer, [1, 231] start, [0, 217] end
90-19 nm	Coax GC 7:3 set0	Oligo690	GATTTTAAGAAAAGTCTGGATGGGCTCAGTTCGCACTTTACATCTACTGTACGGGAGTACAG	90-19 nm barrel coax GC 7:3 set 0 stap strand (alternate position + hairpin protector), blue, 62mer, [1, 273] start, [0, 259] end
90-19 nm	Coax GC 7:3 set0	Oligo691	AAAAGGCCGGAAACCAGCAGACACAACGCCGCGCCAATAGAATTTAGGGGGCACTCCCCCT	90-19 nm barrel coax GC 7:3 set 0 stap strand (alternate position + hairpin protector), blue, 61mer, [1, 315] start, [0, 301] end
90-19 nm	Coax GC 7:3 set0	Oligo692	CCGCGTCATACATGTCGCGGCGGGACAGGTCACCAGAACCGTAGAGGGCGAGGATTCGCCC	90-19 nm barrel coax GC 7:3 set 0 stap strand (alternate position + hairpin protector), blue, 61mer, [1, 357] start, [0, 343] end
90-19 nm	Coax GC 7:3 set0	Oligo693	GCTCACCAGTACAAAGCGATTGGAAGCTCGTACTGGATAAGTTCTCGAACAGCATCCTGTTC	90-19 nm barrel coax GC 7:3 set 0 stap strand (alternate position + hairpin protector), blue, 62mer, [1, 399] start, [0, 385] end
90-19 nm	Coax GC 7:3 set0	Oligo694	AATGCGGGATCGTCTCCTGAAAAATGGGCGCTCAAATCTCCAGGCTTGAGTTCGAACTCAA	90-19 nm barrel coax GC 7:3 set 0 stap strand (alternate position + hairpin protector), blue, 61mer, [1, 441] start, [0, 427] end
90-19 nm	Coax GC 7:3 set0	Oligo695	ACGACCTTCATCAAGCCCGAGGAGGTGAGTTCGCGCGCGAAGAGGGATGAGGTTCCTCATC	90-19 nm barrel coax GC 7:3 set 0 stap strand (alternate position + hairpin protector), blue, 61mer, [1, 483] start, [0, 469] end
90-19 nm	Coax GC 7:3 set0	Oligo696	GGATAAAAACCAAAAGTCTTCCGGCGCGTACCTCGGGACGTTGGTAAGTGCTAGGGAGCACT	90-19 nm barrel coax GC 7:3 set 0 stap strand (alternate position + hairpin protector), blue, 62mer, [1, 525] start, [0, 511] end
90-19 nm	Coax GC 7:3 set0	Oligo697	GACTGAATATAATGATCGCGTCAATCCTCTCCAGCAAAGCGGAACCGAACTAGGTAGTTCG	90-19 nm barrel coax GC 7:3 set 0 stap strand (alternate position + hairpin protector), blue, 61mer, [1, 567] start, [0, 553] end
90-19 nm	Coax GC 7:3 set0	Oligo698	GCATTTTAAATGCAGCTCCAACCCGCCAGCCCGGAGTAGTAGATCGGGGCTGTATAGCCCC	90-19 nm barrel coax GC 7:3 set 0 stap strand (alternate position + hairpin protector), blue, 61mer, [1, 609] start, [0, 595] end
90-19 nm	Coax GC 7:3 set0	Oligo699	TAGCGTCTGGCCTTCACACTAGGGTTTGGATGCGTGTAATCGAATGCGGATGTGAGCATCCG	90-19 nm barrel coax GC 7:3 set 0 stap strand (alternate position + hairpin protector), blue, 62mer, [1, 651] start, [0, 637] end
90-19 nm	Coax GC 7:3 set0	Oligo700	CCAAACGACGGCCATGGAGGAGGCACGAGGCGCATCCGGCAGTTAATGGCGACTTCGCCAT	90-19 nm barrel coax GC 7:3 set 0 stap strand (alternate position + hairpin protector), blue, 61mer, [1, 693] start, [0, 679] end
90-19 nm	Coax GC 7:3 set0	Oligo701	TACGGGCAACAGCTAGTACCGGTAGCCGCGCGCCTAAAGTGGTCCGTGTAACTTTTTACAC	90-19 nm barrel coax GC 7:3 set 0 stap strand (alternate position + hairpin protector), blue, 61mer, [1, 735] start, [0, 721] end
90-19 nm	Coax GC 7:3 set1	Oligo702	AATAATAACATCACTGGAGGCGAACTACGATGCGATCCGTATTATCGGGGACGAAG	90-19 nm barrel coax GC 7:3 set 1 stap strand, blue, 56mer, [1, 21] start, [0, 7] end
90-19 nm	Coax GC 7:3 set1	Oligo703	GTTTCTGGCCAACAACCCGCTCGGTTGCCCACCATGCCTGAGGTTCGTTTTTGGT	90-19 nm barrel coax GC 7:3 set 1 stap strand, blue, 55mer, [1, 42] start, [0, 28] end
90-19 nm	Coax GC 7:3 set1	Oligo704	AACAGTGCCACGCTGAAGCGCCCTTGAGCCATCAGAGATAGTAGAGGGGGGGAAT	90-19 nm barrel coax GC 7:3 set 1 stap strand, blue, 55mer, [1, 63] start, [0, 49] end
90-19 nm	Coax GC 7:3 set1	Oligo705	AGGATTTAGAAGTATTACGGTTAACCCCTTGACTTGAGAGCCGGAAGCTGATGTTT	90-19 nm barrel coax GC 7:3 set 1 stap strand, blue, 56mer, [1, 84] start, [0, 70] end
90-19 nm	Coax GC 7:3 set1	Oligo706	TAATTATACTTCTGCCGCCTCGTCACTGGGCACATAGACTTGTTGCCACAAAACT	90-19 nm barrel coax GC 7:3 set 1 stap strand, blue, 55mer, [1, 105] start, [0, 91] end
90-19 nm	Coax GC 7:3 set1	Oligo707	GAAGAGGCGAATTAGTGGTTGAGCCGCAGTACGGAATAATGAATGTGTGTGGAGC	90-19 nm barrel coax GC 7:3 set 1 stap strand, blue, 55mer, [1, 126] start, [0, 112] end
90-19 nm	Coax GC 7:3 set1	Oligo708	CATGAAAACATAGCGTGCCCAGATTCCGTGCGGTATTCATTTCACACAGGTGTTTG	90-19 nm barrel coax GC 7:3 set 1 stap strand, blue, 56mer, [1, 147] start, [0, 133] end
90-19 nm	Coax GC 7:3 set1	Oligo709	AGTTCATCTTCTGACCGAGTCTGTCGTAGCACCGATAGCTTGTTTTGGGGGATTG	90-19 nm barrel coax GC 7:3 set 1 stap strand, blue, 55mer, [1, 168] start, [0, 154] end
90-19 nm	Coax GC 7:3 set1	Oligo710	TTCGCCAACATGTAGCGCACATGGAGCACAGAAGCCTAAATGCTGGGGAAGTATA	90-19 nm barrel coax GC 7:3 set 1 stap strand, blue, 55mer, [1, 189] start, [0, 175] end
90-19 nm	Coax GC 7:3 set1	Oligo711	CAAGAAACCAATCAACAACCCGCCGACGCGTGTCAATTTAGGGAGATTGATCGGGT	90-19 nm barrel coax GC 7:3 set 1 stap strand, blue, 56mer, [1, 210] start, [0, 196] end
90-19 nm	Coax GC 7:3 set1	Oligo712	CTCCCGACTTGCGGTGCCGGTATTTGCTGCCAATTAATCGGGACGAGATGGAGTC	90-19 nm barrel coax GC 7:3 set 1 stap strand, blue, 55mer, [1, 231] start, [0, 217] end
90-19 nm	Coax GC 7:3 set1	Oligo713	TGGAAAATAGCAGCGCGCTCGCCTCATGTGCCAGGAGGTTTGAGTTTCATGAGCA	90-19 nm barrel coax GC 7:3 set 1 stap strand, blue, 55mer, [1, 252] start, [0, 238] end
90-19 nm	Coax GC 7:3 set1	Oligo714	GATTTTAAGAAAAGTCTGGATGGGCTCAGTTCGCACTTTACAGAGATGTTGTCCGA	90-19 nm barrel coax GC 7:3 set 1 stap strand, blue, 56mer, [1, 273] start, [0, 259] end
90-19 nm	Coax GC 7:3 set1	Oligo715	TATTTTGTCACAATAGTGCCGGAGTCCTAGCTCTAAGCAGACGCTAGTAAGAGGG	90-19 nm barrel coax GC 7:3 set 1 stap strand, blue, 55mer, [1, 294] start, [0, 280] end
90-19 nm	Coax GC 7:3 set1	Oligo716	AAAAGGCCGGAAACCAGCAGACACAACGCCGCGCCAATAGAGGTCACAGTTAGCT	90-19 nm barrel coax GC 7:3 set 1 stap strand, blue, 55mer, [1, 315] start, [0, 301] end
90-19 nm	Coax GC 7:3 set1	Oligo717	ATAGCCGCCACCCTCTAGGTAGTCCTCAAAAGAGAGTCACCATTCGTCAGTTCAGG	90-19 nm barrel coax GC 7:3 set 1 stap strand, blue, 56mer, [1, 336] start, [0, 322] end
90-19 nm	Coax GC 7:3 set1	Oligo718	CCGCGTCATACATGTCGCGGCGGGACAGGTCACCAGAACCGTGGCCCAAATCATG	90-19 nm barrel coax GC 7:3 set 1 stap strand, blue, 55mer, [1, 357] start, [0, 343] end
90-19 nm	Coax GC 7:3 set1	Oligo719	ATCAGTACCAGGCGTGCAGCGACACAAGCCTTCGGCTTTTGCGTACATGAAGTGG	90-19 nm barrel coax GC 7:3 set 1 stap strand, blue, 55mer, [1, 378] start, [0, 364] end
90-19 nm	Coax GC 7:3 set1	Oligo720	GCTCACCAGTACAAAGCGATTGGAAGCTCGTACTGGATAAGTTACGCGAACAAGAA	90-19 nm barrel coax GC 7:3 set 1 stap strand, blue, 56mer, [1, 399] start, [0, 385] end
90-19 nm	Coax GC 7:3 set1	Oligo721	GCTTTCACGTTGAACGTGCCGGGCGGTTGTCCCGCTACAACTGTCGGGAGGTATC	90-19 nm barrel coax GC 7:3 set 1 stap strand, blue, 55mer, [1, 420] start, [0, 406] end
90-19 nm	Coax GC 7:3 set1	Oligo722	AATGCGGGATCGTCTCCTGAAAAATGGGCGCTCAAATCTCCTCCTATCAGACGCA	90-19 nm barrel coax GC 7:3 set 1 stap strand, blue, 55mer, [1, 441] start, [0, 427] end
90-19 nm	Coax GC 7:3 set1	Oligo723	GCGCGATTATACCAATCAGGATCGAAGGTGTAGGGACCCTCAGGCGGAAATCTAGA	90-19 nm barrel coax GC 7:3 set 1 stap strand, blue, 56mer, [1, 462] start, [0, 448] end
90-19 nm	Coax GC 7:3 set1	Oligo724	ACGACCTTCATCAAGCCCGAGGAGGTGAGTTCGCGCGCGAACGACAGATGTGTTA	90-19 nm barrel coax GC 7:3 set 1 stap strand, blue, 55mer, [1, 483] start, [0, 469] end
90-19 nm	Coax GC 7:3 set1	Oligo725	CTTTATACCAGTCATGAACGGCAGCGTCGACCATGAGTAATATTGTTGGTCCAGG	90-19 nm barrel coax GC 7:3 set 1 stap strand, blue, 55mer, [1, 504] start, [0, 490] end
90-19 nm	Coax GC 7:3 set1	Oligo726	GGATAAAAACCAAAAGTCTTCCGGCGCGTACCTCGGGACGTTATAAGGAGGGCGGT	90-19 nm barrel coax GC 7:3 set 1 stap strand, blue, 56mer, [1, 525] start, [0, 511] end
90-19 nm	Coax GC 7:3 set1	Oligo727	AGTATAGTCAGAAGCATCGGGCCACAATGTCCAGTAGCGAGGGAGATTGGGTGTT	90-19 nm barrel coax GC 7:3 set 1 stap strand, blue, 55mer, [1, 546] start, [0, 532] end
90-19 nm	Coax GC 7:3 set1	Oligo728	GACTGAATATAATGATCGCGTCAATCCTCTCCAGCAAAGCGAGGTCGAAGATGGA	90-19 nm barrel coax GC 7:3 set 1 stap strand, blue, 55mer, [1, 567] start, [0, 553] end
90-19 nm	Coax GC 7:3 set1	Oligo729	TCCAATTCTACTAATTACGGAGGACGGCGTATTGCCTGTAGCGGTAGAGTGGGTCT	90-19 nm barrel coax GC 7:3 set 1 stap strand, blue, 56mer, [1, 588] start, [0, 574] end
90-19 nm	Coax GC 7:3 set1	Oligo730	GCATTTTAAATGCAGCTCCAACCCGCCAGCCCGGAGTAGTAAATACCAGGGAGGA	90-19 nm barrel coax GC 7:3 set 1 stap strand, blue, 55mer, [1, 609] start, [0, 595] end
90-19 nm	Coax GC 7:3 set1	Oligo731	AGAATCGATGAACGAGGTTGCTCGATAGACGTCAATGCCTGTATGGGTCGCAGAA	90-19 nm barrel coax GC 7:3 set 1 stap strand, blue, 55mer, [1, 630] start, [0, 616] end
90-19 nm	Coax GC 7:3 set1	Oligo732	TAGCGTCTGGCCTTCACACTAGGGTTTGGATGCGTGTAATCGTCGGGAATATGCCT	90-19 nm barrel coax GC 7:3 set 1 stap strand, blue, 56mer, [1, 651] start, [0, 637] end
90-19 nm	Coax GC 7:3 set1	Oligo733	CATCCAGCCAGCTTCAAACGTCGTTGGGCCGGCCCTGTAGCGTGCTTTTTTGAGC	90-19 nm barrel coax GC 7:3 set 1 stap strand, blue, 55mer, [1, 672] start, [0, 658] end
90-19 nm	Coax GC 7:3 set1	Oligo734	CCAAACGACGGCCATGGAGGAGGCACGAGGCGCATCCGGCAATGCACGTAAGTCC	90-19 nm barrel coax GC 7:3 set 1 stap strand, blue, 55mer, [1, 693] start, [0, 679] end
90-19 nm	Coax GC 7:3 set1	Oligo735	GCCGAGCCGGAAGCACTCAGAAGACGCACTTTGTCGTGCCAAAAGTGTAAGACGGC	90-19 nm barrel coax GC 7:3 set 1 stap strand, blue, 56mer, [1, 714] start, [0, 700] end
90-19 nm	Coax GC 7:3 set1	Oligo736	TACGGGCAACAGCTAGTACCGGTAGCCGCGCGCCTAAAGTGGGCAAAGAAGGATA	90-19 nm barrel coax GC 7:3 set 1 stap strand, blue, 55mer, [1, 735] start, [0, 721] end
90-19 nm	Coax GC 7:3 set1	Oligo737	CTAAGAACGTGGACCGACCAGCAGTCCTCCGTCTGATTGCCTCATCGAATTCGGG	90-19 nm barrel coax GC 7:3 set 1 stap strand, blue, 55mer, [1, 756] start, [0, 742] end
90-19 nm	Coax GC 7:3 set1	Oligo738	AAAATCCCGCAGTTGGGGCTCCTTCCGTCCCCCAGCAGGCGGAAAACCG	90-19 nm barrel coax GC 7:3 set 1 stap strand, red, 49mer, [9, 7] start, [10, 756] end
90-19 nm	Coax GC 7:3 set1	Oligo739	ACAGGAACTTGTTACCTCGGCACGTCCTGAAAGGGATTTTAGAAGAGACG	90-19 nm barrel coax GC 7:3 set 1 stap strand, red, 50mer, [9, 28] start, [10, 21] end
90-19 nm	Coax GC 7:3 set1	Oligo740	GCAACAGCGCCCGGCCCGACGGATTGCCGCCGCCAGCCATTGGGGGCAG	90-19 nm barrel coax GC 7:3 set 1 stap strand, red, 49mer, [9, 49] start, [10, 42] end
90-19 nm	Coax GC 7:3 set1	Oligo741	TCTTTAAGAGCGCTTTACGAGTTGGCTGAAATGGCTATTAGGAGGCAAA	90-19 nm barrel coax GC 7:3 set 1 stap strand, red, 49mer, [9, 70] start, [10, 63] end
90-19 nm	Coax GC 7:3 set1	Oligo742	ATCTGGTGCATTGGGCAGCCAAGTATATGACCCTCAATCAATCAATTCCC	90-19 nm barrel coax GC 7:3 set 1 stap strand, red, 50mer, [9, 91] start, [10, 84] end
90-19 nm	Coax GC 7:3 set1	Oligo743	AGTAACAGCGGTTGCCTGGAGGCCTGGCATTTAAAAGTTTGGGAACTGT	90-19 nm barrel coax GC 7:3 set 1 stap strand, red, 49mer, [9, 112] start, [10, 105] end
90-19 nm	Coax GC 7:3 set1	Oligo744	AGATTTTGACACCACATTAAGAGCTTTTTAAGAAATTGCGTGACTCTCC	90-19 nm barrel coax GC 7:3 set 1 stap strand, red, 49mer, [9, 133] start, [10, 126] end
90-19 nm	Coax GC 7:3 set1	Oligo745	CAATTTCCGCCTGACCCGCGAGATCCGCATAATTACATTTAACGAAAAGG	90-19 nm barrel coax GC 7:3 set 1 stap strand, red, 50mer, [9, 154] start, [10, 147] end
90-19 nm	Coax GC 7:3 set1	Oligo746	TTTTTAATGAGCTCGGGGCTACATGGAATTGAGAGACTACCGGAGATGG	90-19 nm barrel coax GC 7:3 set 1 stap strand, red, 49mer, [9, 175] start, [10, 168] end
90-19 nm	Coax GC 7:3 set1	Oligo747	CATAATTGGATCGGGCGGTGCACTGTCCCAAACACCGGAATGAGTGAGA	90-19 nm barrel coax GC 7:3 set 1 stap strand, red, 49mer, [9, 196] start, [10, 189] end
90-19 nm	Coax GC 7:3 set1	Oligo748	TCCAGACCCGGTGCGCACACCCAATAGACTAAAGTAATTCTGGCATGAGA	90-19 nm barrel coax GC 7:3 set 1 stap strand, red, 50mer, [9, 217] start, [10, 210] end
90-19 nm	Coax GC 7:3 set1	Oligo749	CAAGCCGATGGACCAGGCCGAGCTAGTGAATCGAGAACAAGGTATACGC	90-19 nm barrel coax GC 7:3 set 1 stap strand, red, 49mer, [9, 238] start, [10, 231] end
90-19 nm	Coax GC 7:3 set1	Oligo750	CCAACGCCATGGCCACTGCTAAGTGAGTTTCCTGAATCTTATCCAGGTG	90-19 nm barrel coax GC 7:3 set 1 stap strand, red, 49mer, [9, 259] start, [10, 252] end
90-19 nm	Coax GC 7:3 set1	Oligo751	AGTCAGATAGCCATCCGGCGTACGTTTTAACACCCTGAACAAGTCGTTAG	90-19 nm barrel coax GC 7:3 set 1 stap strand, red, 50mer, [9, 280] start, [10, 273] end
90-19 nm	Coax GC 7:3 set1	Oligo752	ACTGGCACTATGTCGGATCCCGCGAGGGGATACCCAAAAGAGAAGAGTG	90-19 nm barrel coax GC 7:3 set 1 stap strand, red, 49mer, [9, 301] start, [10, 294] end
90-19 nm	Coax GC 7:3 set1	Oligo753	AGGTAAATGCTGGGTTAGCTCAGCGGGTGTTGAGGGAGGGATTCCGCTC	90-19 nm barrel coax GC 7:3 set 1 stap strand, red, 49mer, [9, 322] start, [10, 315] end
90-19 nm	Coax GC 7:3 set1	Oligo754	ACTGTAGTCAGACGCCTCACCTGGACGTACCTTTAGCGTCAGCAGTCAAG	90-19 nm barrel coax GC 7:3 set 1 stap strand, red, 50mer, [9, 343] start, [10, 336] end
90-19 nm	Coax GC 7:3 set1	Oligo755	TTGACAGGATTGTCAGGGCACCGCTAGCGCCGCCGCCAGCAAGCAGTTG	90-19 nm barrel coax GC 7:3 set 1 stap strand, red, 49mer, [9, 364] start, [10, 357] end
90-19 nm	Coax GC 7:3 set1	Oligo756	TATAAACACGTGGGACCCCTTCGGACCGATAACAGTGCCCGTCTGACCT	90-19 nm barrel coax GC 7:3 set 1 stap strand, red, 49mer, [9, 385] start, [10, 378] end
90-19 nm	Coax GC 7:3 set1	Oligo757	GTACCGCCCACGAGCACTACCGACGTCAGCTCAGGAGGTTTAAGGGTTGT	90-19 nm barrel coax GC 7:3 set 1 stap strand, red, 50mer, [9, 406] start, [10, 399] end
90-19 nm	Coax GC 7:3 set1	Oligo758	CCAGACGCTGGATACCCACATGTGCAGCATTTGTCGTCTTTCCATTGTG	90-19 nm barrel coax GC 7:3 set 1 stap strand, red, 49mer, [9, 427] start, [10, 420] end
90-19 nm	Coax GC 7:3 set1	Oligo759	TTTCTTAATCCAACACAGGCGCGGAGGTTTTTCGAGGTGAAGGGAGATT	90-19 nm barrel coax GC 7:3 set 1 stap strand, red, 49mer, [9, 448] start, [10, 441] end
90-19 nm	Coax GC 7:3 set1	Oligo760	TTTTCATGGACAAACGTGCAACAGCAGAAAGGACTAAAGACTCCTACTCG	90-19 nm barrel coax GC 7:3 set 1 stap strand, red, 50mer, [9, 469] start, [10, 462] end
90-19 nm	Coax GC 7:3 set1	Oligo761	CATGTTAATGTGCGCCTGTCGGTGTATGACGCGACCTGCTCAAGGACCC	90-19 nm barrel coax GC 7:3 set 1 stap strand, red, 49mer, [9, 490] start, [10, 483] end
90-19 nm	Coax GC 7:3 set1	Oligo762	AGGCTTGAGCGCAGACACGCCTCCACGCTATTCAGTGAATACACCTTGA	90-19 nm barrel coax GC 7:3 set 1 stap strand, red, 49mer, [9, 511] start, [10, 504] end
90-19 nm	Coax GC 7:3 set1	Oligo763	CATCAGTACGCGATTAACAGGCAAGAGCCAGGTAGAAAGATTCGCTATTA	90-19 nm barrel coax GC 7:3 set 1 stap strand, red, 50mer, [9, 532] start, [10, 525] end
90-19 nm	Coax GC 7:3 set1	Oligo764	CCAATACGTCGTGTCGTGTCCGCCGACTGACTGGATAGCGTTGGTAGGG	90-19 nm barrel coax GC 7:3 set 1 stap strand, red, 49mer, [9, 553] start, [10, 546] end
90-19 nm	Coax GC 7:3 set1	Oligo765	TTCAAAGGAGTGCGCCGTATGTTCTGGTGTTTAATTCGAGCGTATGTCG	90-19 nm barrel coax GC 7:3 set 1 stap strand, red, 49mer, [9, 574] start, [10, 567] end
90-19 nm	Coax GC 7:3 set1	Oligo766	ATTCCCACGTTGCCCGGGCACGTGACTCGCATATAACAGTTGTGAACTCG	90-19 nm barrel coax GC 7:3 set 1 stap strand, red, 50mer, [9, 595] start, [10, 588] end
90-19 nm	Coax GC 7:3 set1	Oligo767	TCAGAGCTCAGGTCTTGGTGCCATAGGATAGCAATAAAGCCGAACGTAG	90-19 nm barrel coax GC 7:3 set 1 stap strand, red, 49mer, [9, 616] start, [10, 609] end
90-19 nm	Coax GC 7:3 set1	Oligo768	TATGATATCAGGCAAAACGAACATCCGATAATCACCATCAAATGGGAGA	90-19 nm barrel coax GC 7:3 set 1 stap strand, red, 49mer, [9, 637] start, [10, 630] end
90-19 nm	Coax GC 7:3 set1	Oligo769	ATTGTATGCTCTGAGAGGCGTCCCGGTTTCAAAAACAGGAAGCGTTTAGC	90-19 nm barrel coax GC 7:3 set 1 stap strand, red, 50mer, [9, 658] start, [10, 651] end
90-19 nm	Coax GC 7:3 set1	Oligo770	GGCGGATTTTCGGACACACTTTGCCGCAAGTGGGAACAAACGGATCACA	90-19 nm barrel coax GC 7:3 set 1 stap strand, red, 49mer, [9, 679] start, [10, 672] end
90-19 nm	Coax GC 7:3 set1	Oligo771	AAGGGCGGGCTAGCCCGGCGAGCAGTTTGGCAACTGTTGGGCGTGTATT	90-19 nm barrel coax GC 7:3 set 1 stap strand, red, 49mer, [9, 700] start, [10, 693] end
90-19 nm	Coax GC 7:3 set1	Oligo772	ACGCATGCTATTGCCACCGTCTCCTGTATCTAGCGACCGTATTGGTTGAG	90-19 nm barrel coax GC 7:3 set 1 stap strand, red, 50mer, [9, 721] start, [10, 714] end
90-19 nm	Coax GC 7:3 set1	Oligo773	TTTCCAGTGTCGGCGGCTCCCGTATTGGCCTCACTGCCCGCTGAAAGGG	90-19 nm barrel coax GC 7:3 set 1 stap strand, red, 49mer, [9, 742] start, [10, 735] end
90-19 nm	Coax GC 7:3 set1	Oligo774	CCCGATACGTCTCTTACCAAAAACGAACCCTGCCCCCATTCCCC	90-19 nm barrel coax GC 7:3 set 1 short scaf strand, 44mer, [0, 14] start, [0, 55] end
90-19 nm	Coax GC 7:3 set1	Oligo775	CCCTCTATTTGCCTCAAACATCAGCTTCCGGGAATTGAGTTTTG	90-19 nm barrel coax GC 7:3 set 1 short scaf strand, 44mer, [0, 56] start, [0, 97] end
90-19 nm	Coax GC 7:3 set1	Oligo776	TGGCAACACAGTTCCGCTCCACACACATTGGAGAGTCCAAACAC	90-19 nm barrel coax GC 7:3 set 1 short scaf strand, 44mer, [0, 98] start, [0, 139] end
90-19 nm	Coax GC 7:3 set1	Oligo777	CTGTGTGCCTTTTCGCAATCCCCCAAAACCCATCTCCTATACTT	90-19 nm barrel coax GC 7:3 set 1 short scaf strand, 44mer, [0, 140] start, [0, 181] end
90-19 nm	Coax GC 7:3 set1	Oligo778	CCCCAGCTCTCACTCACCCGATCAATCTCTCTCATGCGACTCCA	90-19 nm barrel coax GC 7:3 set 1 short scaf strand, 44mer, [0, 182] start, [0, 223] end
90-19 nm	Coax GC 7:3 set1	Oligo779	TCTCGTCGCGTATACTGCTCATGAAACTCCACCTGGATCGGACA	90-19 nm barrel coax GC 7:3 set 1 short scaf strand, 44mer, [0, 224] start, [0, 265] end
90-19 nm	Coax GC 7:3 set1	Oligo780	ACATCTCCTAACGACCCCTCTTACTAGCGCACTCTTCAGCTAAC	90-19 nm barrel coax GC 7:3 set 1 short scaf strand, 44mer, [0, 266] start, [0, 307] end
90-19 nm	Coax GC 7:3 set1	Oligo781	TGTGACCGAGCGGAACCTGAACTGACGAACTTGACTGCATGATT	90-19 nm barrel coax GC 7:3 set 1 short scaf strand, 44mer, [0, 308] start, [0, 349] end
90-19 nm	Coax GC 7:3 set1	Oligo782	TGGGCCACAACTGCTCCACTTCATGTACGAGGTCAGATTCTTGT	90-19 nm barrel coax GC 7:3 set 1 short scaf strand, 44mer, [0, 350] start, [0, 391] end
90-19 nm	Coax GC 7:3 set1	Oligo783	TCGCGTAACAACCCTGATACCTCCCGACACACAATGGTGCGTCT	90-19 nm barrel coax GC 7:3 set 1 short scaf strand, 44mer, [0, 392] start, [0, 433] end
90-19 nm	Coax GC 7:3 set1	Oligo784	GATAGGAAATCTCCCTCTAGATTTCCGCCCGAGTAGGTAACACA	90-19 nm barrel coax GC 7:3 set 1 short scaf strand, 44mer, [0, 434] start, [0, 475] end
90-19 nm	Coax GC 7:3 set1	Oligo785	TCTGTCGGGGTCCTTCCTGGACCAACAATTCAAGGTGACCGCCC	90-19 nm barrel coax GC 7:3 set 1 short scaf strand, 44mer, [0, 476] start, [0, 517] end
90-19 nm	Coax GC 7:3 set1	Oligo786	TCCTTATTAATAGCGAACACCCAATCTCCCCCTACCATCCATCT	90-19 nm barrel coax GC 7:3 set 1 short scaf strand, 44mer, [0, 518] start, [0, 559] end
90-19 nm	Coax GC 7:3 set1	Oligo787	TCGACCTCGACATACAGACCCACTCTACCCGAGTTCATCCTCCC	90-19 nm barrel coax GC 7:3 set 1 short scaf strand, 44mer, [0, 560] start, [0, 601] end
90-19 nm	Coax GC 7:3 set1	Oligo788	TGGTATTCTACGTTCTTCTGCGACCCATATCTCCCATAGGCATA	90-19 nm barrel coax GC 7:3 set 1 short scaf strand, 44mer, [0, 602] start, [0, 643] end
90-19 nm	Coax GC 7:3 set1	Oligo789	TTCCCGAGCTAAACGGCTCAAAAAAGCACTGTGATCCGGACTTA	90-19 nm barrel coax GC 7:3 set 1 short scaf strand, 44mer, [0, 644] start, [0, 685] end
90-19 nm	Coax GC 7:3 set1	Oligo790	CGTGCATAATACACGGCCGTCTTACACTTCTCAACCATATCCTT	90-19 nm barrel coax GC 7:3 set 1 short scaf strand, 44mer, [0, 686] start, [0, 727] end
90-19 nm	Coax GC 7:3 set1	Oligo791	CTTTGCCCCCTTTCACCCGAATTCGATGACGGTTTTCCTTCGTC	90-19 nm barrel coax GC 7:3 set 1 short scaf strand, 44mer, [0, 728] start, [0, 13] end
90-19 nm	Coax GC 7:3 set1	Oligo792	AATAATAACATCACTGGAGGCGAACTACGATGCGATCCGTATTATCGGGGACGAAGGTCCCC	90-19 nm barrel coax GC 7:3 set 1 stap strand (alternate position + hairpin protector), blue, 62mer, [1, 21] start, [0, 7] end
90-19 nm	Coax GC 7:3 set1	Oligo793	AACAGTGCCACGCTGAAGCGCCCTTGAGCCATCAGAGATAGTAGAGGGGGGGAATCCCCCC	90-19 nm barrel coax GC 7:3 set 1 stap strand (alternate position + hairpin protector), blue, 61mer, [1, 63] start, [0, 49] end
90-19 nm	Coax GC 7:3 set1	Oligo794	TAATTATACTTCTGCCGCCTCGTCACTGGGCACATAGACTTGTTGCCACAAAACTTTGTGG	90-19 nm barrel coax GC 7:3 set 1 stap strand (alternate position + hairpin protector), blue, 61mer, [1, 105] start, [0, 91] end
90-19 nm	Coax GC 7:3 set1	Oligo795	CATGAAAACATAGCGTGCCCAGATTCCGTGCGGTATTCATTTCACACAGGTGTTTGCACCTG	90-19 nm barrel coax GC 7:3 set 1 stap strand (alternate position + hairpin protector), blue, 62mer, [1, 147] start, [0, 133] end
90-19 nm	Coax GC 7:3 set1	Oligo796	TTCGCCAACATGTAGCGCACATGGAGCACAGAAGCCTAAATGCTGGGGAAGTATACTTCCC	90-19 nm barrel coax GC 7:3 set 1 stap strand (alternate position + hairpin protector), blue, 61mer, [1, 189] start, [0, 175] end
90-19 nm	Coax GC 7:3 set1	Oligo797	CTCCCGACTTGCGGTGCCGGTATTTGCTGCCAATTAATCGGGACGAGATGGAGTCCCATCT	90-19 nm barrel coax GC 7:3 set 1 stap strand (alternate position + hairpin protector), blue, 61mer, [1, 231] start, [0, 217] end
90-19 nm	Coax GC 7:3 set1	Oligo798	GATTTTAAGAAAAGTCTGGATGGGCTCAGTTCGCACTTTACAGAGATGTTGTCCGAACAACA	90-19 nm barrel coax GC 7:3 set 1 stap strand (alternate position + hairpin protector), blue, 62mer, [1, 273] start, [0, 259] end
90-19 nm	Coax GC 7:3 set1	Oligo799	AAAAGGCCGGAAACCAGCAGACACAACGCCGCGCCAATAGAGGTCACAGTTAGCTAACTGT	90-19 nm barrel coax GC 7:3 set 1 stap strand (alternate position + hairpin protector), blue, 61mer, [1, 315] start, [0, 301] end
90-19 nm	Coax GC 7:3 set1	Oligo800	CCGCGTCATACATGTCGCGGCGGGACAGGTCACCAGAACCGTGGCCCAAATCATGATTTGG	90-19 nm barrel coax GC 7:3 set 1 stap strand (alternate position + hairpin protector), blue, 61mer, [1, 357] start, [0, 343] end
90-19 nm	Coax GC 7:3 set1	Oligo801	GCTCACCAGTACAAAGCGATTGGAAGCTCGTACTGGATAAGTTACGCGAACAAGAATGTTCG	90-19 nm barrel coax GC 7:3 set 1 stap strand (alternate position + hairpin protector), blue, 62mer, [1, 399] start, [0, 385] end
90-19 nm	Coax GC 7:3 set1	Oligo802	AATGCGGGATCGTCTCCTGAAAAATGGGCGCTCAAATCTCCTCCTATCAGACGCATCTGAT	90-19 nm barrel coax GC 7:3 set 1 stap strand (alternate position + hairpin protector), blue, 61mer, [1, 441] start, [0, 427] end
90-19 nm	Coax GC 7:3 set1	Oligo803	ACGACCTTCATCAAGCCCGAGGAGGTGAGTTCGCGCGCGAACGACAGATGTGTTAACATCT	90-19 nm barrel coax GC 7:3 set 1 stap strand (alternate position + hairpin protector), blue, 61mer, [1, 483] start, [0, 469] end
90-19 nm	Coax GC 7:3 set1	Oligo804	GGATAAAAACCAAAAGTCTTCCGGCGCGTACCTCGGGACGTTATAAGGAGGGCGGTCCCTCC	90-19 nm barrel coax GC 7:3 set 1 stap strand (alternate position + hairpin protector), blue, 62mer, [1, 525] start, [0, 511] end
90-19 nm	Coax GC 7:3 set1	Oligo805	GACTGAATATAATGATCGCGTCAATCCTCTCCAGCAAAGCGAGGTCGAAGATGGATCTTCG	90-19 nm barrel coax GC 7:3 set 1 stap strand (alternate position + hairpin protector), blue, 61mer, [1, 567] start, [0, 553] end
90-19 nm	Coax GC 7:3 set1	Oligo806	GCATTTTAAATGCAGCTCCAACCCGCCAGCCCGGAGTAGTAAATACCAGGGAGGACCCTGG	90-19 nm barrel coax GC 7:3 set 1 stap strand (alternate position + hairpin protector), blue, 61mer, [1, 609] start, [0, 595] end
90-19 nm	Coax GC 7:3 set1	Oligo807	TAGCGTCTGGCCTTCACACTAGGGTTTGGATGCGTGTAATCGTCGGGAATATGCCTATATTC	90-19 nm barrel coax GC 7:3 set 1 stap strand (alternate position + hairpin protector), blue, 62mer, [1, 651] start, [0, 637] end
90-19 nm	Coax GC 7:3 set1	Oligo808	CCAAACGACGGCCATGGAGGAGGCACGAGGCGCATCCGGCAATGCACGTAAGTCCTTACGT	90-19 nm barrel coax GC 7:3 set 1 stap strand (alternate position + hairpin protector), blue, 61mer, [1, 693] start, [0, 679] end
90-19 nm	Coax GC 7:3 set1	Oligo809	TACGGGCAACAGCTAGTACCGGTAGCCGCGCGCCTAAAGTGGGCAAAGAAGGATACTTCTT	90-19 nm barrel coax GC 7:3 set 1 stap strand (alternate position + hairpin protector), blue, 61mer, [1, 735] start, [0, 721] end
90-19 nm	Coax GC 8:2 set0	Oligo810	AATAATAACATCACTGGAGGCGAACTACGATGCGATCCGTATTCGTCGGTATATGG	90-19 nm barrel coax GC 8:2 set 0 stap strand, blue, 56mer, [1, 21] start, [0, 7] end
90-19 nm	Coax GC 8:2 set0	Oligo811	GTTTCTGGCCAACAACCCGCTCGGTTGCCCACCATGCCTGATATGTGGGAGGCAT	90-19 nm barrel coax GC 8:2 set 0 stap strand, blue, 55mer, [1, 42] start, [0, 28] end
90-19 nm	Coax GC 8:2 set0	Oligo812	AACAGTGCCACGCTGAAGCGCCCTTGAGCCATCAGAGATAGGGTTAGGTTGAGGA	90-19 nm barrel coax GC 8:2 set 0 stap strand, blue, 55mer, [1, 63] start, [0, 49] end
90-19 nm	Coax GC 8:2 set0	Oligo813	AGGATTTAGAAGTATTACGGTTAACCCCTTGACTTGAGAGCCGAGATCATGGCGTT	90-19 nm barrel coax GC 8:2 set 0 stap strand, blue, 56mer, [1, 84] start, [0, 70] end
90-19 nm	Coax GC 8:2 set0	Oligo814	TAATTATACTTCTGCCGCCTCGTCACTGGGCACATAGACTTAGAAGGCTTGCTTT	90-19 nm barrel coax GC 8:2 set 0 stap strand, blue, 55mer, [1, 105] start, [0, 91] end
90-19 nm	Coax GC 8:2 set0	Oligo815	GAAGAGGCGAATTAGTGGTTGAGCCGCAGTACGGAATAATGTACAAGGGGGGATT	90-19 nm barrel coax GC 8:2 set 0 stap strand, blue, 55mer, [1, 126] start, [0, 112] end
90-19 nm	Coax GC 8:2 set0	Oligo816	CATGAAAACATAGCGTGCCCAGATTCCGTGCGGTATTCATTTGATGGGTATGGTGT	90-19 nm barrel coax GC 8:2 set 0 stap strand, blue, 56mer, [1, 147] start, [0, 133] end
90-19 nm	Coax GC 8:2 set0	Oligo817	AGTTCATCTTCTGACCGAGTCTGTCGTAGCACCGATAGCTTTACAGCGTGTCAAG	90-19 nm barrel coax GC 8:2 set 0 stap strand, blue, 55mer, [1, 168] start, [0, 154] end
90-19 nm	Coax GC 8:2 set0	Oligo818	TTCGCCAACATGTAGCGCACATGGAGCACAGAAGCCTAAATACAGTAGGAAGGGA	90-19 nm barrel coax GC 8:2 set 0 stap strand, blue, 55mer, [1, 189] start, [0, 175] end
90-19 nm	Coax GC 8:2 set0	Oligo819	CAAGAAACCAATCAACAACCCGCCGACGCGTGTCAATTTAGGTGGAAGAGTGTGTG	90-19 nm barrel coax GC 8:2 set 0 stap strand, blue, 56mer, [1, 210] start, [0, 196] end
90-19 nm	Coax GC 8:2 set0	Oligo820	CTCCCGACTTGCGGTGCCGGTATTTGCTGCCAATTAATCGGTTGTTTGAAGGGGG	90-19 nm barrel coax GC 8:2 set 0 stap strand, blue, 55mer, [1, 231] start, [0, 217] end
90-19 nm	Coax GC 8:2 set0	Oligo821	TGGAAAATAGCAGCGCGCTCGCCTCATGTGCCAGGAGGTTTGAGGGGTATTTGTG	90-19 nm barrel coax GC 8:2 set 0 stap strand, blue, 55mer, [1, 252] start, [0, 238] end
90-19 nm	Coax GC 8:2 set0	Oligo822	GATTTTAAGAAAAGTCTGGATGGGCTCAGTTCGCACTTTACAGGATACATTCAGCG	90-19 nm barrel coax GC 8:2 set 0 stap strand, blue, 56mer, [1, 273] start, [0, 259] end
90-19 nm	Coax GC 8:2 set0	Oligo823	TATTTTGTCACAATAGTGCCGGAGTCCTAGCTCTAAGCAGAATGGTGGCATAGTT	90-19 nm barrel coax GC 8:2 set 0 stap strand, blue, 55mer, [1, 294] start, [0, 280] end
90-19 nm	Coax GC 8:2 set0	Oligo824	AAAAGGCCGGAAACCAGCAGACACAACGCCGCGCCAATAGATGTGGAGACAGGAT	90-19 nm barrel coax GC 8:2 set 0 stap strand, blue, 55mer, [1, 315] start, [0, 301] end
90-19 nm	Coax GC 8:2 set0	Oligo825	ATAGCCGCCACCCTCTAGGTAGTCCTCAAAAGAGAGTCACCAGTTGATTTTGGGCT	90-19 nm barrel coax GC 8:2 set 0 stap strand, blue, 56mer, [1, 336] start, [0, 322] end
90-19 nm	Coax GC 8:2 set0	Oligo826	CCGCGTCATACATGTCGCGGCGGGACAGGTCACCAGAACCGATGGTGTGATGCGG	90-19 nm barrel coax GC 8:2 set 0 stap strand, blue, 55mer, [1, 357] start, [0, 343] end
90-19 nm	Coax GC 8:2 set0	Oligo827	ATCAGTACCAGGCGTGCAGCGACACAAGCCTTCGGCTTTTGTTGGGGAATGGTTG	90-19 nm barrel coax GC 8:2 set 0 stap strand, blue, 55mer, [1, 378] start, [0, 364] end
90-19 nm	Coax GC 8:2 set0	Oligo828	GCTCACCAGTACAAAGCGATTGGAAGCTCGTACTGGATAAGTATTGACGATGTGGG	90-19 nm barrel coax GC 8:2 set 0 stap strand, blue, 56mer, [1, 399] start, [0, 385] end
90-19 nm	Coax GC 8:2 set0	Oligo829	GCTTTCACGTTGAACGTGCCGGGCGGTTGTCCCGCTACAACTTGGCGAAGTGAAC	90-19 nm barrel coax GC 8:2 set 0 stap strand, blue, 55mer, [1, 420] start, [0, 406] end
90-19 nm	Coax GC 8:2 set0	Oligo830	AATGCGGGATCGTCTCCTGAAAAATGGGCGCTCAAATCTCCTGAGGAAACCAGTA	90-19 nm barrel coax GC 8:2 set 0 stap strand, blue, 55mer, [1, 441] start, [0, 427] end
90-19 nm	Coax GC 8:2 set0	Oligo831	GCGCGATTATACCAATCAGGATCGAAGGTGTAGGGACCCTCACGTAACGGAAGTTG	90-19 nm barrel coax GC 8:2 set 0 stap strand, blue, 56mer, [1, 462] start, [0, 448] end
90-19 nm	Coax GC 8:2 set0	Oligo832	ACGACCTTCATCAAGCCCGAGGAGGTGAGTTCGCGCGCGAAATGGGATGGGGAAT	90-19 nm barrel coax GC 8:2 set 0 stap strand, blue, 55mer, [1, 483] start, [0, 469] end
90-19 nm	Coax GC 8:2 set0	Oligo833	CTTTATACCAGTCATGAACGGCAGCGTCGACCATGAGTAATGCCTGGATAGTTGT	90-19 nm barrel coax GC 8:2 set 0 stap strand, blue, 55mer, [1, 504] start, [0, 490] end
90-19 nm	Coax GC 8:2 set0	Oligo834	GGATAAAAACCAAAAGTCTTCCGGCGCGTACCTCGGGACGTTGAGTATGAGGGGAG	90-19 nm barrel coax GC 8:2 set 0 stap strand, blue, 56mer, [1, 525] start, [0, 511] end
90-19 nm	Coax GC 8:2 set0	Oligo835	AGTATAGTCAGAAGCATCGGGCCACAATGTCCAGTAGCGAGGAAACGGAATGTGG	90-19 nm barrel coax GC 8:2 set 0 stap strand, blue, 55mer, [1, 546] start, [0, 532] end
90-19 nm	Coax GC 8:2 set0	Oligo836	GACTGAATATAATGATCGCGTCAATCCTCTCCAGCAAAGCGTGAGATGTGAGGGG	90-19 nm barrel coax GC 8:2 set 0 stap strand, blue, 55mer, [1, 567] start, [0, 553] end
90-19 nm	Coax GC 8:2 set0	Oligo837	TCCAATTCTACTAATTACGGAGGACGGCGTATTGCCTGTAGCCTTGGTGTTACGTG	90-19 nm barrel coax GC 8:2 set 0 stap strand, blue, 56mer, [1, 588] start, [0, 574] end
90-19 nm	Coax GC 8:2 set0	Oligo838	GCATTTTAAATGCAGCTCCAACCCGCCAGCCCGGAGTAGTATCGGTAAGGTGTGG	90-19 nm barrel coax GC 8:2 set 0 stap strand, blue, 55mer, [1, 609] start, [0, 595] end
90-19 nm	Coax GC 8:2 set0	Oligo839	AGAATCGATGAACGAGGTTGCTCGATAGACGTCAATGCCTGTATGGGGTTTGGTG	90-19 nm barrel coax GC 8:2 set 0 stap strand, blue, 55mer, [1, 630] start, [0, 616] end
90-19 nm	Coax GC 8:2 set0	Oligo840	TAGCGTCTGGCCTTCACACTAGGGTTTGGATGCGTGTAATCGGAGGTAGGTGGTTT	90-19 nm barrel coax GC 8:2 set 0 stap strand, blue, 56mer, [1, 651] start, [0, 637] end
90-19 nm	Coax GC 8:2 set0	Oligo841	CATCCAGCCAGCTTCAAACGTCGTTGGGCCGGCCCTGTAGCGTAGTTTTTGTGCG	90-19 nm barrel coax GC 8:2 set 0 stap strand, blue, 55mer, [1, 672] start, [0, 658] end
90-19 nm	Coax GC 8:2 set0	Oligo842	CCAAACGACGGCCATGGAGGAGGCACGAGGCGCATCCGGCAGTAGAGGGATCGAG	90-19 nm barrel coax GC 8:2 set 0 stap strand, blue, 55mer, [1, 693] start, [0, 679] end
90-19 nm	Coax GC 8:2 set0	Oligo843	GCCGAGCCGGAAGCACTCAGAAGACGCACTTTGTCGTGCCAATCGGACATATCTGG	90-19 nm barrel coax GC 8:2 set 0 stap strand, blue, 56mer, [1, 714] start, [0, 700] end
90-19 nm	Coax GC 8:2 set0	Oligo844	TACGGGCAACAGCTAGTACCGGTAGCCGCGCGCCTAAAGTGATCGTTCCTGGAGG	90-19 nm barrel coax GC 8:2 set 0 stap strand, blue, 55mer, [1, 735] start, [0, 721] end
90-19 nm	Coax GC 8:2 set0	Oligo845	CTAAGAACGTGGACCGACCAGCAGTCCTCCGTCTGATTGCCGGGTGAGATAAGGG	90-19 nm barrel coax GC 8:2 set 0 stap strand, blue, 55mer, [1, 756] start, [0, 742] end
90-19 nm	Coax GC 8:2 set0	Oligo846	AAAATCCCGCAGTTGGGGCTCCTTCCGTCCCCCAGCAGGCGTGGACAGT	90-19 nm barrel coax GC 8:2 set 0 stap strand, red, 49mer, [9, 7] start, [10, 756] end
90-19 nm	Coax GC 8:2 set0	Oligo847	ACAGGAACTTGTTACCTCGGCACGTCCTGAAAGGGATTTTAGGGAGTTGT	90-19 nm barrel coax GC 8:2 set 0 stap strand, red, 50mer, [9, 28] start, [10, 21] end
90-19 nm	Coax GC 8:2 set0	Oligo848	GCAACAGCGCCCGGCCCGACGGATTGCCGCCGCCAGCCATTAGGAGGTC	90-19 nm barrel coax GC 8:2 set 0 stap strand, red, 49mer, [9, 49] start, [10, 42] end
90-19 nm	Coax GC 8:2 set0	Oligo849	TCTTTAAGAGCGCTTTACGAGTTGGCTGAAATGGCTATTAGTTCGGAAG	90-19 nm barrel coax GC 8:2 set 0 stap strand, red, 49mer, [9, 70] start, [10, 63] end
90-19 nm	Coax GC 8:2 set0	Oligo850	ATCTGGTGCATTGGGCAGCCAAGTATATGACCCTCAATCAATGTGACAAG	90-19 nm barrel coax GC 8:2 set 0 stap strand, red, 50mer, [9, 91] start, [10, 84] end
90-19 nm	Coax GC 8:2 set0	Oligo851	AGTAACAGCGGTTGCCTGGAGGCCTGGCATTTAAAAGTTTGATGGTTGG	90-19 nm barrel coax GC 8:2 set 0 stap strand, red, 49mer, [9, 112] start, [10, 105] end
90-19 nm	Coax GC 8:2 set0	Oligo852	AGATTTTGACACCACATTAAGAGCTTTTTAAGAAATTGCGTAACGAGGT	90-19 nm barrel coax GC 8:2 set 0 stap strand, red, 49mer, [9, 133] start, [10, 126] end
90-19 nm	Coax GC 8:2 set0	Oligo853	CAATTTCCGCCTGACCCGCGAGATCCGCATAATTACATTTAAGCTGAAAG	90-19 nm barrel coax GC 8:2 set 0 stap strand, red, 50mer, [9, 154] start, [10, 147] end
90-19 nm	Coax GC 8:2 set0	Oligo854	TTTTTAATGAGCTCGGGGCTACATGGAATTGAGAGACTACCAGGGCAAA	90-19 nm barrel coax GC 8:2 set 0 stap strand, red, 49mer, [9, 175] start, [10, 168] end
90-19 nm	Coax GC 8:2 set0	Oligo855	CATAATTGGATCGGGCGGTGCACTGTCCCAAACACCGGAATAAACCGTG	90-19 nm barrel coax GC 8:2 set 0 stap strand, red, 49mer, [9, 196] start, [10, 189] end
90-19 nm	Coax GC 8:2 set0	Oligo856	TCCAGACCCGGTGCGCACACCCAATAGACTAAAGTAATTCTGGTGGATCA	90-19 nm barrel coax GC 8:2 set 0 stap strand, red, 50mer, [9, 217] start, [10, 210] end
90-19 nm	Coax GC 8:2 set0	Oligo857	CAAGCCGATGGACCAGGCCGAGCTAGTGAATCGAGAACAAGGAGGTGTC	90-19 nm barrel coax GC 8:2 set 0 stap strand, red, 49mer, [9, 238] start, [10, 231] end
90-19 nm	Coax GC 8:2 set0	Oligo858	CCAACGCCATGGCCACTGCTAAGTGAGTTTCCTGAATCTTATACGTGGT	90-19 nm barrel coax GC 8:2 set 0 stap strand, red, 49mer, [9, 259] start, [10, 252] end
90-19 nm	Coax GC 8:2 set0	Oligo859	AGTCAGATAGCCATCCGGCGTACGTTTTAACACCCTGAACAATAGAGCCT	90-19 nm barrel coax GC 8:2 set 0 stap strand, red, 50mer, [9, 280] start, [10, 273] end
90-19 nm	Coax GC 8:2 set0	Oligo860	ACTGGCACTATGTCGGATCCCGCGAGGGGATACCCAAAAGAGGGTGTAG	90-19 nm barrel coax GC 8:2 set 0 stap strand, red, 49mer, [9, 301] start, [10, 294] end
90-19 nm	Coax GC 8:2 set0	Oligo861	AGGTAAATGCTGGGTTAGCTCAGCGGGTGTTGAGGGAGGGAGGGAATGA	90-19 nm barrel coax GC 8:2 set 0 stap strand, red, 49mer, [9, 322] start, [10, 315] end
90-19 nm	Coax GC 8:2 set0	Oligo862	ACTGTAGTCAGACGCCTCACCTGGACGTACCTTTAGCGTCAGTGAGGACA	90-19 nm barrel coax GC 8:2 set 0 stap strand, red, 50mer, [9, 343] start, [10, 336] end
90-19 nm	Coax GC 8:2 set0	Oligo863	TTGACAGGATTGTCAGGGCACCGCTAGCGCCGCCGCCAGCAGGCTCTAA	90-19 nm barrel coax GC 8:2 set 0 stap strand, red, 49mer, [9, 364] start, [10, 357] end
90-19 nm	Coax GC 8:2 set0	Oligo864	TATAAACACGTGGGACCCCTTCGGACCGATAACAGTGCCCGTGTGCTTT	90-19 nm barrel coax GC 8:2 set 0 stap strand, red, 49mer, [9, 385] start, [10, 378] end
90-19 nm	Coax GC 8:2 set0	Oligo865	GTACCGCCCACGAGCACTACCGACGTCAGCTCAGGAGGTTTAGACAATCG	90-19 nm barrel coax GC 8:2 set 0 stap strand, red, 50mer, [9, 406] start, [10, 399] end
90-19 nm	Coax GC 8:2 set0	Oligo866	CCAGACGCTGGATACCCACATGTGCAGCATTTGTCGTCTTTCATCTTGA	90-19 nm barrel coax GC 8:2 set 0 stap strand, red, 49mer, [9, 427] start, [10, 420] end
90-19 nm	Coax GC 8:2 set0	Oligo867	TTTCTTAATCCAACACAGGCGCGGAGGTTTTTCGAGGTGAAGTGAGGAG	90-19 nm barrel coax GC 8:2 set 0 stap strand, red, 49mer, [9, 448] start, [10, 441] end
90-19 nm	Coax GC 8:2 set0	Oligo868	TTTTCATGGACAAACGTGCAACAGCAGAAAGGACTAAAGACTGGGGATAC	90-19 nm barrel coax GC 8:2 set 0 stap strand, red, 50mer, [9, 469] start, [10, 462] end
90-19 nm	Coax GC 8:2 set0	Oligo869	CATGTTAATGTGCGCCTGTCGGTGTATGACGCGACCTGCTCGGTGTGAT	90-19 nm barrel coax GC 8:2 set 0 stap strand, red, 49mer, [9, 490] start, [10, 483] end
90-19 nm	Coax GC 8:2 set0	Oligo870	AGGCTTGAGCGCAGACACGCCTCCACGCTATTCAGTGAATAGTTTGGAG	90-19 nm barrel coax GC 8:2 set 0 stap strand, red, 49mer, [9, 511] start, [10, 504] end
90-19 nm	Coax GC 8:2 set0	Oligo871	CATCAGTACGCGATTAACAGGCAAGAGCCAGGTAGAAAGATTTTGAGGGA	90-19 nm barrel coax GC 8:2 set 0 stap strand, red, 50mer, [9, 532] start, [10, 525] end
90-19 nm	Coax GC 8:2 set0	Oligo872	CCAATACGTCGTGTCGTGTCCGCCGACTGACTGGATAGCGTTGGAAAGG	90-19 nm barrel coax GC 8:2 set 0 stap strand, red, 49mer, [9, 553] start, [10, 546] end
90-19 nm	Coax GC 8:2 set0	Oligo873	TTCAAAGGAGTGCGCCGTATGTTCTGGTGTTTAATTCGAGCATGGGTGT	90-19 nm barrel coax GC 8:2 set 0 stap strand, red, 49mer, [9, 574] start, [10, 567] end
90-19 nm	Coax GC 8:2 set0	Oligo874	ATTCCCACGTTGCCCGGGCACGTGACTCGCATATAACAGTTGAAGCGTTC	90-19 nm barrel coax GC 8:2 set 0 stap strand, red, 50mer, [9, 595] start, [10, 588] end
90-19 nm	Coax GC 8:2 set0	Oligo875	TCAGAGCTCAGGTCTTGGTGCCATAGGATAGCAATAAAGCCGAGTTGGG	90-19 nm barrel coax GC 8:2 set 0 stap strand, red, 49mer, [9, 616] start, [10, 609] end
90-19 nm	Coax GC 8:2 set0	Oligo876	TATGATATCAGGCAAAACGAACATCCGATAATCACCATCAATAGTGGGT	90-19 nm barrel coax GC 8:2 set 0 stap strand, red, 49mer, [9, 637] start, [10, 630] end
90-19 nm	Coax GC 8:2 set0	Oligo877	ATTGTATGCTCTGAGAGGCGTCCCGGTTTCAAAAACAGGAAGTATCGGTC	90-19 nm barrel coax GC 8:2 set 0 stap strand, red, 50mer, [9, 658] start, [10, 651] end
90-19 nm	Coax GC 8:2 set0	Oligo878	GGCGGATTTTCGGACACACTTTGCCGCAAGTGGGAACAAACAGCAAAGA	90-19 nm barrel coax GC 8:2 set 0 stap strand, red, 49mer, [9, 679] start, [10, 672] end
90-19 nm	Coax GC 8:2 set0	Oligo879	AAGGGCGGGCTAGCCCGGCGAGCAGTTTGGCAACTGTTGGGAGGTCATG	90-19 nm barrel coax GC 8:2 set 0 stap strand, red, 49mer, [9, 700] start, [10, 693] end
90-19 nm	Coax GC 8:2 set0	Oligo880	ACGCATGCTATTGCCACCGTCTCCTGTATCTAGCGACCGTATGAGGAGTG	90-19 nm barrel coax GC 8:2 set 0 stap strand, red, 50mer, [9, 721] start, [10, 714] end
90-19 nm	Coax GC 8:2 set0	Oligo881	TTTCCAGTGTCGGCGGCTCCCGTATTGGCCTCACTGCCCGCATTCAGGC	90-19 nm barrel coax GC 8:2 set 0 stap strand, red, 49mer, [9, 742] start, [10, 735] end
90-19 nm	Coax GC 8:2 set0	Oligo882	CCGACGAACAACTCCATGCCTCCCACATAGACCTCCTTCCTCAA	90-19 nm barrel coax GC 8:2 set 0 short scaf strand, 44mer, [0, 14] start, [0, 55] end
90-19 nm	Coax GC 8:2 set0	Oligo883	CCTAACCCTTCCGAAAACGCCATGATCTCCTTGTCACAAAGCAA	90-19 nm barrel coax GC 8:2 set 0 short scaf strand, 44mer, [0, 56] start, [0, 97] end
90-19 nm	Coax GC 8:2 set0	Oligo884	GCCTTCTCCAACCATAATCCCCCCTTGTAACCTCGTTACACCAT	90-19 nm barrel coax GC 8:2 set 0 short scaf strand, 44mer, [0, 98] start, [0, 139] end
90-19 nm	Coax GC 8:2 set0	Oligo885	ACCCATCCTTTCAGCCTTGACACGCTGTATTTGCCCTTCCCTTC	90-19 nm barrel coax GC 8:2 set 0 short scaf strand, 44mer, [0, 140] start, [0, 181] end
90-19 nm	Coax GC 8:2 set0	Oligo886	CTACTGTCACGGTTTCACACACTCTTCCATGATCCACCCCCCTT	90-19 nm barrel coax GC 8:2 set 0 short scaf strand, 44mer, [0, 182] start, [0, 223] end
90-19 nm	Coax GC 8:2 set0	Oligo887	CAAACAAGACACCTCCACAAATACCCCTCACCACGTACGCTGAA	90-19 nm barrel coax GC 8:2 set 0 short scaf strand, 44mer, [0, 224] start, [0, 265] end
90-19 nm	Coax GC 8:2 set0	Oligo888	TGTATCCAGGCTCTAAACTATGCCACCATCTACACCCATCCTGT	90-19 nm barrel coax GC 8:2 set 0 short scaf strand, 44mer, [0, 266] start, [0, 307] end
90-19 nm	Coax GC 8:2 set0	Oligo889	CTCCACATCATTCCCAGCCCAAAATCAACTGTCCTCACCGCATC	90-19 nm barrel coax GC 8:2 set 0 short scaf strand, 44mer, [0, 308] start, [0, 349] end
90-19 nm	Coax GC 8:2 set0	Oligo890	ACACCATTTAGAGCCCAACCATTCCCCAAAAAGCACACCCACAT	90-19 nm barrel coax GC 8:2 set 0 short scaf strand, 44mer, [0, 350] start, [0, 391] end
90-19 nm	Coax GC 8:2 set0	Oligo891	CGTCAATCGATTGTCGTTCACTTCGCCAATCAAGATGTACTGGT	90-19 nm barrel coax GC 8:2 set 0 short scaf strand, 44mer, [0, 392] start, [0, 433] end
90-19 nm	Coax GC 8:2 set0	Oligo892	TTCCTCACTCCTCACCAACTTCCGTTACGGTATCCCCATTCCCC	90-19 nm barrel coax GC 8:2 set 0 short scaf strand, 44mer, [0, 434] start, [0, 475] end
90-19 nm	Coax GC 8:2 set0	Oligo893	ATCCCATATCACACCACAACTATCCAGGCCTCCAAACCTCCCCT	90-19 nm barrel coax GC 8:2 set 0 short scaf strand, 44mer, [0, 476] start, [0, 517] end
90-19 nm	Coax GC 8:2 set0	Oligo894	CATACTCTCCCTCAACCACATTCCGTTTCCCTTTCCACCCCTCA	90-19 nm barrel coax GC 8:2 set 0 short scaf strand, 44mer, [0, 518] start, [0, 559] end
90-19 nm	Coax GC 8:2 set0	Oligo895	CATCTCAACACCCATCACGTAACACCAAGGAACGCTTCCACACC	90-19 nm barrel coax GC 8:2 set 0 short scaf strand, 44mer, [0, 560] start, [0, 601] end
90-19 nm	Coax GC 8:2 set0	Oligo896	TTACCGACCCAACTCCACCAAACCCCATAACCCACTAAAACCAC	90-19 nm barrel coax GC 8:2 set 0 short scaf strand, 44mer, [0, 602] start, [0, 643] end
90-19 nm	Coax GC 8:2 set0	Oligo897	CTACCTCGACCGATACGCACAAAAACTACTCTTTGCTCTCGATC	90-19 nm barrel coax GC 8:2 set 0 short scaf strand, 44mer, [0, 644] start, [0, 685] end
90-19 nm	Coax GC 8:2 set0	Oligo898	CCTCTACCATGACCTCCAGATATGTCCGACACTCCTCCCTCCAG	90-19 nm barrel coax GC 8:2 set 0 short scaf strand, 44mer, [0, 686] start, [0, 727] end
90-19 nm	Coax GC 8:2 set0	Oligo899	GAACGATGCCTGAATCCCTTATCTCACCCACTGTCCACCATATA	90-19 nm barrel coax GC 8:2 set 0 short scaf strand, 44mer, [0, 728] start, [0, 13] end
90-19 nm	Coax GC 8:2 set0	Oligo900	AATAATAACATCACTGGAGGCGAACTACGATGCGATCCGTATTCGTCGGTATATGGATACCG	90-19 nm barrel coax GC 8:2 set 0 stap strand (alternate position + hairpin protector), blue, 62mer, [1, 21] start, [0, 7] end
90-19 nm	Coax GC 8:2 set0	Oligo901	AACAGTGCCACGCTGAAGCGCCCTTGAGCCATCAGAGATAGGGTTAGGTTGAGGACAACCT	90-19 nm barrel coax GC 8:2 set 0 stap strand (alternate position + hairpin protector), blue, 61mer, [1, 63] start, [0, 49] end
90-19 nm	Coax GC 8:2 set0	Oligo902	TAATTATACTTCTGCCGCCTCGTCACTGGGCACATAGACTTAGAAGGCTTGCTTTCAAGCC	90-19 nm barrel coax GC 8:2 set 0 stap strand (alternate position + hairpin protector), blue, 61mer, [1, 105] start, [0, 91] end
90-19 nm	Coax GC 8:2 set0	Oligo903	CATGAAAACATAGCGTGCCCAGATTCCGTGCGGTATTCATTTGATGGGTATGGTGTCATACC	90-19 nm barrel coax GC 8:2 set 0 stap strand (alternate position + hairpin protector), blue, 62mer, [1, 147] start, [0, 133] end
90-19 nm	Coax GC 8:2 set0	Oligo904	TTCGCCAACATGTAGCGCACATGGAGCACAGAAGCCTAAATACAGTAGGAAGGGATTCCTA	90-19 nm barrel coax GC 8:2 set 0 stap strand (alternate position + hairpin protector), blue, 61mer, [1, 189] start, [0, 175] end
90-19 nm	Coax GC 8:2 set0	Oligo905	CTCCCGACTTGCGGTGCCGGTATTTGCTGCCAATTAATCGGTTGTTTGAAGGGGGCTTCAA	90-19 nm barrel coax GC 8:2 set 0 stap strand (alternate position + hairpin protector), blue, 61mer, [1, 231] start, [0, 217] end
90-19 nm	Coax GC 8:2 set0	Oligo906	GATTTTAAGAAAAGTCTGGATGGGCTCAGTTCGCACTTTACAGGATACATTCAGCGGAATGT	90-19 nm barrel coax GC 8:2 set 0 stap strand (alternate position + hairpin protector), blue, 62mer, [1, 273] start, [0, 259] end
90-19 nm	Coax GC 8:2 set0	Oligo907	AAAAGGCCGGAAACCAGCAGACACAACGCCGCGCCAATAGATGTGGAGACAGGATTGTCTC	90-19 nm barrel coax GC 8:2 set 0 stap strand (alternate position + hairpin protector), blue, 61mer, [1, 315] start, [0, 301] end
90-19 nm	Coax GC 8:2 set0	Oligo908	CCGCGTCATACATGTCGCGGCGGGACAGGTCACCAGAACCGATGGTGTGATGCGGATCACA	90-19 nm barrel coax GC 8:2 set 0 stap strand (alternate position + hairpin protector), blue, 61mer, [1, 357] start, [0, 343] end
90-19 nm	Coax GC 8:2 set0	Oligo909	GCTCACCAGTACAAAGCGATTGGAAGCTCGTACTGGATAAGTATTGACGATGTGGGCATCGT	90-19 nm barrel coax GC 8:2 set 0 stap strand (alternate position + hairpin protector), blue, 62mer, [1, 399] start, [0, 385] end
90-19 nm	Coax GC 8:2 set0	Oligo910	AATGCGGGATCGTCTCCTGAAAAATGGGCGCTCAAATCTCCTGAGGAAACCAGTAGGTTTC	90-19 nm barrel coax GC 8:2 set 0 stap strand (alternate position + hairpin protector), blue, 61mer, [1, 441] start, [0, 427] end
90-19 nm	Coax GC 8:2 set0	Oligo911	ACGACCTTCATCAAGCCCGAGGAGGTGAGTTCGCGCGCGAAATGGGATGGGGAATCCCATC	90-19 nm barrel coax GC 8:2 set 0 stap strand (alternate position + hairpin protector), blue, 61mer, [1, 483] start, [0, 469] end
90-19 nm	Coax GC 8:2 set0	Oligo912	GGATAAAAACCAAAAGTCTTCCGGCGCGTACCTCGGGACGTTGAGTATGAGGGGAGCCTCAT	90-19 nm barrel coax GC 8:2 set 0 stap strand (alternate position + hairpin protector), blue, 62mer, [1, 525] start, [0, 511] end
90-19 nm	Coax GC 8:2 set0	Oligo913	GACTGAATATAATGATCGCGTCAATCCTCTCCAGCAAAGCGTGAGATGTGAGGGGTCACAT	90-19 nm barrel coax GC 8:2 set 0 stap strand (alternate position + hairpin protector), blue, 61mer, [1, 567] start, [0, 553] end
90-19 nm	Coax GC 8:2 set0	Oligo914	GCATTTTAAATGCAGCTCCAACCCGCCAGCCCGGAGTAGTATCGGTAAGGTGTGGACCTTA	90-19 nm barrel coax GC 8:2 set 0 stap strand (alternate position + hairpin protector), blue, 61mer, [1, 609] start, [0, 595] end
90-19 nm	Coax GC 8:2 set0	Oligo915	TAGCGTCTGGCCTTCACACTAGGGTTTGGATGCGTGTAATCGGAGGTAGGTGGTTTCACCTA	90-19 nm barrel coax GC 8:2 set 0 stap strand (alternate position + hairpin protector), blue, 62mer, [1, 651] start, [0, 637] end
90-19 nm	Coax GC 8:2 set0	Oligo916	CCAAACGACGGCCATGGAGGAGGCACGAGGCGCATCCGGCAGTAGAGGGATCGAGATCCCT	90-19 nm barrel coax GC 8:2 set 0 stap strand (alternate position + hairpin protector), blue, 61mer, [1, 693] start, [0, 679] end
90-19 nm	Coax GC 8:2 set0	Oligo917	TACGGGCAACAGCTAGTACCGGTAGCCGCGCGCCTAAAGTGATCGTTCCTGGAGGCAGGAA	90-19 nm barrel coax GC 8:2 set 0 stap strand (alternate position + hairpin protector), blue, 61mer, [1, 735] start, [0, 721] end
90-19 nm	Coax GC 8:2 set1	Oligo918	AATAATAACATCACTGGAGGCGAACTACGATGCGATCCGTATGTAACAAGAGGGCT	90-19 nm barrel coax GC 8:2 set 1 stap strand, blue, 56mer, [1, 21] start, [0, 7] end
90-19 nm	Coax GC 8:2 set1	Oligo919	GTTTCTGGCCAACAACCCGCTCGGTTGCCCACCATGCCTGAGTATGAATGGGCAG	90-19 nm barrel coax GC 8:2 set 1 stap strand, blue, 55mer, [1, 42] start, [0, 28] end
90-19 nm	Coax GC 8:2 set1	Oligo920	AACAGTGCCACGCTGAAGCGCCCTTGAGCCATCAGAGATAGGGATACTTGGAGGA	90-19 nm barrel coax GC 8:2 set 1 stap strand, blue, 55mer, [1, 63] start, [0, 49] end
90-19 nm	Coax GC 8:2 set1	Oligo921	AGGATTTAGAAGTATTACGGTTAACCCCTTGACTTGAGAGCCTGGATGGTGTGTTC	90-19 nm barrel coax GC 8:2 set 1 stap strand, blue, 56mer, [1, 84] start, [0, 70] end
90-19 nm	Coax GC 8:2 set1	Oligo922	TAATTATACTTCTGCCGCCTCGTCACTGGGCACATAGACTTGTTTGAAGATGGGG	90-19 nm barrel coax GC 8:2 set 1 stap strand, blue, 55mer, [1, 105] start, [0, 91] end
90-19 nm	Coax GC 8:2 set1	Oligo923	GAAGAGGCGAATTAGTGGTTGAGCCGCAGTACGGAATAATGGTCTTGTGTGGAGT	90-19 nm barrel coax GC 8:2 set 1 stap strand, blue, 55mer, [1, 126] start, [0, 112] end
90-19 nm	Coax GC 8:2 set1	Oligo924	CATGAAAACATAGCGTGCCCAGATTCCGTGCGGTATTCATTTAGGTTCGGTTATCG	90-19 nm barrel coax GC 8:2 set 1 stap strand, blue, 56mer, [1, 147] start, [0, 133] end
90-19 nm	Coax GC 8:2 set1	Oligo925	AGTTCATCTTCTGACCGAGTCTGTCGTAGCACCGATAGCTTAGGAGGCAGAAAGG	90-19 nm barrel coax GC 8:2 set 1 stap strand, blue, 55mer, [1, 168] start, [0, 154] end
90-19 nm	Coax GC 8:2 set1	Oligo926	TTCGCCAACATGTAGCGCACATGGAGCACAGAAGCCTAAATAAGAGGCAGGTTTA	90-19 nm barrel coax GC 8:2 set 1 stap strand, blue, 55mer, [1, 189] start, [0, 175] end
90-19 nm	Coax GC 8:2 set1	Oligo927	CAAGAAACCAATCAACAACCCGCCGACGCGTGTCAATTTAGGAGCGGGATAAGGAT	90-19 nm barrel coax GC 8:2 set 1 stap strand, blue, 56mer, [1, 210] start, [0, 196] end
90-19 nm	Coax GC 8:2 set1	Oligo928	CTCCCGACTTGCGGTGCCGGTATTTGCTGCCAATTAATCGGGCGGTGTTGTATTA	90-19 nm barrel coax GC 8:2 set 1 stap strand, blue, 55mer, [1, 231] start, [0, 217] end
90-19 nm	Coax GC 8:2 set1	Oligo929	TGGAAAATAGCAGCGCGCTCGCCTCATGTGCCAGGAGGTTTGGTTGAAGGGTTTA	90-19 nm barrel coax GC 8:2 set 1 stap strand, blue, 55mer, [1, 252] start, [0, 238] end
90-19 nm	Coax GC 8:2 set1	Oligo930	GATTTTAAGAAAAGTCTGGATGGGCTCAGTTCGCACTTTACATAGGGAAGGGAGAG	90-19 nm barrel coax GC 8:2 set 1 stap strand, blue, 56mer, [1, 273] start, [0, 259] end
90-19 nm	Coax GC 8:2 set1	Oligo931	TATTTTGTCACAATAGTGCCGGAGTCCTAGCTCTAAGCAGACTTCTTTGGAAGCC	90-19 nm barrel coax GC 8:2 set 1 stap strand, blue, 55mer, [1, 294] start, [0, 280] end
90-19 nm	Coax GC 8:2 set1	Oligo932	AAAAGGCCGGAAACCAGCAGACACAACGCCGCGCCAATAGATGCTTAGTGGGTGA	90-19 nm barrel coax GC 8:2 set 1 stap strand, blue, 55mer, [1, 315] start, [0, 301] end
90-19 nm	Coax GC 8:2 set1	Oligo933	ATAGCCGCCACCCTCTAGGTAGTCCTCAAAAGAGAGTCACCAAGGTGAGTGAGTTG	90-19 nm barrel coax GC 8:2 set 1 stap strand, blue, 56mer, [1, 336] start, [0, 322] end
90-19 nm	Coax GC 8:2 set1	Oligo934	CCGCGTCATACATGTCGCGGCGGGACAGGTCACCAGAACCGAGAGCGATTGGTTG	90-19 nm barrel coax GC 8:2 set 1 stap strand, blue, 55mer, [1, 357] start, [0, 343] end
90-19 nm	Coax GC 8:2 set1	Oligo935	ATCAGTACCAGGCGTGCAGCGACACAAGCCTTCGGCTTTTGAATACGGGGAAGGA	90-19 nm barrel coax GC 8:2 set 1 stap strand, blue, 55mer, [1, 378] start, [0, 364] end
90-19 nm	Coax GC 8:2 set1	Oligo936	GCTCACCAGTACAAAGCGATTGGAAGCTCGTACTGGATAAGTGTAGTCGAAAACAC	90-19 nm barrel coax GC 8:2 set 1 stap strand, blue, 56mer, [1, 399] start, [0, 385] end
90-19 nm	Coax GC 8:2 set1	Oligo937	GCTTTCACGTTGAACGTGCCGGGCGGTTGTCCCGCTACAACTGAATGGGGTGTTG	90-19 nm barrel coax GC 8:2 set 1 stap strand, blue, 55mer, [1, 420] start, [0, 406] end
90-19 nm	Coax GC 8:2 set1	Oligo938	AATGCGGGATCGTCTCCTGAAAAATGGGCGCTCAAATCTCCCGCAGACACATAGA	90-19 nm barrel coax GC 8:2 set 1 stap strand, blue, 55mer, [1, 441] start, [0, 427] end
90-19 nm	Coax GC 8:2 set1	Oligo939	GCGCGATTATACCAATCAGGATCGAAGGTGTAGGGACCCTCAGAATTGGGGTTGAG	90-19 nm barrel coax GC 8:2 set 1 stap strand, blue, 56mer, [1, 462] start, [0, 448] end
90-19 nm	Coax GC 8:2 set1	Oligo940	ACGACCTTCATCAAGCCCGAGGAGGTGAGTTCGCGCGCGAAAGTAGGTTTGGACG	90-19 nm barrel coax GC 8:2 set 1 stap strand, blue, 55mer, [1, 483] start, [0, 469] end
90-19 nm	Coax GC 8:2 set1	Oligo941	CTTTATACCAGTCATGAACGGCAGCGTCGACCATGAGTAATTGGATTTTGGGGGT	90-19 nm barrel coax GC 8:2 set 1 stap strand, blue, 55mer, [1, 504] start, [0, 490] end
90-19 nm	Coax GC 8:2 set1	Oligo942	GGATAAAAACCAAAAGTCTTCCGGCGCGTACCTCGGGACGTTATTATGCGGAGGGA	90-19 nm barrel coax GC 8:2 set 1 stap strand, blue, 56mer, [1, 525] start, [0, 511] end
90-19 nm	Coax GC 8:2 set1	Oligo943	AGTATAGTCAGAAGCATCGGGCCACAATGTCCAGTAGCGAGGGATGGAAGACAGG	90-19 nm barrel coax GC 8:2 set 1 stap strand, blue, 55mer, [1, 546] start, [0, 532] end
90-19 nm	Coax GC 8:2 set1	Oligo944	GACTGAATATAATGATCGCGTCAATCCTCTCCAGCAAAGCGGGTTTTGGTGTTCC	90-19 nm barrel coax GC 8:2 set 1 stap strand, blue, 55mer, [1, 567] start, [0, 553] end
90-19 nm	Coax GC 8:2 set1	Oligo945	TCCAATTCTACTAATTACGGAGGACGGCGTATTGCCTGTAGCATGGGTTGTTAGGC	90-19 nm barrel coax GC 8:2 set 1 stap strand, blue, 56mer, [1, 588] start, [0, 574] end
90-19 nm	Coax GC 8:2 set1	Oligo946	GCATTTTAAATGCAGCTCCAACCCGCCAGCCCGGAGTAGTAGGGAGAGCCATATT	90-19 nm barrel coax GC 8:2 set 1 stap strand, blue, 55mer, [1, 609] start, [0, 595] end
90-19 nm	Coax GC 8:2 set1	Oligo947	AGAATCGATGAACGAGGTTGCTCGATAGACGTCAATGCCTGGGGATAGCAAGTTG	90-19 nm barrel coax GC 8:2 set 1 stap strand, blue, 55mer, [1, 630] start, [0, 616] end
90-19 nm	Coax GC 8:2 set1	Oligo948	TAGCGTCTGGCCTTCACACTAGGGTTTGGATGCGTGTAATCGTGGGATAGGTGGTA	90-19 nm barrel coax GC 8:2 set 1 stap strand, blue, 56mer, [1, 651] start, [0, 637] end
90-19 nm	Coax GC 8:2 set1	Oligo949	CATCCAGCCAGCTTCAAACGTCGTTGGGCCGGCCCTGTAGCAGGGAAAGAGGGAG	90-19 nm barrel coax GC 8:2 set 1 stap strand, blue, 55mer, [1, 672] start, [0, 658] end
90-19 nm	Coax GC 8:2 set1	Oligo950	CCAAACGACGGCCATGGAGGAGGCACGAGGCGCATCCGGCAGAGAAGTGGGTGAT	90-19 nm barrel coax GC 8:2 set 1 stap strand, blue, 55mer, [1, 693] start, [0, 679] end
90-19 nm	Coax GC 8:2 set1	Oligo951	GCCGAGCCGGAAGCACTCAGAAGACGCACTTTGTCGTGCCAAAGTGTGAGGGTCTG	90-19 nm barrel coax GC 8:2 set 1 stap strand, blue, 56mer, [1, 714] start, [0, 700] end
90-19 nm	Coax GC 8:2 set1	Oligo952	TACGGGCAACAGCTAGTACCGGTAGCCGCGCGCCTAAAGTGGGGGAGACATGTAC	90-19 nm barrel coax GC 8:2 set 1 stap strand, blue, 55mer, [1, 735] start, [0, 721] end
90-19 nm	Coax GC 8:2 set1	Oligo953	CTAAGAACGTGGACCGACCAGCAGTCCTCCGTCTGATTGCCTGGCGAGTTACATA	90-19 nm barrel coax GC 8:2 set 1 stap strand, blue, 55mer, [1, 756] start, [0, 742] end
90-19 nm	Coax GC 8:2 set1	Oligo954	AAAATCCCGCAGTTGGGGCTCCTTCCGTCCCCCAGCAGGCGGGAAGCTA	90-19 nm barrel coax GC 8:2 set 1 stap strand, red, 49mer, [9, 7] start, [10, 756] end
90-19 nm	Coax GC 8:2 set1	Oligo955	ACAGGAACTTGTTACCTCGGCACGTCCTGAAAGGGATTTTAGGGTGAAGG	90-19 nm barrel coax GC 8:2 set 1 stap strand, red, 50mer, [9, 28] start, [10, 21] end
90-19 nm	Coax GC 8:2 set1	Oligo956	GCAACAGCGCCCGGCCCGACGGATTGCCGCCGCCAGCCATTTGGAAGTG	90-19 nm barrel coax GC 8:2 set 1 stap strand, red, 49mer, [9, 49] start, [10, 42] end
90-19 nm	Coax GC 8:2 set1	Oligo957	TCTTTAAGAGCGCTTTACGAGTTGGCTGAAATGGCTATTAGAGGAGGTA	90-19 nm barrel coax GC 8:2 set 1 stap strand, red, 49mer, [9, 70] start, [10, 63] end
90-19 nm	Coax GC 8:2 set1	Oligo958	ATCTGGTGCATTGGGCAGCCAAGTATATGACCCTCAATCAATTGGGGTAT	90-19 nm barrel coax GC 8:2 set 1 stap strand, red, 50mer, [9, 91] start, [10, 84] end
90-19 nm	Coax GC 8:2 set1	Oligo959	AGTAACAGCGGTTGCCTGGAGGCCTGGCATTTAAAAGTTTGAAGATCGG	90-19 nm barrel coax GC 8:2 set 1 stap strand, red, 49mer, [9, 112] start, [10, 105] end
90-19 nm	Coax GC 8:2 set1	Oligo960	AGATTTTGACACCACATTAAGAGCTTTTTAAGAAATTGCGTAAGAAGGC	90-19 nm barrel coax GC 8:2 set 1 stap strand, red, 49mer, [9, 133] start, [10, 126] end
90-19 nm	Coax GC 8:2 set1	Oligo961	CAATTTCCGCCTGACCCGCGAGATCCGCATAATTACATTTAACGAAGTTA	90-19 nm barrel coax GC 8:2 set 1 stap strand, red, 50mer, [9, 154] start, [10, 147] end
90-19 nm	Coax GC 8:2 set1	Oligo962	TTTTTAATGAGCTCGGGGCTACATGGAATTGAGAGACTACCAGAGCTTT	90-19 nm barrel coax GC 8:2 set 1 stap strand, red, 49mer, [9, 175] start, [10, 168] end
90-19 nm	Coax GC 8:2 set1	Oligo963	CATAATTGGATCGGGCGGTGCACTGTCCCAAACACCGGAATTGTGTGTA	90-19 nm barrel coax GC 8:2 set 1 stap strand, red, 49mer, [9, 196] start, [10, 189] end
90-19 nm	Coax GC 8:2 set1	Oligo964	TCCAGACCCGGTGCGCACACCCAATAGACTAAAGTAATTCTGTACTCGGG	90-19 nm barrel coax GC 8:2 set 1 stap strand, red, 50mer, [9, 217] start, [10, 210] end
90-19 nm	Coax GC 8:2 set1	Oligo965	CAAGCCGATGGACCAGGCCGAGCTAGTGAATCGAGAACAAGATGGGTGG	90-19 nm barrel coax GC 8:2 set 1 stap strand, red, 49mer, [9, 238] start, [10, 231] end
90-19 nm	Coax GC 8:2 set1	Oligo966	CCAACGCCATGGCCACTGCTAAGTGAGTTTCCTGAATCTTAGTGGTTAG	90-19 nm barrel coax GC 8:2 set 1 stap strand, red, 49mer, [9, 259] start, [10, 252] end
90-19 nm	Coax GC 8:2 set1	Oligo967	AGTCAGATAGCCATCCGGCGTACGTTTTAACACCCTGAACAAGTGCTTCT	90-19 nm barrel coax GC 8:2 set 1 stap strand, red, 50mer, [9, 280] start, [10, 273] end
90-19 nm	Coax GC 8:2 set1	Oligo968	ACTGGCACTATGTCGGATCCCGCGAGGGGATACCCAAAAGATGACAAGA	90-19 nm barrel coax GC 8:2 set 1 stap strand, red, 49mer, [9, 301] start, [10, 294] end
90-19 nm	Coax GC 8:2 set1	Oligo969	AGGTAAATGCTGGGTTAGCTCAGCGGGTGTTGAGGGAGGGAGGAAACTG	90-19 nm barrel coax GC 8:2 set 1 stap strand, red, 49mer, [9, 322] start, [10, 315] end
90-19 nm	Coax GC 8:2 set1	Oligo970	ACTGTAGTCAGACGCCTCACCTGGACGTACCTTTAGCGTCAGGTTGGATG	90-19 nm barrel coax GC 8:2 set 1 stap strand, red, 50mer, [9, 343] start, [10, 336] end
90-19 nm	Coax GC 8:2 set1	Oligo971	TTGACAGGATTGTCAGGGCACCGCTAGCGCCGCCGCCAGCATGAGTGTG	90-19 nm barrel coax GC 8:2 set 1 stap strand, red, 49mer, [9, 364] start, [10, 357] end
90-19 nm	Coax GC 8:2 set1	Oligo972	TATAAACACGTGGGACCCCTTCGGACCGATAACAGTGCCCGTGTTGGAG	90-19 nm barrel coax GC 8:2 set 1 stap strand, red, 49mer, [9, 385] start, [10, 378] end
90-19 nm	Coax GC 8:2 set1	Oligo973	GTACCGCCCACGAGCACTACCGACGTCAGCTCAGGAGGTTTAGCCTTATG	90-19 nm barrel coax GC 8:2 set 1 stap strand, red, 50mer, [9, 406] start, [10, 399] end
90-19 nm	Coax GC 8:2 set1	Oligo974	CCAGACGCTGGATACCCACATGTGCAGCATTTGTCGTCTTTGATGAGTA	90-19 nm barrel coax GC 8:2 set 1 stap strand, red, 49mer, [9, 427] start, [10, 420] end
90-19 nm	Coax GC 8:2 set1	Oligo975	TTTCTTAATCCAACACAGGCGCGGAGGTTTTTCGAGGTGAAGGATAGGG	90-19 nm barrel coax GC 8:2 set 1 stap strand, red, 49mer, [9, 448] start, [10, 441] end
90-19 nm	Coax GC 8:2 set1	Oligo976	TTTTCATGGACAAACGTGCAACAGCAGAAAGGACTAAAGACTAGGTCAGT	90-19 nm barrel coax GC 8:2 set 1 stap strand, red, 50mer, [9, 469] start, [10, 462] end
90-19 nm	Coax GC 8:2 set1	Oligo977	CATGTTAATGTGCGCCTGTCGGTGTATGACGCGACCTGCTCGCGTTATA	90-19 nm barrel coax GC 8:2 set 1 stap strand, red, 49mer, [9, 490] start, [10, 483] end
90-19 nm	Coax GC 8:2 set1	Oligo978	AGGCTTGAGCGCAGACACGCCTCCACGCTATTCAGTGAATAGGAAGTAC	90-19 nm barrel coax GC 8:2 set 1 stap strand, red, 49mer, [9, 511] start, [10, 504] end
90-19 nm	Coax GC 8:2 set1	Oligo979	CATCAGTACGCGATTAACAGGCAAGAGCCAGGTAGAAAGATTGGCAGTAG	90-19 nm barrel coax GC 8:2 set 1 stap strand, red, 50mer, [9, 532] start, [10, 525] end
90-19 nm	Coax GC 8:2 set1	Oligo980	CCAATACGTCGTGTCGTGTCCGCCGACTGACTGGATAGCGTTGAACGTA	90-19 nm barrel coax GC 8:2 set 1 stap strand, red, 49mer, [9, 553] start, [10, 546] end
90-19 nm	Coax GC 8:2 set1	Oligo981	TTCAAAGGAGTGCGCCGTATGTTCTGGTGTTTAATTCGAGCGGGTTAGG	90-19 nm barrel coax GC 8:2 set 1 stap strand, red, 49mer, [9, 574] start, [10, 567] end
90-19 nm	Coax GC 8:2 set1	Oligo982	ATTCCCACGTTGCCCGGGCACGTGACTCGCATATAACAGTTGGCAAAGTG	90-19 nm barrel coax GC 8:2 set 1 stap strand, red, 50mer, [9, 595] start, [10, 588] end
90-19 nm	Coax GC 8:2 set1	Oligo983	TCAGAGCTCAGGTCTTGGTGCCATAGGATAGCAATAAAGCCAGTTGCTT	90-19 nm barrel coax GC 8:2 set 1 stap strand, red, 49mer, [9, 616] start, [10, 609] end
90-19 nm	Coax GC 8:2 set1	Oligo984	TATGATATCAGGCAAAACGAACATCCGATAATCACCATCAAAGCGTTTA	90-19 nm barrel coax GC 8:2 set 1 stap strand, red, 49mer, [9, 637] start, [10, 630] end
90-19 nm	Coax GC 8:2 set1	Oligo985	ATTGTATGCTCTGAGAGGCGTCCCGGTTTCAAAAACAGGAAGCGATTGAG	90-19 nm barrel coax GC 8:2 set 1 stap strand, red, 50mer, [9, 658] start, [10, 651] end
90-19 nm	Coax GC 8:2 set1	Oligo986	GGCGGATTTTCGGACACACTTTGCCGCAAGTGGGAACAAACGCAAGATA	90-19 nm barrel coax GC 8:2 set 1 stap strand, red, 49mer, [9, 679] start, [10, 672] end
90-19 nm	Coax GC 8:2 set1	Oligo987	AAGGGCGGGCTAGCCCGGCGAGCAGTTTGGCAACTGTTGGGTCCGATGT	90-19 nm barrel coax GC 8:2 set 1 stap strand, red, 49mer, [9, 700] start, [10, 693] end
90-19 nm	Coax GC 8:2 set1	Oligo988	ACGCATGCTATTGCCACCGTCTCCTGTATCTAGCGACCGTATGGGAATTA	90-19 nm barrel coax GC 8:2 set 1 stap strand, red, 50mer, [9, 721] start, [10, 714] end
90-19 nm	Coax GC 8:2 set1	Oligo989	TTTCCAGTGTCGGCGGCTCCCGTATTGGCCTCACTGCCCGCATGGCGAT	90-19 nm barrel coax GC 8:2 set 1 stap strand, red, 49mer, [9, 742] start, [10, 735] end
90-19 nm	Coax GC 8:2 set1	Oligo990	TTGTTACCCTTCACCCTGCCCATTCATACCACTTCCATCCTCCA	90-19 nm barrel coax GC 8:2 set 1 short scaf strand, 44mer, [0, 14] start, [0, 55] end
90-19 nm	Coax GC 8:2 set1	Oligo991	AGTATCCTACCTCCTGAACACACCATCCAATACCCCACCCCATC	90-19 nm barrel coax GC 8:2 set 1 short scaf strand, 44mer, [0, 56] start, [0, 97] end
90-19 nm	Coax GC 8:2 set1	Oligo992	TTCAAACCCGATCTTACTCCACACAAGACGCCTTCTTCGATAAC	90-19 nm barrel coax GC 8:2 set 1 short scaf strand, 44mer, [0, 98] start, [0, 139] end
90-19 nm	Coax GC 8:2 set1	Oligo993	CGAACCTTAACTTCGCCTTTCTGCCTCCTAAAGCTCTTAAACCT	90-19 nm barrel coax GC 8:2 set 1 short scaf strand, 44mer, [0, 140] start, [0, 181] end
90-19 nm	Coax GC 8:2 set1	Oligo994	GCCTCTTTACACACAATCCTTATCCCGCTCCCGAGTATAATACA	90-19 nm barrel coax GC 8:2 set 1 short scaf strand, 44mer, [0, 182] start, [0, 223] end
90-19 nm	Coax GC 8:2 set1	Oligo995	ACACCGCCCACCCATTAAACCCTTCAACCCTAACCACCTCTCCC	90-19 nm barrel coax GC 8:2 set 1 short scaf strand, 44mer, [0, 224] start, [0, 265] end
90-19 nm	Coax GC 8:2 set1	Oligo996	TTCCCTAAGAAGCACGGCTTCCAAAGAAGTCTTGTCATCACCCA	90-19 nm barrel coax GC 8:2 set 1 short scaf strand, 44mer, [0, 266] start, [0, 307] end
90-19 nm	Coax GC 8:2 set1	Oligo997	CTAAGCACAGTTTCCCAACTCACTCACCTCATCCAACCAACCAA	90-19 nm barrel coax GC 8:2 set 1 short scaf strand, 44mer, [0, 308] start, [0, 349] end
90-19 nm	Coax GC 8:2 set1	Oligo998	TCGCTCTCACACTCATCCTTCCCCGTATTCTCCAACAGTGTTTT	90-19 nm barrel coax GC 8:2 set 1 short scaf strand, 44mer, [0, 350] start, [0, 391] end
90-19 nm	Coax GC 8:2 set1	Oligo999	CGACTACCATAAGGCCAACACCCCATTCATACTCATCTCTATGT	90-19 nm barrel coax GC 8:2 set 1 short scaf strand, 44mer, [0, 392] start, [0, 433] end
90-19 nm	Coax GC 8:2 set1	Oligo1000	GTCTGCGCCCTATCCCTCAACCCCAATTCACTGACCTCGTCCAA	90-19 nm barrel coax GC 8:2 set 1 short scaf strand, 44mer, [0, 434] start, [0, 475] end
90-19 nm	Coax GC 8:2 set1	Oligo1001	ACCTACTTATAACGCACCCCCAAAATCCAGTACTTCCTCCCTCC	90-19 nm barrel coax GC 8:2 set 1 short scaf strand, 44mer, [0, 476] start, [0, 517] end
90-19 nm	Coax GC 8:2 set1	Oligo1002	GCATAATCTACTGCCCCTGTCTTCCATCCTACGTTCAGGAACAC	90-19 nm barrel coax GC 8:2 set 1 short scaf strand, 44mer, [0, 518] start, [0, 559] end
90-19 nm	Coax GC 8:2 set1	Oligo1003	CAAAACCCCTAACCCGCCTAACAACCCATCACTTTGCAATATGG	90-19 nm barrel coax GC 8:2 set 1 short scaf strand, 44mer, [0, 560] start, [0, 601] end
90-19 nm	Coax GC 8:2 set1	Oligo1004	CTCTCCCAAGCAACTCAACTTGCTATCCCTAAACGCTTACCACC	90-19 nm barrel coax GC 8:2 set 1 short scaf strand, 44mer, [0, 602] start, [0, 643] end
90-19 nm	Coax GC 8:2 set1	Oligo1005	TATCCCACTCAATCGCTCCCTCTTTCCCTTATCTTGCATCACCC	90-19 nm barrel coax GC 8:2 set 1 short scaf strand, 44mer, [0, 644] start, [0, 685] end
90-19 nm	Coax GC 8:2 set1	Oligo1006	ACTTCTCACATCGGACAGACCCTCACACTTAATTCCCGTACATG	90-19 nm barrel coax GC 8:2 set 1 short scaf strand, 44mer, [0, 686] start, [0, 727] end
90-19 nm	Coax GC 8:2 set1	Oligo1007	TCTCCCCATCGCCATTATGTAACTCGCCATAGCTTCCAGCCCTC	90-19 nm barrel coax GC 8:2 set 1 short scaf strand, 44mer, [0, 728] start, [0, 13] end
90-19 nm	Coax GC 8:2 set1	Oligo1008	AATAATAACATCACTGGAGGCGAACTACGATGCGATCCGTATGTAACAAGAGGGCTCTCTTG	90-19 nm barrel coax GC 8:2 set 1 stap strand (alternate position + hairpin protector), blue, 62mer, [1, 21] start, [0, 7] end
90-19 nm	Coax GC 8:2 set1	Oligo1009	AACAGTGCCACGCTGAAGCGCCCTTGAGCCATCAGAGATAGGGATACTTGGAGGACCAAGT	90-19 nm barrel coax GC 8:2 set 1 stap strand (alternate position + hairpin protector), blue, 61mer, [1, 63] start, [0, 49] end
90-19 nm	Coax GC 8:2 set1	Oligo1010	TAATTATACTTCTGCCGCCTCGTCACTGGGCACATAGACTTGTTTGAAGATGGGGATCTTC	90-19 nm barrel coax GC 8:2 set 1 stap strand (alternate position + hairpin protector), blue, 61mer, [1, 105] start, [0, 91] end
90-19 nm	Coax GC 8:2 set1	Oligo1011	CATGAAAACATAGCGTGCCCAGATTCCGTGCGGTATTCATTTAGGTTCGGTTATCGAACCGA	90-19 nm barrel coax GC 8:2 set 1 stap strand (alternate position + hairpin protector), blue, 62mer, [1, 147] start, [0, 133] end
90-19 nm	Coax GC 8:2 set1	Oligo1012	TTCGCCAACATGTAGCGCACATGGAGCACAGAAGCCTAAATAAGAGGCAGGTTTACCTGCC	90-19 nm barrel coax GC 8:2 set 1 stap strand (alternate position + hairpin protector), blue, 61mer, [1, 189] start, [0, 175] end
90-19 nm	Coax GC 8:2 set1	Oligo1013	CTCCCGACTTGCGGTGCCGGTATTTGCTGCCAATTAATCGGGCGGTGTTGTATTAACAACA	90-19 nm barrel coax GC 8:2 set 1 stap strand (alternate position + hairpin protector), blue, 61mer, [1, 231] start, [0, 217] end
90-19 nm	Coax GC 8:2 set1	Oligo1014	GATTTTAAGAAAAGTCTGGATGGGCTCAGTTCGCACTTTACATAGGGAAGGGAGAGCCCTTC	90-19 nm barrel coax GC 8:2 set 1 stap strand (alternate position + hairpin protector), blue, 62mer, [1, 273] start, [0, 259] end
90-19 nm	Coax GC 8:2 set1	Oligo1015	AAAAGGCCGGAAACCAGCAGACACAACGCCGCGCCAATAGATGCTTAGTGGGTGACCACTA	90-19 nm barrel coax GC 8:2 set 1 stap strand (alternate position + hairpin protector), blue, 61mer, [1, 315] start, [0, 301] end
90-19 nm	Coax GC 8:2 set1	Oligo1016	CCGCGTCATACATGTCGCGGCGGGACAGGTCACCAGAACCGAGAGCGATTGGTTGCAATCG	90-19 nm barrel coax GC 8:2 set 1 stap strand (alternate position + hairpin protector), blue, 61mer, [1, 357] start, [0, 343] end
90-19 nm	Coax GC 8:2 set1	Oligo1017	GCTCACCAGTACAAAGCGATTGGAAGCTCGTACTGGATAAGTGTAGTCGAAAACACTTTCGA	90-19 nm barrel coax GC 8:2 set 1 stap strand (alternate position + hairpin protector), blue, 62mer, [1, 399] start, [0, 385] end
90-19 nm	Coax GC 8:2 set1	Oligo1018	AATGCGGGATCGTCTCCTGAAAAATGGGCGCTCAAATCTCCCGCAGACACATAGATGTGTC	90-19 nm barrel coax GC 8:2 set 1 stap strand (alternate position + hairpin protector), blue, 61mer, [1, 441] start, [0, 427] end
90-19 nm	Coax GC 8:2 set1	Oligo1019	ACGACCTTCATCAAGCCCGAGGAGGTGAGTTCGCGCGCGAAAGTAGGTTTGGACGCAAACC	90-19 nm barrel coax GC 8:2 set 1 stap strand (alternate position + hairpin protector), blue, 61mer, [1, 483] start, [0, 469] end
90-19 nm	Coax GC 8:2 set1	Oligo1020	GGATAAAAACCAAAAGTCTTCCGGCGCGTACCTCGGGACGTTATTATGCGGAGGGATCCGCA	90-19 nm barrel coax GC 8:2 set 1 stap strand (alternate position + hairpin protector), blue, 62mer, [1, 525] start, [0, 511] end
90-19 nm	Coax GC 8:2 set1	Oligo1021	GACTGAATATAATGATCGCGTCAATCCTCTCCAGCAAAGCGGGTTTTGGTGTTCCCACCAA	90-19 nm barrel coax GC 8:2 set 1 stap strand (alternate position + hairpin protector), blue, 61mer, [1, 567] start, [0, 553] end
90-19 nm	Coax GC 8:2 set1	Oligo1022	GCATTTTAAATGCAGCTCCAACCCGCCAGCCCGGAGTAGTAGGGAGAGCCATATTTGGCTC	90-19 nm barrel coax GC 8:2 set 1 stap strand (alternate position + hairpin protector), blue, 61mer, [1, 609] start, [0, 595] end
90-19 nm	Coax GC 8:2 set1	Oligo1023	TAGCGTCTGGCCTTCACACTAGGGTTTGGATGCGTGTAATCGTGGGATAGGTGGTAACCTAT	90-19 nm barrel coax GC 8:2 set 1 stap strand (alternate position + hairpin protector), blue, 62mer, [1, 651] start, [0, 637] end
90-19 nm	Coax GC 8:2 set1	Oligo1024	CCAAACGACGGCCATGGAGGAGGCACGAGGCGCATCCGGCAGAGAAGTGGGTGATCCCACT	90-19 nm barrel coax GC 8:2 set 1 stap strand (alternate position + hairpin protector), blue, 61mer, [1, 693] start, [0, 679] end
90-19 nm	Coax GC 8:2 set1	Oligo1025	TACGGGCAACAGCTAGTACCGGTAGCCGCGCGCCTAAAGTGGGGGAGACATGTACATGTCT	90-19 nm barrel coax GC 8:2 set 1 stap strand (alternate position + hairpin protector), blue, 61mer, [1, 735] start, [0, 721] end
90-19 nm	Coax GC 3:7 set0	Oligo1026	GTTTCTGGCCAACAACCCGCTCGGTTGCCCACCATGCCTGAGCTGCTGCTATGAA	90-19 nm barrel coax GC 3:7 set 0 stap strand (main position), blue, 55mer, [1, 42] start, [0, 28] end
90-19 nm	Coax GC 3:7 set0	Oligo1027	AGGATTTAGAAGTATTACGGTTAACCCCTTGACTTGAGAGCCTTTTTCGTGCAGTC	90-19 nm barrel coax GC 3:7 set 0 stap strand (main position), blue, 56mer, [1, 84] start, [0, 70] end
90-19 nm	Coax GC 3:7 set0	Oligo1028	GAAGAGGCGAATTAGTGGTTGAGCCGCAGTACGGAATAATGAAACAAGCTTCACC	90-19 nm barrel coax GC 3:7 set 0 stap strand (main position), blue, 55mer, [1, 126] start, [0, 112] end
90-19 nm	Coax GC 3:7 set0	Oligo1029	AGTTCATCTTCTGACCGAGTCTGTCGTAGCACCGATAGCTTTGAAACATTCGACC	90-19 nm barrel coax GC 3:7 set 0 stap strand (main position), blue, 55mer, [1, 168] start, [0, 154] end
90-19 nm	Coax GC 3:7 set0	Oligo1030	CAAGAAACCAATCAACAACCCGCCGACGCGTGTCAATTTAGGGTTGACTCACCCCT	90-19 nm barrel coax GC 3:7 set 0 stap strand (main position), blue, 56mer, [1, 210] start, [0, 196] end
90-19 nm	Coax GC 3:7 set0	Oligo1031	TGGAAAATAGCAGCGCGCTCGCCTCATGTGCCAGGAGGTTTCCTTTCAAGCCCAA	90-19 nm barrel coax GC 3:7 set 0 stap strand (main position), blue, 55mer, [1, 252] start, [0, 238] end
90-19 nm	Coax GC 3:7 set0	Oligo1032	TATTTTGTCACAATAGTGCCGGAGTCCTAGCTCTAAGCAGACTACAAGCCCCCTA	90-19 nm barrel coax GC 3:7 set 0 stap strand (main position), blue, 55mer, [1, 294] start, [0, 280] end
90-19 nm	Coax GC 3:7 set0	Oligo1033	ATAGCCGCCACCCTCTAGGTAGTCCTCAAAAGAGAGTCACCAACAATCCCATACCC	90-19 nm barrel coax GC 3:7 set 0 stap strand (main position), blue, 56mer, [1, 336] start, [0, 322] end
90-19 nm	Coax GC 3:7 set0	Oligo1034	ATCAGTACCAGGCGTGCAGCGACACAAGCCTTCGGCTTTTGTACAACTGCCTTAC	90-19 nm barrel coax GC 3:7 set 0 stap strand (main position), blue, 55mer, [1, 378] start, [0, 364] end
90-19 nm	Coax GC 3:7 set0	Oligo1035	GCTTTCACGTTGAACGTGCCGGGCGGTTGTCCCGCTACAACCATTCGTACCGTAC	90-19 nm barrel coax GC 3:7 set 0 stap strand (main position), blue, 55mer, [1, 420] start, [0, 406] end
90-19 nm	Coax GC 3:7 set0	Oligo1036	GCGCGATTATACCAATCAGGATCGAAGGTGTAGGGACCCTCAACCACCTAAGGAGG	90-19 nm barrel coax GC 3:7 set 0 stap strand (main position), blue, 56mer, [1, 462] start, [0, 448] end
90-19 nm	Coax GC 3:7 set0	Oligo1037	CTTTATACCAGTCATGAACGGCAGCGTCGACCATGAGTAATAACCCTACTTCGAC	90-19 nm barrel coax GC 3:7 set 0 stap strand (main position), blue, 55mer, [1, 504] start, [0, 490] end
90-19 nm	Coax GC 3:7 set0	Oligo1038	AGTATAGTCAGAAGCATCGGGCCACAATGTCCAGTAGCGAGCTGTACCCACCTCT	90-19 nm barrel coax GC 3:7 set 0 stap strand (main position), blue, 55mer, [1, 546] start, [0, 532] end
90-19 nm	Coax GC 3:7 set0	Oligo1039	TCCAATTCTACTAATTACGGAGGACGGCGTATTGCCTGTAGCAGGATCGAACTCCA	90-19 nm barrel coax GC 3:7 set 0 stap strand (main position), blue, 56mer, [1, 588] start, [0, 574] end
90-19 nm	Coax GC 3:7 set0	Oligo1040	AGAATCGATGAACGAGGTTGCTCGATAGACGTCAATGCCTGCGCCATTATCTGCA	90-19 nm barrel coax GC 3:7 set 0 stap strand (main position), blue, 55mer, [1, 630] start, [0, 616] end
90-19 nm	Coax GC 3:7 set0	Oligo1041	CATCCAGCCAGCTTCAAACGTCGTTGGGCCGGCCCTGTAGCCTCCGCTACTCTCT	90-19 nm barrel coax GC 3:7 set 0 stap strand (main position), blue, 55mer, [1, 672] start, [0, 658] end
90-19 nm	Coax GC 3:7 set0	Oligo1042	GCCGAGCCGGAAGCACTCAGAAGACGCACTTTGTCGTGCCAATTTGCGCATACATC	90-19 nm barrel coax GC 3:7 set 0 stap strand (main position), blue, 56mer, [1, 714] start, [0, 700] end
90-19 nm	Coax GC 3:7 set0	Oligo1043	CTAAGAACGTGGACCGACCAGCAGTCCTCCGTCTGATTGCCCCATTTACGCCCTT	90-19 nm barrel coax GC 3:7 set 0 stap strand (main position), blue, 55mer, [1, 756] start, [0, 742] end
90-19 nm	Coax GC 3:7 set0	Oligo1044	AATAATAACATCACTGGAGGCGAACTACGATGCGATCCGTATTAAACTCGCAGCAT	90-19 nm barrel coax GC 3:7 set 0 stap strand (alternate position), blue, 56mer, [1, 21] start, [0, 7] end
90-19 nm	Coax GC 3:7 set0	Oligo1045	AACAGTGCCACGCTGAAGCGCCCTTGAGCCATCAGAGATAGCTGACACTGACCCA	90-19 nm barrel coax GC 3:7 set 0 stap strand (alternate position), blue, 55mer, [1, 63] start, [0, 49] end
90-19 nm	Coax GC 3:7 set0	Oligo1046	TAATTATACTTCTGCCGCCTCGTCACTGGGCACATAGACTTCATACCCCCTAACA	90-19 nm barrel coax GC 3:7 set 0 stap strand (alternate position), blue, 55mer, [1, 105] start, [0, 91] end
90-19 nm	Coax GC 3:7 set0	Oligo1047	CATGAAAACATAGCGTGCCCAGATTCCGTGCGGTATTCATTTTCATCAACTCACGA	90-19 nm barrel coax GC 3:7 set 0 stap strand (alternate position), blue, 56mer, [1, 147] start, [0, 133] end
90-19 nm	Coax GC 3:7 set0	Oligo1048	TTCGCCAACATGTAGCGCACATGGAGCACAGAAGCCTAAATCGTGGTCACACTTT	90-19 nm barrel coax GC 3:7 set 0 stap strand (alternate position), blue, 55mer, [1, 189] start, [0, 175] end
90-19 nm	Coax GC 3:7 set0	Oligo1049	CTCCCGACTTGCGGTGCCGGTATTTGCTGCCAATTAATCGGGTCTACTTGAGGGC	90-19 nm barrel coax GC 3:7 set 0 stap strand (alternate position), blue, 55mer, [1, 231] start, [0, 217] end
90-19 nm	Coax GC 3:7 set0	Oligo1050	GATTTTAAGAAAAGTCTGGATGGGCTCAGTTCGCACTTTACATCCCGTACAGTAGA	90-19 nm barrel coax GC 3:7 set 0 stap strand (alternate position), blue, 56mer, [1, 273] start, [0, 259] end
90-19 nm	Coax GC 3:7 set0	Oligo1051	AAAAGGCCGGAAACCAGCAGACACAACGCCGCGCCAATAGAAGTGCCCCCTAAAT	90-19 nm barrel coax GC 3:7 set 0 stap strand (alternate position), blue, 55mer, [1, 315] start, [0, 301] end
90-19 nm	Coax GC 3:7 set0	Oligo1052	CCGCGTCATACATGTCGCGGCGGGACAGGTCACCAGAACCGATCCTCGCCCTCTA	90-19 nm barrel coax GC 3:7 set 0 stap strand (alternate position), blue, 55mer, [1, 357] start, [0, 343] end
90-19 nm	Coax GC 3:7 set0	Oligo1053	GCTCACCAGTACAAAGCGATTGGAAGCTCGTACTGGATAAGTGATGCTGTTCGAGA	90-19 nm barrel coax GC 3:7 set 0 stap strand (alternate position), blue, 56mer, [1, 399] start, [0, 385] end
90-19 nm	Coax GC 3:7 set0	Oligo1054	AATGCGGGATCGTCTCCTGAAAAATGGGCGCTCAAATCTCCTCGAACTCAAGCCT	90-19 nm barrel coax GC 3:7 set 0 stap strand (alternate position), blue, 55mer, [1, 441] start, [0, 427] end
90-19 nm	Coax GC 3:7 set0	Oligo1055	ACGACCTTCATCAAGCCCGAGGAGGTGAGTTCGCGCGCGAAGAACCTCATCCCTC	90-19 nm barrel coax GC 3:7 set 0 stap strand (alternate position), blue, 55mer, [1, 483] start, [0, 469] end
90-19 nm	Coax GC 3:7 set0	Oligo1056	GGATAAAAACCAAAAGTCTTCCGGCGCGTACCTCGGGACGTTCCCTAGCACTTACC	90-19 nm barrel coax GC 3:7 set 0 stap strand (alternate position), blue, 56mer, [1, 525] start, [0, 511] end
90-19 nm	Coax GC 3:7 set0	Oligo1057	GACTGAATATAATGATCGCGTCAATCCTCTCCAGCAAAGCGACCTAGTTCGGTTC	90-19 nm barrel coax GC 3:7 set 0 stap strand (alternate position), blue, 55mer, [1, 567] start, [0, 553] end
90-19 nm	Coax GC 3:7 set0	Oligo1058	GCATTTTAAATGCAGCTCCAACCCGCCAGCCCGGAGTAGTAATACAGCCCCGATC	90-19 nm barrel coax GC 3:7 set 0 stap strand (alternate position), blue, 55mer, [1, 609] start, [0, 595] end
90-19 nm	Coax GC 3:7 set0	Oligo1059	TAGCGTCTGGCCTTCACACTAGGGTTTGGATGCGTGTAATCGCTCACATCCGCATT	90-19 nm barrel coax GC 3:7 set 0 stap strand (alternate position), blue, 56mer, [1, 651] start, [0, 637] end
90-19 nm	Coax GC 3:7 set0	Oligo1060	CCAAACGACGGCCATGGAGGAGGCACGAGGCGCATCCGGCAAAGTCGCCATTAAC	90-19 nm barrel coax GC 3:7 set 0 stap strand (alternate position), blue, 55mer, [1, 693] start, [0, 679] end
90-19 nm	Coax GC 3:7 set0	Oligo1061	TACGGGCAACAGCTAGTACCGGTAGCCGCGCGCCTAAAGTGAAAGTTACACGGAC	90-19 nm barrel coax GC 3:7 set 0 stap strand (alternate position), blue, 55mer, [1, 735] start, [0, 721] end
90-19 nm	Coax GC 3:7 set0	Oligo1062	AAAATCCCGCAGTTGGGGCTCCTTCCGTCCCCCAGCAGGCGGACATCCC	90-19 nm barrel coax GC 3:7 set 0 stap strand, red, 49mer, [9, 7] start, [10, 756] end
90-19 nm	Coax GC 3:7 set0	Oligo1063	ACAGGAACTTGTTACCTCGGCACGTCCTGAAAGGGATTTTAGCTCTTACG	90-19 nm barrel coax GC 3:7 set 0 stap strand, red, 50mer, [9, 28] start, [10, 21] end
90-19 nm	Coax GC 3:7 set0	Oligo1064	GCAACAGCGCCCGGCCCGACGGATTGCCGCCGCCAGCCATTATGCTTGT	90-19 nm barrel coax GC 3:7 set 0 stap strand, red, 49mer, [9, 49] start, [10, 42] end
90-19 nm	Coax GC 3:7 set0	Oligo1065	TCTTTAAGAGCGCTTTACGAGTTGGCTGAAATGGCTATTAGGCTACGAT	90-19 nm barrel coax GC 3:7 set 0 stap strand, red, 49mer, [9, 70] start, [10, 63] end
90-19 nm	Coax GC 3:7 set0	Oligo1066	ATCTGGTGCATTGGGCAGCCAAGTATATGACCCTCAATCAATGTCGAAGT	90-19 nm barrel coax GC 3:7 set 0 stap strand, red, 50mer, [9, 91] start, [10, 84] end
90-19 nm	Coax GC 3:7 set0	Oligo1067	AGTAACAGCGGTTGCCTGGAGGCCTGGCATTTAAAAGTTTGCACTTTCG	90-19 nm barrel coax GC 3:7 set 0 stap strand, red, 49mer, [9, 112] start, [10, 105] end
90-19 nm	Coax GC 3:7 set0	Oligo1068	AGATTTTGACACCACATTAAGAGCTTTTTAAGAAATTGCGTGCAAACAA	90-19 nm barrel coax GC 3:7 set 0 stap strand, red, 49mer, [9, 133] start, [10, 126] end
90-19 nm	Coax GC 3:7 set0	Oligo1069	CAATTTCCGCCTGACCCGCGAGATCCGCATAATTACATTTAAAGAGATGC	90-19 nm barrel coax GC 3:7 set 0 stap strand, red, 50mer, [9, 154] start, [10, 147] end
90-19 nm	Coax GC 3:7 set0	Oligo1070	TTTTTAATGAGCTCGGGGCTACATGGAATTGAGAGACTACCCTACACCC	90-19 nm barrel coax GC 3:7 set 0 stap strand, red, 49mer, [9, 175] start, [10, 168] end
90-19 nm	Coax GC 3:7 set0	Oligo1071	CATAATTGGATCGGGCGGTGCACTGTCCCAAACACCGGAATACGACTAC	90-19 nm barrel coax GC 3:7 set 0 stap strand, red, 49mer, [9, 196] start, [10, 189] end
90-19 nm	Coax GC 3:7 set0	Oligo1072	TCCAGACCCGGTGCGCACACCCAATAGACTAAAGTAATTCTGATCTGAGC	90-19 nm barrel coax GC 3:7 set 0 stap strand, red, 50mer, [9, 217] start, [10, 210] end
90-19 nm	Coax GC 3:7 set0	Oligo1073	CAAGCCGATGGACCAGGCCGAGCTAGTGAATCGAGAACAAGCGTAACGA	90-19 nm barrel coax GC 3:7 set 0 stap strand, red, 49mer, [9, 238] start, [10, 231] end
90-19 nm	Coax GC 3:7 set0	Oligo1074	CCAACGCCATGGCCACTGCTAAGTGAGTTTCCTGAATCTTACCCGGTAT	90-19 nm barrel coax GC 3:7 set 0 stap strand, red, 49mer, [9, 259] start, [10, 252] end
90-19 nm	Coax GC 3:7 set0	Oligo1075	AGTCAGATAGCCATCCGGCGTACGTTTTAACACCCTGAACAAACGTTGTT	90-19 nm barrel coax GC 3:7 set 0 stap strand, red, 50mer, [9, 280] start, [10, 273] end
90-19 nm	Coax GC 3:7 set0	Oligo1076	ACTGGCACTATGTCGGATCCCGCGAGGGGATACCCAAAAGAGCTTGAAT	90-19 nm barrel coax GC 3:7 set 0 stap strand, red, 49mer, [9, 301] start, [10, 294] end
90-19 nm	Coax GC 3:7 set0	Oligo1077	AGGTAAATGCTGGGTTAGCTCAGCGGGTGTTGAGGGAGGGACCTTCTCC	90-19 nm barrel coax GC 3:7 set 0 stap strand, red, 49mer, [9, 322] start, [10, 315] end
90-19 nm	Coax GC 3:7 set0	Oligo1078	ACTGTAGTCAGACGCCTCACCTGGACGTACCTTTAGCGTCAGCCACTCCT	90-19 nm barrel coax GC 3:7 set 0 stap strand, red, 50mer, [9, 343] start, [10, 336] end
90-19 nm	Coax GC 3:7 set0	Oligo1079	TTGACAGGATTGTCAGGGCACCGCTAGCGCCGCCGCCAGCACAACCCAT	90-19 nm barrel coax GC 3:7 set 0 stap strand, red, 49mer, [9, 364] start, [10, 357] end
90-19 nm	Coax GC 3:7 set0	Oligo1080	TATAAACACGTGGGACCCCTTCGGACCGATAACAGTGCCCGATGAGCAA	90-19 nm barrel coax GC 3:7 set 0 stap strand, red, 49mer, [9, 385] start, [10, 378] end
90-19 nm	Coax GC 3:7 set0	Oligo1081	GTACCGCCCACGAGCACTACCGACGTCAGCTCAGGAGGTTTAGTTACGTC	90-19 nm barrel coax GC 3:7 set 0 stap strand, red, 50mer, [9, 406] start, [10, 399] end
90-19 nm	Coax GC 3:7 set0	Oligo1082	CCAGACGCTGGATACCCACATGTGCAGCATTTGTCGTCTTTCCAACGAA	90-19 nm barrel coax GC 3:7 set 0 stap strand, red, 49mer, [9, 427] start, [10, 420] end
90-19 nm	Coax GC 3:7 set0	Oligo1083	TTTCTTAATCCAACACAGGCGCGGAGGTTTTTCGAGGTGAATAGCATCC	90-19 nm barrel coax GC 3:7 set 0 stap strand, red, 49mer, [9, 448] start, [10, 441] end
90-19 nm	Coax GC 3:7 set0	Oligo1084	TTTTCATGGACAAACGTGCAACAGCAGAAAGGACTAAAGACTCGAAAAGG	90-19 nm barrel coax GC 3:7 set 0 stap strand, red, 50mer, [9, 469] start, [10, 462] end
90-19 nm	Coax GC 3:7 set0	Oligo1085	CATGTTAATGTGCGCCTGTCGGTGTATGACGCGACCTGCTCTTTCCTGG	90-19 nm barrel coax GC 3:7 set 0 stap strand, red, 49mer, [9, 490] start, [10, 483] end
90-19 nm	Coax GC 3:7 set0	Oligo1086	AGGCTTGAGCGCAGACACGCCTCCACGCTATTCAGTGAATAATCCAACC	90-19 nm barrel coax GC 3:7 set 0 stap strand, red, 49mer, [9, 511] start, [10, 504] end
90-19 nm	Coax GC 3:7 set0	Oligo1087	CATCAGTACGCGATTAACAGGCAAGAGCCAGGTAGAAAGATTCCCTAACC	90-19 nm barrel coax GC 3:7 set 0 stap strand, red, 50mer, [9, 532] start, [10, 525] end
90-19 nm	Coax GC 3:7 set0	Oligo1088	CCAATACGTCGTGTCGTGTCCGCCGACTGACTGGATAGCGTGACTTGAC	90-19 nm barrel coax GC 3:7 set 0 stap strand, red, 49mer, [9, 553] start, [10, 546] end
90-19 nm	Coax GC 3:7 set0	Oligo1089	TTCAAAGGAGTGCGCCGTATGTTCTGGTGTTTAATTCGAGCCCTTCACA	90-19 nm barrel coax GC 3:7 set 0 stap strand, red, 49mer, [9, 574] start, [10, 567] end
90-19 nm	Coax GC 3:7 set0	Oligo1090	ATTCCCACGTTGCCCGGGCACGTGACTCGCATATAACAGTTGTACGTTTC	90-19 nm barrel coax GC 3:7 set 0 stap strand, red, 50mer, [9, 595] start, [10, 588] end
90-19 nm	Coax GC 3:7 set0	Oligo1091	TCAGAGCTCAGGTCTTGGTGCCATAGGATAGCAATAAAGCCCATCATCG	90-19 nm barrel coax GC 3:7 set 0 stap strand, red, 49mer, [9, 616] start, [10, 609] end
90-19 nm	Coax GC 3:7 set0	Oligo1092	TATGATATCAGGCAAAACGAACATCCGATAATCACCATCAACAGTCCAA	90-19 nm barrel coax GC 3:7 set 0 stap strand, red, 49mer, [9, 637] start, [10, 630] end
90-19 nm	Coax GC 3:7 set0	Oligo1093	ATTGTATGCTCTGAGAGGCGTCCCGGTTTCAAAAACAGGAAGTCCATTAC	90-19 nm barrel coax GC 3:7 set 0 stap strand, red, 50mer, [9, 658] start, [10, 651] end
90-19 nm	Coax GC 3:7 set0	Oligo1094	GGCGGATTTTCGGACACACTTTGCCGCAAGTGGGAACAAACCCGACTAG	90-19 nm barrel coax GC 3:7 set 0 stap strand, red, 49mer, [9, 679] start, [10, 672] end
90-19 nm	Coax GC 3:7 set0	Oligo1095	AAGGGCGGGCTAGCCCGGCGAGCAGTTTGGCAACTGTTGGGCTGGAAAC	90-19 nm barrel coax GC 3:7 set 0 stap strand, red, 49mer, [9, 700] start, [10, 693] end
90-19 nm	Coax GC 3:7 set0	Oligo1096	ACGCATGCTATTGCCACCGTCTCCTGTATCTAGCGACCGTATCAACTTCC	90-19 nm barrel coax GC 3:7 set 0 stap strand, red, 50mer, [9, 721] start, [10, 714] end
90-19 nm	Coax GC 3:7 set0	Oligo1097	TTTCCAGTGTCGGCGGCTCCCGTATTGGCCTCACTGCCCGCAGTGACCT	90-19 nm barrel coax GC 3:7 set 0 stap strand, red, 49mer, [9, 742] start, [10, 735] end
90-19 nm	Coax GC 3:7 set0	Oligo1098	GAGTTTACGTAAGAGTTCATAGCAGCAGCACAAGCATTGGGTCA	90-19 nm barrel coax GC 3:7 set 0 short scaf strand (miniscaf connector), 44mer, [0, 14] start, [0, 55] end
90-19 nm	Coax GC 3:7 set0	Oligo1099	GTGTCAGATCGTAGCGACTGCACGAAAAAACTTCGACTGTTAGG	90-19 nm barrel coax GC 3:7 set 0 short scaf strand (miniscaf connector), 44mer, [0, 56] start, [0, 97] end
90-19 nm	Coax GC 3:7 set0	Oligo1100	GGGTATGCGAAAGTGGGTGAAGCTTGTTTTTGTTTGCTCGTGAG	90-19 nm barrel coax GC 3:7 set 0 short scaf strand (miniscaf connector), 44mer, [0, 98] start, [0, 139] end
90-19 nm	Coax GC 3:7 set0	Oligo1101	TTGATGAGCATCTCTGGTCGAATGTTTCAGGGTGTAGAAAGTGT	90-19 nm barrel coax GC 3:7 set 0 short scaf strand (miniscaf connector), 44mer, [0, 140] start, [0, 181] end
90-19 nm	Coax GC 3:7 set0	Oligo1102	GACCACGGTAGTCGTAGGGGTGAGTCAACGCTCAGATGCCCTCA	90-19 nm barrel coax GC 3:7 set 0 short scaf strand (miniscaf connector), 44mer, [0, 182] start, [0, 223] end
90-19 nm	Coax GC 3:7 set0	Oligo1103	AGTAGACTCGTTACGTTGGGCTTGAAAGGATACCGGGTCTACTG	90-19 nm barrel coax GC 3:7 set 0 short scaf strand (miniscaf connector), 44mer, [0, 224] start, [0, 265] end
90-19 nm	Coax GC 3:7 set0	Oligo1104	TACGGGAAACAACGTTAGGGGGCTTGTAGATTCAAGCATTTAGG	90-19 nm barrel coax GC 3:7 set 0 short scaf strand (miniscaf connector), 44mer, [0, 266] start, [0, 307] end
90-19 nm	Coax GC 3:7 set0	Oligo1105	GGGCACTGGAGAAGGGGGTATGGGATTGTAGGAGTGGTAGAGGG	90-19 nm barrel coax GC 3:7 set 0 short scaf strand (miniscaf connector), 44mer, [0, 308] start, [0, 349] end
90-19 nm	Coax GC 3:7 set0	Oligo1106	CGAGGATATGGGTTGGTAAGGCAGTTGTATTGCTCATTCTCGAA	90-19 nm barrel coax GC 3:7 set 0 short scaf strand (miniscaf connector), 44mer, [0, 350] start, [0, 391] end
90-19 nm	Coax GC 3:7 set0	Oligo1107	CAGCATCGACGTAACGTACGGTACGAATGTTCGTTGGAGGCTTG	90-19 nm barrel coax GC 3:7 set 0 short scaf strand (miniscaf connector), 44mer, [0, 392] start, [0, 433] end
90-19 nm	Coax GC 3:7 set0	Oligo1108	AGTTCGAGGATGCTACCTCCTTAGGTGGTCCTTTTCGGAGGGAT	90-19 nm barrel coax GC 3:7 set 0 short scaf strand (miniscaf connector), 44mer, [0, 434] start, [0, 475] end
90-19 nm	Coax GC 3:7 set0	Oligo1109	GAGGTTCCCAGGAAAGTCGAAGTAGGGTTGGTTGGATGGTAAGT	90-19 nm barrel coax GC 3:7 set 0 short scaf strand (miniscaf connector), 44mer, [0, 476] start, [0, 517] end
90-19 nm	Coax GC 3:7 set0	Oligo1110	GCTAGGGGGTTAGGGAGAGGTGGGTACAGGTCAAGTCGAACCGA	90-19 nm barrel coax GC 3:7 set 0 short scaf strand (miniscaf connector), 44mer, [0, 518] start, [0, 559] end
90-19 nm	Coax GC 3:7 set0	Oligo1111	ACTAGGTTGTGAAGGTGGAGTTCGATCCTGAAACGTAGATCGGG	90-19 nm barrel coax GC 3:7 set 0 short scaf strand (miniscaf connector), 44mer, [0, 560] start, [0, 601] end
90-19 nm	Coax GC 3:7 set0	Oligo1112	GCTGTATCGATGATGTGCAGATAATGGCGTTGGACTGAATGCGG	90-19 nm barrel coax GC 3:7 set 0 short scaf strand (miniscaf connector), 44mer, [0, 602] start, [0, 643] end
90-19 nm	Coax GC 3:7 set0	Oligo1113	ATGTGAGGTAATGGAAGAGAGTAGCGGAGCTAGTCGGGTTAATG	90-19 nm barrel coax GC 3:7 set 0 short scaf strand (miniscaf connector), 44mer, [0, 644] start, [0, 685] end
90-19 nm	Coax GC 3:7 set0	Oligo1114	GCGACTTGTTTCCAGGATGTATGCGCAAAGGAAGTTGGTCCGTG	90-19 nm barrel coax GC 3:7 set 0 short scaf strand (miniscaf connector), 44mer, [0, 686] start, [0, 727] end
90-19 nm	Coax GC 3:7 set0	Oligo1115	TAACTTTAGGTCACTAAGGGCGTAAATGGGGGATGTCATGCTGC	90-19 nm barrel coax GC 3:7 set 0 short scaf strand (miniscaf connector), 44mer, [0, 728] start, [0, 13] end
90-19 nm	Coax GC 3:7 set0	Oligo1116	AATAATAACATCACTGGAGGCGAACTACGATGCGATCCGTATTAAACTCGCAGCATTGCGAG	90-19 nm barrel coax GC 3:7 set 0 stap strand (alternate position + hairpin protector), blue, 62mer, [1, 21] start, [0, 7] end
90-19 nm	Coax GC 3:7 set0	Oligo1117	AACAGTGCCACGCTGAAGCGCCCTTGAGCCATCAGAGATAGCTGACACTGACCCATCAGTG	90-19 nm barrel coax GC 3:7 set 0 stap strand (alternate position + hairpin protector), blue, 61mer, [1, 63] start, [0, 49] end
90-19 nm	Coax GC 3:7 set0	Oligo1118	TAATTATACTTCTGCCGCCTCGTCACTGGGCACATAGACTTCATACCCCCTAACAAGGGGG	90-19 nm barrel coax GC 3:7 set 0 stap strand (alternate position + hairpin protector), blue, 61mer, [1, 105] start, [0, 91] end
90-19 nm	Coax GC 3:7 set0	Oligo1119	CATGAAAACATAGCGTGCCCAGATTCCGTGCGGTATTCATTTTCATCAACTCACGAGAGTTG	90-19 nm barrel coax GC 3:7 set 0 stap strand (alternate position + hairpin protector), blue, 62mer, [1, 147] start, [0, 133] end
90-19 nm	Coax GC 3:7 set0	Oligo1120	TTCGCCAACATGTAGCGCACATGGAGCACAGAAGCCTAAATCGTGGTCACACTTTTGTGAC	90-19 nm barrel coax GC 3:7 set 0 stap strand (alternate position + hairpin protector), blue, 61mer, [1, 189] start, [0, 175] end
90-19 nm	Coax GC 3:7 set0	Oligo1121	CTCCCGACTTGCGGTGCCGGTATTTGCTGCCAATTAATCGGGTCTACTTGAGGGCTCAAGT	90-19 nm barrel coax GC 3:7 set 0 stap strand (alternate position + hairpin protector), blue, 61mer, [1, 231] start, [0, 217] end
90-19 nm	Coax GC 3:7 set0	Oligo1122	GATTTTAAGAAAAGTCTGGATGGGCTCAGTTCGCACTTTACATCCCGTACAGTAGACTGTAC	90-19 nm barrel coax GC 3:7 set 0 stap strand (alternate position + hairpin protector), blue, 62mer, [1, 273] start, [0, 259] end
90-19 nm	Coax GC 3:7 set0	Oligo1123	AAAAGGCCGGAAACCAGCAGACACAACGCCGCGCCAATAGAAGTGCCCCCTAAATAGGGGG	90-19 nm barrel coax GC 3:7 set 0 stap strand (alternate position + hairpin protector), blue, 61mer, [1, 315] start, [0, 301] end
90-19 nm	Coax GC 3:7 set0	Oligo1124	CCGCGTCATACATGTCGCGGCGGGACAGGTCACCAGAACCGATCCTCGCCCTCTAGGGCGA	90-19 nm barrel coax GC 3:7 set 0 stap strand (alternate position + hairpin protector), blue, 61mer, [1, 357] start, [0, 343] end
90-19 nm	Coax GC 3:7 set0	Oligo1125	GCTCACCAGTACAAAGCGATTGGAAGCTCGTACTGGATAAGTGATGCTGTTCGAGAGAACAG	90-19 nm barrel coax GC 3:7 set 0 stap strand (alternate position + hairpin protector), blue, 62mer, [1, 399] start, [0, 385] end
90-19 nm	Coax GC 3:7 set0	Oligo1126	AATGCGGGATCGTCTCCTGAAAAATGGGCGCTCAAATCTCCTCGAACTCAAGCCTTTGAGT	90-19 nm barrel coax GC 3:7 set 0 stap strand (alternate position + hairpin protector), blue, 61mer, [1, 441] start, [0, 427] end
90-19 nm	Coax GC 3:7 set0	Oligo1127	ACGACCTTCATCAAGCCCGAGGAGGTGAGTTCGCGCGCGAAGAACCTCATCCCTCGATGAG	90-19 nm barrel coax GC 3:7 set 0 stap strand (alternate position + hairpin protector), blue, 61mer, [1, 483] start, [0, 469] end
90-19 nm	Coax GC 3:7 set0	Oligo1128	GGATAAAAACCAAAAGTCTTCCGGCGCGTACCTCGGGACGTTCCCTAGCACTTACCAGTGCT	90-19 nm barrel coax GC 3:7 set 0 stap strand (alternate position + hairpin protector), blue, 62mer, [1, 525] start, [0, 511] end
90-19 nm	Coax GC 3:7 set0	Oligo1129	GACTGAATATAATGATCGCGTCAATCCTCTCCAGCAAAGCGACCTAGTTCGGTTCCGAACT	90-19 nm barrel coax GC 3:7 set 0 stap strand (alternate position + hairpin protector), blue, 61mer, [1, 567] start, [0, 553] end
90-19 nm	Coax GC 3:7 set0	Oligo1130	GCATTTTAAATGCAGCTCCAACCCGCCAGCCCGGAGTAGTAATACAGCCCCGATCGGGGCT	90-19 nm barrel coax GC 3:7 set 0 stap strand (alternate position + hairpin protector), blue, 61mer, [1, 609] start, [0, 595] end
90-19 nm	Coax GC 3:7 set0	Oligo1131	TAGCGTCTGGCCTTCACACTAGGGTTTGGATGCGTGTAATCGCTCACATCCGCATTCGGATG	90-19 nm barrel coax GC 3:7 set 0 stap strand (alternate position + hairpin protector), blue, 62mer, [1, 651] start, [0, 637] end
90-19 nm	Coax GC 3:7 set0	Oligo1132	CCAAACGACGGCCATGGAGGAGGCACGAGGCGCATCCGGCAAAGTCGCCATTAACATGGCG	90-19 nm barrel coax GC 3:7 set 0 stap strand (alternate position + hairpin protector), blue, 61mer, [1, 693] start, [0, 679] end
90-19 nm	Coax GC 3:7 set0	Oligo1133	TACGGGCAACAGCTAGTACCGGTAGCCGCGCGCCTAAAGTGAAAGTTACACGGACGTGTAA	90-19 nm barrel coax GC 3:7 set 0 stap strand (alternate position + hairpin protector), blue, 61mer, [1, 735] start, [0, 721] end
90-19 nm	Coax GC 3:7 set1	Oligo1134	GTTTCTGGCCAACAACCCGCTCGGTTGCCCACCATGCCTGAACCAAAAACGAACC	90-19 nm barrel coax GC 3:7 set 1 stap strand (main position), blue, 55mer, [1, 42] start, [0, 28] end
90-19 nm	Coax GC 3:7 set1	Oligo1135	AGGATTTAGAAGTATTACGGTTAACCCCTTGACTTGAGAGCCAAACATCAGCTTCC	90-19 nm barrel coax GC 3:7 set 1 stap strand (main position), blue, 56mer, [1, 84] start, [0, 70] end
90-19 nm	Coax GC 3:7 set1	Oligo1136	GAAGAGGCGAATTAGTGGTTGAGCCGCAGTACGGAATAATGGCTCCACACACATT	90-19 nm barrel coax GC 3:7 set 1 stap strand (main position), blue, 55mer, [1, 126] start, [0, 112] end
90-19 nm	Coax GC 3:7 set1	Oligo1137	AGTTCATCTTCTGACCGAGTCTGTCGTAGCACCGATAGCTTCAATCCCCCAAAAC	90-19 nm barrel coax GC 3:7 set 1 stap strand (main position), blue, 55mer, [1, 168] start, [0, 154] end
90-19 nm	Coax GC 3:7 set1	Oligo1138	CAAGAAACCAATCAACAACCCGCCGACGCGTGTCAATTTAGGACCCGATCAATCTC	90-19 nm barrel coax GC 3:7 set 1 stap strand (main position), blue, 56mer, [1, 210] start, [0, 196] end
90-19 nm	Coax GC 3:7 set1	Oligo1139	TGGAAAATAGCAGCGCGCTCGCCTCATGTGCCAGGAGGTTTTGCTCATGAAACTC	90-19 nm barrel coax GC 3:7 set 1 stap strand (main position), blue, 55mer, [1, 252] start, [0, 238] end
90-19 nm	Coax GC 3:7 set1	Oligo1140	TATTTTGTCACAATAGTGCCGGAGTCCTAGCTCTAAGCAGACCCTCTTACTAGCG	90-19 nm barrel coax GC 3:7 set 1 stap strand (main position), blue, 55mer, [1, 294] start, [0, 280] end
90-19 nm	Coax GC 3:7 set1	Oligo1141	ATAGCCGCCACCCTCTAGGTAGTCCTCAAAAGAGAGTCACCACCTGAACTGACGAA	90-19 nm barrel coax GC 3:7 set 1 stap strand (main position), blue, 56mer, [1, 336] start, [0, 322] end
90-19 nm	Coax GC 3:7 set1	Oligo1142	ATCAGTACCAGGCGTGCAGCGACACAAGCCTTCGGCTTTTGCCACTTCATGTACG	90-19 nm barrel coax GC 3:7 set 1 stap strand (main position), blue, 55mer, [1, 378] start, [0, 364] end
90-19 nm	Coax GC 3:7 set1	Oligo1143	GCTTTCACGTTGAACGTGCCGGGCGGTTGTCCCGCTACAACGATACCTCCCGACA	90-19 nm barrel coax GC 3:7 set 1 stap strand (main position), blue, 55mer, [1, 420] start, [0, 406] end
90-19 nm	Coax GC 3:7 set1	Oligo1144	GCGCGATTATACCAATCAGGATCGAAGGTGTAGGGACCCTCATCTAGATTTCCGCC	90-19 nm barrel coax GC 3:7 set 1 stap strand (main position), blue, 56mer, [1, 462] start, [0, 448] end
90-19 nm	Coax GC 3:7 set1	Oligo1145	CTTTATACCAGTCATGAACGGCAGCGTCGACCATGAGTAATCCTGGACCAACAAT	90-19 nm barrel coax GC 3:7 set 1 stap strand (main position), blue, 55mer, [1, 504] start, [0, 490] end
90-19 nm	Coax GC 3:7 set1	Oligo1146	AGTATAGTCAGAAGCATCGGGCCACAATGTCCAGTAGCGAGAACACCCAATCTCC	90-19 nm barrel coax GC 3:7 set 1 stap strand (main position), blue, 55mer, [1, 546] start, [0, 532] end
90-19 nm	Coax GC 3:7 set1	Oligo1147	TCCAATTCTACTAATTACGGAGGACGGCGTATTGCCTGTAGCAGACCCACTCTACC	90-19 nm barrel coax GC 3:7 set 1 stap strand (main position), blue, 56mer, [1, 588] start, [0, 574] end
90-19 nm	Coax GC 3:7 set1	Oligo1148	AGAATCGATGAACGAGGTTGCTCGATAGACGTCAATGCCTGTTCTGCGACCCATA	90-19 nm barrel coax GC 3:7 set 1 stap strand (main position), blue, 55mer, [1, 630] start, [0, 616] end
90-19 nm	Coax GC 3:7 set1	Oligo1149	CATCCAGCCAGCTTCAAACGTCGTTGGGCCGGCCCTGTAGCGCTCAAAAAAGCAC	90-19 nm barrel coax GC 3:7 set 1 stap strand (main position), blue, 55mer, [1, 672] start, [0, 658] end
90-19 nm	Coax GC 3:7 set1	Oligo1150	GCCGAGCCGGAAGCACTCAGAAGACGCACTTTGTCGTGCCAAGCCGTCTTACACTT	90-19 nm barrel coax GC 3:7 set 1 stap strand (main position), blue, 56mer, [1, 714] start, [0, 700] end
90-19 nm	Coax GC 3:7 set1	Oligo1151	CTAAGAACGTGGACCGACCAGCAGTCCTCCGTCTGATTGCCCCCGAATTCGATGA	90-19 nm barrel coax GC 3:7 set 1 stap strand (main position), blue, 55mer, [1, 756] start, [0, 742] end
90-19 nm	Coax GC 3:7 set1	Oligo1152	AATAATAACATCACTGGAGGCGAACTACGATGCGATCCGTATCTTCGTCCCCGATA	90-19 nm barrel coax GC 3:7 set 1 stap strand (alternate position), blue, 56mer, [1, 21] start, [0, 7] end
90-19 nm	Coax GC 3:7 set1	Oligo1153	AACAGTGCCACGCTGAAGCGCCCTTGAGCCATCAGAGATAGATTCCCCCCCTCTA	90-19 nm barrel coax GC 3:7 set 1 stap strand (alternate position), blue, 55mer, [1, 63] start, [0, 49] end
90-19 nm	Coax GC 3:7 set1	Oligo1154	TAATTATACTTCTGCCGCCTCGTCACTGGGCACATAGACTTAGTTTTGTGGCAAC	90-19 nm barrel coax GC 3:7 set 1 stap strand (alternate position), blue, 55mer, [1, 105] start, [0, 91] end
90-19 nm	Coax GC 3:7 set1	Oligo1155	CATGAAAACATAGCGTGCCCAGATTCCGTGCGGTATTCATTTCAAACACCTGTGTG	90-19 nm barrel coax GC 3:7 set 1 stap strand (alternate position), blue, 56mer, [1, 147] start, [0, 133] end
90-19 nm	Coax GC 3:7 set1	Oligo1156	TTCGCCAACATGTAGCGCACATGGAGCACAGAAGCCTAAATTATACTTCCCCAGC	90-19 nm barrel coax GC 3:7 set 1 stap strand (alternate position), blue, 55mer, [1, 189] start, [0, 175] end
90-19 nm	Coax GC 3:7 set1	Oligo1157	CTCCCGACTTGCGGTGCCGGTATTTGCTGCCAATTAATCGGGACTCCATCTCGTC	90-19 nm barrel coax GC 3:7 set 1 stap strand (alternate position), blue, 55mer, [1, 231] start, [0, 217] end
90-19 nm	Coax GC 3:7 set1	Oligo1158	GATTTTAAGAAAAGTCTGGATGGGCTCAGTTCGCACTTTACATCGGACAACATCTC	90-19 nm barrel coax GC 3:7 set 1 stap strand (alternate position), blue, 56mer, [1, 273] start, [0, 259] end
90-19 nm	Coax GC 3:7 set1	Oligo1159	AAAAGGCCGGAAACCAGCAGACACAACGCCGCGCCAATAGAAGCTAACTGTGACC	90-19 nm barrel coax GC 3:7 set 1 stap strand (alternate position), blue, 55mer, [1, 315] start, [0, 301] end
90-19 nm	Coax GC 3:7 set1	Oligo1160	CCGCGTCATACATGTCGCGGCGGGACAGGTCACCAGAACCGCATGATTTGGGCCA	90-19 nm barrel coax GC 3:7 set 1 stap strand (alternate position), blue, 55mer, [1, 357] start, [0, 343] end
90-19 nm	Coax GC 3:7 set1	Oligo1161	GCTCACCAGTACAAAGCGATTGGAAGCTCGTACTGGATAAGTTTCTTGTTCGCGTA	90-19 nm barrel coax GC 3:7 set 1 stap strand (alternate position), blue, 56mer, [1, 399] start, [0, 385] end
90-19 nm	Coax GC 3:7 set1	Oligo1162	AATGCGGGATCGTCTCCTGAAAAATGGGCGCTCAAATCTCCTGCGTCTGATAGGA	90-19 nm barrel coax GC 3:7 set 1 stap strand (alternate position), blue, 55mer, [1, 441] start, [0, 427] end
90-19 nm	Coax GC 3:7 set1	Oligo1163	ACGACCTTCATCAAGCCCGAGGAGGTGAGTTCGCGCGCGAATAACACATCTGTCG	90-19 nm barrel coax GC 3:7 set 1 stap strand (alternate position), blue, 55mer, [1, 483] start, [0, 469] end
90-19 nm	Coax GC 3:7 set1	Oligo1164	GGATAAAAACCAAAAGTCTTCCGGCGCGTACCTCGGGACGTTACCGCCCTCCTTAT	90-19 nm barrel coax GC 3:7 set 1 stap strand (alternate position), blue, 56mer, [1, 525] start, [0, 511] end
90-19 nm	Coax GC 3:7 set1	Oligo1165	GACTGAATATAATGATCGCGTCAATCCTCTCCAGCAAAGCGTCCATCTTCGACCT	90-19 nm barrel coax GC 3:7 set 1 stap strand (alternate position), blue, 55mer, [1, 567] start, [0, 553] end
90-19 nm	Coax GC 3:7 set1	Oligo1166	GCATTTTAAATGCAGCTCCAACCCGCCAGCCCGGAGTAGTATCCTCCCTGGTATT	90-19 nm barrel coax GC 3:7 set 1 stap strand (alternate position), blue, 55mer, [1, 609] start, [0, 595] end
90-19 nm	Coax GC 3:7 set1	Oligo1167	TAGCGTCTGGCCTTCACACTAGGGTTTGGATGCGTGTAATCGAGGCATATTCCCGA	90-19 nm barrel coax GC 3:7 set 1 stap strand (alternate position), blue, 56mer, [1, 651] start, [0, 637] end
90-19 nm	Coax GC 3:7 set1	Oligo1168	CCAAACGACGGCCATGGAGGAGGCACGAGGCGCATCCGGCAGGACTTACGTGCAT	90-19 nm barrel coax GC 3:7 set 1 stap strand (alternate position), blue, 55mer, [1, 693] start, [0, 679] end
90-19 nm	Coax GC 3:7 set1	Oligo1169	TACGGGCAACAGCTAGTACCGGTAGCCGCGCGCCTAAAGTGTATCCTTCTTTGCC	90-19 nm barrel coax GC 3:7 set 1 stap strand (alternate position), blue, 55mer, [1, 735] start, [0, 721] end
90-19 nm	Coax GC 3:7 set1	Oligo1170	AAAATCCCGCAGTTGGGGCTCCTTCCGTCCCCCAGCAGGCGCGGTTTTC	90-19 nm barrel coax GC 3:7 set 1 stap strand, red, 49mer, [9, 7] start, [10, 756] end
90-19 nm	Coax GC 3:7 set1	Oligo1171	ACAGGAACTTGTTACCTCGGCACGTCCTGAAAGGGATTTTAGCGTCTCTT	90-19 nm barrel coax GC 3:7 set 1 stap strand, red, 50mer, [9, 28] start, [10, 21] end
90-19 nm	Coax GC 3:7 set1	Oligo1172	GCAACAGCGCCCGGCCCGACGGATTGCCGCCGCCAGCCATTCTGCCCCC	90-19 nm barrel coax GC 3:7 set 1 stap strand, red, 49mer, [9, 49] start, [10, 42] end
90-19 nm	Coax GC 3:7 set1	Oligo1173	TCTTTAAGAGCGCTTTACGAGTTGGCTGAAATGGCTATTAGTTTGCCTC	90-19 nm barrel coax GC 3:7 set 1 stap strand, red, 49mer, [9, 70] start, [10, 63] end
90-19 nm	Coax GC 3:7 set1	Oligo1174	ATCTGGTGCATTGGGCAGCCAAGTATATGACCCTCAATCAATGGGAATTG	90-19 nm barrel coax GC 3:7 set 1 stap strand, red, 50mer, [9, 91] start, [10, 84] end
90-19 nm	Coax GC 3:7 set1	Oligo1175	AGTAACAGCGGTTGCCTGGAGGCCTGGCATTTAAAAGTTTGACAGTTCC	90-19 nm barrel coax GC 3:7 set 1 stap strand, red, 49mer, [9, 112] start, [10, 105] end
90-19 nm	Coax GC 3:7 set1	Oligo1176	AGATTTTGACACCACATTAAGAGCTTTTTAAGAAATTGCGTGGAGAGTC	90-19 nm barrel coax GC 3:7 set 1 stap strand, red, 49mer, [9, 133] start, [10, 126] end
90-19 nm	Coax GC 3:7 set1	Oligo1177	CAATTTCCGCCTGACCCGCGAGATCCGCATAATTACATTTAACCTTTTCG	90-19 nm barrel coax GC 3:7 set 1 stap strand, red, 50mer, [9, 154] start, [10, 147] end
90-19 nm	Coax GC 3:7 set1	Oligo1178	TTTTTAATGAGCTCGGGGCTACATGGAATTGAGAGACTACCCCATCTCC	90-19 nm barrel coax GC 3:7 set 1 stap strand, red, 49mer, [9, 175] start, [10, 168] end
90-19 nm	Coax GC 3:7 set1	Oligo1179	CATAATTGGATCGGGCGGTGCACTGTCCCAAACACCGGAATTCTCACTC	90-19 nm barrel coax GC 3:7 set 1 stap strand, red, 49mer, [9, 196] start, [10, 189] end
90-19 nm	Coax GC 3:7 set1	Oligo1180	TCCAGACCCGGTGCGCACACCCAATAGACTAAAGTAATTCTGTCTCATGC	90-19 nm barrel coax GC 3:7 set 1 stap strand, red, 50mer, [9, 217] start, [10, 210] end
90-19 nm	Coax GC 3:7 set1	Oligo1181	CAAGCCGATGGACCAGGCCGAGCTAGTGAATCGAGAACAAGGCGTATAC	90-19 nm barrel coax GC 3:7 set 1 stap strand, red, 49mer, [9, 238] start, [10, 231] end
90-19 nm	Coax GC 3:7 set1	Oligo1182	CCAACGCCATGGCCACTGCTAAGTGAGTTTCCTGAATCTTACACCTGGA	90-19 nm barrel coax GC 3:7 set 1 stap strand, red, 49mer, [9, 259] start, [10, 252] end
90-19 nm	Coax GC 3:7 set1	Oligo1183	AGTCAGATAGCCATCCGGCGTACGTTTTAACACCCTGAACAACTAACGAC	90-19 nm barrel coax GC 3:7 set 1 stap strand, red, 50mer, [9, 280] start, [10, 273] end
90-19 nm	Coax GC 3:7 set1	Oligo1184	ACTGGCACTATGTCGGATCCCGCGAGGGGATACCCAAAAGACACTCTTC	90-19 nm barrel coax GC 3:7 set 1 stap strand, red, 49mer, [9, 301] start, [10, 294] end
90-19 nm	Coax GC 3:7 set1	Oligo1185	AGGTAAATGCTGGGTTAGCTCAGCGGGTGTTGAGGGAGGGAGAGCGGAA	90-19 nm barrel coax GC 3:7 set 1 stap strand, red, 49mer, [9, 322] start, [10, 315] end
90-19 nm	Coax GC 3:7 set1	Oligo1186	ACTGTAGTCAGACGCCTCACCTGGACGTACCTTTAGCGTCAGCTTGACTG	90-19 nm barrel coax GC 3:7 set 1 stap strand, red, 50mer, [9, 343] start, [10, 336] end
90-19 nm	Coax GC 3:7 set1	Oligo1187	TTGACAGGATTGTCAGGGCACCGCTAGCGCCGCCGCCAGCACAACTGCT	90-19 nm barrel coax GC 3:7 set 1 stap strand, red, 49mer, [9, 364] start, [10, 357] end
90-19 nm	Coax GC 3:7 set1	Oligo1188	TATAAACACGTGGGACCCCTTCGGACCGATAACAGTGCCCGAGGTCAGA	90-19 nm barrel coax GC 3:7 set 1 stap strand, red, 49mer, [9, 385] start, [10, 378] end
90-19 nm	Coax GC 3:7 set1	Oligo1189	GTACCGCCCACGAGCACTACCGACGTCAGCTCAGGAGGTTTAACAACCCT	90-19 nm barrel coax GC 3:7 set 1 stap strand, red, 50mer, [9, 406] start, [10, 399] end
90-19 nm	Coax GC 3:7 set1	Oligo1190	CCAGACGCTGGATACCCACATGTGCAGCATTTGTCGTCTTTCACAATGG	90-19 nm barrel coax GC 3:7 set 1 stap strand, red, 49mer, [9, 427] start, [10, 420] end
90-19 nm	Coax GC 3:7 set1	Oligo1191	TTTCTTAATCCAACACAGGCGCGGAGGTTTTTCGAGGTGAAAATCTCCC	90-19 nm barrel coax GC 3:7 set 1 stap strand, red, 49mer, [9, 448] start, [10, 441] end
90-19 nm	Coax GC 3:7 set1	Oligo1192	TTTTCATGGACAAACGTGCAACAGCAGAAAGGACTAAAGACTCGAGTAGG	90-19 nm barrel coax GC 3:7 set 1 stap strand, red, 50mer, [9, 469] start, [10, 462] end
90-19 nm	Coax GC 3:7 set1	Oligo1193	CATGTTAATGTGCGCCTGTCGGTGTATGACGCGACCTGCTCGGGTCCTT	90-19 nm barrel coax GC 3:7 set 1 stap strand, red, 49mer, [9, 490] start, [10, 483] end
90-19 nm	Coax GC 3:7 set1	Oligo1194	AGGCTTGAGCGCAGACACGCCTCCACGCTATTCAGTGAATATCAAGGTG	90-19 nm barrel coax GC 3:7 set 1 stap strand, red, 49mer, [9, 511] start, [10, 504] end
90-19 nm	Coax GC 3:7 set1	Oligo1195	CATCAGTACGCGATTAACAGGCAAGAGCCAGGTAGAAAGATTTAATAGCG	90-19 nm barrel coax GC 3:7 set 1 stap strand, red, 50mer, [9, 532] start, [10, 525] end
90-19 nm	Coax GC 3:7 set1	Oligo1196	CCAATACGTCGTGTCGTGTCCGCCGACTGACTGGATAGCGTCCCTACCA	90-19 nm barrel coax GC 3:7 set 1 stap strand, red, 49mer, [9, 553] start, [10, 546] end
90-19 nm	Coax GC 3:7 set1	Oligo1197	TTCAAAGGAGTGCGCCGTATGTTCTGGTGTTTAATTCGAGCCGACATAC	90-19 nm barrel coax GC 3:7 set 1 stap strand, red, 49mer, [9, 574] start, [10, 567] end
90-19 nm	Coax GC 3:7 set1	Oligo1198	ATTCCCACGTTGCCCGGGCACGTGACTCGCATATAACAGTTGCGAGTTCA	90-19 nm barrel coax GC 3:7 set 1 stap strand, red, 50mer, [9, 595] start, [10, 588] end
90-19 nm	Coax GC 3:7 set1	Oligo1199	TCAGAGCTCAGGTCTTGGTGCCATAGGATAGCAATAAAGCCCTACGTTC	90-19 nm barrel coax GC 3:7 set 1 stap strand, red, 49mer, [9, 616] start, [10, 609] end
90-19 nm	Coax GC 3:7 set1	Oligo1200	TATGATATCAGGCAAAACGAACATCCGATAATCACCATCAATCTCCCAT	90-19 nm barrel coax GC 3:7 set 1 stap strand, red, 49mer, [9, 637] start, [10, 630] end
90-19 nm	Coax GC 3:7 set1	Oligo1201	ATTGTATGCTCTGAGAGGCGTCCCGGTTTCAAAAACAGGAAGGCTAAACG	90-19 nm barrel coax GC 3:7 set 1 stap strand, red, 50mer, [9, 658] start, [10, 651] end
90-19 nm	Coax GC 3:7 set1	Oligo1202	GGCGGATTTTCGGACACACTTTGCCGCAAGTGGGAACAAACTGTGATCC	90-19 nm barrel coax GC 3:7 set 1 stap strand, red, 49mer, [9, 679] start, [10, 672] end
90-19 nm	Coax GC 3:7 set1	Oligo1203	AAGGGCGGGCTAGCCCGGCGAGCAGTTTGGCAACTGTTGGGAATACACG	90-19 nm barrel coax GC 3:7 set 1 stap strand, red, 49mer, [9, 700] start, [10, 693] end
90-19 nm	Coax GC 3:7 set1	Oligo1204	ACGCATGCTATTGCCACCGTCTCCTGTATCTAGCGACCGTATCTCAACCA	90-19 nm barrel coax GC 3:7 set 1 stap strand, red, 50mer, [9, 721] start, [10, 714] end
90-19 nm	Coax GC 3:7 set1	Oligo1205	TTTCCAGTGTCGGCGGCTCCCGTATTGGCCTCACTGCCCGCCCCTTTCA	90-19 nm barrel coax GC 3:7 set 1 stap strand, red, 49mer, [9, 742] start, [10, 735] end
90-19 nm	Coax GC 3:7 set1	Oligo1206	GACGAAGAAGAGACGGGTTCGTTTTTGGTGGGGGCAGTAGAGGG	90-19 nm barrel coax GC 3:7 set 1 short scaf strand (miniscaf connector), 44mer, [0, 14] start, [0, 55] end
90-19 nm	Coax GC 3:7 set1	Oligo1207	GGGGAATGAGGCAAAGGAAGCTGATGTTTCAATTCCCGTTGCCA	90-19 nm barrel coax GC 3:7 set 1 short scaf strand (miniscaf connector), 44mer, [0, 56] start, [0, 97] end
90-19 nm	Coax GC 3:7 set1	Oligo1208	CAAAACTGGAACTGTAATGTGTGTGGAGCGACTCTCCCACACAG	90-19 nm barrel coax GC 3:7 set 1 short scaf strand (miniscaf connector), 44mer, [0, 98] start, [0, 139] end
90-19 nm	Coax GC 3:7 set1	Oligo1209	GTGTTTGCGAAAAGGGTTTTGGGGGATTGGGAGATGGGCTGGGG	90-19 nm barrel coax GC 3:7 set 1 short scaf strand (miniscaf connector), 44mer, [0, 140] start, [0, 181] end
90-19 nm	Coax GC 3:7 set1	Oligo1210	AAGTATAGAGTGAGAGAGATTGATCGGGTGCATGAGAGACGAGA	90-19 nm barrel coax GC 3:7 set 1 short scaf strand (miniscaf connector), 44mer, [0, 182] start, [0, 223] end
90-19 nm	Coax GC 3:7 set1	Oligo1211	TGGAGTCGTATACGCGAGTTTCATGAGCATCCAGGTGGAGATGT	90-19 nm barrel coax GC 3:7 set 1 short scaf strand (miniscaf connector), 44mer, [0, 224] start, [0, 265] end
90-19 nm	Coax GC 3:7 set1	Oligo1212	TGTCCGAGTCGTTAGCGCTAGTAAGAGGGGAAGAGTGGGTCACA	90-19 nm barrel coax GC 3:7 set 1 short scaf strand (miniscaf connector), 44mer, [0, 266] start, [0, 307] end
90-19 nm	Coax GC 3:7 set1	Oligo1213	GTTAGCTTTCCGCTCTTCGTCAGTTCAGGCAGTCAAGTGGCCCA	90-19 nm barrel coax GC 3:7 set 1 short scaf strand (miniscaf connector), 44mer, [0, 308] start, [0, 349] end
90-19 nm	Coax GC 3:7 set1	Oligo1214	AATCATGAGCAGTTGCGTACATGAAGTGGTCTGACCTTACGCGA	90-19 nm barrel coax GC 3:7 set 1 short scaf strand (miniscaf connector), 44mer, [0, 350] start, [0, 391] end
90-19 nm	Coax GC 3:7 set1	Oligo1215	ACAAGAAAGGGTTGTTGTCGGGAGGTATCCCATTGTGTCCTATC	90-19 nm barrel coax GC 3:7 set 1 short scaf strand (miniscaf connector), 44mer, [0, 392] start, [0, 433] end
90-19 nm	Coax GC 3:7 set1	Oligo1216	AGACGCAGGGAGATTGGCGGAAATCTAGACCTACTCGCGACAGA	90-19 nm barrel coax GC 3:7 set 1 short scaf strand (miniscaf connector), 44mer, [0, 434] start, [0, 475] end
90-19 nm	Coax GC 3:7 set1	Oligo1217	TGTGTTAAAGGACCCATTGTTGGTCCAGGCACCTTGAATAAGGA	90-19 nm barrel coax GC 3:7 set 1 short scaf strand (miniscaf connector), 44mer, [0, 476] start, [0, 517] end
90-19 nm	Coax GC 3:7 set1	Oligo1218	GGGCGGTCGCTATTAGGAGATTGGGTGTTTGGTAGGGAGGTCGA	90-19 nm barrel coax GC 3:7 set 1 short scaf strand (miniscaf connector), 44mer, [0, 518] start, [0, 559] end
90-19 nm	Coax GC 3:7 set1	Oligo1219	AGATGGAGTATGTCGGGTAGAGTGGGTCTTGAACTCGAATACCA	90-19 nm barrel coax GC 3:7 set 1 short scaf strand (miniscaf connector), 44mer, [0, 560] start, [0, 601] end
90-19 nm	Coax GC 3:7 set1	Oligo1220	GGGAGGAGAACGTAGTATGGGTCGCAGAAATGGGAGATCGGGAA	90-19 nm barrel coax GC 3:7 set 1 short scaf strand (miniscaf connector), 44mer, [0, 602] start, [0, 643] end
90-19 nm	Coax GC 3:7 set1	Oligo1221	TATGCCTCGTTTAGCGTGCTTTTTTGAGCGGATCACAATGCACG	90-19 nm barrel coax GC 3:7 set 1 short scaf strand (miniscaf connector), 44mer, [0, 644] start, [0, 685] end
90-19 nm	Coax GC 3:7 set1	Oligo1222	TAAGTCCCGTGTATTAAGTGTAAGACGGCTGGTTGAGGGCAAAG	90-19 nm barrel coax GC 3:7 set 1 short scaf strand (miniscaf connector), 44mer, [0, 686] start, [0, 727] end
90-19 nm	Coax GC 3:7 set1	Oligo1223	AAGGATATGAAAGGGTCATCGAATTCGGGGAAAACCGTATCGGG	90-19 nm barrel coax GC 3:7 set 1 short scaf strand (miniscaf connector), 44mer, [0, 728] start, [0, 13] end
90-19 nm	Coax GC 3:7 set1	Oligo1224	AATAATAACATCACTGGAGGCGAACTACGATGCGATCCGTATCTTCGTCCCCGATAGGGGAC	90-19 nm barrel coax GC 3:7 set 1 stap strand (alternate position + hairpin protector), blue, 62mer, [1, 21] start, [0, 7] end
90-19 nm	Coax GC 3:7 set1	Oligo1225	AACAGTGCCACGCTGAAGCGCCCTTGAGCCATCAGAGATAGATTCCCCCCCTCTAGGGGGG	90-19 nm barrel coax GC 3:7 set 1 stap strand (alternate position + hairpin protector), blue, 61mer, [1, 63] start, [0, 49] end
90-19 nm	Coax GC 3:7 set1	Oligo1226	TAATTATACTTCTGCCGCCTCGTCACTGGGCACATAGACTTAGTTTTGTGGCAACCCACAA	90-19 nm barrel coax GC 3:7 set 1 stap strand (alternate position + hairpin protector), blue, 61mer, [1, 105] start, [0, 91] end
90-19 nm	Coax GC 3:7 set1	Oligo1227	CATGAAAACATAGCGTGCCCAGATTCCGTGCGGTATTCATTTCAAACACCTGTGTGCAGGTG	90-19 nm barrel coax GC 3:7 set 1 stap strand (alternate position + hairpin protector), blue, 62mer, [1, 147] start, [0, 133] end
90-19 nm	Coax GC 3:7 set1	Oligo1228	TTCGCCAACATGTAGCGCACATGGAGCACAGAAGCCTAAATTATACTTCCCCAGCGGGAAG	90-19 nm barrel coax GC 3:7 set 1 stap strand (alternate position + hairpin protector), blue, 61mer, [1, 189] start, [0, 175] end
90-19 nm	Coax GC 3:7 set1	Oligo1229	CTCCCGACTTGCGGTGCCGGTATTTGCTGCCAATTAATCGGGACTCCATCTCGTCAGATGG	90-19 nm barrel coax GC 3:7 set 1 stap strand (alternate position + hairpin protector), blue, 61mer, [1, 231] start, [0, 217] end
90-19 nm	Coax GC 3:7 set1	Oligo1230	GATTTTAAGAAAAGTCTGGATGGGCTCAGTTCGCACTTTACATCGGACAACATCTCTGTTGT	90-19 nm barrel coax GC 3:7 set 1 stap strand (alternate position + hairpin protector), blue, 62mer, [1, 273] start, [0, 259] end
90-19 nm	Coax GC 3:7 set1	Oligo1231	AAAAGGCCGGAAACCAGCAGACACAACGCCGCGCCAATAGAAGCTAACTGTGACCACAGTT	90-19 nm barrel coax GC 3:7 set 1 stap strand (alternate position + hairpin protector), blue, 61mer, [1, 315] start, [0, 301] end
90-19 nm	Coax GC 3:7 set1	Oligo1232	CCGCGTCATACATGTCGCGGCGGGACAGGTCACCAGAACCGCATGATTTGGGCCACCAAAT	90-19 nm barrel coax GC 3:7 set 1 stap strand (alternate position + hairpin protector), blue, 61mer, [1, 357] start, [0, 343] end
90-19 nm	Coax GC 3:7 set1	Oligo1233	GCTCACCAGTACAAAGCGATTGGAAGCTCGTACTGGATAAGTTTCTTGTTCGCGTACGAACA	90-19 nm barrel coax GC 3:7 set 1 stap strand (alternate position + hairpin protector), blue, 62mer, [1, 399] start, [0, 385] end
90-19 nm	Coax GC 3:7 set1	Oligo1234	AATGCGGGATCGTCTCCTGAAAAATGGGCGCTCAAATCTCCTGCGTCTGATAGGAATCAGA	90-19 nm barrel coax GC 3:7 set 1 stap strand (alternate position + hairpin protector), blue, 61mer, [1, 441] start, [0, 427] end
90-19 nm	Coax GC 3:7 set1	Oligo1235	ACGACCTTCATCAAGCCCGAGGAGGTGAGTTCGCGCGCGAATAACACATCTGTCGAGATGT	90-19 nm barrel coax GC 3:7 set 1 stap strand (alternate position + hairpin protector), blue, 61mer, [1, 483] start, [0, 469] end
90-19 nm	Coax GC 3:7 set1	Oligo1236	GGATAAAAACCAAAAGTCTTCCGGCGCGTACCTCGGGACGTTACCGCCCTCCTTATGGAGGG	90-19 nm barrel coax GC 3:7 set 1 stap strand (alternate position + hairpin protector), blue, 62mer, [1, 525] start, [0, 511] end
90-19 nm	Coax GC 3:7 set1	Oligo1237	GACTGAATATAATGATCGCGTCAATCCTCTCCAGCAAAGCGTCCATCTTCGACCTCGAAGA	90-19 nm barrel coax GC 3:7 set 1 stap strand (alternate position + hairpin protector), blue, 61mer, [1, 567] start, [0, 553] end
90-19 nm	Coax GC 3:7 set1	Oligo1238	GCATTTTAAATGCAGCTCCAACCCGCCAGCCCGGAGTAGTATCCTCCCTGGTATTCCAGGG	90-19 nm barrel coax GC 3:7 set 1 stap strand (alternate position + hairpin protector), blue, 61mer, [1, 609] start, [0, 595] end
90-19 nm	Coax GC 3:7 set1	Oligo1239	TAGCGTCTGGCCTTCACACTAGGGTTTGGATGCGTGTAATCGAGGCATATTCCCGAGAATAT	90-19 nm barrel coax GC 3:7 set 1 stap strand (alternate position + hairpin protector), blue, 62mer, [1, 651] start, [0, 637] end
90-19 nm	Coax GC 3:7 set1	Oligo1240	CCAAACGACGGCCATGGAGGAGGCACGAGGCGCATCCGGCAGGACTTACGTGCATACGTAA	90-19 nm barrel coax GC 3:7 set 1 stap strand (alternate position + hairpin protector), blue, 61mer, [1, 693] start, [0, 679] end
90-19 nm	Coax GC 3:7 set1	Oligo1241	TACGGGCAACAGCTAGTACCGGTAGCCGCGCGCCTAAAGTGTATCCTTCTTTGCCAAGAAG	90-19 nm barrel coax GC 3:7 set 1 stap strand (alternate position + hairpin protector), blue, 61mer, [1, 735] start, [0, 721] end
90-19 nm	Coax GC 2:8 set0	Oligo1242	GTTTCTGGCCAACAACCCGCTCGGTTGCCCACCATGCCTGAATGCCTCCCACATA	90-19 nm barrel coax GC 2:8 set 0 stap strand (main position), blue, 55mer, [1, 42] start, [0, 28] end
90-19 nm	Coax GC 2:8 set0	Oligo1243	AGGATTTAGAAGTATTACGGTTAACCCCTTGACTTGAGAGCCAACGCCATGATCTC	90-19 nm barrel coax GC 2:8 set 0 stap strand (main position), blue, 56mer, [1, 84] start, [0, 70] end
90-19 nm	Coax GC 2:8 set0	Oligo1244	GAAGAGGCGAATTAGTGGTTGAGCCGCAGTACGGAATAATGAATCCCCCCTTGTA	90-19 nm barrel coax GC 2:8 set 0 stap strand (main position), blue, 55mer, [1, 126] start, [0, 112] end
90-19 nm	Coax GC 2:8 set0	Oligo1245	AGTTCATCTTCTGACCGAGTCTGTCGTAGCACCGATAGCTTCTTGACACGCTGTA	90-19 nm barrel coax GC 2:8 set 0 stap strand (main position), blue, 55mer, [1, 168] start, [0, 154] end
90-19 nm	Coax GC 2:8 set0	Oligo1246	CAAGAAACCAATCAACAACCCGCCGACGCGTGTCAATTTAGGCACACACTCTTCCA	90-19 nm barrel coax GC 2:8 set 0 stap strand (main position), blue, 56mer, [1, 210] start, [0, 196] end
90-19 nm	Coax GC 2:8 set0	Oligo1247	TGGAAAATAGCAGCGCGCTCGCCTCATGTGCCAGGAGGTTTCACAAATACCCCTC	90-19 nm barrel coax GC 2:8 set 0 stap strand (main position), blue, 55mer, [1, 252] start, [0, 238] end
90-19 nm	Coax GC 2:8 set0	Oligo1248	TATTTTGTCACAATAGTGCCGGAGTCCTAGCTCTAAGCAGAAACTATGCCACCAT	90-19 nm barrel coax GC 2:8 set 0 stap strand (main position), blue, 55mer, [1, 294] start, [0, 280] end
90-19 nm	Coax GC 2:8 set0	Oligo1249	ATAGCCGCCACCCTCTAGGTAGTCCTCAAAAGAGAGTCACCAAGCCCAAAATCAAC	90-19 nm barrel coax GC 2:8 set 0 stap strand (main position), blue, 56mer, [1, 336] start, [0, 322] end
90-19 nm	Coax GC 2:8 set0	Oligo1250	ATCAGTACCAGGCGTGCAGCGACACAAGCCTTCGGCTTTTGCAACCATTCCCCAA	90-19 nm barrel coax GC 2:8 set 0 stap strand (main position), blue, 55mer, [1, 378] start, [0, 364] end
90-19 nm	Coax GC 2:8 set0	Oligo1251	GCTTTCACGTTGAACGTGCCGGGCGGTTGTCCCGCTACAACGTTCACTTCGCCAA	90-19 nm barrel coax GC 2:8 set 0 stap strand (main position), blue, 55mer, [1, 420] start, [0, 406] end
90-19 nm	Coax GC 2:8 set0	Oligo1252	GCGCGATTATACCAATCAGGATCGAAGGTGTAGGGACCCTCACAACTTCCGTTACG	90-19 nm barrel coax GC 2:8 set 0 stap strand (main position), blue, 56mer, [1, 462] start, [0, 448] end
90-19 nm	Coax GC 2:8 set0	Oligo1253	CTTTATACCAGTCATGAACGGCAGCGTCGACCATGAGTAATACAACTATCCAGGC	90-19 nm barrel coax GC 2:8 set 0 stap strand (main position), blue, 55mer, [1, 504] start, [0, 490] end
90-19 nm	Coax GC 2:8 set0	Oligo1254	AGTATAGTCAGAAGCATCGGGCCACAATGTCCAGTAGCGAGCCACATTCCGTTTC	90-19 nm barrel coax GC 2:8 set 0 stap strand (main position), blue, 55mer, [1, 546] start, [0, 532] end
90-19 nm	Coax GC 2:8 set0	Oligo1255	TCCAATTCTACTAATTACGGAGGACGGCGTATTGCCTGTAGCCACGTAACACCAAG	90-19 nm barrel coax GC 2:8 set 0 stap strand (main position), blue, 56mer, [1, 588] start, [0, 574] end
90-19 nm	Coax GC 2:8 set0	Oligo1256	AGAATCGATGAACGAGGTTGCTCGATAGACGTCAATGCCTGCACCAAACCCCATA	90-19 nm barrel coax GC 2:8 set 0 stap strand (main position), blue, 55mer, [1, 630] start, [0, 616] end
90-19 nm	Coax GC 2:8 set0	Oligo1257	CATCCAGCCAGCTTCAAACGTCGTTGGGCCGGCCCTGTAGCCGCACAAAAACTAC	90-19 nm barrel coax GC 2:8 set 0 stap strand (main position), blue, 55mer, [1, 672] start, [0, 658] end
90-19 nm	Coax GC 2:8 set0	Oligo1258	GCCGAGCCGGAAGCACTCAGAAGACGCACTTTGTCGTGCCAACCAGATATGTCCGA	90-19 nm barrel coax GC 2:8 set 0 stap strand (main position), blue, 56mer, [1, 714] start, [0, 700] end
90-19 nm	Coax GC 2:8 set0	Oligo1259	CTAAGAACGTGGACCGACCAGCAGTCCTCCGTCTGATTGCCCCCTTATCTCACCC	90-19 nm barrel coax GC 2:8 set 0 stap strand (main position), blue, 55mer, [1, 756] start, [0, 742] end
90-19 nm	Coax GC 2:8 set0	Oligo1260	AATAATAACATCACTGGAGGCGAACTACGATGCGATCCGTATCCATATACCGACGA	90-19 nm barrel coax GC 2:8 set 0 stap strand (alternate position), blue, 56mer, [1, 21] start, [0, 7] end
90-19 nm	Coax GC 2:8 set0	Oligo1261	AACAGTGCCACGCTGAAGCGCCCTTGAGCCATCAGAGATAGTCCTCAACCTAACC	90-19 nm barrel coax GC 2:8 set 0 stap strand (alternate position), blue, 55mer, [1, 63] start, [0, 49] end
90-19 nm	Coax GC 2:8 set0	Oligo1262	TAATTATACTTCTGCCGCCTCGTCACTGGGCACATAGACTTAAAGCAAGCCTTCT	90-19 nm barrel coax GC 2:8 set 0 stap strand (alternate position), blue, 55mer, [1, 105] start, [0, 91] end
90-19 nm	Coax GC 2:8 set0	Oligo1263	CATGAAAACATAGCGTGCCCAGATTCCGTGCGGTATTCATTTACACCATACCCATC	90-19 nm barrel coax GC 2:8 set 0 stap strand (alternate position), blue, 56mer, [1, 147] start, [0, 133] end
90-19 nm	Coax GC 2:8 set0	Oligo1264	TTCGCCAACATGTAGCGCACATGGAGCACAGAAGCCTAAATTCCCTTCCTACTGT	90-19 nm barrel coax GC 2:8 set 0 stap strand (alternate position), blue, 55mer, [1, 189] start, [0, 175] end
90-19 nm	Coax GC 2:8 set0	Oligo1265	CTCCCGACTTGCGGTGCCGGTATTTGCTGCCAATTAATCGGCCCCCTTCAAACAA	90-19 nm barrel coax GC 2:8 set 0 stap strand (alternate position), blue, 55mer, [1, 231] start, [0, 217] end
90-19 nm	Coax GC 2:8 set0	Oligo1266	GATTTTAAGAAAAGTCTGGATGGGCTCAGTTCGCACTTTACACGCTGAATGTATCC	90-19 nm barrel coax GC 2:8 set 0 stap strand (alternate position), blue, 56mer, [1, 273] start, [0, 259] end
90-19 nm	Coax GC 2:8 set0	Oligo1267	AAAAGGCCGGAAACCAGCAGACACAACGCCGCGCCAATAGAATCCTGTCTCCACA	90-19 nm barrel coax GC 2:8 set 0 stap strand (alternate position), blue, 55mer, [1, 315] start, [0, 301] end
90-19 nm	Coax GC 2:8 set0	Oligo1268	CCGCGTCATACATGTCGCGGCGGGACAGGTCACCAGAACCGCCGCATCACACCAT	90-19 nm barrel coax GC 2:8 set 0 stap strand (alternate position), blue, 55mer, [1, 357] start, [0, 343] end
90-19 nm	Coax GC 2:8 set0	Oligo1269	GCTCACCAGTACAAAGCGATTGGAAGCTCGTACTGGATAAGTCCCACATCGTCAAT	90-19 nm barrel coax GC 2:8 set 0 stap strand (alternate position), blue, 56mer, [1, 399] start, [0, 385] end
90-19 nm	Coax GC 2:8 set0	Oligo1270	AATGCGGGATCGTCTCCTGAAAAATGGGCGCTCAAATCTCCTACTGGTTTCCTCA	90-19 nm barrel coax GC 2:8 set 0 stap strand (alternate position), blue, 55mer, [1, 441] start, [0, 427] end
90-19 nm	Coax GC 2:8 set0	Oligo1271	ACGACCTTCATCAAGCCCGAGGAGGTGAGTTCGCGCGCGAAATTCCCCATCCCAT	90-19 nm barrel coax GC 2:8 set 0 stap strand (alternate position), blue, 55mer, [1, 483] start, [0, 469] end
90-19 nm	Coax GC 2:8 set0	Oligo1272	GGATAAAAACCAAAAGTCTTCCGGCGCGTACCTCGGGACGTTCTCCCCTCATACTC	90-19 nm barrel coax GC 2:8 set 0 stap strand (alternate position), blue, 56mer, [1, 525] start, [0, 511] end
90-19 nm	Coax GC 2:8 set0	Oligo1273	GACTGAATATAATGATCGCGTCAATCCTCTCCAGCAAAGCGCCCCTCACATCTCA	90-19 nm barrel coax GC 2:8 set 0 stap strand (alternate position), blue, 55mer, [1, 567] start, [0, 553] end
90-19 nm	Coax GC 2:8 set0	Oligo1274	GCATTTTAAATGCAGCTCCAACCCGCCAGCCCGGAGTAGTACCACACCTTACCGA	90-19 nm barrel coax GC 2:8 set 0 stap strand (alternate position), blue, 55mer, [1, 609] start, [0, 595] end
90-19 nm	Coax GC 2:8 set0	Oligo1275	TAGCGTCTGGCCTTCACACTAGGGTTTGGATGCGTGTAATCGAAACCACCTACCTC	90-19 nm barrel coax GC 2:8 set 0 stap strand (alternate position), blue, 56mer, [1, 651] start, [0, 637] end
90-19 nm	Coax GC 2:8 set0	Oligo1276	CCAAACGACGGCCATGGAGGAGGCACGAGGCGCATCCGGCACTCGATCCCTCTAC	90-19 nm barrel coax GC 2:8 set 0 stap strand (alternate position), blue, 55mer, [1, 693] start, [0, 679] end
90-19 nm	Coax GC 2:8 set0	Oligo1277	TACGGGCAACAGCTAGTACCGGTAGCCGCGCGCCTAAAGTGCCTCCAGGAACGAT	90-19 nm barrel coax GC 2:8 set 0 stap strand (alternate position), blue, 55mer, [1, 735] start, [0, 721] end
90-19 nm	Coax GC 2:8 set0	Oligo1278	AAAATCCCGCAGTTGGGGCTCCTTCCGTCCCCCAGCAGGCGACTGTCCA	90-19 nm barrel coax GC 2:8 set 0 stap strand, red, 49mer, [9, 7] start, [10, 756] end
90-19 nm	Coax GC 2:8 set0	Oligo1279	ACAGGAACTTGTTACCTCGGCACGTCCTGAAAGGGATTTTAGACAACTCC	90-19 nm barrel coax GC 2:8 set 0 stap strand, red, 50mer, [9, 28] start, [10, 21] end
90-19 nm	Coax GC 2:8 set0	Oligo1280	GCAACAGCGCCCGGCCCGACGGATTGCCGCCGCCAGCCATTGACCTCCT	90-19 nm barrel coax GC 2:8 set 0 stap strand, red, 49mer, [9, 49] start, [10, 42] end
90-19 nm	Coax GC 2:8 set0	Oligo1281	TCTTTAAGAGCGCTTTACGAGTTGGCTGAAATGGCTATTAGCTTCCGAA	90-19 nm barrel coax GC 2:8 set 0 stap strand, red, 49mer, [9, 70] start, [10, 63] end
90-19 nm	Coax GC 2:8 set0	Oligo1282	ATCTGGTGCATTGGGCAGCCAAGTATATGACCCTCAATCAATCTTGTCAC	90-19 nm barrel coax GC 2:8 set 0 stap strand, red, 50mer, [9, 91] start, [10, 84] end
90-19 nm	Coax GC 2:8 set0	Oligo1283	AGTAACAGCGGTTGCCTGGAGGCCTGGCATTTAAAAGTTTGCCAACCAT	90-19 nm barrel coax GC 2:8 set 0 stap strand, red, 49mer, [9, 112] start, [10, 105] end
90-19 nm	Coax GC 2:8 set0	Oligo1284	AGATTTTGACACCACATTAAGAGCTTTTTAAGAAATTGCGTACCTCGTT	90-19 nm barrel coax GC 2:8 set 0 stap strand, red, 49mer, [9, 133] start, [10, 126] end
90-19 nm	Coax GC 2:8 set0	Oligo1285	CAATTTCCGCCTGACCCGCGAGATCCGCATAATTACATTTAACTTTCAGC	90-19 nm barrel coax GC 2:8 set 0 stap strand, red, 50mer, [9, 154] start, [10, 147] end
90-19 nm	Coax GC 2:8 set0	Oligo1286	TTTTTAATGAGCTCGGGGCTACATGGAATTGAGAGACTACCTTTGCCCT	90-19 nm barrel coax GC 2:8 set 0 stap strand, red, 49mer, [9, 175] start, [10, 168] end
90-19 nm	Coax GC 2:8 set0	Oligo1287	CATAATTGGATCGGGCGGTGCACTGTCCCAAACACCGGAATCACGGTTT	90-19 nm barrel coax GC 2:8 set 0 stap strand, red, 49mer, [9, 196] start, [10, 189] end
90-19 nm	Coax GC 2:8 set0	Oligo1288	TCCAGACCCGGTGCGCACACCCAATAGACTAAAGTAATTCTGTGATCCAC	90-19 nm barrel coax GC 2:8 set 0 stap strand, red, 50mer, [9, 217] start, [10, 210] end
90-19 nm	Coax GC 2:8 set0	Oligo1289	CAAGCCGATGGACCAGGCCGAGCTAGTGAATCGAGAACAAGGACACCTC	90-19 nm barrel coax GC 2:8 set 0 stap strand, red, 49mer, [9, 238] start, [10, 231] end
90-19 nm	Coax GC 2:8 set0	Oligo1290	CCAACGCCATGGCCACTGCTAAGTGAGTTTCCTGAATCTTAACCACGTA	90-19 nm barrel coax GC 2:8 set 0 stap strand, red, 49mer, [9, 259] start, [10, 252] end
90-19 nm	Coax GC 2:8 set0	Oligo1291	AGTCAGATAGCCATCCGGCGTACGTTTTAACACCCTGAACAAAGGCTCTA	90-19 nm barrel coax GC 2:8 set 0 stap strand, red, 50mer, [9, 280] start, [10, 273] end
90-19 nm	Coax GC 2:8 set0	Oligo1292	ACTGGCACTATGTCGGATCCCGCGAGGGGATACCCAAAAGACTACACCC	90-19 nm barrel coax GC 2:8 set 0 stap strand, red, 49mer, [9, 301] start, [10, 294] end
90-19 nm	Coax GC 2:8 set0	Oligo1293	AGGTAAATGCTGGGTTAGCTCAGCGGGTGTTGAGGGAGGGATCATTCCC	90-19 nm barrel coax GC 2:8 set 0 stap strand, red, 49mer, [9, 322] start, [10, 315] end
90-19 nm	Coax GC 2:8 set0	Oligo1294	ACTGTAGTCAGACGCCTCACCTGGACGTACCTTTAGCGTCAGTGTCCTCA	90-19 nm barrel coax GC 2:8 set 0 stap strand, red, 50mer, [9, 343] start, [10, 336] end
90-19 nm	Coax GC 2:8 set0	Oligo1295	TTGACAGGATTGTCAGGGCACCGCTAGCGCCGCCGCCAGCATTAGAGCC	90-19 nm barrel coax GC 2:8 set 0 stap strand, red, 49mer, [9, 364] start, [10, 357] end
90-19 nm	Coax GC 2:8 set0	Oligo1296	TATAAACACGTGGGACCCCTTCGGACCGATAACAGTGCCCGAAAGCACA	90-19 nm barrel coax GC 2:8 set 0 stap strand, red, 49mer, [9, 385] start, [10, 378] end
90-19 nm	Coax GC 2:8 set0	Oligo1297	GTACCGCCCACGAGCACTACCGACGTCAGCTCAGGAGGTTTACGATTGTC	90-19 nm barrel coax GC 2:8 set 0 stap strand, red, 50mer, [9, 406] start, [10, 399] end
90-19 nm	Coax GC 2:8 set0	Oligo1298	CCAGACGCTGGATACCCACATGTGCAGCATTTGTCGTCTTTTCAAGATG	90-19 nm barrel coax GC 2:8 set 0 stap strand, red, 49mer, [9, 427] start, [10, 420] end
90-19 nm	Coax GC 2:8 set0	Oligo1299	TTTCTTAATCCAACACAGGCGCGGAGGTTTTTCGAGGTGAACTCCTCAC	90-19 nm barrel coax GC 2:8 set 0 stap strand, red, 49mer, [9, 448] start, [10, 441] end
90-19 nm	Coax GC 2:8 set0	Oligo1300	TTTTCATGGACAAACGTGCAACAGCAGAAAGGACTAAAGACTGTATCCCC	90-19 nm barrel coax GC 2:8 set 0 stap strand, red, 50mer, [9, 469] start, [10, 462] end
90-19 nm	Coax GC 2:8 set0	Oligo1301	CATGTTAATGTGCGCCTGTCGGTGTATGACGCGACCTGCTCATCACACC	90-19 nm barrel coax GC 2:8 set 0 stap strand, red, 49mer, [9, 490] start, [10, 483] end
90-19 nm	Coax GC 2:8 set0	Oligo1302	AGGCTTGAGCGCAGACACGCCTCCACGCTATTCAGTGAATACTCCAAAC	90-19 nm barrel coax GC 2:8 set 0 stap strand, red, 49mer, [9, 511] start, [10, 504] end
90-19 nm	Coax GC 2:8 set0	Oligo1303	CATCAGTACGCGATTAACAGGCAAGAGCCAGGTAGAAAGATTTCCCTCAA	90-19 nm barrel coax GC 2:8 set 0 stap strand, red, 50mer, [9, 532] start, [10, 525] end
90-19 nm	Coax GC 2:8 set0	Oligo1304	CCAATACGTCGTGTCGTGTCCGCCGACTGACTGGATAGCGTCCTTTCCA	90-19 nm barrel coax GC 2:8 set 0 stap strand, red, 49mer, [9, 553] start, [10, 546] end
90-19 nm	Coax GC 2:8 set0	Oligo1305	TTCAAAGGAGTGCGCCGTATGTTCTGGTGTTTAATTCGAGCACACCCAT	90-19 nm barrel coax GC 2:8 set 0 stap strand, red, 49mer, [9, 574] start, [10, 567] end
90-19 nm	Coax GC 2:8 set0	Oligo1306	ATTCCCACGTTGCCCGGGCACGTGACTCGCATATAACAGTTGGAACGCTT	90-19 nm barrel coax GC 2:8 set 0 stap strand, red, 50mer, [9, 595] start, [10, 588] end
90-19 nm	Coax GC 2:8 set0	Oligo1307	TCAGAGCTCAGGTCTTGGTGCCATAGGATAGCAATAAAGCCCCCAACTC	90-19 nm barrel coax GC 2:8 set 0 stap strand, red, 49mer, [9, 616] start, [10, 609] end
90-19 nm	Coax GC 2:8 set0	Oligo1308	TATGATATCAGGCAAAACGAACATCCGATAATCACCATCAAACCCACTA	90-19 nm barrel coax GC 2:8 set 0 stap strand, red, 49mer, [9, 637] start, [10, 630] end
90-19 nm	Coax GC 2:8 set0	Oligo1309	ATTGTATGCTCTGAGAGGCGTCCCGGTTTCAAAAACAGGAAGGACCGATA	90-19 nm barrel coax GC 2:8 set 0 stap strand, red, 50mer, [9, 658] start, [10, 651] end
90-19 nm	Coax GC 2:8 set0	Oligo1310	GGCGGATTTTCGGACACACTTTGCCGCAAGTGGGAACAAACTCTTTGCT	90-19 nm barrel coax GC 2:8 set 0 stap strand, red, 49mer, [9, 679] start, [10, 672] end
90-19 nm	Coax GC 2:8 set0	Oligo1311	AAGGGCGGGCTAGCCCGGCGAGCAGTTTGGCAACTGTTGGGCATGACCT	90-19 nm barrel coax GC 2:8 set 0 stap strand, red, 49mer, [9, 700] start, [10, 693] end
90-19 nm	Coax GC 2:8 set0	Oligo1312	ACGCATGCTATTGCCACCGTCTCCTGTATCTAGCGACCGTATCACTCCTC	90-19 nm barrel coax GC 2:8 set 0 stap strand, red, 50mer, [9, 721] start, [10, 714] end
90-19 nm	Coax GC 2:8 set0	Oligo1313	TTTCCAGTGTCGGCGGCTCCCGTATTGGCCTCACTGCCCGCGCCTGAAT	90-19 nm barrel coax GC 2:8 set 0 stap strand, red, 49mer, [9, 742] start, [10, 735] end
90-19 nm	Coax GC 2:8 set0	Oligo1314	TATATGGGGAGTTGTTATGTGGGAGGCATAGGAGGTCGGTTAGG	90-19 nm barrel coax GC 2:8 set 0 short scaf strand (miniscaf connector), 44mer, [0, 14] start, [0, 55] end
90-19 nm	Coax GC 2:8 set0	Oligo1315	TTGAGGATTCGGAAGGAGATCATGGCGTTGTGACAAGAGAAGGC	90-19 nm barrel coax GC 2:8 set 0 short scaf strand (miniscaf connector), 44mer, [0, 56] start, [0, 97] end
90-19 nm	Coax GC 2:8 set0	Oligo1316	TTGCTTTATGGTTGGTACAAGGGGGGATTAACGAGGTGATGGGT	90-19 nm barrel coax GC 2:8 set 0 short scaf strand (miniscaf connector), 44mer, [0, 98] start, [0, 139] end
90-19 nm	Coax GC 2:8 set0	Oligo1317	ATGGTGTGCTGAAAGTACAGCGTGTCAAGAGGGCAAAACAGTAG	90-19 nm barrel coax GC 2:8 set 0 short scaf strand (miniscaf connector), 44mer, [0, 140] start, [0, 181] end
90-19 nm	Coax GC 2:8 set0	Oligo1318	GAAGGGAAAACCGTGTGGAAGAGTGTGTGGTGGATCATTGTTTG	90-19 nm barrel coax GC 2:8 set 0 short scaf strand (miniscaf connector), 44mer, [0, 182] start, [0, 223] end
90-19 nm	Coax GC 2:8 set0	Oligo1319	AAGGGGGGAGGTGTCGAGGGGTATTTGTGTACGTGGTGGATACA	90-19 nm barrel coax GC 2:8 set 0 short scaf strand (miniscaf connector), 44mer, [0, 224] start, [0, 265] end
90-19 nm	Coax GC 2:8 set0	Oligo1320	TTCAGCGTAGAGCCTATGGTGGCATAGTTGGGTGTAGTGTGGAG	90-19 nm barrel coax GC 2:8 set 0 short scaf strand (miniscaf connector), 44mer, [0, 266] start, [0, 307] end
90-19 nm	Coax GC 2:8 set0	Oligo1321	ACAGGATGGGAATGAGTTGATTTTGGGCTTGAGGACAATGGTGT	90-19 nm barrel coax GC 2:8 set 0 short scaf strand (miniscaf connector), 44mer, [0, 308] start, [0, 349] end
90-19 nm	Coax GC 2:8 set0	Oligo1322	GATGCGGGGCTCTAATTGGGGAATGGTTGTGTGCTTTATTGACG	90-19 nm barrel coax GC 2:8 set 0 short scaf strand (miniscaf connector), 44mer, [0, 350] start, [0, 391] end
90-19 nm	Coax GC 2:8 set0	Oligo1323	ATGTGGGGACAATCGTTGGCGAAGTGAACCATCTTGATGAGGAA	90-19 nm barrel coax GC 2:8 set 0 short scaf strand (miniscaf connector), 44mer, [0, 392] start, [0, 433] end
90-19 nm	Coax GC 2:8 set0	Oligo1324	ACCAGTAGTGAGGAGCGTAACGGAAGTTGGGGGATACATGGGAT	90-19 nm barrel coax GC 2:8 set 0 short scaf strand (miniscaf connector), 44mer, [0, 434] start, [0, 475] end
90-19 nm	Coax GC 2:8 set0	Oligo1325	GGGGAATGGTGTGATGCCTGGATAGTTGTGTTTGGAGGAGTATG	90-19 nm barrel coax GC 2:8 set 0 short scaf strand (miniscaf connector), 44mer, [0, 476] start, [0, 517] end
90-19 nm	Coax GC 2:8 set0	Oligo1326	AGGGGAGTTGAGGGAGAAACGGAATGTGGTGGAAAGGTGAGATG	90-19 nm barrel coax GC 2:8 set 0 short scaf strand (miniscaf connector), 44mer, [0, 518] start, [0, 559] end
90-19 nm	Coax GC 2:8 set0	Oligo1327	TGAGGGGATGGGTGTCTTGGTGTTACGTGAAGCGTTCTCGGTAA	90-19 nm barrel coax GC 2:8 set 0 short scaf strand (miniscaf connector), 44mer, [0, 560] start, [0, 601] end
90-19 nm	Coax GC 2:8 set0	Oligo1328	GGTGTGGGAGTTGGGTATGGGGTTTGGTGTAGTGGGTGAGGTAG	90-19 nm barrel coax GC 2:8 set 0 short scaf strand (miniscaf connector), 44mer, [0, 602] start, [0, 643] end
90-19 nm	Coax GC 2:8 set0	Oligo1329	GTGGTTTTATCGGTCGTAGTTTTTGTGCGAGCAAAGAGTAGAGG	90-19 nm barrel coax GC 2:8 set 0 short scaf strand (miniscaf connector), 44mer, [0, 644] start, [0, 685] end
90-19 nm	Coax GC 2:8 set0	Oligo1330	GATCGAGAGGTCATGTCGGACATATCTGGGAGGAGTGATCGTTC	90-19 nm barrel coax GC 2:8 set 0 short scaf strand (miniscaf connector), 44mer, [0, 686] start, [0, 727] end
90-19 nm	Coax GC 2:8 set0	Oligo1331	CTGGAGGATTCAGGCGGGTGAGATAAGGGTGGACAGTTCGTCGG	90-19 nm barrel coax GC 2:8 set 0 short scaf strand (miniscaf connector), 44mer, [0, 728] start, [0, 13] end
90-19 nm	Coax GC 2:8 set0	Oligo1332	AATAATAACATCACTGGAGGCGAACTACGATGCGATCCGTATCCATATACCGACGACGGTAT	90-19 nm barrel coax GC 2:8 set 0 stap strand (alternate position + hairpin protector), blue, 62mer, [1, 21] start, [0, 7] end
90-19 nm	Coax GC 2:8 set0	Oligo1333	AACAGTGCCACGCTGAAGCGCCCTTGAGCCATCAGAGATAGTCCTCAACCTAACCAGGTTG	90-19 nm barrel coax GC 2:8 set 0 stap strand (alternate position + hairpin protector), blue, 61mer, [1, 63] start, [0, 49] end
90-19 nm	Coax GC 2:8 set0	Oligo1334	TAATTATACTTCTGCCGCCTCGTCACTGGGCACATAGACTTAAAGCAAGCCTTCTGGCTTG	90-19 nm barrel coax GC 2:8 set 0 stap strand (alternate position + hairpin protector), blue, 61mer, [1, 105] start, [0, 91] end
90-19 nm	Coax GC 2:8 set0	Oligo1335	CATGAAAACATAGCGTGCCCAGATTCCGTGCGGTATTCATTTACACCATACCCATCGGTATG	90-19 nm barrel coax GC 2:8 set 0 stap strand (alternate position + hairpin protector), blue, 62mer, [1, 147] start, [0, 133] end
90-19 nm	Coax GC 2:8 set0	Oligo1336	TTCGCCAACATGTAGCGCACATGGAGCACAGAAGCCTAAATTCCCTTCCTACTGTTAGGAA	90-19 nm barrel coax GC 2:8 set 0 stap strand (alternate position + hairpin protector), blue, 61mer, [1, 189] start, [0, 175] end
90-19 nm	Coax GC 2:8 set0	Oligo1337	CTCCCGACTTGCGGTGCCGGTATTTGCTGCCAATTAATCGGCCCCCTTCAAACAATTGAAG	90-19 nm barrel coax GC 2:8 set 0 stap strand (alternate position + hairpin protector), blue, 61mer, [1, 231] start, [0, 217] end
90-19 nm	Coax GC 2:8 set0	Oligo1338	GATTTTAAGAAAAGTCTGGATGGGCTCAGTTCGCACTTTACACGCTGAATGTATCCACATTC	90-19 nm barrel coax GC 2:8 set 0 stap strand (alternate position + hairpin protector), blue, 62mer, [1, 273] start, [0, 259] end
90-19 nm	Coax GC 2:8 set0	Oligo1339	AAAAGGCCGGAAACCAGCAGACACAACGCCGCGCCAATAGAATCCTGTCTCCACAGAGACA	90-19 nm barrel coax GC 2:8 set 0 stap strand (alternate position + hairpin protector), blue, 61mer, [1, 315] start, [0, 301] end
90-19 nm	Coax GC 2:8 set0	Oligo1340	CCGCGTCATACATGTCGCGGCGGGACAGGTCACCAGAACCGCCGCATCACACCATTGTGAT	90-19 nm barrel coax GC 2:8 set 0 stap strand (alternate position + hairpin protector), blue, 61mer, [1, 357] start, [0, 343] end
90-19 nm	Coax GC 2:8 set0	Oligo1341	GCTCACCAGTACAAAGCGATTGGAAGCTCGTACTGGATAAGTCCCACATCGTCAATACGATG	90-19 nm barrel coax GC 2:8 set 0 stap strand (alternate position + hairpin protector), blue, 62mer, [1, 399] start, [0, 385] end
90-19 nm	Coax GC 2:8 set0	Oligo1342	AATGCGGGATCGTCTCCTGAAAAATGGGCGCTCAAATCTCCTACTGGTTTCCTCAGAAACC	90-19 nm barrel coax GC 2:8 set 0 stap strand (alternate position + hairpin protector), blue, 61mer, [1, 441] start, [0, 427] end
90-19 nm	Coax GC 2:8 set0	Oligo1343	ACGACCTTCATCAAGCCCGAGGAGGTGAGTTCGCGCGCGAAATTCCCCATCCCATGATGGG	90-19 nm barrel coax GC 2:8 set 0 stap strand (alternate position + hairpin protector), blue, 61mer, [1, 483] start, [0, 469] end
90-19 nm	Coax GC 2:8 set0	Oligo1344	GGATAAAAACCAAAAGTCTTCCGGCGCGTACCTCGGGACGTTCTCCCCTCATACTCATGAGG	90-19 nm barrel coax GC 2:8 set 0 stap strand (alternate position + hairpin protector), blue, 62mer, [1, 525] start, [0, 511] end
90-19 nm	Coax GC 2:8 set0	Oligo1345	GACTGAATATAATGATCGCGTCAATCCTCTCCAGCAAAGCGCCCCTCACATCTCAATGTGA	90-19 nm barrel coax GC 2:8 set 0 stap strand (alternate position + hairpin protector), blue, 61mer, [1, 567] start, [0, 553] end
90-19 nm	Coax GC 2:8 set0	Oligo1346	GCATTTTAAATGCAGCTCCAACCCGCCAGCCCGGAGTAGTACCACACCTTACCGATAAGGT	90-19 nm barrel coax GC 2:8 set 0 stap strand (alternate position + hairpin protector), blue, 61mer, [1, 609] start, [0, 595] end
90-19 nm	Coax GC 2:8 set0	Oligo1347	TAGCGTCTGGCCTTCACACTAGGGTTTGGATGCGTGTAATCGAAACCACCTACCTCTAGGTG	90-19 nm barrel coax GC 2:8 set 0 stap strand (alternate position + hairpin protector), blue, 62mer, [1, 651] start, [0, 637] end
90-19 nm	Coax GC 2:8 set0	Oligo1348	CCAAACGACGGCCATGGAGGAGGCACGAGGCGCATCCGGCACTCGATCCCTCTACAGGGAT	90-19 nm barrel coax GC 2:8 set 0 stap strand (alternate position + hairpin protector), blue, 61mer, [1, 693] start, [0, 679] end
90-19 nm	Coax GC 2:8 set0	Oligo1349	TACGGGCAACAGCTAGTACCGGTAGCCGCGCGCCTAAAGTGCCTCCAGGAACGATTTCCTG	90-19 nm barrel coax GC 2:8 set 0 stap strand (alternate position + hairpin protector), blue, 61mer, [1, 735] start, [0, 721] end
90-19 nm	Coax GC 2:8 set0	Oligo1350	TCCCCATATATGGGGAGTTGTTATGTGGGAGGCATAGGAGGTCGGTTAGG	90-19 nm barrel coax GC 2:8 set 0 short scaf strand (miniscaf connector) with 5prime hairpin protector, 50mer, [0, 14] start, [0, 55] end
90-19 nm	Coax GC 2:8 set0	Oligo1351	GAATCCTTGAGGATTCGGAAGGAGATCATGGCGTTGTGACAAGAGAAGGC	90-19 nm barrel coax GC 2:8 set 0 short scaf strand (miniscaf connector) with 5prime hairpin protector, 50mer, [0, 56] start, [0, 97] end
90-19 nm	Coax GC 2:8 set0	Oligo1352	CATAAATTGCTTTATGGTTGGTACAAGGGGGGATTAACGAGGTGATGGGT	90-19 nm barrel coax GC 2:8 set 0 short scaf strand (miniscaf connector) with 5prime hairpin protector, 50mer, [0, 98] start, [0, 139] end
90-19 nm	Coax GC 2:8 set0	Oligo1353	AGCACAATGGTGTGCTGAAAGTACAGCGTGTCAAGAGGGCAAAACAGTAG	90-19 nm barrel coax GC 2:8 set 0 short scaf strand (miniscaf connector) with 5prime hairpin protector, 50mer, [0, 140] start, [0, 181] end
90-19 nm	Coax GC 2:8 set0	Oligo1354	TTTTCCGAAGGGAAAACCGTGTGGAAGAGTGTGTGGTGGATCATTGTTTG	90-19 nm barrel coax GC 2:8 set 0 short scaf strand (miniscaf connector) with 5prime hairpin protector, 50mer, [0, 182] start, [0, 223] end
90-19 nm	Coax GC 2:8 set0	Oligo1355	CTCCCCAAGGGGGGAGGTGTCGAGGGGTATTTGTGTACGTGGTGGATACA	90-19 nm barrel coax GC 2:8 set 0 short scaf strand (miniscaf connector) with 5prime hairpin protector, 50mer, [0, 224] start, [0, 265] end
90-19 nm	Coax GC 2:8 set0	Oligo1356	CTACGCTTCAGCGTAGAGCCTATGGTGGCATAGTTGGGTGTAGTGTGGAG	90-19 nm barrel coax GC 2:8 set 0 short scaf strand (miniscaf connector) with 5prime hairpin protector, 50mer, [0, 266] start, [0, 307] end
90-19 nm	Coax GC 2:8 set0	Oligo1357	CCCATCACAGGATGGGAATGAGTTGATTTTGGGCTTGAGGACAATGGTGT	90-19 nm barrel coax GC 2:8 set 0 short scaf strand (miniscaf connector) with 5prime hairpin protector, 50mer, [0, 308] start, [0, 349] end
90-19 nm	Coax GC 2:8 set0	Oligo1358	GCCCCGGATGCGGGGCTCTAATTGGGGAATGGTTGTGTGCTTTATTGACG	90-19 nm barrel coax GC 2:8 set 0 short scaf strand (miniscaf connector) with 5prime hairpin protector, 50mer, [0, 350] start, [0, 391] end
90-19 nm	Coax GC 2:8 set0	Oligo1359	GTCCCCATGTGGGGACAATCGTTGGCGAAGTGAACCATCTTGATGAGGAA	90-19 nm barrel coax GC 2:8 set 0 short scaf strand (miniscaf connector) with 5prime hairpin protector, 50mer, [0, 392] start, [0, 433] end
90-19 nm	Coax GC 2:8 set0	Oligo1360	CACTACACCAGTAGTGAGGAGCGTAACGGAAGTTGGGGGATACATGGGAT	90-19 nm barrel coax GC 2:8 set 0 short scaf strand (miniscaf connector) with 5prime hairpin protector, 50mer, [0, 434] start, [0, 475] end
90-19 nm	Coax GC 2:8 set0	Oligo1361	ACCATTGGGGAATGGTGTGATGCCTGGATAGTTGTGTTTGGAGGAGTATG	90-19 nm barrel coax GC 2:8 set 0 short scaf strand (miniscaf connector) with 5prime hairpin protector, 50mer, [0, 476] start, [0, 517] end
90-19 nm	Coax GC 2:8 set0	Oligo1362	CAACTCAGGGGAGTTGAGGGAGAAACGGAATGTGGTGGAAAGGTGAGATG	90-19 nm barrel coax GC 2:8 set 0 short scaf strand (miniscaf connector) with 5prime hairpin protector, 50mer, [0, 518] start, [0, 559] end
90-19 nm	Coax GC 2:8 set0	Oligo1363	CATCCCTGAGGGGATGGGTGTCTTGGTGTTACGTGAAGCGTTCTCGGTAA	90-19 nm barrel coax GC 2:8 set 0 short scaf strand (miniscaf connector) with 5prime hairpin protector, 50mer, [0, 560] start, [0, 601] end
90-19 nm	Coax GC 2:8 set0	Oligo1364	CTCCCAGGTGTGGGAGTTGGGTATGGGGTTTGGTGTAGTGGGTGAGGTAG	90-19 nm barrel coax GC 2:8 set 0 short scaf strand (miniscaf connector) with 5prime hairpin protector, 50mer, [0, 602] start, [0, 643] end
90-19 nm	Coax GC 2:8 set0	Oligo1365	ATAAAAGTGGTTTTATCGGTCGTAGTTTTTGTGCGAGCAAAGAGTAGAGG	90-19 nm barrel coax GC 2:8 set 0 short scaf strand (miniscaf connector) with 5prime hairpin protector, 50mer, [0, 644] start, [0, 685] end
90-19 nm	Coax GC 2:8 set0	Oligo1366	CCTCTCGATCGAGAGGTCATGTCGGACATATCTGGGAGGAGTGATCGTTC	90-19 nm barrel coax GC 2:8 set 0 short scaf strand (miniscaf connector) with 5prime hairpin protector, 50mer, [0, 686] start, [0, 727] end
90-19 nm	Coax GC 2:8 set0	Oligo1367	AATCCTCTGGAGGATTCAGGCGGGTGAGATAAGGGTGGACAGTTCGTCGG	90-19 nm barrel coax GC 2:8 set 0 short scaf strand (miniscaf connector) with 5prime hairpin protector, 50mer, [0, 728] start, [0, 13] end
90-19 nm	Coax GC 2:8 set0	Oligo1368	TATATGGGGAGTTGTTATGTGGGAGGCATAGGAGGTCGGTTAGGACCGAC	90-19 nm barrel coax GC 2:8 set 0 short scaf strand (miniscaf connector) with 3prime hairpin protector, 50mer, [0, 14] start, [0, 55] end
90-19 nm	Coax GC 2:8 set0	Oligo1369	TTGAGGATTCGGAAGGAGATCATGGCGTTGTGACAAGAGAAGGCTCTCTT	90-19 nm barrel coax GC 2:8 set 0 short scaf strand (miniscaf connector) with 3prime hairpin protector, 50mer, [0, 56] start, [0, 97] end
90-19 nm	Coax GC 2:8 set0	Oligo1370	TTGCTTTATGGTTGGTACAAGGGGGGATTAACGAGGTGATGGGTATCACC	90-19 nm barrel coax GC 2:8 set 0 short scaf strand (miniscaf connector) with 3prime hairpin protector, 50mer, [0, 98] start, [0, 139] end
90-19 nm	Coax GC 2:8 set0	Oligo1371	ATGGTGTGCTGAAAGTACAGCGTGTCAAGAGGGCAAAACAGTAGTGTTTT	90-19 nm barrel coax GC 2:8 set 0 short scaf strand (miniscaf connector) with 3prime hairpin protector, 50mer, [0, 140] start, [0, 181] end
90-19 nm	Coax GC 2:8 set0	Oligo1372	GAAGGGAAAACCGTGTGGAAGAGTGTGTGGTGGATCATTGTTTGCAATGA	90-19 nm barrel coax GC 2:8 set 0 short scaf strand (miniscaf connector) with 3prime hairpin protector, 50mer, [0, 182] start, [0, 223] end
90-19 nm	Coax GC 2:8 set0	Oligo1373	AAGGGGGGAGGTGTCGAGGGGTATTTGTGTACGTGGTGGATACATCCACC	90-19 nm barrel coax GC 2:8 set 0 short scaf strand (miniscaf connector) with 3prime hairpin protector, 50mer, [0, 224] start, [0, 265] end
90-19 nm	Coax GC 2:8 set0	Oligo1374	TTCAGCGTAGAGCCTATGGTGGCATAGTTGGGTGTAGTGTGGAGACACTA	90-19 nm barrel coax GC 2:8 set 0 short scaf strand (miniscaf connector) with 3prime hairpin protector, 50mer, [0, 266] start, [0, 307] end
90-19 nm	Coax GC 2:8 set0	Oligo1375	ACAGGATGGGAATGAGTTGATTTTGGGCTTGAGGACAATGGTGTCATTGT	90-19 nm barrel coax GC 2:8 set 0 short scaf strand (miniscaf connector) with 3prime hairpin protector, 50mer, [0, 308] start, [0, 349] end
90-19 nm	Coax GC 2:8 set0	Oligo1376	GATGCGGGGCTCTAATTGGGGAATGGTTGTGTGCTTTATTGACGAATAAA	90-19 nm barrel coax GC 2:8 set 0 short scaf strand (miniscaf connector) with 3prime hairpin protector, 50mer, [0, 350] start, [0, 391] end
90-19 nm	Coax GC 2:8 set0	Oligo1377	ATGTGGGGACAATCGTTGGCGAAGTGAACCATCTTGATGAGGAATCATCA	90-19 nm barrel coax GC 2:8 set 0 short scaf strand (miniscaf connector) with 3prime hairpin protector, 50mer, [0, 392] start, [0, 433] end
90-19 nm	Coax GC 2:8 set0	Oligo1378	ACCAGTAGTGAGGAGCGTAACGGAAGTTGGGGGATACATGGGATCATGTA	90-19 nm barrel coax GC 2:8 set 0 short scaf strand (miniscaf connector) with 3prime hairpin protector, 50mer, [0, 434] start, [0, 475] end
90-19 nm	Coax GC 2:8 set0	Oligo1379	GGGGAATGGTGTGATGCCTGGATAGTTGTGTTTGGAGGAGTATGCTCCTC	90-19 nm barrel coax GC 2:8 set 0 short scaf strand (miniscaf connector) with 3prime hairpin protector, 50mer, [0, 476] start, [0, 517] end
90-19 nm	Coax GC 2:8 set0	Oligo1380	AGGGGAGTTGAGGGAGAAACGGAATGTGGTGGAAAGGTGAGATGTCACCT	90-19 nm barrel coax GC 2:8 set 0 short scaf strand (miniscaf connector) with 3prime hairpin protector, 50mer, [0, 518] start, [0, 559] end
90-19 nm	Coax GC 2:8 set0	Oligo1381	TGAGGGGATGGGTGTCTTGGTGTTACGTGAAGCGTTCTCGGTAACGAGAA	90-19 nm barrel coax GC 2:8 set 0 short scaf strand (miniscaf connector) with 3prime hairpin protector, 50mer, [0, 560] start, [0, 601] end
90-19 nm	Coax GC 2:8 set0	Oligo1382	GGTGTGGGAGTTGGGTATGGGGTTTGGTGTAGTGGGTGAGGTAGCTCACC	90-19 nm barrel coax GC 2:8 set 0 short scaf strand (miniscaf connector) with 3prime hairpin protector, 50mer, [0, 602] start, [0, 643] end
90-19 nm	Coax GC 2:8 set0	Oligo1383	GTGGTTTTATCGGTCGTAGTTTTTGTGCGAGCAAAGAGTAGAGGTACTCT	90-19 nm barrel coax GC 2:8 set 0 short scaf strand (miniscaf connector) with 3prime hairpin protector, 50mer, [0, 644] start, [0, 685] end
90-19 nm	Coax GC 2:8 set0	Oligo1384	GATCGAGAGGTCATGTCGGACATATCTGGGAGGAGTGATCGTTCGATCAC	90-19 nm barrel coax GC 2:8 set 0 short scaf strand (miniscaf connector) with 3prime hairpin protector, 50mer, [0, 686] start, [0, 727] end
90-19 nm	Coax GC 2:8 set0	Oligo1385	CTGGAGGATTCAGGCGGGTGAGATAAGGGTGGACAGTTCGTCGGCGAACT	90-19 nm barrel coax GC 2:8 set 0 short scaf strand (miniscaf connector) with 3prime hairpin protector, 50mer, [0, 728] start, [0, 13] end
90-19 nm	Coax GC 2:8 set0	Oligo1386	TCCCCATATATGGGGAGTTGTTATGTGGGAGGCATAGGAGGTCGGTTAGGACCGAC	90-19 nm barrel coax GC 2:8 set 0 short scaf strand (miniscaf connector) with 5prime and 3prime hairpin protectors, 56mer, [0, 14] start, [0, 55] end
90-19 nm	Coax GC 2:8 set0	Oligo1387	GAATCCTTGAGGATTCGGAAGGAGATCATGGCGTTGTGACAAGAGAAGGCTCTCTT	90-19 nm barrel coax GC 2:8 set 0 short scaf strand (miniscaf connector) with 5prime and 3prime hairpin protectors, 56mer, [0, 56] start, [0, 97] end
90-19 nm	Coax GC 2:8 set0	Oligo1388	CATAAATTGCTTTATGGTTGGTACAAGGGGGGATTAACGAGGTGATGGGTATCACC	90-19 nm barrel coax GC 2:8 set 0 short scaf strand (miniscaf connector) with 5prime and 3prime hairpin protectors, 56mer, [0, 98] start, [0, 139] end
90-19 nm	Coax GC 2:8 set0	Oligo1389	AGCACAATGGTGTGCTGAAAGTACAGCGTGTCAAGAGGGCAAAACAGTAGTGTTTT	90-19 nm barrel coax GC 2:8 set 0 short scaf strand (miniscaf connector) with 5prime and 3prime hairpin protectors, 56mer, [0, 140] start, [0, 181] end
90-19 nm	Coax GC 2:8 set0	Oligo1390	TTTTCCGAAGGGAAAACCGTGTGGAAGAGTGTGTGGTGGATCATTGTTTGCAATGA	90-19 nm barrel coax GC 2:8 set 0 short scaf strand (miniscaf connector) with 5prime and 3prime hairpin protectors, 56mer, [0, 182] start, [0, 223] end
90-19 nm	Coax GC 2:8 set0	Oligo1391	CTCCCCAAGGGGGGAGGTGTCGAGGGGTATTTGTGTACGTGGTGGATACATCCACC	90-19 nm barrel coax GC 2:8 set 0 short scaf strand (miniscaf connector) with 5prime and 3prime hairpin protectors, 56mer, [0, 224] start, [0, 265] end
90-19 nm	Coax GC 2:8 set0	Oligo1392	CTACGCTTCAGCGTAGAGCCTATGGTGGCATAGTTGGGTGTAGTGTGGAGACACTA	90-19 nm barrel coax GC 2:8 set 0 short scaf strand (miniscaf connector) with 5prime and 3prime hairpin protectors, 56mer, [0, 266] start, [0, 307] end
90-19 nm	Coax GC 2:8 set0	Oligo1393	CCCATCACAGGATGGGAATGAGTTGATTTTGGGCTTGAGGACAATGGTGTCATTGT	90-19 nm barrel coax GC 2:8 set 0 short scaf strand (miniscaf connector) with 5prime and 3prime hairpin protectors, 56mer, [0, 308] start, [0, 349] end
90-19 nm	Coax GC 2:8 set0	Oligo1394	GCCCCGGATGCGGGGCTCTAATTGGGGAATGGTTGTGTGCTTTATTGACGAATAAA	90-19 nm barrel coax GC 2:8 set 0 short scaf strand (miniscaf connector) with 5prime and 3prime hairpin protectors, 56mer, [0, 350] start, [0, 391] end
90-19 nm	Coax GC 2:8 set0	Oligo1395	GTCCCCATGTGGGGACAATCGTTGGCGAAGTGAACCATCTTGATGAGGAATCATCA	90-19 nm barrel coax GC 2:8 set 0 short scaf strand (miniscaf connector) with 5prime and 3prime hairpin protectors, 56mer, [0, 392] start, [0, 433] end
90-19 nm	Coax GC 2:8 set0	Oligo1396	CACTACACCAGTAGTGAGGAGCGTAACGGAAGTTGGGGGATACATGGGATCATGTA	90-19 nm barrel coax GC 2:8 set 0 short scaf strand (miniscaf connector) with 5prime and 3prime hairpin protectors, 56mer, [0, 434] start, [0, 475] end
90-19 nm	Coax GC 2:8 set0	Oligo1397	ACCATTGGGGAATGGTGTGATGCCTGGATAGTTGTGTTTGGAGGAGTATGCTCCTC	90-19 nm barrel coax GC 2:8 set 0 short scaf strand (miniscaf connector) with 5prime and 3prime hairpin protectors, 56mer, [0, 476] start, [0, 517] end
90-19 nm	Coax GC 2:8 set0	Oligo1398	CAACTCAGGGGAGTTGAGGGAGAAACGGAATGTGGTGGAAAGGTGAGATGTCACCT	90-19 nm barrel coax GC 2:8 set 0 short scaf strand (miniscaf connector) with 5prime and 3prime hairpin protectors, 56mer, [0, 518] start, [0, 559] end
90-19 nm	Coax GC 2:8 set0	Oligo1399	CATCCCTGAGGGGATGGGTGTCTTGGTGTTACGTGAAGCGTTCTCGGTAACGAGAA	90-19 nm barrel coax GC 2:8 set 0 short scaf strand (miniscaf connector) with 5prime and 3prime hairpin protectors, 56mer, [0, 560] start, [0, 601] end
90-19 nm	Coax GC 2:8 set0	Oligo1400	CTCCCAGGTGTGGGAGTTGGGTATGGGGTTTGGTGTAGTGGGTGAGGTAGCTCACC	90-19 nm barrel coax GC 2:8 set 0 short scaf strand (miniscaf connector) with 5prime and 3prime hairpin protectors, 56mer, [0, 602] start, [0, 643] end
90-19 nm	Coax GC 2:8 set0	Oligo1401	ATAAAAGTGGTTTTATCGGTCGTAGTTTTTGTGCGAGCAAAGAGTAGAGGTACTCT	90-19 nm barrel coax GC 2:8 set 0 short scaf strand (miniscaf connector) with 5prime and 3prime hairpin protectors, 56mer, [0, 644] start, [0, 685] end
90-19 nm	Coax GC 2:8 set0	Oligo1402	CCTCTCGATCGAGAGGTCATGTCGGACATATCTGGGAGGAGTGATCGTTCGATCAC	90-19 nm barrel coax GC 2:8 set 0 short scaf strand (miniscaf connector) with 5prime and 3prime hairpin protectors, 56mer, [0, 686] start, [0, 727] end
90-19 nm	Coax GC 2:8 set0	Oligo1403	AATCCTCTGGAGGATTCAGGCGGGTGAGATAAGGGTGGACAGTTCGTCGGCGAACT	90-19 nm barrel coax GC 2:8 set 0 short scaf strand (miniscaf connector) with 5prime and 3prime hairpin protectors, 56mer, [0, 728] start, [0, 13] end
90-19 nm	Coax GC 2:8 set1	Oligo1404	GTTTCTGGCCAACAACCCGCTCGGTTGCCCACCATGCCTGACTGCCCATTCATAC	90-19 nm barrel coax GC 2:8 set 1 stap strand (main position), blue, 55mer, [1, 42] start, [0, 28] end
90-19 nm	Coax GC 2:8 set1	Oligo1405	AGGATTTAGAAGTATTACGGTTAACCCCTTGACTTGAGAGCCGAACACACCATCCA	90-19 nm barrel coax GC 2:8 set 1 stap strand (main position), blue, 56mer, [1, 84] start, [0, 70] end
90-19 nm	Coax GC 2:8 set1	Oligo1406	GAAGAGGCGAATTAGTGGTTGAGCCGCAGTACGGAATAATGACTCCACACAAGAC	90-19 nm barrel coax GC 2:8 set 1 stap strand (main position), blue, 55mer, [1, 126] start, [0, 112] end
90-19 nm	Coax GC 2:8 set1	Oligo1407	AGTTCATCTTCTGACCGAGTCTGTCGTAGCACCGATAGCTTCCTTTCTGCCTCCT	90-19 nm barrel coax GC 2:8 set 1 stap strand (main position), blue, 55mer, [1, 168] start, [0, 154] end
90-19 nm	Coax GC 2:8 set1	Oligo1408	CAAGAAACCAATCAACAACCCGCCGACGCGTGTCAATTTAGGATCCTTATCCCGCT	90-19 nm barrel coax GC 2:8 set 1 stap strand (main position), blue, 56mer, [1, 210] start, [0, 196] end
90-19 nm	Coax GC 2:8 set1	Oligo1409	TGGAAAATAGCAGCGCGCTCGCCTCATGTGCCAGGAGGTTTTAAACCCTTCAACC	90-19 nm barrel coax GC 2:8 set 1 stap strand (main position), blue, 55mer, [1, 252] start, [0, 238] end
90-19 nm	Coax GC 2:8 set1	Oligo1410	TATTTTGTCACAATAGTGCCGGAGTCCTAGCTCTAAGCAGAGGCTTCCAAAGAAG	90-19 nm barrel coax GC 2:8 set 1 stap strand (main position), blue, 55mer, [1, 294] start, [0, 280] end
90-19 nm	Coax GC 2:8 set1	Oligo1411	ATAGCCGCCACCCTCTAGGTAGTCCTCAAAAGAGAGTCACCACAACTCACTCACCT	90-19 nm barrel coax GC 2:8 set 1 stap strand (main position), blue, 56mer, [1, 336] start, [0, 322] end
90-19 nm	Coax GC 2:8 set1	Oligo1412	ATCAGTACCAGGCGTGCAGCGACACAAGCCTTCGGCTTTTGTCCTTCCCCGTATT	90-19 nm barrel coax GC 2:8 set 1 stap strand (main position), blue, 55mer, [1, 378] start, [0, 364] end
90-19 nm	Coax GC 2:8 set1	Oligo1413	GCTTTCACGTTGAACGTGCCGGGCGGTTGTCCCGCTACAACCAACACCCCATTCA	90-19 nm barrel coax GC 2:8 set 1 stap strand (main position), blue, 55mer, [1, 420] start, [0, 406] end
90-19 nm	Coax GC 2:8 set1	Oligo1414	GCGCGATTATACCAATCAGGATCGAAGGTGTAGGGACCCTCACTCAACCCCAATTC	90-19 nm barrel coax GC 2:8 set 1 stap strand (main position), blue, 56mer, [1, 462] start, [0, 448] end
90-19 nm	Coax GC 2:8 set1	Oligo1415	CTTTATACCAGTCATGAACGGCAGCGTCGACCATGAGTAATACCCCCAAAATCCA	90-19 nm barrel coax GC 2:8 set 1 stap strand (main position), blue, 55mer, [1, 504] start, [0, 490] end
90-19 nm	Coax GC 2:8 set1	Oligo1416	AGTATAGTCAGAAGCATCGGGCCACAATGTCCAGTAGCGAGCCTGTCTTCCATCC	90-19 nm barrel coax GC 2:8 set 1 stap strand (main position), blue, 55mer, [1, 546] start, [0, 532] end
90-19 nm	Coax GC 2:8 set1	Oligo1417	TCCAATTCTACTAATTACGGAGGACGGCGTATTGCCTGTAGCGCCTAACAACCCAT	90-19 nm barrel coax GC 2:8 set 1 stap strand (main position), blue, 56mer, [1, 588] start, [0, 574] end
90-19 nm	Coax GC 2:8 set1	Oligo1418	AGAATCGATGAACGAGGTTGCTCGATAGACGTCAATGCCTGCAACTTGCTATCCC	90-19 nm barrel coax GC 2:8 set 1 stap strand (main position), blue, 55mer, [1, 630] start, [0, 616] end
90-19 nm	Coax GC 2:8 set1	Oligo1419	CATCCAGCCAGCTTCAAACGTCGTTGGGCCGGCCCTGTAGCCTCCCTCTTTCCCT	90-19 nm barrel coax GC 2:8 set 1 stap strand (main position), blue, 55mer, [1, 672] start, [0, 658] end
90-19 nm	Coax GC 2:8 set1	Oligo1420	GCCGAGCCGGAAGCACTCAGAAGACGCACTTTGTCGTGCCAACAGACCCTCACACT	90-19 nm barrel coax GC 2:8 set 1 stap strand (main position), blue, 56mer, [1, 714] start, [0, 700] end
90-19 nm	Coax GC 2:8 set1	Oligo1421	CTAAGAACGTGGACCGACCAGCAGTCCTCCGTCTGATTGCCTATGTAACTCGCCA	90-19 nm barrel coax GC 2:8 set 1 stap strand (main position), blue, 55mer, [1, 756] start, [0, 742] end
90-19 nm	Coax GC 2:8 set1	Oligo1422	AATAATAACATCACTGGAGGCGAACTACGATGCGATCCGTATAGCCCTCTTGTTAC	90-19 nm barrel coax GC 2:8 set 1 stap strand (alternate position), blue, 56mer, [1, 21] start, [0, 7] end
90-19 nm	Coax GC 2:8 set1	Oligo1423	AACAGTGCCACGCTGAAGCGCCCTTGAGCCATCAGAGATAGTCCTCCAAGTATCC	90-19 nm barrel coax GC 2:8 set 1 stap strand (alternate position), blue, 55mer, [1, 63] start, [0, 49] end
90-19 nm	Coax GC 2:8 set1	Oligo1424	TAATTATACTTCTGCCGCCTCGTCACTGGGCACATAGACTTCCCCATCTTCAAAC	90-19 nm barrel coax GC 2:8 set 1 stap strand (alternate position), blue, 55mer, [1, 105] start, [0, 91] end
90-19 nm	Coax GC 2:8 set1	Oligo1425	CATGAAAACATAGCGTGCCCAGATTCCGTGCGGTATTCATTTCGATAACCGAACCT	90-19 nm barrel coax GC 2:8 set 1 stap strand (alternate position), blue, 56mer, [1, 147] start, [0, 133] end
90-19 nm	Coax GC 2:8 set1	Oligo1426	TTCGCCAACATGTAGCGCACATGGAGCACAGAAGCCTAAATTAAACCTGCCTCTT	90-19 nm barrel coax GC 2:8 set 1 stap strand (alternate position), blue, 55mer, [1, 189] start, [0, 175] end
90-19 nm	Coax GC 2:8 set1	Oligo1427	CTCCCGACTTGCGGTGCCGGTATTTGCTGCCAATTAATCGGTAATACAACACCGC	90-19 nm barrel coax GC 2:8 set 1 stap strand (alternate position), blue, 55mer, [1, 231] start, [0, 217] end
90-19 nm	Coax GC 2:8 set1	Oligo1428	GATTTTAAGAAAAGTCTGGATGGGCTCAGTTCGCACTTTACACTCTCCCTTCCCTA	90-19 nm barrel coax GC 2:8 set 1 stap strand (alternate position), blue, 56mer, [1, 273] start, [0, 259] end
90-19 nm	Coax GC 2:8 set1	Oligo1429	AAAAGGCCGGAAACCAGCAGACACAACGCCGCGCCAATAGATCACCCACTAAGCA	90-19 nm barrel coax GC 2:8 set 1 stap strand (alternate position), blue, 55mer, [1, 315] start, [0, 301] end
90-19 nm	Coax GC 2:8 set1	Oligo1430	CCGCGTCATACATGTCGCGGCGGGACAGGTCACCAGAACCGCAACCAATCGCTCT	90-19 nm barrel coax GC 2:8 set 1 stap strand (alternate position), blue, 55mer, [1, 357] start, [0, 343] end
90-19 nm	Coax GC 2:8 set1	Oligo1431	GCTCACCAGTACAAAGCGATTGGAAGCTCGTACTGGATAAGTGTGTTTTCGACTAC	90-19 nm barrel coax GC 2:8 set 1 stap strand (alternate position), blue, 56mer, [1, 399] start, [0, 385] end
90-19 nm	Coax GC 2:8 set1	Oligo1432	AATGCGGGATCGTCTCCTGAAAAATGGGCGCTCAAATCTCCTCTATGTGTCTGCG	90-19 nm barrel coax GC 2:8 set 1 stap strand (alternate position), blue, 55mer, [1, 441] start, [0, 427] end
90-19 nm	Coax GC 2:8 set1	Oligo1433	ACGACCTTCATCAAGCCCGAGGAGGTGAGTTCGCGCGCGAACGTCCAAACCTACT	90-19 nm barrel coax GC 2:8 set 1 stap strand (alternate position), blue, 55mer, [1, 483] start, [0, 469] end
90-19 nm	Coax GC 2:8 set1	Oligo1434	GGATAAAAACCAAAAGTCTTCCGGCGCGTACCTCGGGACGTTTCCCTCCGCATAAT	90-19 nm barrel coax GC 2:8 set 1 stap strand (alternate position), blue, 56mer, [1, 525] start, [0, 511] end
90-19 nm	Coax GC 2:8 set1	Oligo1435	GACTGAATATAATGATCGCGTCAATCCTCTCCAGCAAAGCGGGAACACCAAAACC	90-19 nm barrel coax GC 2:8 set 1 stap strand (alternate position), blue, 55mer, [1, 567] start, [0, 553] end
90-19 nm	Coax GC 2:8 set1	Oligo1436	GCATTTTAAATGCAGCTCCAACCCGCCAGCCCGGAGTAGTAAATATGGCTCTCCC	90-19 nm barrel coax GC 2:8 set 1 stap strand (alternate position), blue, 55mer, [1, 609] start, [0, 595] end
90-19 nm	Coax GC 2:8 set1	Oligo1437	TAGCGTCTGGCCTTCACACTAGGGTTTGGATGCGTGTAATCGTACCACCTATCCCA	90-19 nm barrel coax GC 2:8 set 1 stap strand (alternate position), blue, 56mer, [1, 651] start, [0, 637] end
90-19 nm	Coax GC 2:8 set1	Oligo1438	CCAAACGACGGCCATGGAGGAGGCACGAGGCGCATCCGGCAATCACCCACTTCTC	90-19 nm barrel coax GC 2:8 set 1 stap strand (alternate position), blue, 55mer, [1, 693] start, [0, 679] end
90-19 nm	Coax GC 2:8 set1	Oligo1439	TACGGGCAACAGCTAGTACCGGTAGCCGCGCGCCTAAAGTGGTACATGTCTCCCC	90-19 nm barrel coax GC 2:8 set 1 stap strand (alternate position), blue, 55mer, [1, 735] start, [0, 721] end
90-19 nm	Coax GC 2:8 set1	Oligo1440	AAAATCCCGCAGTTGGGGCTCCTTCCGTCCCCCAGCAGGCGTAGCTTCC	90-19 nm barrel coax GC 2:8 set 1 stap strand, red, 49mer, [9, 7] start, [10, 756] end
90-19 nm	Coax GC 2:8 set1	Oligo1441	ACAGGAACTTGTTACCTCGGCACGTCCTGAAAGGGATTTTAGCCTTCACC	90-19 nm barrel coax GC 2:8 set 1 stap strand, red, 50mer, [9, 28] start, [10, 21] end
90-19 nm	Coax GC 2:8 set1	Oligo1442	GCAACAGCGCCCGGCCCGACGGATTGCCGCCGCCAGCCATTCACTTCCA	90-19 nm barrel coax GC 2:8 set 1 stap strand, red, 49mer, [9, 49] start, [10, 42] end
90-19 nm	Coax GC 2:8 set1	Oligo1443	TCTTTAAGAGCGCTTTACGAGTTGGCTGAAATGGCTATTAGTACCTCCT	90-19 nm barrel coax GC 2:8 set 1 stap strand, red, 49mer, [9, 70] start, [10, 63] end
90-19 nm	Coax GC 2:8 set1	Oligo1444	ATCTGGTGCATTGGGCAGCCAAGTATATGACCCTCAATCAATATACCCCA	90-19 nm barrel coax GC 2:8 set 1 stap strand, red, 50mer, [9, 91] start, [10, 84] end
90-19 nm	Coax GC 2:8 set1	Oligo1445	AGTAACAGCGGTTGCCTGGAGGCCTGGCATTTAAAAGTTTGCCGATCTT	90-19 nm barrel coax GC 2:8 set 1 stap strand, red, 49mer, [9, 112] start, [10, 105] end
90-19 nm	Coax GC 2:8 set1	Oligo1446	AGATTTTGACACCACATTAAGAGCTTTTTAAGAAATTGCGTGCCTTCTT	90-19 nm barrel coax GC 2:8 set 1 stap strand, red, 49mer, [9, 133] start, [10, 126] end
90-19 nm	Coax GC 2:8 set1	Oligo1447	CAATTTCCGCCTGACCCGCGAGATCCGCATAATTACATTTAATAACTTCG	90-19 nm barrel coax GC 2:8 set 1 stap strand, red, 50mer, [9, 154] start, [10, 147] end
90-19 nm	Coax GC 2:8 set1	Oligo1448	TTTTTAATGAGCTCGGGGCTACATGGAATTGAGAGACTACCAAAGCTCT	90-19 nm barrel coax GC 2:8 set 1 stap strand, red, 49mer, [9, 175] start, [10, 168] end
90-19 nm	Coax GC 2:8 set1	Oligo1449	CATAATTGGATCGGGCGGTGCACTGTCCCAAACACCGGAATTACACACA	90-19 nm barrel coax GC 2:8 set 1 stap strand, red, 49mer, [9, 196] start, [10, 189] end
90-19 nm	Coax GC 2:8 set1	Oligo1450	TCCAGACCCGGTGCGCACACCCAATAGACTAAAGTAATTCTGCCCGAGTA	90-19 nm barrel coax GC 2:8 set 1 stap strand, red, 50mer, [9, 217] start, [10, 210] end
90-19 nm	Coax GC 2:8 set1	Oligo1451	CAAGCCGATGGACCAGGCCGAGCTAGTGAATCGAGAACAAGCCACCCAT	90-19 nm barrel coax GC 2:8 set 1 stap strand, red, 49mer, [9, 238] start, [10, 231] end
90-19 nm	Coax GC 2:8 set1	Oligo1452	CCAACGCCATGGCCACTGCTAAGTGAGTTTCCTGAATCTTACTAACCAC	90-19 nm barrel coax GC 2:8 set 1 stap strand, red, 49mer, [9, 259] start, [10, 252] end
90-19 nm	Coax GC 2:8 set1	Oligo1453	AGTCAGATAGCCATCCGGCGTACGTTTTAACACCCTGAACAAAGAAGCAC	90-19 nm barrel coax GC 2:8 set 1 stap strand, red, 50mer, [9, 280] start, [10, 273] end
90-19 nm	Coax GC 2:8 set1	Oligo1454	ACTGGCACTATGTCGGATCCCGCGAGGGGATACCCAAAAGATCTTGTCA	90-19 nm barrel coax GC 2:8 set 1 stap strand, red, 49mer, [9, 301] start, [10, 294] end
90-19 nm	Coax GC 2:8 set1	Oligo1455	AGGTAAATGCTGGGTTAGCTCAGCGGGTGTTGAGGGAGGGACAGTTTCC	90-19 nm barrel coax GC 2:8 set 1 stap strand, red, 49mer, [9, 322] start, [10, 315] end
90-19 nm	Coax GC 2:8 set1	Oligo1456	ACTGTAGTCAGACGCCTCACCTGGACGTACCTTTAGCGTCAGCATCCAAC	90-19 nm barrel coax GC 2:8 set 1 stap strand, red, 50mer, [9, 343] start, [10, 336] end
90-19 nm	Coax GC 2:8 set1	Oligo1457	TTGACAGGATTGTCAGGGCACCGCTAGCGCCGCCGCCAGCACACACTCA	90-19 nm barrel coax GC 2:8 set 1 stap strand, red, 49mer, [9, 364] start, [10, 357] end
90-19 nm	Coax GC 2:8 set1	Oligo1458	TATAAACACGTGGGACCCCTTCGGACCGATAACAGTGCCCGCTCCAACA	90-19 nm barrel coax GC 2:8 set 1 stap strand, red, 49mer, [9, 385] start, [10, 378] end
90-19 nm	Coax GC 2:8 set1	Oligo1459	GTACCGCCCACGAGCACTACCGACGTCAGCTCAGGAGGTTTACATAAGGC	90-19 nm barrel coax GC 2:8 set 1 stap strand, red, 50mer, [9, 406] start, [10, 399] end
90-19 nm	Coax GC 2:8 set1	Oligo1460	CCAGACGCTGGATACCCACATGTGCAGCATTTGTCGTCTTTTACTCATC	90-19 nm barrel coax GC 2:8 set 1 stap strand, red, 49mer, [9, 427] start, [10, 420] end
90-19 nm	Coax GC 2:8 set1	Oligo1461	TTTCTTAATCCAACACAGGCGCGGAGGTTTTTCGAGGTGAACCCTATCC	90-19 nm barrel coax GC 2:8 set 1 stap strand, red, 49mer, [9, 448] start, [10, 441] end
90-19 nm	Coax GC 2:8 set1	Oligo1462	TTTTCATGGACAAACGTGCAACAGCAGAAAGGACTAAAGACTACTGACCT	90-19 nm barrel coax GC 2:8 set 1 stap strand, red, 50mer, [9, 469] start, [10, 462] end
90-19 nm	Coax GC 2:8 set1	Oligo1463	CATGTTAATGTGCGCCTGTCGGTGTATGACGCGACCTGCTCTATAACGC	90-19 nm barrel coax GC 2:8 set 1 stap strand, red, 49mer, [9, 490] start, [10, 483] end
90-19 nm	Coax GC 2:8 set1	Oligo1464	AGGCTTGAGCGCAGACACGCCTCCACGCTATTCAGTGAATAGTACTTCC	90-19 nm barrel coax GC 2:8 set 1 stap strand, red, 49mer, [9, 511] start, [10, 504] end
90-19 nm	Coax GC 2:8 set1	Oligo1465	CATCAGTACGCGATTAACAGGCAAGAGCCAGGTAGAAAGATTCTACTGCC	90-19 nm barrel coax GC 2:8 set 1 stap strand, red, 50mer, [9, 532] start, [10, 525] end
90-19 nm	Coax GC 2:8 set1	Oligo1466	CCAATACGTCGTGTCGTGTCCGCCGACTGACTGGATAGCGTTACGTTCA	90-19 nm barrel coax GC 2:8 set 1 stap strand, red, 49mer, [9, 553] start, [10, 546] end
90-19 nm	Coax GC 2:8 set1	Oligo1467	TTCAAAGGAGTGCGCCGTATGTTCTGGTGTTTAATTCGAGCCCTAACCC	90-19 nm barrel coax GC 2:8 set 1 stap strand, red, 49mer, [9, 574] start, [10, 567] end
90-19 nm	Coax GC 2:8 set1	Oligo1468	ATTCCCACGTTGCCCGGGCACGTGACTCGCATATAACAGTTGCACTTTGC	90-19 nm barrel coax GC 2:8 set 1 stap strand, red, 50mer, [9, 595] start, [10, 588] end
90-19 nm	Coax GC 2:8 set1	Oligo1469	TCAGAGCTCAGGTCTTGGTGCCATAGGATAGCAATAAAGCCAAGCAACT	90-19 nm barrel coax GC 2:8 set 1 stap strand, red, 49mer, [9, 616] start, [10, 609] end
90-19 nm	Coax GC 2:8 set1	Oligo1470	TATGATATCAGGCAAAACGAACATCCGATAATCACCATCAATAAACGCT	90-19 nm barrel coax GC 2:8 set 1 stap strand, red, 49mer, [9, 637] start, [10, 630] end
90-19 nm	Coax GC 2:8 set1	Oligo1471	ATTGTATGCTCTGAGAGGCGTCCCGGTTTCAAAAACAGGAAGCTCAATCG	90-19 nm barrel coax GC 2:8 set 1 stap strand, red, 50mer, [9, 658] start, [10, 651] end
90-19 nm	Coax GC 2:8 set1	Oligo1472	GGCGGATTTTCGGACACACTTTGCCGCAAGTGGGAACAAACTATCTTGC	90-19 nm barrel coax GC 2:8 set 1 stap strand, red, 49mer, [9, 679] start, [10, 672] end
90-19 nm	Coax GC 2:8 set1	Oligo1473	AAGGGCGGGCTAGCCCGGCGAGCAGTTTGGCAACTGTTGGGACATCGGA	90-19 nm barrel coax GC 2:8 set 1 stap strand, red, 49mer, [9, 700] start, [10, 693] end
90-19 nm	Coax GC 2:8 set1	Oligo1474	ACGCATGCTATTGCCACCGTCTCCTGTATCTAGCGACCGTATTAATTCCC	90-19 nm barrel coax GC 2:8 set 1 stap strand, red, 50mer, [9, 721] start, [10, 714] end
90-19 nm	Coax GC 2:8 set1	Oligo1475	TTTCCAGTGTCGGCGGCTCCCGTATTGGCCTCACTGCCCGCATCGCCAT	90-19 nm barrel coax GC 2:8 set 1 stap strand, red, 49mer, [9, 742] start, [10, 735] end
90-19 nm	Coax GC 2:8 set1	Oligo1476	GAGGGCTGGTGAAGGGTATGAATGGGCAGTGGAAGTGGGATACT	90-19 nm barrel coax GC 2:8 set 1 short scaf strand (miniscaf connector), 44mer, [0, 14] start, [0, 55] end
90-19 nm	Coax GC 2:8 set1	Oligo1477	TGGAGGAAGGAGGTATGGATGGTGTGTTCTGGGGTATGTTTGAA	90-19 nm barrel coax GC 2:8 set 1 short scaf strand (miniscaf connector), 44mer, [0, 56] start, [0, 97] end
90-19 nm	Coax GC 2:8 set1	Oligo1478	GATGGGGAAGATCGGGTCTTGTGTGGAGTAAGAAGGCAGGTTCG	90-19 nm barrel coax GC 2:8 set 1 short scaf strand (miniscaf connector), 44mer, [0, 98] start, [0, 139] end
90-19 nm	Coax GC 2:8 set1	Oligo1479	GTTATCGCGAAGTTAAGGAGGCAGAAAGGAGAGCTTTAAGAGGC	90-19 nm barrel coax GC 2:8 set 1 short scaf strand (miniscaf connector), 44mer, [0, 140] start, [0, 181] end
90-19 nm	Coax GC 2:8 set1	Oligo1480	AGGTTTATGTGTGTAAGCGGGATAAGGATTACTCGGGGCGGTGT	90-19 nm barrel coax GC 2:8 set 1 short scaf strand (miniscaf connector), 44mer, [0, 182] start, [0, 223] end
90-19 nm	Coax GC 2:8 set1	Oligo1481	TGTATTAATGGGTGGGGTTGAAGGGTTTAGTGGTTAGTAGGGAA	90-19 nm barrel coax GC 2:8 set 1 short scaf strand (miniscaf connector), 44mer, [0, 224] start, [0, 265] end
90-19 nm	Coax GC 2:8 set1	Oligo1482	GGGAGAGGTGCTTCTCTTCTTTGGAAGCCTGACAAGATGCTTAG	90-19 nm barrel coax GC 2:8 set 1 short scaf strand (miniscaf connector), 44mer, [0, 266] start, [0, 307] end
90-19 nm	Coax GC 2:8 set1	Oligo1483	TGGGTGAGGAAACTGAGGTGAGTGAGTTGGTTGGATGAGAGCGA	90-19 nm barrel coax GC 2:8 set 1 short scaf strand (miniscaf connector), 44mer, [0, 308] start, [0, 349] end
90-19 nm	Coax GC 2:8 set1	Oligo1484	TTGGTTGTGAGTGTGAATACGGGGAAGGATGTTGGAGGTAGTCG	90-19 nm barrel coax GC 2:8 set 1 short scaf strand (miniscaf connector), 44mer, [0, 350] start, [0, 391] end
90-19 nm	Coax GC 2:8 set1	Oligo1485	AAAACACGCCTTATGTGAATGGGGTGTTGGATGAGTACGCAGAC	90-19 nm barrel coax GC 2:8 set 1 short scaf strand (miniscaf connector), 44mer, [0, 392] start, [0, 433] end
90-19 nm	Coax GC 2:8 set1	Oligo1486	ACATAGAGGATAGGGGAATTGGGGTTGAGAGGTCAGTAGTAGGT	90-19 nm barrel coax GC 2:8 set 1 short scaf strand (miniscaf connector), 44mer, [0, 434] start, [0, 475] end
90-19 nm	Coax GC 2:8 set1	Oligo1487	TTGGACGGCGTTATATGGATTTTGGGGGTGGAAGTACATTATGC	90-19 nm barrel coax GC 2:8 set 1 short scaf strand (miniscaf connector), 44mer, [0, 476] start, [0, 517] end
90-19 nm	Coax GC 2:8 set1	Oligo1488	GGAGGGAGGCAGTAGGGATGGAAGACAGGTGAACGTAGGTTTTG	90-19 nm barrel coax GC 2:8 set 1 short scaf strand (miniscaf connector), 44mer, [0, 518] start, [0, 559] end
90-19 nm	Coax GC 2:8 set1	Oligo1489	GTGTTCCGGGTTAGGATGGGTTGTTAGGCGCAAAGTGGGGAGAG	90-19 nm barrel coax GC 2:8 set 1 short scaf strand (miniscaf connector), 44mer, [0, 560] start, [0, 601] end
90-19 nm	Coax GC 2:8 set1	Oligo1490	CCATATTAGTTGCTTGGGATAGCAAGTTGAGCGTTTATGGGATA	90-19 nm barrel coax GC 2:8 set 1 short scaf strand (miniscaf connector), 44mer, [0, 602] start, [0, 643] end
90-19 nm	Coax GC 2:8 set1	Oligo1491	GGTGGTACGATTGAGAGGGAAAGAGGGAGGCAAGATAGAGAAGT	90-19 nm barrel coax GC 2:8 set 1 short scaf strand (miniscaf connector), 44mer, [0, 644] start, [0, 685] end
90-19 nm	Coax GC 2:8 set1	Oligo1492	GGGTGATTCCGATGTAGTGTGAGGGTCTGGGGAATTAGGGGAGA	90-19 nm barrel coax GC 2:8 set 1 short scaf strand (miniscaf connector), 44mer, [0, 686] start, [0, 727] end
90-19 nm	Coax GC 2:8 set1	Oligo1493	CATGTACATGGCGATTGGCGAGTTACATAGGAAGCTAGTAACAA	90-19 nm barrel coax GC 2:8 set 1 short scaf strand (miniscaf connector), 44mer, [0, 728] start, [0, 13] end
90-19 nm	Coax GC 2:8 set1	Oligo1494	AATAATAACATCACTGGAGGCGAACTACGATGCGATCCGTATAGCCCTCTTGTTACCAAGAG	90-19 nm barrel coax GC 2:8 set 1 stap strand (alternate position + hairpin protector), blue, 62mer, [1, 21] start, [0, 7] end
90-19 nm	Coax GC 2:8 set1	Oligo1495	AACAGTGCCACGCTGAAGCGCCCTTGAGCCATCAGAGATAGTCCTCCAAGTATCCACTTGG	90-19 nm barrel coax GC 2:8 set 1 stap strand (alternate position + hairpin protector), blue, 61mer, [1, 63] start, [0, 49] end
90-19 nm	Coax GC 2:8 set1	Oligo1496	TAATTATACTTCTGCCGCCTCGTCACTGGGCACATAGACTTCCCCATCTTCAAACGAAGAT	90-19 nm barrel coax GC 2:8 set 1 stap strand (alternate position + hairpin protector), blue, 61mer, [1, 105] start, [0, 91] end
90-19 nm	Coax GC 2:8 set1	Oligo1497	CATGAAAACATAGCGTGCCCAGATTCCGTGCGGTATTCATTTCGATAACCGAACCTTCGGTT	90-19 nm barrel coax GC 2:8 set 1 stap strand (alternate position + hairpin protector), blue, 62mer, [1, 147] start, [0, 133] end
90-19 nm	Coax GC 2:8 set1	Oligo1498	TTCGCCAACATGTAGCGCACATGGAGCACAGAAGCCTAAATTAAACCTGCCTCTTGGCAGG	90-19 nm barrel coax GC 2:8 set 1 stap strand (alternate position + hairpin protector), blue, 61mer, [1, 189] start, [0, 175] end
90-19 nm	Coax GC 2:8 set1	Oligo1499	CTCCCGACTTGCGGTGCCGGTATTTGCTGCCAATTAATCGGTAATACAACACCGCTGTTGT	90-19 nm barrel coax GC 2:8 set 1 stap strand (alternate position + hairpin protector), blue, 61mer, [1, 231] start, [0, 217] end
90-19 nm	Coax GC 2:8 set1	Oligo1500	GATTTTAAGAAAAGTCTGGATGGGCTCAGTTCGCACTTTACACTCTCCCTTCCCTAGAAGGG	90-19 nm barrel coax GC 2:8 set 1 stap strand (alternate position + hairpin protector), blue, 62mer, [1, 273] start, [0, 259] end
90-19 nm	Coax GC 2:8 set1	Oligo1501	AAAAGGCCGGAAACCAGCAGACACAACGCCGCGCCAATAGATCACCCACTAAGCATAGTGG	90-19 nm barrel coax GC 2:8 set 1 stap strand (alternate position + hairpin protector), blue, 61mer, [1, 315] start, [0, 301] end
90-19 nm	Coax GC 2:8 set1	Oligo1502	CCGCGTCATACATGTCGCGGCGGGACAGGTCACCAGAACCGCAACCAATCGCTCTCGATTG	90-19 nm barrel coax GC 2:8 set 1 stap strand (alternate position + hairpin protector), blue, 61mer, [1, 357] start, [0, 343] end
90-19 nm	Coax GC 2:8 set1	Oligo1503	GCTCACCAGTACAAAGCGATTGGAAGCTCGTACTGGATAAGTGTGTTTTCGACTACTCGAAA	90-19 nm barrel coax GC 2:8 set 1 stap strand (alternate position + hairpin protector), blue, 62mer, [1, 399] start, [0, 385] end
90-19 nm	Coax GC 2:8 set1	Oligo1504	AATGCGGGATCGTCTCCTGAAAAATGGGCGCTCAAATCTCCTCTATGTGTCTGCGGACACA	90-19 nm barrel coax GC 2:8 set 1 stap strand (alternate position + hairpin protector), blue, 61mer, [1, 441] start, [0, 427] end
90-19 nm	Coax GC 2:8 set1	Oligo1505	ACGACCTTCATCAAGCCCGAGGAGGTGAGTTCGCGCGCGAACGTCCAAACCTACTGGTTTG	90-19 nm barrel coax GC 2:8 set 1 stap strand (alternate position + hairpin protector), blue, 61mer, [1, 483] start, [0, 469] end
90-19 nm	Coax GC 2:8 set1	Oligo1506	GGATAAAAACCAAAAGTCTTCCGGCGCGTACCTCGGGACGTTTCCCTCCGCATAATTGCGGA	90-19 nm barrel coax GC 2:8 set 1 stap strand (alternate position + hairpin protector), blue, 62mer, [1, 525] start, [0, 511] end
90-19 nm	Coax GC 2:8 set1	Oligo1507	GACTGAATATAATGATCGCGTCAATCCTCTCCAGCAAAGCGGGAACACCAAAACCTTGGTG	90-19 nm barrel coax GC 2:8 set 1 stap strand (alternate position + hairpin protector), blue, 61mer, [1, 567] start, [0, 553] end
90-19 nm	Coax GC 2:8 set1	Oligo1508	GCATTTTAAATGCAGCTCCAACCCGCCAGCCCGGAGTAGTAAATATGGCTCTCCCGAGCCA	90-19 nm barrel coax GC 2:8 set 1 stap strand (alternate position + hairpin protector), blue, 61mer, [1, 609] start, [0, 595] end
90-19 nm	Coax GC 2:8 set1	Oligo1509	TAGCGTCTGGCCTTCACACTAGGGTTTGGATGCGTGTAATCGTACCACCTATCCCAATAGGT	90-19 nm barrel coax GC 2:8 set 1 stap strand (alternate position + hairpin protector), blue, 62mer, [1, 651] start, [0, 637] end
90-19 nm	Coax GC 2:8 set1	Oligo1510	CCAAACGACGGCCATGGAGGAGGCACGAGGCGCATCCGGCAATCACCCACTTCTCAGTGGG	90-19 nm barrel coax GC 2:8 set 1 stap strand (alternate position + hairpin protector), blue, 61mer, [1, 693] start, [0, 679] end
90-19 nm	Coax GC 2:8 set1	Oligo1511	TACGGGCAACAGCTAGTACCGGTAGCCGCGCGCCTAAAGTGGTACATGTCTCCCCAGACAT	90-19 nm barrel coax GC 2:8 set 1 stap strand (alternate position + hairpin protector), blue, 61mer, [1, 735] start, [0, 721] end
90-19 nm	Coax GC 2:8 set1	Oligo1512	ACCAGCGAGGGCTGGTGAAGGGTATGAATGGGCAGTGGAAGTGGGATACT	90-19 nm barrel coax GC 2:8 set 1 short scaf strand (miniscaf connector) with 5prime hairpin protector, 50mer, [0, 14] start, [0, 55] end
90-19 nm	Coax GC 2:8 set1	Oligo1513	CCTTCCTGGAGGAAGGAGGTATGGATGGTGTGTTCTGGGGTATGTTTGAA	90-19 nm barrel coax GC 2:8 set 1 short scaf strand (miniscaf connector) with 5prime hairpin protector, 50mer, [0, 56] start, [0, 97] end
90-19 nm	Coax GC 2:8 set1	Oligo1514	CTTCCCGATGGGGAAGATCGGGTCTTGTGTGGAGTAAGAAGGCAGGTTCG	90-19 nm barrel coax GC 2:8 set 1 short scaf strand (miniscaf connector) with 5prime hairpin protector, 50mer, [0, 98] start, [0, 139] end
90-19 nm	Coax GC 2:8 set1	Oligo1515	TCGCGAGTTATCGCGAAGTTAAGGAGGCAGAAAGGAGAGCTTTAAGAGGC	90-19 nm barrel coax GC 2:8 set 1 short scaf strand (miniscaf connector) with 5prime hairpin protector, 50mer, [0, 140] start, [0, 181] end
90-19 nm	Coax GC 2:8 set1	Oligo1516	ACATAAAGGTTTATGTGTGTAAGCGGGATAAGGATTACTCGGGGCGGTGT	90-19 nm barrel coax GC 2:8 set 1 short scaf strand (miniscaf connector) with 5prime hairpin protector, 50mer, [0, 182] start, [0, 223] end
90-19 nm	Coax GC 2:8 set1	Oligo1517	CATTAATGTATTAATGGGTGGGGTTGAAGGGTTTAGTGGTTAGTAGGGAA	90-19 nm barrel coax GC 2:8 set 1 short scaf strand (miniscaf connector) with 5prime hairpin protector, 50mer, [0, 224] start, [0, 265] end
90-19 nm	Coax GC 2:8 set1	Oligo1518	CACCTCGGGAGAGGTGCTTCTCTTCTTTGGAAGCCTGACAAGATGCTTAG	90-19 nm barrel coax GC 2:8 set 1 short scaf strand (miniscaf connector) with 5prime hairpin protector, 50mer, [0, 266] start, [0, 307] end
90-19 nm	Coax GC 2:8 set1	Oligo1519	TCCTCATGGGTGAGGAAACTGAGGTGAGTGAGTTGGTTGGATGAGAGCGA	90-19 nm barrel coax GC 2:8 set 1 short scaf strand (miniscaf connector) with 5prime hairpin protector, 50mer, [0, 308] start, [0, 349] end
90-19 nm	Coax GC 2:8 set1	Oligo1520	TCACAATTGGTTGTGAGTGTGAATACGGGGAAGGATGTTGGAGGTAGTCG	90-19 nm barrel coax GC 2:8 set 1 short scaf strand (miniscaf connector) with 5prime hairpin protector, 50mer, [0, 350] start, [0, 391] end
90-19 nm	Coax GC 2:8 set1	Oligo1521	GGCGTGAAAACACGCCTTATGTGAATGGGGTGTTGGATGAGTACGCAGAC	90-19 nm barrel coax GC 2:8 set 1 short scaf strand (miniscaf connector) with 5prime hairpin protector, 50mer, [0, 392] start, [0, 433] end
90-19 nm	Coax GC 2:8 set1	Oligo1522	TCCTCTACATAGAGGATAGGGGAATTGGGGTTGAGAGGTCAGTAGTAGGT	90-19 nm barrel coax GC 2:8 set 1 short scaf strand (miniscaf connector) with 5prime hairpin protector, 50mer, [0, 434] start, [0, 475] end
90-19 nm	Coax GC 2:8 set1	Oligo1523	CGCCGTTTGGACGGCGTTATATGGATTTTGGGGGTGGAAGTACATTATGC	90-19 nm barrel coax GC 2:8 set 1 short scaf strand (miniscaf connector) with 5prime hairpin protector, 50mer, [0, 476] start, [0, 517] end
90-19 nm	Coax GC 2:8 set1	Oligo1524	GCCTCCGGAGGGAGGCAGTAGGGATGGAAGACAGGTGAACGTAGGTTTTG	90-19 nm barrel coax GC 2:8 set 1 short scaf strand (miniscaf connector) with 5prime hairpin protector, 50mer, [0, 518] start, [0, 559] end
90-19 nm	Coax GC 2:8 set1	Oligo1525	CCCGGAGTGTTCCGGGTTAGGATGGGTTGTTAGGCGCAAAGTGGGGAGAG	90-19 nm barrel coax GC 2:8 set 1 short scaf strand (miniscaf connector) with 5prime hairpin protector, 50mer, [0, 560] start, [0, 601] end
90-19 nm	Coax GC 2:8 set1	Oligo1526	ACTAATCCATATTAGTTGCTTGGGATAGCAAGTTGAGCGTTTATGGGATA	90-19 nm barrel coax GC 2:8 set 1 short scaf strand (miniscaf connector) with 5prime hairpin protector, 50mer, [0, 602] start, [0, 643] end
90-19 nm	Coax GC 2:8 set1	Oligo1527	TCGTACGGTGGTACGATTGAGAGGGAAAGAGGGAGGCAAGATAGAGAAGT	90-19 nm barrel coax GC 2:8 set 1 short scaf strand (miniscaf connector) with 5prime hairpin protector, 50mer, [0, 644] start, [0, 685] end
90-19 nm	Coax GC 2:8 set1	Oligo1528	GGAATCGGGTGATTCCGATGTAGTGTGAGGGTCTGGGGAATTAGGGGAGA	90-19 nm barrel coax GC 2:8 set 1 short scaf strand (miniscaf connector) with 5prime hairpin protector, 50mer, [0, 686] start, [0, 727] end
90-19 nm	Coax GC 2:8 set1	Oligo1529	CATGTACATGTACATGGCGATTGGCGAGTTACATAGGAAGCTAGTAACAA	90-19 nm barrel coax GC 2:8 set 1 short scaf strand (miniscaf connector) with 5prime hairpin protector, 50mer, [0, 728] start, [0, 13] end
90-19 nm	Coax GC 2:8 set1	Oligo1530	GAGGGCTGGTGAAGGGTATGAATGGGCAGTGGAAGTGGGATACTTCCCAC	90-19 nm barrel coax GC 2:8 set 1 short scaf strand (miniscaf connector) with 3prime hairpin protector, 50mer, [0, 14] start, [0, 55] end
90-19 nm	Coax GC 2:8 set1	Oligo1531	TGGAGGAAGGAGGTATGGATGGTGTGTTCTGGGGTATGTTTGAAAACATA	90-19 nm barrel coax GC 2:8 set 1 short scaf strand (miniscaf connector) with 3prime hairpin protector, 50mer, [0, 56] start, [0, 97] end
90-19 nm	Coax GC 2:8 set1	Oligo1532	GATGGGGAAGATCGGGTCTTGTGTGGAGTAAGAAGGCAGGTTCGCCTGCC	90-19 nm barrel coax GC 2:8 set 1 short scaf strand (miniscaf connector) with 3prime hairpin protector, 50mer, [0, 98] start, [0, 139] end
90-19 nm	Coax GC 2:8 set1	Oligo1533	GTTATCGCGAAGTTAAGGAGGCAGAAAGGAGAGCTTTAAGAGGCCTTAAA	90-19 nm barrel coax GC 2:8 set 1 short scaf strand (miniscaf connector) with 3prime hairpin protector, 50mer, [0, 140] start, [0, 181] end
90-19 nm	Coax GC 2:8 set1	Oligo1534	AGGTTTATGTGTGTAAGCGGGATAAGGATTACTCGGGGCGGTGTCGCCCC	90-19 nm barrel coax GC 2:8 set 1 short scaf strand (miniscaf connector) with 3prime hairpin protector, 50mer, [0, 182] start, [0, 223] end
90-19 nm	Coax GC 2:8 set1	Oligo1535	TGTATTAATGGGTGGGGTTGAAGGGTTTAGTGGTTAGTAGGGAACTACTA	90-19 nm barrel coax GC 2:8 set 1 short scaf strand (miniscaf connector) with 3prime hairpin protector, 50mer, [0, 224] start, [0, 265] end
90-19 nm	Coax GC 2:8 set1	Oligo1536	GGGAGAGGTGCTTCTCTTCTTTGGAAGCCTGACAAGATGCTTAGGCATCT	90-19 nm barrel coax GC 2:8 set 1 short scaf strand (miniscaf connector) with 3prime hairpin protector, 50mer, [0, 266] start, [0, 307] end
90-19 nm	Coax GC 2:8 set1	Oligo1537	TGGGTGAGGAAACTGAGGTGAGTGAGTTGGTTGGATGAGAGCGATCTCAT	90-19 nm barrel coax GC 2:8 set 1 short scaf strand (miniscaf connector) with 3prime hairpin protector, 50mer, [0, 308] start, [0, 349] end
90-19 nm	Coax GC 2:8 set1	Oligo1538	TTGGTTGTGAGTGTGAATACGGGGAAGGATGTTGGAGGTAGTCGTACCTC	90-19 nm barrel coax GC 2:8 set 1 short scaf strand (miniscaf connector) with 3prime hairpin protector, 50mer, [0, 350] start, [0, 391] end
90-19 nm	Coax GC 2:8 set1	Oligo1539	AAAACACGCCTTATGTGAATGGGGTGTTGGATGAGTACGCAGACGCGTAC	90-19 nm barrel coax GC 2:8 set 1 short scaf strand (miniscaf connector) with 3prime hairpin protector, 50mer, [0, 392] start, [0, 433] end
90-19 nm	Coax GC 2:8 set1	Oligo1540	ACATAGAGGATAGGGGAATTGGGGTTGAGAGGTCAGTAGTAGGTACTACT	90-19 nm barrel coax GC 2:8 set 1 short scaf strand (miniscaf connector) with 3prime hairpin protector, 50mer, [0, 434] start, [0, 475] end
90-19 nm	Coax GC 2:8 set1	Oligo1541	TTGGACGGCGTTATATGGATTTTGGGGGTGGAAGTACATTATGCAATGTA	90-19 nm barrel coax GC 2:8 set 1 short scaf strand (miniscaf connector) with 3prime hairpin protector, 50mer, [0, 476] start, [0, 517] end
90-19 nm	Coax GC 2:8 set1	Oligo1542	GGAGGGAGGCAGTAGGGATGGAAGACAGGTGAACGTAGGTTTTGACCTAC	90-19 nm barrel coax GC 2:8 set 1 short scaf strand (miniscaf connector) with 3prime hairpin protector, 50mer, [0, 518] start, [0, 559] end
90-19 nm	Coax GC 2:8 set1	Oligo1543	GTGTTCCGGGTTAGGATGGGTTGTTAGGCGCAAAGTGGGGAGAGCCCCAC	90-19 nm barrel coax GC 2:8 set 1 short scaf strand (miniscaf connector) with 3prime hairpin protector, 50mer, [0, 560] start, [0, 601] end
90-19 nm	Coax GC 2:8 set1	Oligo1544	CCATATTAGTTGCTTGGGATAGCAAGTTGAGCGTTTATGGGATACCATAA	90-19 nm barrel coax GC 2:8 set 1 short scaf strand (miniscaf connector) with 3prime hairpin protector, 50mer, [0, 602] start, [0, 643] end
90-19 nm	Coax GC 2:8 set1	Oligo1545	GGTGGTACGATTGAGAGGGAAAGAGGGAGGCAAGATAGAGAAGTCTCTAT	90-19 nm barrel coax GC 2:8 set 1 short scaf strand (miniscaf connector) with 3prime hairpin protector, 50mer, [0, 644] start, [0, 685] end
90-19 nm	Coax GC 2:8 set1	Oligo1546	GGGTGATTCCGATGTAGTGTGAGGGTCTGGGGAATTAGGGGAGACCCTAA	90-19 nm barrel coax GC 2:8 set 1 short scaf strand (miniscaf connector) with 3prime hairpin protector, 50mer, [0, 686] start, [0, 727] end
90-19 nm	Coax GC 2:8 set1	Oligo1547	CATGTACATGGCGATTGGCGAGTTACATAGGAAGCTAGTAACAATACTAG	90-19 nm barrel coax GC 2:8 set 1 short scaf strand (miniscaf connector) with 3prime hairpin protector, 50mer, [0, 728] start, [0, 13] end
90-19 nm	Coax GC 2:8 set1	Oligo1548	ACCAGCGAGGGCTGGTGAAGGGTATGAATGGGCAGTGGAAGTGGGATACTTCCCAC	90-19 nm barrel coax GC 2:8 set 1 short scaf strand (miniscaf connector) with 5prime and 3prime hairpin protectors, 56mer, [0, 14] start, [0, 55] end
90-19 nm	Coax GC 2:8 set1	Oligo1549	CCTTCCTGGAGGAAGGAGGTATGGATGGTGTGTTCTGGGGTATGTTTGAAAACATA	90-19 nm barrel coax GC 2:8 set 1 short scaf strand (miniscaf connector) with 5prime and 3prime hairpin protectors, 56mer, [0, 56] start, [0, 97] end
90-19 nm	Coax GC 2:8 set1	Oligo1550	CTTCCCGATGGGGAAGATCGGGTCTTGTGTGGAGTAAGAAGGCAGGTTCGCCTGCC	90-19 nm barrel coax GC 2:8 set 1 short scaf strand (miniscaf connector) with 5prime and 3prime hairpin protectors, 56mer, [0, 98] start, [0, 139] end
90-19 nm	Coax GC 2:8 set1	Oligo1551	TCGCGAGTTATCGCGAAGTTAAGGAGGCAGAAAGGAGAGCTTTAAGAGGCCTTAAA	90-19 nm barrel coax GC 2:8 set 1 short scaf strand (miniscaf connector) with 5prime and 3prime hairpin protectors, 56mer, [0, 140] start, [0, 181] end
90-19 nm	Coax GC 2:8 set1	Oligo1552	ACATAAAGGTTTATGTGTGTAAGCGGGATAAGGATTACTCGGGGCGGTGTCGCCCC	90-19 nm barrel coax GC 2:8 set 1 short scaf strand (miniscaf connector) with 5prime and 3prime hairpin protectors, 56mer, [0, 182] start, [0, 223] end
90-19 nm	Coax GC 2:8 set1	Oligo1553	CATTAATGTATTAATGGGTGGGGTTGAAGGGTTTAGTGGTTAGTAGGGAACTACTA	90-19 nm barrel coax GC 2:8 set 1 short scaf strand (miniscaf connector) with 5prime and 3prime hairpin protectors, 56mer, [0, 224] start, [0, 265] end
90-19 nm	Coax GC 2:8 set1	Oligo1554	CACCTCGGGAGAGGTGCTTCTCTTCTTTGGAAGCCTGACAAGATGCTTAGGCATCT	90-19 nm barrel coax GC 2:8 set 1 short scaf strand (miniscaf connector) with 5prime and 3prime hairpin protectors, 56mer, [0, 266] start, [0, 307] end
90-19 nm	Coax GC 2:8 set1	Oligo1555	TCCTCATGGGTGAGGAAACTGAGGTGAGTGAGTTGGTTGGATGAGAGCGATCTCAT	90-19 nm barrel coax GC 2:8 set 1 short scaf strand (miniscaf connector) with 5prime and 3prime hairpin protectors, 56mer, [0, 308] start, [0, 349] end
90-19 nm	Coax GC 2:8 set1	Oligo1556	TCACAATTGGTTGTGAGTGTGAATACGGGGAAGGATGTTGGAGGTAGTCGTACCTC	90-19 nm barrel coax GC 2:8 set 1 short scaf strand (miniscaf connector) with 5prime and 3prime hairpin protectors, 56mer, [0, 350] start, [0, 391] end
90-19 nm	Coax GC 2:8 set1	Oligo1557	GGCGTGAAAACACGCCTTATGTGAATGGGGTGTTGGATGAGTACGCAGACGCGTAC	90-19 nm barrel coax GC 2:8 set 1 short scaf strand (miniscaf connector) with 5prime and 3prime hairpin protectors, 56mer, [0, 392] start, [0, 433] end
90-19 nm	Coax GC 2:8 set1	Oligo1558	TCCTCTACATAGAGGATAGGGGAATTGGGGTTGAGAGGTCAGTAGTAGGTACTACT	90-19 nm barrel coax GC 2:8 set 1 short scaf strand (miniscaf connector) with 5prime and 3prime hairpin protectors, 56mer, [0, 434] start, [0, 475] end
90-19 nm	Coax GC 2:8 set1	Oligo1559	CGCCGTTTGGACGGCGTTATATGGATTTTGGGGGTGGAAGTACATTATGCAATGTA	90-19 nm barrel coax GC 2:8 set 1 short scaf strand (miniscaf connector) with 5prime and 3prime hairpin protectors, 56mer, [0, 476] start, [0, 517] end
90-19 nm	Coax GC 2:8 set1	Oligo1560	GCCTCCGGAGGGAGGCAGTAGGGATGGAAGACAGGTGAACGTAGGTTTTGACCTAC	90-19 nm barrel coax GC 2:8 set 1 short scaf strand (miniscaf connector) with 5prime and 3prime hairpin protectors, 56mer, [0, 518] start, [0, 559] end
90-19 nm	Coax GC 2:8 set1	Oligo1561	CCCGGAGTGTTCCGGGTTAGGATGGGTTGTTAGGCGCAAAGTGGGGAGAGCCCCAC	90-19 nm barrel coax GC 2:8 set 1 short scaf strand (miniscaf connector) with 5prime and 3prime hairpin protectors, 56mer, [0, 560] start, [0, 601] end
90-19 nm	Coax GC 2:8 set1	Oligo1562	ACTAATCCATATTAGTTGCTTGGGATAGCAAGTTGAGCGTTTATGGGATACCATAA	90-19 nm barrel coax GC 2:8 set 1 short scaf strand (miniscaf connector) with 5prime and 3prime hairpin protectors, 56mer, [0, 602] start, [0, 643] end
90-19 nm	Coax GC 2:8 set1	Oligo1563	TCGTACGGTGGTACGATTGAGAGGGAAAGAGGGAGGCAAGATAGAGAAGTCTCTAT	90-19 nm barrel coax GC 2:8 set 1 short scaf strand (miniscaf connector) with 5prime and 3prime hairpin protectors, 56mer, [0, 644] start, [0, 685] end
90-19 nm	Coax GC 2:8 set1	Oligo1564	GGAATCGGGTGATTCCGATGTAGTGTGAGGGTCTGGGGAATTAGGGGAGACCCTAA	90-19 nm barrel coax GC 2:8 set 1 short scaf strand (miniscaf connector) with 5prime and 3prime hairpin protectors, 56mer, [0, 686] start, [0, 727] end
90-19 nm	Coax GC 2:8 set1	Oligo1565	CATGTACATGTACATGGCGATTGGCGAGTTACATAGGAAGCTAGTAACAATACTAG	90-19 nm barrel coax GC 2:8 set 1 short scaf strand (miniscaf connector) with 5prime and 3prime hairpin protectors, 56mer, [0, 728] start, [0, 13] end
90-19 nm	PAINT docking	Oligo1566	CCATCACGCAAATTAGAATCTAGGGTTGAGTGTTGTGAGAGATTTTGATCTACATA	90-19 nm barrel stap strand + P2 10nt docking handle, light orange, 56mer, [4, 34] start, [4, 749] end
90-19 nm	PAINT docking	Oligo1567	ATAAAACAGAGGTAAGCGTACATTGGCAGATTCACTATCGGCGTTTGATCTACATA	90-19 nm barrel PAINT stap strand + P2 10nt docking handle, light orange, 56mer, [4, 76] start, [4, 35] end
90-19 nm	PAINT docking	Oligo1568	ATCAGATGATGGCACTCGTACTAACAACTAATAGATCTAAAGAGTTGATCTACATA	90-19 nm barrel PAINT stap strand + P2 10nt docking handle, light orange, 56mer, [4, 118] start, [4, 77] end
90-19 nm	PAINT docking	Oligo1569	TTCTGTAAATCGTAGAAGATCGGATTCGCCTGATTCCATATCTTTTGATCTACATA	90-19 nm barrel PAINT stap strand + P2 10nt docking handle, light orange, 56mer, [4, 160] start, [4, 119] end
90-19 nm	PAINT docking	Oligo1570	GCTCAACAGTAGGCCGACCGGACAAAGAACGCGAGAAGAGTCGCTTGATCTACATA	90-19 nm barrel PAINT stap strand + P2 10nt docking handle, light orange, 56mer, [4, 202] start, [4, 161] end
90-19 nm	PAINT docking	Oligo1571	CTTATCCGGTATTTTCCAAGTCCTGAACAAGAAAACCAGTAAACTTGATCTACATA	90-19 nm barrel PAINT stap strand + P2 10nt docking handle, light orange, 56mer, [4, 244] start, [4, 203] end
90-19 nm	PAINT docking	Oligo1572	GCAAGAAACAATGAACAGGGTCCCAATCCAAATAAGATTAGTGGTTGATCTACATA	90-19 nm barrel PAINT stap strand + P2 10nt docking handle, light orange, 56mer, [4, 286] start, [4, 245] end
90-19 nm	PAINT docking	Oligo1573	ATTAGAGCCAGCACCAGCGCGGCAACATATAAAAGCCAGAAGGATTGATCTACATA	90-19 nm barrel PAINT stap strand + P2 10nt docking handle, light orange, 56mer, [4, 328] start, [4, 287] end
90-19 nm	PAINT docking	Oligo1574	CCAGAATGGAAAGCACCCTCCAAAATCACCGGAACCAGCACCGATTGATCTACATA	90-19 nm barrel PAINT stap strand + P2 10nt docking handle, light orange, 56mer, [4, 370] start, [4, 329] end
90-19 nm	PAINT docking	Oligo1575	AGCAAGCCCAATAATATAAGCTGAGACTCCTCAAGCTGGTAAAGTTGATCTACATA	90-19 nm barrel PAINT stap strand + P2 10nt docking handle, light orange, 56mer, [4, 412] start, [4, 371] end
90-19 nm	PAINT docking	Oligo1576	ATATTCGGTCGCTAAGGAGCTGAGAATAGAAAGGAAGACAGCATTTGATCTACATA	90-19 nm barrel PAINT stap strand + P2 10nt docking handle, light orange, 56mer, [4, 454] start, [4, 413] end
90-19 nm	PAINT docking	Oligo1577	AGGACAGATGAACATTTGTAGAAAGAGGCAAAAGATCGGAACATTTGATCTACATA	90-19 nm barrel PAINT stap strand + P2 10nt docking handle, light orange, 56mer, [4, 496] start, [4, 455] end
90-19 nm	PAINT docking	Oligo1578	TAGTAAGAGCAACGTTAATATTAATCATTGTGAATTATTCATAGTTGATCTACATA	90-19 nm barrel PAINT stap strand + P2 10nt docking handle, light orange, 56mer, [4, 538] start, [4, 497] end
90-19 nm	PAINT docking	Oligo1579	TTGATAAGAGGTCTTAAGAGCGAGAATGACCATAAAGTTTTGCATTGATCTACATA	90-19 nm barrel PAINT stap strand + P2 10nt docking handle, light orange, 56mer, [4, 580] start, [4, 539] end
90-19 nm	PAINT docking	Oligo1580	TTTATTTCAACGCAATCATAGTTTAGCTATATTTTATGCAACTTTTGATCTACATA	90-19 nm barrel PAINT stap strand + P2 10nt docking handle, light orange, 56mer, [4, 622] start, [4, 581] end
90-19 nm	PAINT docking	Oligo1581	CAGCTCATTTTTTATCATATAAAGGCTATCAGGTCAGATTCACCTTGATCTACATA	90-19 nm barrel PAINT stap strand + P2 10nt docking handle, light orange, 56mer, [4, 664] start, [4, 623] end
90-19 nm	PAINT docking	Oligo1582	TAAGTTGGGTAACAAACCAGAGTTTGAGGGGACGATAAATGTATTTGATCTACATA	90-19 nm barrel PAINT stap strand + P2 10nt docking handle, light orange, 56mer, [4, 706] start, [4, 665] end
90-19 nm	PAINT docking	Oligo1583	GCGTATTGGGCGCTAATGAGTTTCCTGTGTGAAATGTCGACTATTTGATCTACATA	90-19 nm barrel PAINT stap strand + P2 10nt docking handle, light orange, 56mer, [4, 748] start, [4, 707] end
90-19 nm	PAINT docking	Oligo1584	CTTATAAATCAAACAAGCGGGAATCGGCCAACGCGACTCACAAGTTGATCTACATA	90-19 nm barrel PAINT stap strand + P2 10nt docking handle, light orange, 56mer, [6, 13] start, [6, 728] end
90-19 nm	PAINT docking	Oligo1585	GCTCAATCGTCTGGTAATATAATCAGTGAGGCCACGAGCTAACCTTGATCTACATA	90-19 nm barrel PAINT stap strand + P2 10nt docking handle, light orange, 56mer, [6, 55] start, [6, 14] end
90-19 nm	PAINT docking	Oligo1586	AAGGTTATCTAAATTGCTGATTAAAAATACCGAACGTGGCACACTTGATCTACATA	90-19 nm barrel PAINT stap strand + P2 10nt docking handle, light orange, 56mer, [6, 97] start, [6, 56] end
90-19 nm	PAINT docking	Oligo1587	TACCTTTTACATCTTTGCACAAGGAGCGGAATTATCTTTGCCGGTTGATCTACATA	90-19 nm barrel PAINT stap strand + P2 10nt docking handle, light orange, 56mer, [6, 139] start, [6, 98] end
90-19 nm	PAINT docking	Oligo1588	TAAATGCTGATGCAATTTATATAAATCAATATATGCAAACATAGTTGATCTACATA	90-19 nm barrel PAINT stap strand + P2 10nt docking handle, light orange, 56mer, [6, 181] start, [6, 140] end
90-19 nm	PAINT docking	Oligo1589	ACGCGCCTGTTTAATATAAATTATACAAATTCTTAAATAAGGTGTTGATCTACATA	90-19 nm barrel PAINT stap strand + P2 10nt docking handle, light orange, 56mer, [6, 223] start, [6, 182] end
90-19 nm	PAINT docking	Oligo1590	TTACAAAATAAACTTGCACCGCCCAATAGCAAGCAATTAAACGATTGATCTACATA	90-19 nm barrel PAINT stap strand + P2 10nt docking handle, light orange, 56mer, [6, 265] start, [6, 224] end
90-19 nm	PAINT docking	Oligo1591	AAACGTAGAAAATAGGAAACCCACAAGAATTGAGTTTAGACGAGTTGATCTACATA	90-19 nm barrel PAINT stap strand + P2 10nt docking handle, light orange, 56mer, [6, 307] start, [6, 266] end
90-19 nm	PAINT docking	Oligo1592	TTATTAGCGTTTGGTAGCGATATCACCGTCACCGAAAAAGGGGCTTGATCTACATA	90-19 nm barrel PAINT stap strand + P2 10nt docking handle, light orange, 56mer, [6, 349] start, [6, 308] end
90-19 nm	PAINT docking	Oligo1593	ATTCTGAAACATGTAACGGGATATTCACAAACAAACCACCAGCCTTGATCTACATA	90-19 nm barrel PAINT stap strand + P2 10nt docking handle, light orange, 56mer, [6, 391] start, [6, 350] end
90-19 nm	PAINT docking	Oligo1594	AAACAACTTTCAAGTTAGCGCCCTCAGAGCCACCACGGAATATTTTGATCTACATA	90-19 nm barrel PAINT stap strand + P2 10nt docking handle, light orange, 56mer, [6, 433] start, [6, 392] end
90-19 nm	PAINT docking	Oligo1595	TGCCACTACGAAGGCAACGGTGACAACAACCATCGTGTATCGCTTTGATCTACATA	90-19 nm barrel PAINT stap strand + P2 10nt docking handle, light orange, 56mer, [6, 475] start, [6, 434] end
90-19 nm	PAINT docking	Oligo1596	TGGGCTTGAGATGATCAACGATAAGGGAACCGAACCTGATAAAATTGATCTACATA	90-19 nm barrel PAINT stap strand + P2 10nt docking handle, light orange, 56mer, [6, 517] start, [6, 476] end
90-19 nm	PAINT docking	Oligo1597	CTCAAATGCTTTAGGGTAATAGATACATAACGCCACTAACGGATTTGATCTACATA	90-19 nm barrel PAINT stap strand + P2 10nt docking handle, light orange, 56mer, [6, 559] start, [6, 518] end
90-19 nm	PAINT docking	Oligo1598	GATACATTTCGCACGGTGTCCAGGATTAGAGAGTAGAAAGACCCTTGATCTACATA	90-19 nm barrel PAINT stap strand + P2 10nt docking handle, light orange, 56mer, [6, 601] start, [6, 560] end
90-19 nm	PAINT docking	Oligo1599	GAGGGTAGCTATTGAGAAAGATGACCCTGTAATACGGCAAAGTATTGATCTACATA	90-19 nm barrel PAINT stap strand + P2 10nt docking handle, light orange, 56mer, [6, 643] start, [6, 602] end
90-19 nm	PAINT docking	Oligo1600	TGGGCGCATCGTATAACAACTTGTTAAAATTCGCAGGTTGATGATTGATCTACATA	90-19 nm barrel PAINT stap strand + P2 10nt docking handle, light orange, 56mer, [6, 685] start, [6, 644] end
90-19 nm	PAINT docking	Oligo1601	CTCGAATTCGTAATTTGATACTGGCGAAAGGGGGAGCCATTCGATTGATCTACATA	90-19 nm barrel PAINT stap strand + P2 10nt docking handle, light orange, 56mer, [6, 727] start, [6, 686] end
90-19 nm	PAINT docking	Oligo1602	CCATCACGCAAATTAGAATCTAGGGTTGAGTGTTGTGAGAGATTTTATAATGGATC	90-19 nm barrel PAINT stap strand + P10 dock, light orange, 56mer, [4, 34] start, [4, 749] end
90-19 nm	PAINT docking	Oligo1603	ATAAAACAGAGGTAAGCGTACATTGGCAGATTCACTATCGGCGTTTATAATGGATC	90-19 nm barrel PAINT stap strand + P10 dock, light orange, 56mer, [4, 76] start, [4, 35] end
90-19 nm	PAINT docking	Oligo1604	ATCAGATGATGGCACTCGTACTAACAACTAATAGATCTAAAGAGTTATAATGGATC	90-19 nm barrel PAINT stap strand + P10 dock, light orange, 56mer, [4, 118] start, [4, 77] end
90-19 nm	PAINT docking	Oligo1605	TTCTGTAAATCGTAGAAGATCGGATTCGCCTGATTCCATATCTTTTATAATGGATC	90-19 nm barrel PAINT stap strand + P10 dock, light orange, 56mer, [4, 160] start, [4, 119] end
90-19 nm	PAINT docking	Oligo1606	GCTCAACAGTAGGCCGACCGGACAAAGAACGCGAGAAGAGTCGCTTATAATGGATC	90-19 nm barrel PAINT stap strand + P10 dock, light orange, 56mer, [4, 202] start, [4, 161] end
90-19 nm	PAINT docking	Oligo1607	CTTATCCGGTATTTTCCAAGTCCTGAACAAGAAAACCAGTAAACTTATAATGGATC	90-19 nm barrel PAINT stap strand + P10 dock, light orange, 56mer, [4, 244] start, [4, 203] end
90-19 nm	PAINT docking	Oligo1608	GCAAGAAACAATGAACAGGGTCCCAATCCAAATAAGATTAGTGGTTATAATGGATC	90-19 nm barrel PAINT stap strand + P10 dock, light orange, 56mer, [4, 286] start, [4, 245] end
90-19 nm	PAINT docking	Oligo1609	ATTAGAGCCAGCACCAGCGCGGCAACATATAAAAGCCAGAAGGATTATAATGGATC	90-19 nm barrel PAINT stap strand + P10 dock, light orange, 56mer, [4, 328] start, [4, 287] end
90-19 nm	PAINT docking	Oligo1610	CCAGAATGGAAAGCACCCTCCAAAATCACCGGAACCAGCACCGATTATAATGGATC	90-19 nm barrel PAINT stap strand + P10 dock, light orange, 56mer, [4, 370] start, [4, 329] end
90-19 nm	PAINT docking	Oligo1611	AGCAAGCCCAATAATATAAGCTGAGACTCCTCAAGCTGGTAAAGTTATAATGGATC	90-19 nm barrel PAINT stap strand + P10 dock, light orange, 56mer, [4, 412] start, [4, 371] end
90-19 nm	PAINT docking	Oligo1612	ATATTCGGTCGCTAAGGAGCTGAGAATAGAAAGGAAGACAGCATTTATAATGGATC	90-19 nm barrel PAINT stap strand + P10 dock, light orange, 56mer, [4, 454] start, [4, 413] end
90-19 nm	PAINT docking	Oligo1613	AGGACAGATGAACATTTGTAGAAAGAGGCAAAAGATCGGAACATTTATAATGGATC	90-19 nm barrel PAINT stap strand + P10 dock, light orange, 56mer, [4, 496] start, [4, 455] end
90-19 nm	PAINT docking	Oligo1614	TAGTAAGAGCAACGTTAATATTAATCATTGTGAATTATTCATAGTTATAATGGATC	90-19 nm barrel PAINT stap strand + P10 dock, light orange, 56mer, [4, 538] start, [4, 497] end
90-19 nm	PAINT docking	Oligo1615	TTGATAAGAGGTCTTAAGAGCGAGAATGACCATAAAGTTTTGCATTATAATGGATC	90-19 nm barrel PAINT stap strand + P10 dock, light orange, 56mer, [4, 580] start, [4, 539] end
90-19 nm	PAINT docking	Oligo1616	TTTATTTCAACGCAATCATAGTTTAGCTATATTTTATGCAACTTTTATAATGGATC	90-19 nm barrel PAINT stap strand + P10 dock, light orange, 56mer, [4, 622] start, [4, 581] end
90-19 nm	PAINT docking	Oligo1617	CAGCTCATTTTTTATCATATAAAGGCTATCAGGTCAGATTCACCTTATAATGGATC	90-19 nm barrel PAINT stap strand + P10 dock, light orange, 56mer, [4, 664] start, [4, 623] end
90-19 nm	PAINT docking	Oligo1618	TAAGTTGGGTAACAAACCAGAGTTTGAGGGGACGATAAATGTATTTATAATGGATC	90-19 nm barrel PAINT stap strand + P10 dock, light orange, 56mer, [4, 706] start, [4, 665] end
90-19 nm	PAINT docking	Oligo1619	GCGTATTGGGCGCTAATGAGTTTCCTGTGTGAAATGTCGACTATTTATAATGGATC	90-19 nm barrel PAINT stap strand + P10 dock, light orange, 56mer, [4, 748] start, [4, 707] end
90-19 nm	PAINT docking	Oligo1620	CTTATAAATCAAACAAGCGGGAATCGGCCAACGCGACTCACAAGTTATAATGGATC	90-19 nm barrel PAINT stap strand + P10 dock, light orange, 56mer, [6, 13] start, [6, 728] end
90-19 nm	PAINT docking	Oligo1621	GCTCAATCGTCTGGTAATATAATCAGTGAGGCCACGAGCTAACCTTATAATGGATC	90-19 nm barrel PAINT stap strand + P10 dock, light orange, 56mer, [6, 55] start, [6, 14] end
90-19 nm	PAINT docking	Oligo1622	AAGGTTATCTAAATTGCTGATTAAAAATACCGAACGTGGCACACTTATAATGGATC	90-19 nm barrel PAINT stap strand + P10 dock, light orange, 56mer, [6, 97] start, [6, 56] end
90-19 nm	PAINT docking	Oligo1623	TACCTTTTACATCTTTGCACAAGGAGCGGAATTATCTTTGCCGGTTATAATGGATC	90-19 nm barrel PAINT stap strand + P10 dock, light orange, 56mer, [6, 139] start, [6, 98] end
90-19 nm	PAINT docking	Oligo1624	TAAATGCTGATGCAATTTATATAAATCAATATATGCAAACATAGTTATAATGGATC	90-19 nm barrel PAINT stap strand + P10 dock, light orange, 56mer, [6, 181] start, [6, 140] end
90-19 nm	PAINT docking	Oligo1625	ACGCGCCTGTTTAATATAAATTATACAAATTCTTAAATAAGGTGTTATAATGGATC	90-19 nm barrel PAINT stap strand + P10 dock, light orange, 56mer, [6, 223] start, [6, 182] end
90-19 nm	PAINT docking	Oligo1626	TTACAAAATAAACTTGCACCGCCCAATAGCAAGCAATTAAACGATTATAATGGATC	90-19 nm barrel PAINT stap strand + P10 dock, light orange, 56mer, [6, 265] start, [6, 224] end
90-19 nm	PAINT docking	Oligo1627	AAACGTAGAAAATAGGAAACCCACAAGAATTGAGTTTAGACGAGTTATAATGGATC	90-19 nm barrel PAINT stap strand + P10 dock, light orange, 56mer, [6, 307] start, [6, 266] end
90-19 nm	PAINT docking	Oligo1628	TTATTAGCGTTTGGTAGCGATATCACCGTCACCGAAAAAGGGGCTTATAATGGATC	90-19 nm barrel PAINT stap strand + P10 dock, light orange, 56mer, [6, 349] start, [6, 308] end
90-19 nm	PAINT docking	Oligo1629	ATTCTGAAACATGTAACGGGATATTCACAAACAAACCACCAGCCTTATAATGGATC	90-19 nm barrel PAINT stap strand + P10 dock, light orange, 56mer, [6, 391] start, [6, 350] end
90-19 nm	PAINT docking	Oligo1630	AAACAACTTTCAAGTTAGCGCCCTCAGAGCCACCACGGAATATTTTATAATGGATC	90-19 nm barrel PAINT stap strand + P10 dock, light orange, 56mer, [6, 433] start, [6, 392] end
90-19 nm	PAINT docking	Oligo1631	TGCCACTACGAAGGCAACGGTGACAACAACCATCGTGTATCGCTTTATAATGGATC	90-19 nm barrel PAINT stap strand + P10 dock, light orange, 56mer, [6, 475] start, [6, 434] end
90-19 nm	PAINT docking	Oligo1632	TGGGCTTGAGATGATCAACGATAAGGGAACCGAACCTGATAAAATTATAATGGATC	90-19 nm barrel PAINT stap strand + P10 dock, light orange, 56mer, [6, 517] start, [6, 476] end
90-19 nm	PAINT docking	Oligo1633	CTCAAATGCTTTAGGGTAATAGATACATAACGCCACTAACGGATTTATAATGGATC	90-19 nm barrel PAINT stap strand + P10 dock, light orange, 56mer, [6, 559] start, [6, 518] end
90-19 nm	PAINT docking	Oligo1634	GATACATTTCGCACGGTGTCCAGGATTAGAGAGTAGAAAGACCCTTATAATGGATC	90-19 nm barrel PAINT stap strand + P10 dock, light orange, 56mer, [6, 601] start, [6, 560] end
90-19 nm	PAINT docking	Oligo1635	GAGGGTAGCTATTGAGAAAGATGACCCTGTAATACGGCAAAGTATTATAATGGATC	90-19 nm barrel PAINT stap strand + P10 dock, light orange, 56mer, [6, 643] start, [6, 602] end
90-19 nm	PAINT docking	Oligo1636	TGGGCGCATCGTATAACAACTTGTTAAAATTCGCAGGTTGATGATTATAATGGATC	90-19 nm barrel PAINT stap strand + P10 dock, light orange, 56mer, [6, 685] start, [6, 644] end
90-19 nm	PAINT docking	Oligo1637	CTCGAATTCGTAATTTGATACTGGCGAAAGGGGGAGCCATTCGATTATAATGGATC	90-19 nm barrel PAINT stap strand + P10 dock, light orange, 56mer, [6, 727] start, [6, 686] end
90-19 nm	PAINT docking	Oligo1638	CCATCACGCAAATTAGAATCTAGGGTTGAGTGTTGTGAGAGATTTTTCTTCATTAC	90-19 nm barrel PAINT stap strand + P3 10nt docking handle, light orange, 56mer, [4, 34] start, [4, 749] end
90-19 nm	PAINT docking	Oligo1639	ATAAAACAGAGGTAAGCGTACATTGGCAGATTCACTATCGGCGTTTTCTTCATTAC	90-19 nm barrel PAINT stap strand + P3 10nt docking handle, light orange, 56mer, [4, 76] start, [4, 35] end
90-19 nm	PAINT docking	Oligo1640	ATCAGATGATGGCACTCGTACTAACAACTAATAGATCTAAAGAGTTTCTTCATTAC	90-19 nm barrel PAINT stap strand + P3 10nt docking handle, light orange, 56mer, [4, 118] start, [4, 77] end
90-19 nm	PAINT docking	Oligo1641	TTCTGTAAATCGTAGAAGATCGGATTCGCCTGATTCCATATCTTTTTCTTCATTAC	90-19 nm barrel PAINT stap strand + P3 10nt docking handle, light orange, 56mer, [4, 160] start, [4, 119] end
90-19 nm	PAINT docking	Oligo1642	GCTCAACAGTAGGCCGACCGGACAAAGAACGCGAGAAGAGTCGCTTTCTTCATTAC	90-19 nm barrel PAINT stap strand + P3 10nt docking handle, light orange, 56mer, [4, 202] start, [4, 161] end
90-19 nm	PAINT docking	Oligo1643	CTTATCCGGTATTTTCCAAGTCCTGAACAAGAAAACCAGTAAACTTTCTTCATTAC	90-19 nm barrel PAINT stap strand + P3 10nt docking handle, light orange, 56mer, [4, 244] start, [4, 203] end
90-19 nm	PAINT docking	Oligo1644	GCAAGAAACAATGAACAGGGTCCCAATCCAAATAAGATTAGTGGTTTCTTCATTAC	90-19 nm barrel PAINT stap strand + P3 10nt docking handle, light orange, 56mer, [4, 286] start, [4, 245] end
90-19 nm	PAINT docking	Oligo1645	ATTAGAGCCAGCACCAGCGCGGCAACATATAAAAGCCAGAAGGATTTCTTCATTAC	90-19 nm barrel PAINT stap strand + P3 10nt docking handle, light orange, 56mer, [4, 328] start, [4, 287] end
90-19 nm	PAINT docking	Oligo1646	CCAGAATGGAAAGCACCCTCCAAAATCACCGGAACCAGCACCGATTTCTTCATTAC	90-19 nm barrel PAINT stap strand + P3 10nt docking handle, light orange, 56mer, [4, 370] start, [4, 329] end
90-19 nm	PAINT docking	Oligo1647	AGCAAGCCCAATAATATAAGCTGAGACTCCTCAAGCTGGTAAAGTTTCTTCATTAC	90-19 nm barrel PAINT stap strand + P3 10nt docking handle, light orange, 56mer, [4, 412] start, [4, 371] end
90-19 nm	PAINT docking	Oligo1648	ATATTCGGTCGCTAAGGAGCTGAGAATAGAAAGGAAGACAGCATTTTCTTCATTAC	90-19 nm barrel PAINT stap strand + P3 10nt docking handle, light orange, 56mer, [4, 454] start, [4, 413] end
90-19 nm	PAINT docking	Oligo1649	AGGACAGATGAACATTTGTAGAAAGAGGCAAAAGATCGGAACATTTTCTTCATTAC	90-19 nm barrel PAINT stap strand + P3 10nt docking handle, light orange, 56mer, [4, 496] start, [4, 455] end
90-19 nm	PAINT docking	Oligo1650	TAGTAAGAGCAACGTTAATATTAATCATTGTGAATTATTCATAGTTTCTTCATTAC	90-19 nm barrel PAINT stap strand + P3 10nt docking handle, light orange, 56mer, [4, 538] start, [4, 497] end
90-19 nm	PAINT docking	Oligo1651	TTGATAAGAGGTCTTAAGAGCGAGAATGACCATAAAGTTTTGCATTTCTTCATTAC	90-19 nm barrel PAINT stap strand + P3 10nt docking handle, light orange, 56mer, [4, 580] start, [4, 539] end
90-19 nm	PAINT docking	Oligo1652	TTTATTTCAACGCAATCATAGTTTAGCTATATTTTATGCAACTTTTTCTTCATTAC	90-19 nm barrel PAINT stap strand + P3 10nt docking handle, light orange, 56mer, [4, 622] start, [4, 581] end
90-19 nm	PAINT docking	Oligo1653	CAGCTCATTTTTTATCATATAAAGGCTATCAGGTCAGATTCACCTTTCTTCATTAC	90-19 nm barrel PAINT stap strand + P3 10nt docking handle, light orange, 56mer, [4, 664] start, [4, 623] end
90-19 nm	PAINT docking	Oligo1654	TAAGTTGGGTAACAAACCAGAGTTTGAGGGGACGATAAATGTATTTTCTTCATTAC	90-19 nm barrel PAINT stap strand + P3 10nt docking handle, light orange, 56mer, [4, 706] start, [4, 665] end
90-19 nm	PAINT docking	Oligo1655	GCGTATTGGGCGCTAATGAGTTTCCTGTGTGAAATGTCGACTATTTTCTTCATTAC	90-19 nm barrel PAINT stap strand + P3 10nt docking handle, light orange, 56mer, [4, 748] start, [4, 707] end
90-19 nm	PAINT docking	Oligo1656	CTTATAAATCAAACAAGCGGGAATCGGCCAACGCGACTCACAAGTTTCTTCATTAC	90-19 nm barrel PAINT stap strand + P3 10nt docking handle, light orange, 56mer, [6, 13] start, [6, 728] end
90-19 nm	PAINT docking	Oligo1657	GCTCAATCGTCTGGTAATATAATCAGTGAGGCCACGAGCTAACCTTTCTTCATTAC	90-19 nm barrel PAINT stap strand + P3 10nt docking handle, light orange, 56mer, [6, 55] start, [6, 14] end
90-19 nm	PAINT docking	Oligo1658	AAGGTTATCTAAATTGCTGATTAAAAATACCGAACGTGGCACACTTTCTTCATTAC	90-19 nm barrel PAINT stap strand + P3 10nt docking handle, light orange, 56mer, [6, 97] start, [6, 56] end
90-19 nm	PAINT docking	Oligo1659	TACCTTTTACATCTTTGCACAAGGAGCGGAATTATCTTTGCCGGTTTCTTCATTAC	90-19 nm barrel PAINT stap strand + P3 10nt docking handle, light orange, 56mer, [6, 139] start, [6, 98] end
90-19 nm	PAINT docking	Oligo1660	TAAATGCTGATGCAATTTATATAAATCAATATATGCAAACATAGTTTCTTCATTAC	90-19 nm barrel PAINT stap strand + P3 10nt docking handle, light orange, 56mer, [6, 181] start, [6, 140] end
90-19 nm	PAINT docking	Oligo1661	ACGCGCCTGTTTAATATAAATTATACAAATTCTTAAATAAGGTGTTTCTTCATTAC	90-19 nm barrel PAINT stap strand + P3 10nt docking handle, light orange, 56mer, [6, 223] start, [6, 182] end
90-19 nm	PAINT docking	Oligo1662	TTACAAAATAAACTTGCACCGCCCAATAGCAAGCAATTAAACGATTTCTTCATTAC	90-19 nm barrel PAINT stap strand + P3 10nt docking handle, light orange, 56mer, [6, 265] start, [6, 224] end
90-19 nm	PAINT docking	Oligo1663	AAACGTAGAAAATAGGAAACCCACAAGAATTGAGTTTAGACGAGTTTCTTCATTAC	90-19 nm barrel PAINT stap strand + P3 10nt docking handle, light orange, 56mer, [6, 307] start, [6, 266] end
90-19 nm	PAINT docking	Oligo1664	TTATTAGCGTTTGGTAGCGATATCACCGTCACCGAAAAAGGGGCTTTCTTCATTAC	90-19 nm barrel PAINT stap strand + P3 10nt docking handle, light orange, 56mer, [6, 349] start, [6, 308] end
90-19 nm	PAINT docking	Oligo1665	ATTCTGAAACATGTAACGGGATATTCACAAACAAACCACCAGCCTTTCTTCATTAC	90-19 nm barrel PAINT stap strand + P3 10nt docking handle, light orange, 56mer, [6, 391] start, [6, 350] end
90-19 nm	PAINT docking	Oligo1666	AAACAACTTTCAAGTTAGCGCCCTCAGAGCCACCACGGAATATTTTTCTTCATTAC	90-19 nm barrel PAINT stap strand + P3 10nt docking handle, light orange, 56mer, [6, 433] start, [6, 392] end
90-19 nm	PAINT docking	Oligo1667	TGCCACTACGAAGGCAACGGTGACAACAACCATCGTGTATCGCTTTTCTTCATTAC	90-19 nm barrel PAINT stap strand + P3 10nt docking handle, light orange, 56mer, [6, 475] start, [6, 434] end
90-19 nm	PAINT docking	Oligo1668	TGGGCTTGAGATGATCAACGATAAGGGAACCGAACCTGATAAAATTTCTTCATTAC	90-19 nm barrel PAINT stap strand + P3 10nt docking handle, light orange, 56mer, [6, 517] start, [6, 476] end
90-19 nm	PAINT docking	Oligo1669	CTCAAATGCTTTAGGGTAATAGATACATAACGCCACTAACGGATTTTCTTCATTAC	90-19 nm barrel PAINT stap strand + P3 10nt docking handle, light orange, 56mer, [6, 559] start, [6, 518] end
90-19 nm	PAINT docking	Oligo1670	GATACATTTCGCACGGTGTCCAGGATTAGAGAGTAGAAAGACCCTTTCTTCATTAC	90-19 nm barrel PAINT stap strand + P3 10nt docking handle, light orange, 56mer, [6, 601] start, [6, 560] end
90-19 nm	PAINT docking	Oligo1671	GAGGGTAGCTATTGAGAAAGATGACCCTGTAATACGGCAAAGTATTTCTTCATTAC	90-19 nm barrel PAINT stap strand + P3 10nt docking handle, light orange, 56mer, [6, 643] start, [6, 602] end
90-19 nm	PAINT docking	Oligo1672	TGGGCGCATCGTATAACAACTTGTTAAAATTCGCAGGTTGATGATTTCTTCATTAC	90-19 nm barrel PAINT stap strand + P3 10nt docking handle, light orange, 56mer, [6, 685] start, [6, 644] end
90-19 nm	PAINT docking	Oligo1673	CTCGAATTCGTAATTTGATACTGGCGAAAGGGGGAGCCATTCGATTTCTTCATTAC	90-19 nm barrel PAINT stap strand + P3 10nt docking handle, light orange, 56mer, [6, 727] start, [6, 686] end
90-19 nm	biotin	Oligo1674	/5Biosg/GGGCCGGGCGAGCCAACTCGTAAAGCGCTCTATACTTGGC	90-19 nm barrel 5prime biotin + miniscaf strand, 40mer, [30, 45] start, [30, 86] end
90-19 nm	biotin	Oligo1675	/5Biosg/TGCCCAATGCCCAGGCCTCCAGGCAACCGCAAAGCTCTTA	90-19 nm barrel 5prime biotin + miniscaf strand, 40mer, [30, 87] start, [30, 128] end
90-19 nm	biotin	Oligo1676	/5Biosg/ATGTGGTGTCCGGATCTCGCGGGTCAGGCGTCCATGTAGC	90-19 nm barrel 5prime biotin + miniscaf strand, 40mer, [30, 129] start, [30, 170] end
90-19 nm	biotin	Oligo1677	/5Biosg/CCCGAGCTCAGACAGTGCACCGCCCGATCCCTATTGGGTG	90-19 nm barrel 5prime biotin + miniscaf strand, 40mer, [30, 171] start, [30, 212] end
90-19 nm	biotin	Oligo1678	/5Biosg/TGCGCACCGGACTAGCTCGGCCTGGTCCATCTCACTTAGC	90-19 nm barrel 5prime biotin + miniscaf strand, 40mer, [30, 213] start, [30, 254] end
90-19 nm	biotin	Oligo1679	/5Biosg/AGTGGCCATGAAACGTACGCCGGATGGCTACCTCGCGGGA	90-19 nm barrel 5prime biotin + miniscaf strand, 40mer, [30, 255] start, [30, 296] end
90-19 nm	biotin	Oligo1680	/5Biosg/TCCGACATAGCCCGCTGAGCTAACCCAGCACGTCCAGGTG	90-19 nm barrel 5prime biotin + miniscaf strand, 40mer, [30, 297] start, [30, 338] end
90-19 nm	biotin	Oligo1681	/5Biosg/AGGCGTCTGACTAGCGGTGCCCTGACAATCGGTCCGAAGG	90-19 nm barrel 5prime biotin + miniscaf strand, 40mer, [30, 339] start, [30, 380] end
90-19 nm	biotin	Oligo1682	/5Biosg/GGTCCCACGTGACGTCGGTAGTGCTCGTGGCTGCACATGT	90-19 nm barrel 5prime biotin + miniscaf strand, 40mer, [30, 381] start, [30, 422] end
90-19 nm	biotin	Oligo1683	/5Biosg/GGGTATCCAGCCTCCGCGCCTGTGTTGGATCTGCTGTTGC	90-19 nm barrel 5prime biotin + miniscaf strand, 40mer, [30, 423] start, [30, 464] end
90-19 nm	biotin	Oligo1684	/5Biosg/ACGTTTGTCCATACACCGACAGGCGCACATCGTGGAGGCG	90-19 nm barrel 5prime biotin + miniscaf strand, 40mer, [30, 465] start, [30, 506] end
90-19 nm	biotin	Oligo1685	/5Biosg/TGTCTGCGCTCTCTTGCCTGTTAATCGCGTGTCGGCGGAC	90-19 nm barrel 5prime biotin + miniscaf strand, 40mer, [30, 507] start, [30, 548] end
90-19 nm	biotin	Oligo1686	/5Biosg/ACGACACGACCCAGAACATACGGCGCACTCAGTCACGTGC	90-19 nm barrel 5prime biotin + miniscaf strand, 40mer, [30, 549] start, [30, 590] end
90-19 nm	biotin	Oligo1687	/5Biosg/CCGGGCAACGCCTATGGCACCAAGACCTGACGGATGTTCG	90-19 nm barrel 5prime biotin + miniscaf strand, 40mer, [30, 591] start, [30, 632] end
90-19 nm	biotin	Oligo1688	/5Biosg/TTTTGCCTGAACCGGGACGCCTCTCAGAGCGCGGCAAAGT	90-19 nm barrel 5prime biotin + miniscaf strand, 40mer, [30, 633] start, [30, 674] end
90-19 nm	biotin	Oligo1689	/5Biosg/GTGTCCGAAAAACTGCTCGCCGGGCTAGCCACAGGAGACG	90-19 nm barrel 5prime biotin + miniscaf strand, 40mer, [30, 675] start, [30, 716] end
90-19 nm	biotin	Oligo1690	/5Biosg/GTGGCAATAGCAATACGGGAGCCGCCGACACGGAAGGAGC	90-19 nm barrel 5prime biotin + miniscaf strand, 40mer, [30, 717] start, [30, 758] end
90-19 nm	biotin	Oligo1691	/5Biosg/CCCAACTGCGGGACGTGCCGAGGTAACAAGGCAATCCGTC	90-19 nm barrel 5prime biotin + miniscaf strand, 40mer, [30, 759] start, [30, 44] end
90-19 nm	biotin	Oligo1692	/5Biosg/GAGTCCACTATTATCACCGCTTTTCACCAGTGAGAAAGCCTGAT	90-19 nm barrel 5� biotin, light orange, 44mer, [2, 13] start, [2, 728] end
90-19 nm	biotin	Oligo1693	/5Biosg/AATAAAAGGGACAAGAAGAATACTTCTTTGATTAGCGTGCTTAA	90-19 nm barrel 5� biotin, light orange, 44mer, [2, 55] start, [2, 14] end
90-19 nm	biotin	Oligo1694	/5Biosg/ACGCCAGAATCCTGCCGATTTTTGATGGTGGTTCCTGGTTTGGG	90-19 nm barrel 5� biotin, light orange, 44mer, [8, 34] start, [8, 749] end
90-19 nm	biotin	Oligo1695	/5Biosg/CGAACTGATAGCCATTTTTGAAAACGCTCATGGAAAATATTAGT	90-19 nm barrel 5� biotin, light orange, 44mer, [8, 76] start, [8, 35] end
