# Supplementary material for: Complex multicomponent patterns rendered on a 3D DNA-barrel pegboard
Source: Nat Commun. 2020 Nov 13;11:5768. doi: 10.1038/s41467-020-18910-x (PMC7666213; doi:10.1038/s41467-020-18910-x)
Supplement: Supplementary file 8 — Supplementary Data 7 [file 41467_2020_18910_MOESM8_ESM.csv]

Design	Type	Number	Sequence	Note
90-23 nm	core	Oligo0	GAGTCCACTATTAGTTTTTCCGGGGAGAGGCGGTTGTAATCAAC	90-23 nm barrel stap strand, orange, 44mer, [2, 13] start, [2, 728] end
90-23 nm	core	Oligo1	ACTATCGGCCTTGCCTCGTTACTATGGTTGCTTTGTTGGGGTAA	90-23 nm barrel stap strand, orange, 44mer, [2, 55] start, [2, 14] end
90-23 nm	core	Oligo2	AAGGTTATCTAAAAACATCGGCTATTAGTCTTTAATTACCGCAA	90-23 nm barrel stap strand, orange, 44mer, [2, 97] start, [2, 56] end
90-23 nm	core	Oligo3	TCATTTCAATTACTACTTCTGGCAATTCATCAATACTAATAGGG	90-23 nm barrel stap strand, orange, 44mer, [2, 139] start, [2, 98] end
90-23 nm	core	Oligo4	CCTGTTTAGTATCTCCGGCTATCAAAATCATAGGTAACAAACAT	90-23 nm barrel stap strand, orange, 44mer, [2, 181] start, [2, 140] end
90-23 nm	core	Oligo5	CGAACCTCCCGACATCCTAACAATAGATAAGTCCTACCAGTAAG	90-23 nm barrel stap strand, orange, 44mer, [2, 223] start, [2, 182] end
90-23 nm	core	Oligo6	CAAAAGAACTGGCCACCCTGAACAGGGAAGCGCATAAATCAAAG	90-23 nm barrel stap strand, orange, 44mer, [2, 265] start, [2, 224] end
90-23 nm	core	Oligo7	CAGAGCCACCACCCCAGCAAATCACCGTCACCGACGCAGTATCC	90-23 nm barrel stap strand, orange, 44mer, [2, 307] start, [2, 266] end
90-23 nm	core	Oligo8	TATCACCGTACTCTTTTAACTGGCTTTTGATGATAGCCACCCAC	90-23 nm barrel stap strand, orange, 44mer, [2, 349] start, [2, 308] end
90-23 nm	core	Oligo9	ATAACCGATATATAACAGTTTGAATTTTCTGTATGTCAGAACTG	90-23 nm barrel stap strand, orange, 44mer, [2, 391] start, [2, 350] end
90-23 nm	core	Oligo10	ATTCATTACCCAACAACGGATGACCCCCAGCGATTGAGTTAAGC	90-23 nm barrel stap strand, orange, 44mer, [2, 433] start, [2, 392] end
90-23 nm	core	Oligo11	CTCAAATGCTTTAAACTAATAAGATTCATCAGTTGATTCAGTAT	90-23 nm barrel stap strand, orange, 44mer, [2, 475] start, [2, 434] end
90-23 nm	core	Oligo12	TAGTAGTAGCATTTAATGCTATTTTTGCGGATGGCACCATAACC	90-23 nm barrel stap strand, orange, 44mer, [2, 517] start, [2, 476] end
90-23 nm	core	Oligo13	AATTGTAAACGTTCCGTTCTCCGGAGACAGTCAAAGCAAGGCAA	90-23 nm barrel stap strand, orange, 44mer, [2, 559] start, [2, 518] end
90-23 nm	core	Oligo14	TGTAAAACGACGGGCCTCAGTGCATCTGCCAGTTTTTAAATTTA	90-23 nm barrel stap strand, orange, 44mer, [2, 601] start, [2, 560] end
90-23 nm	core	Oligo15	ACGAGGATATTGCGGAACTTGGGTTGTCGGACTTGGCATTCAGT	90-23 nm barrel stap strand, orange, 44mer, [2, 643] start, [2, 602] end
90-23 nm	core	Oligo16	CATCGGGTTGAGTTTACGCATTAATCGAACAAGACTGTTGAGGA	90-23 nm barrel stap strand, orange, 44mer, [2, 685] start, [2, 644] end
90-23 nm	core	Oligo17	AGGAGAATGGATCTTCTGCAATGAAGGTTTATAAGATAAACAAA	90-23 nm barrel stap strand, orange, 44mer, [2, 727] start, [2, 686] end
90-23 nm	core	Oligo18	GCGCTTAATGCGCCCGTAAATAGGGTTGAGTGTTGCAGTGAGCC	90-23 nm barrel stap strand, orange, 44mer, [4, 34] start, [4, 749] end
90-23 nm	core	Oligo19	ACGTGGCACAGACTGCAACATAACATCACTTGCCTGAGCGGGCC	90-23 nm barrel stap strand, orange, 44mer, [4, 76] start, [4, 35] end
90-23 nm	core	Oligo20	TCATCATATTCCTCCGTCAAGTTGGCAAATCAACAAAATACCAT	90-23 nm barrel stap strand, orange, 44mer, [4, 118] start, [4, 77] end
90-23 nm	core	Oligo21	GACGCTGAGAAGAAAACAAACAAGTTACAAAATCGGGAAGGGTA	90-23 nm barrel stap strand, orange, 44mer, [4, 160] start, [4, 119] end
90-23 nm	core	Oligo22	CTAATGCAGAACGAACGCTCTAAACACCGGAATCAGGTTATAAA	90-23 nm barrel stap strand, orange, 44mer, [4, 202] start, [4, 161] end
90-23 nm	core	Oligo23	CAGCCTTTACAGATGCTATTATCCGGTATTCTAAGGCATGTAAG	90-23 nm barrel stap strand, orange, 44mer, [4, 244] start, [4, 203] end
90-23 nm	core	Oligo24	GACGGAAATTATTAACGTAGAACCGAGGAAACGCATCAGAGGAG	90-23 nm barrel stap strand, orange, 44mer, [4, 286] start, [4, 245] end
90-23 nm	core	Oligo25	ATTTACCGTTCCACGCCACCGCCATCTTTTCATAAAGTAGCATT	90-23 nm barrel stap strand, orange, 44mer, [4, 328] start, [4, 287] end
90-23 nm	core	Oligo26	TTTGTCGTCTTTCCTCAGAAAGGGTTGATATAAGTGTGCCTTGA	90-23 nm barrel stap strand, orange, 44mer, [4, 370] start, [4, 329] end
90-23 nm	core	Oligo27	CAAAAGAATACACTTTTGCGCGCCGACAATGACAAAGTGAGAGT	90-23 nm barrel stap strand, orange, 44mer, [4, 412] start, [4, 371] end
90-23 nm	core	Oligo28	TAACGGAACAACAGCTTGCCTCATCAAGAGTAATCATCATCGGG	90-23 nm barrel stap strand, orange, 44mer, [4, 454] start, [4, 413] end
90-23 nm	core	Oligo29	TTTAATTGCTCCTATCAGGTGCGGAATCGTCATAACATAACGAC	90-23 nm barrel stap strand, orange, 44mer, [4, 496] start, [4, 455] end
90-23 nm	core	Oligo30	AGGTAAAGATTCATAGCAAACGAGCTGAAAAGGTGAACATGTCC	90-23 nm barrel stap strand, orange, 44mer, [4, 538] start, [4, 497] end
90-23 nm	core	Oligo31	TTGGTGTAGATGGAATCAGCAAAACAGGAAGATTGAAATTAAGT	90-23 nm barrel stap strand, orange, 44mer, [4, 580] start, [4, 539] end
90-23 nm	core	Oligo32	AGATGAACGAAGAGCGTATTGGGTAACGCCAGGGTGCACTCCCG	90-23 nm barrel stap strand, orange, 44mer, [4, 622] start, [4, 581] end
90-23 nm	core	Oligo33	TGGTGACCTGGAACAGCAAACAGCAATACATCAAAAACAGAGAT	90-23 nm barrel stap strand, orange, 44mer, [4, 664] start, [4, 623] end
90-23 nm	core	Oligo34	GATATAGAGTCGGTACCGTTTCTGTAGTGTCAGATTACGGGGAC	90-23 nm barrel stap strand, orange, 44mer, [4, 706] start, [4, 665] end
90-23 nm	core	Oligo35	AGCTGCATTAATGAGCTGTTTTATGGAGATGATAAAGAAATGTA	90-23 nm barrel stap strand, orange, 44mer, [4, 748] start, [4, 707] end
90-23 nm	core	Oligo36	CTTATAAATCAAAACAGCTGCCCGCTTTCCAGTCGTGAAATTTT	90-23 nm barrel stap strand, orange, 44mer, [6, 13] start, [6, 728] end
90-23 nm	core	Oligo37	TTGTAGCAATACTCAGGAGGCGGTCACGCTGCGCGATCGGAACC	90-23 nm barrel stap strand, orange, 44mer, [6, 55] start, [6, 14] end
90-23 nm	core	Oligo38	TATCAAACCCTCACCACCAGTAGAACCCTTCTGACCGCTCATCG	90-23 nm barrel stap strand, orange, 44mer, [6, 97] start, [6, 56] end
90-23 nm	core	Oligo39	ACGGATTCGCCTGCTACCATAACAAAGAAACCACCTACATTTAA	90-23 nm barrel stap strand, orange, 44mer, [6, 139] start, [6, 98] end
90-23 nm	core	Oligo40	TGTGATAAATAAGATGTAAAATCCTTGAAAACATAACATTTATA	90-23 nm barrel stap strand, orange, 44mer, [6, 181] start, [6, 140] end
90-23 nm	core	Oligo41	TAGCAAGCAAATCATCAATATCCAGACGACGACAAGGGCTTACG	90-23 nm barrel stap strand, orange, 44mer, [6, 223] start, [6, 182] end
90-23 nm	core	Oligo42	GATAGCCGAACAAAGCGCTAATTTTTTGTTTAACGCAGCTACAA	90-23 nm barrel stap strand, orange, 44mer, [6, 265] start, [6, 224] end
90-23 nm	core	Oligo43	TCGGTCATAGCCCCATTAGCTTCAACCGATTGAGGATACATACA	90-23 nm barrel stap strand, orange, 44mer, [6, 307] start, [6, 266] end
90-23 nm	core	Oligo44	CAGTACCAGGCGGAGTGCCCTTAAAGCCAGAATGGCCACCACTT	90-23 nm barrel stap strand, orange, 44mer, [6, 349] start, [6, 308] end
90-23 nm	core	Oligo45	TCTTAAACAGCTTGGAACAAAGCCCTCATAGTTAGCCTCAGACT	90-23 nm barrel stap strand, orange, 44mer, [6, 391] start, [6, 350] end
90-23 nm	core	Oligo46	AGACCAGGCGCATAATTGTGACTACGAAGGCACCACACCCTCTT	90-23 nm barrel stap strand, orange, 44mer, [6, 433] start, [6, 392] end
90-23 nm	core	Oligo47	ATGTTTAGACTGGGAATTACGGGAAGAAAAATCTAGAAACACAC	90-23 nm barrel stap strand, orange, 44mer, [6, 475] start, [6, 434] end
90-23 nm	core	Oligo48	TGTTTAGCTATATATGCAACAAACTCCAACAGGTCCTGACTAAA	90-23 nm barrel stap strand, orange, 44mer, [6, 517] start, [6, 476] end
90-23 nm	core	Oligo49	CCCCGGTTGATAAGAGGGTATATATTTTAAATGCAAATAAAGCC	90-23 nm barrel stap strand, orange, 44mer, [6, 559] start, [6, 518] end
90-23 nm	core	Oligo50	GGGGGATGTGCTGTTTCCGGCGGCGGATTGACCGTTTAACCATA	90-23 nm barrel stap strand, orange, 44mer, [6, 601] start, [6, 560] end
90-23 nm	core	Oligo51	GAACTGCTGGATGAAGTGAGCCACTCATTGTTGTGAGTTCAGAA	90-23 nm barrel stap strand, orange, 44mer, [6, 643] start, [6, 602] end
90-23 nm	core	Oligo52	CGCGTCGTCTTCATCAATGGCCTGGGAAGACTCCTCTCAACGTG	90-23 nm barrel stap strand, orange, 44mer, [6, 685] start, [6, 644] end
90-23 nm	core	Oligo53	ATCTGAACTCGCTCCGTGCATCACGAAGGTGTTTAAACGACATT	90-23 nm barrel stap strand, orange, 44mer, [6, 727] start, [6, 686] end
90-23 nm	core	Oligo54	GCGGGCGCTAGGGGGGAGCCTTTGATGGTGGTTCCTTCACCGAA	90-23 nm barrel stap strand, orange, 44mer, [8, 34] start, [8, 749] end
90-23 nm	core	Oligo55	TAAAAGGGACATTCCTACATAAAAGAGTCTGTCCAAAGGGATGA	90-23 nm barrel stap strand, orange, 44mer, [8, 76] start, [8, 35] end
90-23 nm	core	Oligo56	AGTTTGAGTAACATAGAAGTAAATCTAAAGCATCATAAAACAAA	90-23 nm barrel stap strand, orange, 44mer, [8, 118] start, [8, 77] end
90-23 nm	core	Oligo57	CGTCGCTATTAATCATTTGAAACAGTACCTTTTACTTATTTGAA	90-23 nm barrel stap strand, orange, 44mer, [8, 160] start, [8, 119] end
90-23 nm	core	Oligo58	GTACCGACAAAAGATCGCCAACCTAAATTTAATGGGCAAATCAT	90-23 nm barrel stap strand, orange, 44mer, [8, 202] start, [8, 161] end
90-23 nm	core	Oligo59	TATTTATCCCAATTCCTGAAATTTTCATCGTAGGAGTCTTTCAA	90-23 nm barrel stap strand, orange, 44mer, [8, 244] start, [8, 203] end
90-23 nm	core	Oligo60	TACCAGCGCCAAACAACATATTACCGAAGCCCTTTAGAGATAAT	90-23 nm barrel stap strand, orange, 44mer, [8, 286] start, [8, 245] end
90-23 nm	core	Oligo61	TGATATTCACAAAGCCGCCAGTCAGACTGTAGCGCGAAACGTTT	90-23 nm barrel stap strand, orange, 44mer, [8, 328] start, [8, 287] end
90-23 nm	core	Oligo62	CTACAACGCCTGTCCCTCATAAGAGAAGGATTAGGCAGTTAACT	90-23 nm barrel stap strand, orange, 44mer, [8, 370] start, [8, 329] end
90-23 nm	core	Oligo63	CCATTAAACGGGTAAAGACATCGGTTTATCAGCTTAATTGCGAA	90-23 nm barrel stap strand, orange, 44mer, [8, 412] start, [8, 371] end
90-23 nm	core	Oligo64	CTGGCTCATTATAAGTAGTAAACTTTGAAAGAGGACCGCGACTT	90-23 nm barrel stap strand, orange, 44mer, [8, 454] start, [8, 413] end
90-23 nm	core	Oligo65	AGCTTCAAAGCGACAGAAGCAAAGAAGTTTTGCCAAGTAAGAAA	90-23 nm barrel stap strand, orange, 44mer, [8, 496] start, [8, 455] end
90-23 nm	core	Oligo66	GCAAGGATAAAAAGCATAAAATTAGATACATTTCGCGGTGTCCG	90-23 nm barrel stap strand, orange, 44mer, [8, 538] start, [8, 497] end
90-23 nm	core	Oligo67	ACCCGTCGGATTCCGCCATCAATCGTAAAACTAGCTTGAGAGAC	90-23 nm barrel stap strand, orange, 44mer, [8, 580] start, [8, 539] end
90-23 nm	core	Oligo68	GCCGCCTGAACCATGAAAGAGGGCCTCTTCGCTATTCTGGTGCA	90-23 nm barrel stap strand, orange, 44mer, [8, 622] start, [8, 581] end
90-23 nm	core	Oligo69	CGGAAACCAGTTTTGAGTATCCATGAATTGGTAACAACTCTCGC	90-23 nm barrel stap strand, orange, 44mer, [8, 664] start, [8, 623] end
90-23 nm	core	Oligo70	ATCCGGTGTCTTGCAAGGAGAAAAGATAACGCTTGATGCAGGGA	90-23 nm barrel stap strand, orange, 44mer, [8, 706] start, [8, 665] end
90-23 nm	core	Oligo71	CTCACATTAATTGGCTCACATAACAATCCTCGCACTATCACGAG	90-23 nm barrel stap strand, orange, 44mer, [8, 748] start, [8, 707] end
90-23 nm	core	Oligo72	GGTTTGCCCCAGCCTGAGAGTAAAGCCTGGGGTGCACAACATAA	90-23 nm barrel stap strand, orange, 44mer, [10, 13] start, [10, 728] end
90-23 nm	core	Oligo73	TTTTTATAATCAGAGGAACGTGGCGAGAAAGGAAGTAGAGCTCT	90-23 nm barrel stap strand, orange, 44mer, [10, 55] start, [10, 14] end
90-23 nm	core	Oligo74	GCCACGCTGAGAGGGCGGTCTTGGCAGATTCACCACTCAATCTG	90-23 nm barrel stap strand, orange, 44mer, [10, 97] start, [10, 56] end
90-23 nm	core	Oligo75	AGGTTTAACGTCAAACAGAAAATCCTTTGCCCGAATTTACAAGT	90-23 nm barrel stap strand, orange, 44mer, [10, 139] start, [10, 98] end
90-23 nm	core	Oligo76	ATATATTTTAGTTAAGACAAATATGTGAGTGAATATTTTTAATC	90-23 nm barrel stap strand, orange, 44mer, [10, 181] start, [10, 140] end
90-23 nm	core	Oligo77	ACTCATCGAGAACTTCCAAGCATTTTCGAGCCAGTCAACGCCAA	90-23 nm barrel stap strand, orange, 44mer, [10, 223] start, [10, 182] end
90-23 nm	core	Oligo78	AGAAACAATGAAAAGAATTGAATTTGCCAGTTACAAACGCTAGC	90-23 nm barrel stap strand, orange, 44mer, [10, 265] start, [10, 224] end
90-23 nm	core	Oligo79	AGCGACAGAATCAGAAACCATTTGTCACAATCAATAACGCAACA	90-23 nm barrel stap strand, orange, 44mer, [10, 307] start, [10, 266] end
90-23 nm	core	Oligo80	TGAAAGTATTAAGTGCCTATAGGAGGTTGAGGCAGCACCACCGT	90-23 nm barrel stap strand, orange, 44mer, [10, 349] start, [10, 308] end
90-23 nm	core	Oligo81	AGGCTCCAAAAGGATTTTTTCCGTAACACTGAGTTGATAGCACA	90-23 nm barrel stap strand, orange, 44mer, [10, 391] start, [10, 350] end
90-23 nm	core	Oligo82	GTCAATCATAAGGATGTTACTGAGGACTAAAGACTAACGAGGAA	90-23 nm barrel stap strand, orange, 44mer, [10, 433] start, [10, 392] end
90-23 nm	core	Oligo83	AAAACCAAAATAGTATCATACATTGTGAATTACCTCTTGAGACG	90-23 nm barrel stap strand, orange, 44mer, [10, 475] start, [10, 434] end
90-23 nm	core	Oligo84	CTGCGAACGAGTATTCATTCCGAAAGACTTCAAATATTGCATTA	90-23 nm barrel stap strand, orange, 44mer, [10, 517] start, [10, 476] end
90-23 nm	core	Oligo85	GAGCAAACAAGAGAAGGCTAAATACTTTTGCGGGACGGTTGTTT	90-23 nm barrel stap strand, orange, 44mer, [10, 559] start, [10, 518] end
90-23 nm	core	Oligo86	CGCAACTGTTGGGCCAGGCATTTCATCAACATTAAATTCGCGTG	90-23 nm barrel stap strand, orange, 44mer, [10, 601] start, [10, 560] end
90-23 nm	core	Oligo87	CGACTGGGGATTTGCGTGAAGAATTACAGCGCAACCATCATTTG	90-23 nm barrel stap strand, orange, 44mer, [10, 643] start, [10, 602] end
90-23 nm	core	Oligo88	ATCAAAGGAGAGTCTGCATAGCTAAACTGGAAAGCGTGTTATGA	90-23 nm barrel stap strand, orange, 44mer, [10, 685] start, [10, 644] end
90-23 nm	core	Oligo89	CATATAGATGATTTGGAAACAAAAAGATTGGGCGTATGAGTAGC	90-23 nm barrel stap strand, orange, 44mer, [10, 727] start, [10, 686] end
90-23 nm	core	Oligo90	TTACGAGCACGTATACGAAACGACAAATGAAGCTGTCAAGTT	90-23 nm barrel stap strand, light green, 42mer, [1, 21] start, [1, 20] end
90-23 nm	core	Oligo91	TTCTGGTAATATCCACTTTGGTGGGCCAACCGCCACGTGCT	90-23 nm barrel stap strand, light green, 41mer, [1, 42] start, [1, 41] end
90-23 nm	core	Oligo92	TATGCGCGAACTGACGGAGGGCGTCCGGTCCGAAAGAACAA	90-23 nm barrel stap strand, light green, 41mer, [1, 63] start, [1, 62] end
90-23 nm	core	Oligo93	AAATATCTTTAGGAGTGAGGGCGGAACACGGGAAATAGCCCT	90-23 nm barrel stap strand, light green, 42mer, [1, 84] start, [1, 83] end
90-23 nm	core	Oligo94	AATAATCCTGATTGCCTAGCTCTGAGTTGGCAAGCACTAAC	90-23 nm barrel stap strand, light green, 41mer, [1, 105] start, [1, 104] end
90-23 nm	core	Oligo95	TACTGAGCAAAAGAACGGCGTCAGCCGCTGATGGTTTGGAT	90-23 nm barrel stap strand, light green, 41mer, [1, 126] start, [1, 125] end
90-23 nm	core	Oligo96	GACTGAGAGACTACCCTTTATTGCCCTGAGCGGCTAGATGAT	90-23 nm barrel stap strand, light green, 42mer, [1, 147] start, [1, 146] end
90-23 nm	core	Oligo97	CCATATGCGTTATAACGGCCCGAGCGAGCCCAACTTTTTAA	90-23 nm barrel stap strand, light green, 41mer, [1, 168] start, [1, 167] end
90-23 nm	core	Oligo98	TTGAACAAGAAAAACTGGTAACCCACAGTGCTAGCAAATTC	90-23 nm barrel stap strand, light green, 41mer, [1, 189] start, [1, 188] end
90-23 nm	core	Oligo99	CCTTGCGGGAGGTTTTTCTGAAAGGGCGGTGGATCTAATATC	90-23 nm barrel stap strand, light green, 42mer, [1, 210] start, [1, 209] end
90-23 nm	core	Oligo100	TTTAGACGGGAGAACGAATCCACCGGAGCCAGCGTGAAGCC	90-23 nm barrel stap strand, light green, 41mer, [1, 231] start, [1, 230] end
90-23 nm	core	Oligo101	AAATGATTAAGACTTGCGCCTGTCCGGCACTGGATTAACTG	90-23 nm barrel stap strand, light green, 41mer, [1, 252] start, [1, 251] end
90-23 nm	core	Oligo102	ACTTGAGCCATTTGGCCAGCTTGGCTGAGCGTACGCCTTATT	90-23 nm barrel stap strand, light green, 42mer, [1, 273] start, [1, 272] end
90-23 nm	core	Oligo103	AGGGAACCGCCTCCGAGCTATGCGTCGAACCTACGAATTAG	90-23 nm barrel stap strand, light green, 41mer, [1, 294] start, [1, 293] end
90-23 nm	core	Oligo104	CCCAGGAGTGTACTGATCAGCCGGCACTTCCGACCTCAGAG	90-23 nm barrel stap strand, light green, 41mer, [1, 315] start, [1, 314] end
90-23 nm	core	Oligo105	AGAGGAGGTTTAGTAGACGGGAGCGGCAGTAAGCGGGTAATA	90-23 nm barrel stap strand, light green, 42mer, [1, 336] start, [1, 335] end
90-23 nm	core	Oligo106	CCGGATTTTGCTAAAGGCGGCCTAAGGAGTCCAGCCGCCAC	90-23 nm barrel stap strand, light green, 41mer, [1, 357] start, [1, 356] end
90-23 nm	core	Oligo107	TCTCGGTCGCTGAGGTTCACAACCTTGACGGAAGACAACTT	90-23 nm barrel stap strand, light green, 41mer, [1, 378] start, [1, 377] end
90-23 nm	core	Oligo108	GGATACCAAGCGCGAACGCCCTGGAGCGGCAAGTAGCTTGCA	90-23 nm barrel stap strand, light green, 42mer, [1, 399] start, [1, 398] end
90-23 nm	core	Oligo109	TAATCAACGTAACACCTTGCACGCCCACGTGCGTAACAAAG	90-23 nm barrel stap strand, light green, 41mer, [1, 420] start, [1, 419] end
90-23 nm	core	Oligo110	TCAGATTTAGGAATGATCACCCTTGGGACACCACAAGCTGC	90-23 nm barrel stap strand, light green, 41mer, [1, 441] start, [1, 440] end
90-23 nm	core	Oligo111	TCAACAGTTCAGAAATGAGCTTCAGCAGGCATGACACCACAT	90-23 nm barrel stap strand, light green, 42mer, [1, 462] start, [1, 461] end
90-23 nm	core	Oligo112	TGTTAGAGCTTAATCATGACCGAATGGCTGGCGAACGAGAA	90-23 nm barrel stap strand, light green, 41mer, [1, 483] start, [1, 482] end
90-23 nm	core	Oligo113	TAAACATCCAATAAGATCTAGCGTGGGCGCAGTCTGCTGAA	90-23 nm barrel stap strand, light green, 41mer, [1, 504] start, [1, 503] end
90-23 nm	core	Oligo114	AGTCACCATCAATATTGCACTGGCGGAAACCGGCCATCATAC	90-23 nm barrel stap strand, light green, 42mer, [1, 525] start, [1, 524] end
90-23 nm	core	Oligo115	AAAATATTTTGTTATGTTACTGCCAGTATGCAGCGATATTC	90-23 nm barrel stap strand, light green, 41mer, [1, 546] start, [1, 545] end
90-23 nm	core	Oligo116	CAGAGGGGACGACGTCTCCGCGCTGTCTATGCTGAAATTCG	90-23 nm barrel stap strand, light green, 41mer, [1, 567] start, [1, 566] end
90-23 nm	core	Oligo117	CGCCAGTGCCAAGCTACTCCTGAGGCCACGCCAGCACAGTAT	90-23 nm barrel stap strand, light green, 42mer, [1, 588] start, [1, 587] end
90-23 nm	core	Oligo118	TCTGCAAGTTGCCAGCAGGCATGTACGCACTCCGTTATTAT	90-23 nm barrel stap strand, light green, 41mer, [1, 609] start, [1, 608] end
90-23 nm	core	Oligo119	CTGCTAACAGTAGGAAGCAGGCAACGCGAGAAACGGAGGAT	90-23 nm barrel stap strand, light green, 41mer, [1, 630] start, [1, 629] end
90-23 nm	core	Oligo120	CGCCGTTAGTAACTAGAACGAACGGCGCCCGACTCGAAACTG	90-23 nm barrel stap strand, light green, 42mer, [1, 651] start, [1, 650] end
90-23 nm	core	Oligo121	CAATTATCTTACTGAGGGCGAGCATAGATGGCCTTCGACAT	90-23 nm barrel stap strand, light green, 41mer, [1, 672] start, [1, 671] end
90-23 nm	core	Oligo122	ACTCTAATGAAGACAACCGCTATGCACTGCCACCTTTCTTT	90-23 nm barrel stap strand, light green, 41mer, [1, 693] start, [1, 692] end
90-23 nm	core	Oligo123	CACCCGGGTACCGAGCACCTCGGAGTTTCTGTCCGAAATCCC	90-23 nm barrel stap strand, light green, 42mer, [1, 714] start, [1, 713] end
90-23 nm	core	Oligo124	TCTGCGTATTGGGCTTCCACACTGTGATCGCATGCTCGAAT	90-23 nm barrel stap strand, light green, 41mer, [1, 735] start, [1, 734] end
90-23 nm	core	Oligo125	TGAAGAACGTGGACGCTCGTCACGCTCGCCTCGCGCCAGGG	90-23 nm barrel stap strand, light green, 41mer, [1, 756] start, [1, 755] end
90-23 nm	core	Oligo126	GTTTGGAGGAGGCGAACTACGATGCGACGTTTTCACTTCCA	90-23 nm barrel stap strand, light green, 41mer, [3, 7] start, [3, 762] end
90-23 nm	core	Oligo127	AGGGCGCACCCGCTCGGTTGCCCACCAACCGAGGTGCGCTAC	90-23 nm barrel stap strand, light green, 42mer, [3, 28] start, [3, 27] end
90-23 nm	core	Oligo128	GAAGAACGAAGCGCCCTTGAGCCATCAGTAGAATCAGAGTA	90-23 nm barrel stap strand, light green, 41mer, [3, 49] start, [3, 48] end
90-23 nm	core	Oligo129	TTTTGAATACGGTTAACCCCTTGACTTTCCAGCCATAATAT	90-23 nm barrel stap strand, light green, 41mer, [3, 70] start, [3, 69] end
90-23 nm	core	Oligo130	AGGAATTCCGCCTCGTCACTGGGCACATGCCATTAAGTTGAA	90-23 nm barrel stap strand, light green, 42mer, [3, 91] start, [3, 90] end
90-23 nm	core	Oligo131	TCAGATGGTGGTTGAGCCGCAGTACGGGAATTAGAGGATTA	90-23 nm barrel stap strand, light green, 41mer, [3, 112] start, [3, 111] end
90-23 nm	core	Oligo132	AGGCGAATGCCCAGATTCCGTGCGGTAATGAATAATCGCAG	90-23 nm barrel stap strand, light green, 41mer, [3, 133] start, [3, 132] end
90-23 nm	core	Oligo133	AGTGAATCCGAGTCTGTCGTAGCACCGTTATCAAGAGTCAAT	90-23 nm barrel stap strand, light green, 42mer, [3, 154] start, [3, 153] end
90-23 nm	core	Oligo134	ACTAGAAGCGCACATGGAGCACAGAAGTTTAGGTTGTAATT	90-23 nm barrel stap strand, light green, 41mer, [3, 175] start, [3, 174] end
90-23 nm	core	Oligo135	GTTTATCCAACCCGCCGACGCGTGTCAAATAAAGCCCGCCT	90-23 nm barrel stap strand, light green, 41mer, [3, 196] start, [3, 195] end
90-23 nm	core	Oligo136	AGGCGTTTGCCGGTATTTGCTGCCAATAATTTACGAAACGCG	90-23 nm barrel stap strand, light green, 42mer, [3, 217] start, [3, 216] end
90-23 nm	core	Oligo137	TAACATAGCGCTCGCCTCATGTGCCAGTTGATTAGTGAGAA	90-23 nm barrel stap strand, light green, 41mer, [3, 238] start, [3, 237] end
90-23 nm	core	Oligo138	AACGGAACTGGATGGGCTCAGTTCGCAAAAACAAAGATAAT	90-23 nm barrel stap strand, light green, 41mer, [3, 259] start, [3, 258] end
90-23 nm	core	Oligo139	AGGTGAAAGTGCCGGAGTCCTAGCTCTTAGTTAGCACATTAA	90-23 nm barrel stap strand, light green, 42mer, [3, 280] start, [3, 279] end
90-23 nm	core	Oligo140	ATCACCGCAGCAGACACAACGCCGCGCTTAATCACCTCAAA	90-23 nm barrel stap strand, light green, 41mer, [3, 301] start, [3, 300] end
90-23 nm	core	Oligo141	CGTCATATAGGTAGTCCTCAAAAGAGAGATCAGAACGTAAG	90-23 nm barrel stap strand, light green, 41mer, [3, 322] start, [3, 321] end
90-23 nm	core	Oligo142	CGGAATATCGCGGCGGGACAGGTCACCCAGGGGTCAATAGCC	90-23 nm barrel stap strand, light green, 42mer, [3, 343] start, [3, 342] end
90-23 nm	core	Oligo143	GTTAGTATGCAGCGACACAAGCCTTCGGGCGCCACCCAGAC	90-23 nm barrel stap strand, light green, 41mer, [3, 364] start, [3, 363] end
90-23 nm	core	Oligo144	ATCGCCCGCGATTGGAAGCTCGTACTGAATCAGCGGCAACC	90-23 nm barrel stap strand, light green, 41mer, [3, 385] start, [3, 384] end
90-23 nm	core	Oligo145	ACTCATCCGTGCCGGGCGGTTGTCCCGACAGGCCGCTAAAAC	90-23 nm barrel stap strand, light green, 42mer, [3, 406] start, [3, 405] end
90-23 nm	core	Oligo146	AAGAACCTCCTGAAAAATGGGCGCTCATTGATTTGTTTGAC	90-23 nm barrel stap strand, light green, 41mer, [3, 427] start, [3, 426] end
90-23 nm	core	Oligo147	ACAGGTATCAGGATCGAAGGTGTAGGGGGGAATAAGTTATT	90-23 nm barrel stap strand, light green, 41mer, [3, 448] start, [3, 447] end
90-23 nm	core	Oligo148	ATTGAATGCCCGAGGAGGTGAGTTCGCGAGCAGATAATATTC	90-23 nm barrel stap strand, light green, 42mer, [3, 469] start, [3, 468] end
90-23 nm	core	Oligo149	TAAGAGGTGAACGGCAGCGTCGACCATCCATCAAAATTTGA	90-23 nm barrel stap strand, light green, 41mer, [3, 490] start, [3, 489] end
90-23 nm	core	Oligo150	AATTCTAGTCTTCCGGCGCGTACCTCGTCGTAGCTCGCATC	90-23 nm barrel stap strand, light green, 41mer, [3, 511] start, [3, 510] end
90-23 nm	core	Oligo151	TGAGAAACATCGGGCCACAATGTCCAGCTAAAGAATAAAGGG	90-23 nm barrel stap strand, light green, 42mer, [3, 532] start, [3, 531] end
90-23 nm	core	Oligo152	GCAAATAATCGCGTCAATCCTCTCCAGGGAGCTGATTATAA	90-23 nm barrel stap strand, light green, 41mer, [3, 553] start, [3, 552] end
90-23 nm	core	Oligo153	TCGTAACTACGGAGGACGGCGTATTGCTTTTTGTTAGCGCA	90-23 nm barrel stap strand, light green, 41mer, [3, 574] start, [3, 573] end
90-23 nm	core	Oligo154	AGTCACGGCTCCAACCCGCCAGCCCGGCGGAAGATCTTTCCC	90-23 nm barrel stap strand, light green, 42mer, [3, 595] start, [3, 594] end
90-23 nm	core	Oligo155	GGTCGTTAGGTTGCTCGATAGACGTCAACCCCTCATCGCCT	90-23 nm barrel stap strand, light green, 41mer, [3, 616] start, [3, 615] end
90-23 nm	core	Oligo156	CGACCAGACACTAGGGTTTGGATGCGTCAATCAGTACGCCG	90-23 nm barrel stap strand, light green, 41mer, [3, 637] start, [3, 636] end
90-23 nm	core	Oligo157	CTGCGGCCAAACGTCGTTGGGCCGGCCGACTTGAAAGAGTTT	90-23 nm barrel stap strand, light green, 42mer, [3, 658] start, [3, 657] end
90-23 nm	core	Oligo158	CCGTACTTGGAGGAGGCACGAGGCGCAAGTCGCTATGATGA	90-23 nm barrel stap strand, light green, 41mer, [3, 679] start, [3, 678] end
90-23 nm	core	Oligo159	AAATATTCTCAGAAGACGCACTTTGTCCATTGCTGACATAC	90-23 nm barrel stap strand, light green, 41mer, [3, 700] start, [3, 699] end
90-23 nm	core	Oligo160	TTCCGAGAGTACCGGTAGCCGCGCGCCCCATGTGCGATGCAC	90-23 nm barrel stap strand, light green, 42mer, [3, 721] start, [3, 720] end
90-23 nm	core	Oligo161	GCCAACGCGACCAGCAGTCCTCCGTCTTCTGGTCATAATCG	90-23 nm barrel stap strand, light green, 41mer, [3, 742] start, [3, 741] end
90-23 nm	core	Oligo162	AGCCCGAACACGGTCGGGTCAATCTTCTGACGGGCAAGAAT	90-23 nm barrel stap strand, light green, 41mer, [5, 7] start, [5, 762] end
90-23 nm	core	Oligo163	CCACACCCTCGGGCCTGCAACCGATAAGAGCACTAATAACCA	90-23 nm barrel stap strand, light green, 42mer, [5, 28] start, [5, 27] end
90-23 nm	core	Oligo164	GATTAGTGGTGGTAGGCCACTCGCTGACGAGCTAAATCTTT	90-23 nm barrel stap strand, light green, 41mer, [5, 49] start, [5, 48] end
90-23 nm	core	Oligo165	AGCGTAAGGCGAGATGGGTCGACGGGAAAGGAAAAACTGAA	90-23 nm barrel stap strand, light green, 41mer, [5, 70] start, [5, 69] end
90-23 nm	core	Oligo166	ATCTGGTCCTTGTTCTCTTGAGCTACGGAGAACGAAATCAAT	90-23 nm barrel stap strand, light green, 42mer, [5, 91] start, [5, 90] end
90-23 nm	core	Oligo167	GAGCGGAGCTCTCGGCAGTCGGCGTTTCATAGATAAAGAAG	90-23 nm barrel stap strand, light green, 41mer, [5, 112] start, [5, 111] end
90-23 nm	core	Oligo168	TTTGAATGTGGGCACGGGTTGGGCCAGATTTAGAACATTGC	90-23 nm barrel stap strand, light green, 41mer, [5, 133] start, [5, 132] end
90-23 nm	core	Oligo169	GCTTAGAGGTTCATCAGCGCTGGGTGGACATTAATTGCGATA	90-23 nm barrel stap strand, light green, 42mer, [5, 154] start, [5, 153] end
90-23 nm	core	Oligo170	AAATAAGGCTGAACTGGGTCTGCATAATTTAACTATGCGTT	90-23 nm barrel stap strand, light green, 41mer, [5, 175] start, [5, 174] end
90-23 nm	core	Oligo171	AACATGTGTGGAACTGCGCCCGCCGTAAAAACAGTATAAAC	90-23 nm barrel stap strand, light green, 41mer, [5, 196] start, [5, 195] end
90-23 nm	core	Oligo172	AGAAGGCACTCGCCCAGCAGTGTGACTTCGAAACCAAGATAT	90-23 nm barrel stap strand, light green, 42mer, [5, 217] start, [5, 216] end
90-23 nm	core	Oligo173	AATGAAATTCACAACGCCGCGACTCCCTTTTGCACCTCAAA	90-23 nm barrel stap strand, light green, 41mer, [5, 238] start, [5, 237] end
90-23 nm	core	Oligo174	CCAGAAGTGTCTCCTGCATAGGTCGTGATGTAATTGAGTTA	90-23 nm barrel stap strand, light green, 41mer, [5, 259] start, [5, 258] end
90-23 nm	core	Oligo175	AGGTAAAGGGTTTGTGGGTATGGGTCCGAAAAATACGAGGGA	90-23 nm barrel stap strand, light green, 42mer, [5, 280] start, [5, 279] end
90-23 nm	core	Oligo176	TTAGCGTTCACGAAATTCTCGGCCGACTACCATTACCCTTA	90-23 nm barrel stap strand, light green, 41mer, [5, 301] start, [5, 300] end
90-23 nm	core	Oligo177	GCAGTCTGTGAGACCGGGCCTTGCGCGTTCTCAGAGAAAGC	90-23 nm barrel stap strand, light green, 41mer, [5, 322] start, [5, 321] end
90-23 nm	core	Oligo178	GCCGTCGCGTGGCCGACGCTACGGAGACTGAGTAACATAAGT	90-23 nm barrel stap strand, light green, 42mer, [5, 343] start, [5, 342] end
90-23 nm	core	Oligo179	CGATCTACTGATCCAGCGGGAGTCTGCAGCCGCCACCGTAA	90-23 nm barrel stap strand, light green, 41mer, [5, 364] start, [5, 363] end
90-23 nm	core	Oligo180	CGATAGTGGAGCGTGCCCCTTGTCTACAAATAGAAAGATAC	90-23 nm barrel stap strand, light green, 41mer, [5, 385] start, [5, 384] end
90-23 nm	core	Oligo181	AACGAAATCGAAGTCGTCTGCGGCCTGTGGGATCGTACCTAA	90-23 nm barrel stap strand, light green, 42mer, [5, 406] start, [5, 405] end
90-23 nm	core	Oligo182	GGCTGACGATTCCTGTCCTTCAAACGTGACCTGATAAGGCT	90-23 nm barrel stap strand, light green, 41mer, [5, 427] start, [5, 426] end
90-23 nm	core	Oligo183	ATAAAACATCACGGCTGGTGCGAGCGCCTCTGACGACGTTA	90-23 nm barrel stap strand, light green, 41mer, [5, 448] start, [5, 447] end
90-23 nm	core	Oligo184	TCCAATACCTCCCAGTGGGTGCCTAAGGACCAAAAGATAGCG	90-23 nm barrel stap strand, light green, 42mer, [5, 469] start, [5, 468] end
90-23 nm	core	Oligo185	TAGAGAGGCGAGCACGCTACCAACCGACTCTTTACCAGGAT	90-23 nm barrel stap strand, light green, 41mer, [5, 490] start, [5, 489] end
90-23 nm	core	Oligo186	TTTGGGGTTTCACGGCCTAAGTGGCACTATTTAAATTTTCA	90-23 nm barrel stap strand, light green, 41mer, [5, 511] start, [5, 510] end
90-23 nm	core	Oligo187	GAGTAATTCCACCGGCCCGTTACGTGGCGATTAAGCATGCCT	90-23 nm barrel stap strand, light green, 42mer, [5, 532] start, [5, 531] end
90-23 nm	core	Oligo188	AAAGCCCGTGTGCGCCGATGGACTGACGTTGCCGGATCAGA	90-23 nm barrel stap strand, light green, 41mer, [5, 553] start, [5, 552] end
90-23 nm	core	Oligo189	GATAGGTGCCATTACGCTGTCACTTGGCATCATTTTAATGG	90-23 nm barrel stap strand, light green, 41mer, [5, 574] start, [5, 573] end
90-23 nm	core	Oligo190	GATTAAGGGACTTGTTCAGTGGGCATTCAAGCCAGCCAAGGC	90-23 nm barrel stap strand, light green, 42mer, [5, 595] start, [5, 594] end
90-23 nm	core	Oligo191	GGCGATCGAGCGGGCTCGGTCAATGGTTTAACCAACAGTGT	90-23 nm barrel stap strand, light green, 41mer, [5, 616] start, [5, 615] end
90-23 nm	core	Oligo192	GAAAGAAGCCCTCTATTCAAGGCGGACCGAGGTTCGAACGG	90-23 nm barrel stap strand, light green, 41mer, [5, 637] start, [5, 636] end
90-23 nm	core	Oligo193	AAGCACTTGCCACAATCCTCGCGACGCACATCAAAAGTTATC	90-23 nm barrel stap strand, light green, 42mer, [5, 658] start, [5, 657] end
90-23 nm	core	Oligo194	ATGCCAGGTGAAGCCGCATTCCCTGGCGCTTGGAGGCAGCG	90-23 nm barrel stap strand, light green, 41mer, [5, 679] start, [5, 678] end
90-23 nm	core	Oligo195	ATGAAGGGTAAGCTCATGCAGGTCGAGAGTAGCTGATGTAG	90-23 nm barrel stap strand, light green, 41mer, [5, 700] start, [5, 699] end
90-23 nm	core	Oligo196	GGTTTTGGTGCCGTAGGCCACGCGCTATAACTGATAACGGCG	90-23 nm barrel stap strand, light green, 42mer, [5, 721] start, [5, 720] end
90-23 nm	core	Oligo197	CCTGTCGCAGTCCTGCCTGCTCGCAGCTTTCCTGTGGGAAA	90-23 nm barrel stap strand, light green, 41mer, [5, 742] start, [5, 741] end
90-23 nm	core	Oligo198	CGGCAAAAAGCCTGAGCGAGCCTGTGTTGATTGCCCGAAAT	90-23 nm barrel stap strand, light green, 41mer, [7, 7] start, [7, 762] end
90-23 nm	core	Oligo199	CAAGTGTAGACCCACAAATCCCACGCGATCCCTAAACGCTGG	90-23 nm barrel stap strand, light green, 42mer, [7, 28] start, [7, 27] end
90-23 nm	core	Oligo200	CAAATTAGCAGCAGAGTTGAGGCGAACAGCCGATTATCACG	90-23 nm barrel stap strand, light green, 41mer, [7, 49] start, [7, 48] end
90-23 nm	core	Oligo201	CAACAGAAGCCTACACATCGCACCGACACGGAAATACTGGC	90-23 nm barrel stap strand, light green, 41mer, [7, 70] start, [7, 69] end
90-23 nm	core	Oligo202	TGAACCTGCCGGACAGTAAGCGTCTGTGACAGAAGACCTTGC	90-23 nm barrel stap strand, light green, 42mer, [7, 91] start, [7, 90] end
90-23 nm	core	Oligo203	ATTTTGCGGACTCCTCAGGAGCTGCCGCAGAGGATTTTATC	90-23 nm barrel stap strand, light green, 41mer, [7, 112] start, [7, 111] end
90-23 nm	core	Oligo204	GAGAAACACGTTGGCTCGGCTTTCGAGGGATCAAAAATCGG	90-23 nm barrel stap strand, light green, 41mer, [7, 133] start, [7, 132] end
90-23 nm	core	Oligo205	TCCCTTAGATATTTCCTGAGTGCGAGGAAACAATTTTAATTT	90-23 nm barrel stap strand, light green, 42mer, [7, 154] start, [7, 153] end
90-23 nm	core	Oligo206	AATACCGGATTGGGCCACCCGGTGCCGGATGCTGATTTTGA	90-23 nm barrel stap strand, light green, 41mer, [7, 175] start, [7, 174] end
90-23 nm	core	Oligo207	GTAATTCCGACATCGAGTGTTGCGCTGACATTGAGAGTAAA	90-23 nm barrel stap strand, light green, 41mer, [7, 196] start, [7, 195] end
90-23 nm	core	Oligo208	ACCGCGCGTGTCCGCGCGTCACCATCCTGATCGGCTATCATT	90-23 nm barrel stap strand, light green, 42mer, [7, 217] start, [7, 216] end
90-23 nm	core	Oligo209	TAAGAAACCTGGTCGCGCTTCTCAAGCCCAATTTTACCAAA	90-23 nm barrel stap strand, light green, 41mer, [7, 238] start, [7, 237] end
90-23 nm	core	Oligo210	AAAAGTACGCAAGTATCCCGTCCCAACCGATATCAGTTAAG	90-23 nm barrel stap strand, light green, 41mer, [7, 259] start, [7, 258] end
90-23 nm	core	Oligo211	AGGGCGATTTCATGACAGTTCGTTAGCAGAAGGTGGGACAAA	90-23 nm barrel stap strand, light green, 42mer, [7, 280] start, [7, 279] end
90-23 nm	core	Oligo212	CATCGGCCAGTCGTGACGCGGAGTTCGCAAAGGCCGGTTTT	90-23 nm barrel stap strand, light green, 41mer, [7, 301] start, [7, 300] end
90-23 nm	core	Oligo213	AAATCCTGGAAACGCCGTCGGCGGTCCATCCTCAGACAAAT	90-23 nm barrel stap strand, light green, 41mer, [7, 322] start, [7, 321] end
90-23 nm	core	Oligo214	GGGGTTTCGATGTGAACACATGCAACCCAGTATAAAATTAGC	90-23 nm barrel stap strand, light green, 42mer, [7, 343] start, [7, 342] end
90-23 nm	core	Oligo215	TCCACAGTCGCTGCGACGTCCGTCCAGTGGCCACCAAGCAT	90-23 nm barrel stap strand, light green, 41mer, [7, 364] start, [7, 363] end
90-23 nm	core	Oligo216	CGAGGTGGCATGGTTTCACAGGTGCGAACCTAAAGGGCTTT	90-23 nm barrel stap strand, light green, 41mer, [7, 385] start, [7, 384] end
90-23 nm	core	Oligo217	CGTAATGCTGTCATGGACGCCATCTTGAAAGCAGCGAAAATA	90-23 nm barrel stap strand, light green, 42mer, [7, 406] start, [7, 405] end
90-23 nm	core	Oligo218	GAACGGTACCCGGGTTATTTCTAGCGCCCTCGAAATCAGAT	90-23 nm barrel stap strand, light green, 41mer, [7, 427] start, [7, 426] end
90-23 nm	core	Oligo219	CAGGACGGGTGGAACCCCGTTCGCGCGGTCAGAACGCCAGT	90-23 nm barrel stap strand, light green, 41mer, [7, 448] start, [7, 447] end
90-23 nm	core	Oligo220	GTAATAGAGACAAGCGCCCTCGAGCACTTGAGGCATGAGGGG	90-23 nm barrel stap strand, light green, 42mer, [7, 469] start, [7, 468] end
90-23 nm	core	Oligo221	ACCGGAAGCTTGACGTGTTGCAGCTAGTATTATAGTACCAG	90-23 nm barrel stap strand, light green, 41mer, [7, 490] start, [7, 489] end
90-23 nm	core	Oligo222	GGTCAATGGGTGTCTGCATCCAGTTGCGCTAAAGTACAAAT	90-23 nm barrel stap strand, light green, 41mer, [7, 511] start, [7, 510] end
90-23 nm	core	Oligo223	GAACCCTGTGGCATGGGAAAGGGCTGCAACCTCAGATTTTTA	90-23 nm barrel stap strand, light green, 42mer, [7, 532] start, [7, 531] end
90-23 nm	core	Oligo224	AATCATATAGAGGGCGGACGGTGATGGCAGCTATTTATGTC	90-23 nm barrel stap strand, light green, 41mer, [7, 553] start, [7, 552] end
90-23 nm	core	Oligo225	GGGAACAGGGTGTGGCGGGAGGTTCGTTGATAGGAATCCGT	90-23 nm barrel stap strand, light green, 41mer, [7, 574] start, [7, 573] end
90-23 nm	core	Oligo226	AGCTGGCGCTAAGGCGAGCATACTCCTAACACCGCTTACGCC	90-23 nm barrel stap strand, light green, 42mer, [7, 595] start, [7, 594] end
90-23 nm	core	Oligo227	CTATATCGAGGCGGCCACGGCCAGTAGGAGGATTAACCAGG	90-23 nm barrel stap strand, light green, 41mer, [7, 616] start, [7, 615] end
90-23 nm	core	Oligo228	CGATTGTGTACGTCTTAGGCTTCCCATTGCGAAATTACCAT	90-23 nm barrel stap strand, light green, 41mer, [7, 637] start, [7, 636] end
90-23 nm	core	Oligo229	GTTCGCCCCATAGTACACGTGGGTCACGCAGCAGCGCTTGTT	90-23 nm barrel stap strand, light green, 42mer, [7, 658] start, [7, 657] end
90-23 nm	core	Oligo230	ATGCTGAACCATGCACCCAAGGACACTATGTTCAGGTGAAA	90-23 nm barrel stap strand, light green, 41mer, [7, 679] start, [7, 678] end
90-23 nm	core	Oligo231	ATGCAGAGCCTTACTGCCGGGCGGCCCATTACATTGTCTCC	90-23 nm barrel stap strand, light green, 41mer, [7, 700] start, [7, 699] end
90-23 nm	core	Oligo232	GGATTTAACCGGTATCACTGTTCAGCTCAAAATTATTCGCGG	90-23 nm barrel stap strand, light green, 42mer, [7, 721] start, [7, 720] end
90-23 nm	core	Oligo233	CGCTCACATTCTCCGCCCCAGGCCCGCTTGTTATCCCGTTG	90-23 nm barrel stap strand, light green, 41mer, [7, 742] start, [7, 741] end
90-23 nm	core	Oligo234	AAAATCCGCACAGAGACCCGCTATGGACTCCTGGCCAGGCG	90-23 nm barrel stap strand, light green, 41mer, [9, 7] start, [9, 762] end
90-23 nm	core	Oligo235	AAGCGAACGCCTAGGTTATGAAGCCCATGCCCGATTGGAAGA	90-23 nm barrel stap strand, light green, 42mer, [9, 28] start, [9, 27] end
90-23 nm	core	Oligo236	CCACCGAACATGGGCAGGCGGTGCCTGAGTTTAGACTGAGG	90-23 nm barrel stap strand, light green, 41mer, [9, 49] start, [9, 48] end
90-23 nm	core	Oligo237	ACGACCATGAGTCTCTTGCGACCGCCGGTTTTGACGGTCAC	90-23 nm barrel stap strand, light green, 41mer, [9, 70] start, [9, 69] end
90-23 nm	core	Oligo238	GCAAATGATGCCAACGTTCGTGGAACCGTGAGGTGACCAGCA	90-23 nm barrel stap strand, light green, 42mer, [9, 91] start, [9, 90] end
90-23 nm	core	Oligo239	TTAATTTCAGCTCGTCAGTCGGCGTTCAAATTAGACCGTTA	90-23 nm barrel stap strand, light green, 41mer, [9, 112] start, [9, 111] end
90-23 nm	core	Oligo240	ATATACAAGCGAAGTGTCGCAAATCAGTACACGTAAGATGA	90-23 nm barrel stap strand, light green, 41mer, [9, 133] start, [9, 132] end
90-23 nm	core	Oligo241	CTTCTGTCTGCTGAGAAGCGGCGGCTAGTATTACCTACCTTG	90-23 nm barrel stap strand, light green, 42mer, [9, 154] start, [9, 153] end
90-23 nm	core	Oligo242	CATCTTCATGCGGAGAAGGAGGCAAGAAACAATCGCAATTT	90-23 nm barrel stap strand, light green, 41mer, [9, 175] start, [9, 174] end
90-23 nm	core	Oligo243	GAGAATATCCGGAGAGGTGGGCGGCTTTGTATTTAAAATAA	90-23 nm barrel stap strand, light green, 41mer, [9, 196] start, [9, 195] end
90-23 nm	core	Oligo244	GCCGTTTGGTGACAATGTCTGGTGCGATACTTATCAAAGCAA	90-23 nm barrel stap strand, light green, 42mer, [9, 217] start, [9, 216] end
90-23 nm	core	Oligo245	AACAGCCCTGGTGGCTGCTTGACGCGCTTTCTTACCAAATA	90-23 nm barrel stap strand, light green, 41mer, [9, 238] start, [9, 237] end
90-23 nm	core	Oligo246	ATAGCTACCTCGAGCTGAGTGCGAGTTATACCCACATAGCA	90-23 nm barrel stap strand, light green, 41mer, [9, 259] start, [9, 258] end
90-23 nm	core	Oligo247	TTCATATCGAATGGCTGCATCCGCGCTTCTAAAAGAAGAAAA	90-23 nm barrel stap strand, light green, 42mer, [9, 280] start, [9, 279] end
90-23 nm	core	Oligo248	GCCTTTAACACTTTCCCTCAGGACGTAGGCACCAATAGTTT	90-23 nm barrel stap strand, light green, 41mer, [9, 301] start, [9, 300] end
90-23 nm	core	Oligo249	ACGATTGGCAGCCATGCCGAACGACCGGCCCAGAACGTCAG	90-23 nm barrel stap strand, light green, 41mer, [9, 322] start, [9, 321] end
90-23 nm	core	Oligo250	AGACTCCCTCCATGGCTCCAGGATAGCGCTGCCCCCAGGCTG	90-23 nm barrel stap strand, light green, 42mer, [9, 343] start, [9, 342] end
90-23 nm	core	Oligo251	ACCAGTACGGCGGGCTTGGCGGATTAGTCTTTCAGGTCGTC	90-23 nm barrel stap strand, light green, 41mer, [9, 364] start, [9, 363] end
90-23 nm	core	Oligo252	TTAATTGGTGTCCCACCACTTCGTATGCAAATAATAAGCCT	90-23 nm barrel stap strand, light green, 41mer, [9, 385] start, [9, 384] end
90-23 nm	core	Oligo253	TGAGGAAACAAAGTAGCCACCGCGTCCTAGCATCGGTTTTCA	90-23 nm barrel stap strand, light green, 42mer, [9, 406] start, [9, 405] end
90-23 nm	core	Oligo254	GAACTGACAAGTCCCGGTCTGAAGGCGGTCTGCTCCGAACC	90-23 nm barrel stap strand, light green, 41mer, [9, 427] start, [9, 426] end
90-23 nm	core	Oligo255	GATTTTATGGCGAGGAATTCCTACGACCCAATTGGGTATGC	90-23 nm barrel stap strand, light green, 41mer, [9, 448] start, [9, 447] end
90-23 nm	core	Oligo256	GCTTTTGTCCCGCCACCCCGGCAGGGAAGGCAACACCGAGAG	90-23 nm barrel stap strand, light green, 42mer, [9, 469] start, [9, 468] end
90-23 nm	core	Oligo257	GTTTTAAGCGCGTGTCGACAAGACCTACAAAAGCGGATCGC	90-23 nm barrel stap strand, light green, 41mer, [9, 490] start, [9, 489] end
90-23 nm	core	Oligo258	AGTTTGAGAGGCCAGCAGTGTGATGAGTTTGGAAGTGATTT	90-23 nm barrel stap strand, light green, 41mer, [9, 511] start, [9, 510] end
90-23 nm	core	Oligo259	TTTATTTACCGAGCGATACCAGAAAGCCCGCTAAATGAAGCC	90-23 nm barrel stap strand, light green, 42mer, [9, 532] start, [9, 531] end
90-23 nm	core	Oligo260	ATGAACGGATGGCCGCGCTCAGGACCGCAATCTACAAATCG	90-23 nm barrel stap strand, light green, 41mer, [9, 553] start, [9, 552] end
90-23 nm	core	Oligo261	AGCGAGTCACTTAACAATGGCGCTTCTGTAAAAATAATGTG	90-23 nm barrel stap strand, light green, 41mer, [9, 574] start, [9, 573] end
90-23 nm	core	Oligo262	GATCGGTGCTGGTCACCGTCGAGCGGAAACCGGAAAAAGGGC	90-23 nm barrel stap strand, light green, 42mer, [9, 595] start, [9, 594] end
90-23 nm	core	Oligo263	AATAAAATAACGGCCGGCCTGGTTAGCGCTGGCAGAACAGC	90-23 nm barrel stap strand, light green, 41mer, [9, 616] start, [9, 615] end
90-23 nm	core	Oligo264	AGACCTTATACCGGGTCCCAAATCCCAATAGGCACTGACGC	90-23 nm barrel stap strand, light green, 41mer, [9, 637] start, [9, 636] end
90-23 nm	core	Oligo265	GTCCGTGTCCTGTCCGACGTCTGTTGCTTTACGAAGAACGAA	90-23 nm barrel stap strand, light green, 42mer, [9, 658] start, [9, 657] end
90-23 nm	core	Oligo266	CGGTTTTACGAATCCGCCGGGTGGGACAATGAGTATGAGAT	90-23 nm barrel stap strand, light green, 41mer, [9, 679] start, [9, 678] end
90-23 nm	core	Oligo267	ATGTTGTTACCTGGCATGACGCAGGCCGTTTTATAATATCA	90-23 nm barrel stap strand, light green, 41mer, [9, 700] start, [9, 699] end
90-23 nm	core	Oligo268	AATATTAACGGTGGCGTTCCCTGGACAGCAGTACGGAAACCC	90-23 nm barrel stap strand, light green, 42mer, [9, 721] start, [9, 720] end
90-23 nm	core	Oligo269	GAGTGAGCTAGGTACGGTCGGCCTTGACAATTCCACCTAAT	90-23 nm barrel stap strand, light green, 41mer, [9, 742] start, [9, 741] end
90-23 nm	core	Oligo270	CGGTCCACTTGTTACCTCGGCACGTCCTGAGTTGCAGCAAG	90-23 nm barrel stap strand, light green, 41mer, [11, 7] start, [11, 762] end
90-23 nm	core	Oligo271	CGGCGAACGCCCGGCCCGACGGATTGCCGTGACGGGGAAAGC	90-23 nm barrel stap strand, light green, 42mer, [11, 28] start, [11, 27] end
90-23 nm	core	Oligo272	CCTGAGAGAGCGCTTTACGAGTTGGCTCGGTACGCCAGAAT	90-23 nm barrel stap strand, light green, 41mer, [11, 49] start, [11, 48] end
90-23 nm	core	Oligo273	TTATTTAGCATTGGGCAGCCAAGTATAAGGTCTGAAATGGA	90-23 nm barrel stap strand, light green, 41mer, [11, 70] start, [11, 69] end
90-23 nm	core	Oligo274	CCTGCAAGCGGTTGCCTGGAGGCCTGGCAAGTATTAACACCG	90-23 nm barrel stap strand, light green, 42mer, [11, 91] start, [11, 90] end
90-23 nm	core	Oligo275	CTCGTATGACACCACATTAAGAGCTTTCAACAATTCGACAA	90-23 nm barrel stap strand, light green, 41mer, [11, 112] start, [11, 111] end
90-23 nm	core	Oligo276	CGTAGATCGCCTGACCCGCGAGATCCGTAATAAAGAAATTG	90-23 nm barrel stap strand, light green, 41mer, [11, 133] start, [11, 132] end
90-23 nm	core	Oligo277	TAAATCATGAGCTCGGGGCTACATGGATTTGGAAACAGTACA	90-23 nm barrel stap strand, light green, 42mer, [11, 154] start, [11, 153] end
90-23 nm	core	Oligo278	AACTTTTGGATCGGGCGGTGCACTGTCATAGAACGCGAGAA	90-23 nm barrel stap strand, light green, 41mer, [11, 175] start, [11, 174] end
90-23 nm	core	Oligo279	AGGCAGACCGGTGCGCACACCCAATAGTCAACATGTAATTT	90-23 nm barrel stap strand, light green, 41mer, [11, 196] start, [11, 195] end
90-23 nm	core	Oligo280	CCAAGTAATGGACCAGGCCGAGCTAGTGGAACGGGTATTAAA	90-23 nm barrel stap strand, light green, 42mer, [11, 217] start, [11, 216] end
90-23 nm	core	Oligo281	CCAGAGCCATGGCCACTGCTAAGTGAGCCACGAGCGTCTTT	90-23 nm barrel stap strand, light green, 41mer, [11, 238] start, [11, 237] end
90-23 nm	core	Oligo282	TAATAAGTAGCCATCCGGCGTACGTTTCTAGTTAAGCCCAA	90-23 nm barrel stap strand, light green, 41mer, [11, 259] start, [11, 258] end
90-23 nm	core	Oligo283	TAAGTTTCTATGTCGGATCCCGCGAGGAGAGACACCACGGAA	90-23 nm barrel stap strand, light green, 42mer, [11, 280] start, [11, 279] end
90-23 nm	core	Oligo284	CCGTAATTGCTGGGTTAGCTCAGCGGGATTCGATAGCAGCA	90-23 nm barrel stap strand, light green, 41mer, [11, 301] start, [11, 300] end
90-23 nm	core	Oligo285	AGCATTGTCAGACGCCTCACCTGGACGCAAGAGCCGCCGCC	90-23 nm barrel stap strand, light green, 41mer, [11, 322] start, [11, 321] end
90-23 nm	core	Oligo286	ATTCTGAGATTGTCAGGGCACCGCTAGACTTCGGAACCTATT	90-23 nm barrel stap strand, light green, 42mer, [11, 343] start, [11, 342] end
90-23 nm	core	Oligo287	ACCCATGACGTGGGACCCCTTCGGACCAAAGCCCAATAGGA	90-23 nm barrel stap strand, light green, 41mer, [11, 364] start, [11, 363] end
90-23 nm	core	Oligo288	CTCCAAACCACGAGCACTACCGACGTCTACACGTTGAAAAT	90-23 nm barrel stap strand, light green, 41mer, [11, 385] start, [11, 384] end
90-23 nm	core	Oligo289	CAGAGGCCTGGATACCCACATGTGCAGAAGTAGCAACGGCTA	90-23 nm barrel stap strand, light green, 42mer, [11, 406] start, [11, 405] end
90-23 nm	core	Oligo290	AGGCGCAATCCAACACAGGCGCGGAGGTTTTAGCCGGAACG	90-23 nm barrel stap strand, light green, 41mer, [11, 427] start, [11, 426] end
90-23 nm	core	Oligo291	AACTTTAGGACAAACGTGCAACAGCAGGATGGTTTAATTTC	90-23 nm barrel stap strand, light green, 41mer, [11, 448] start, [11, 447] end
90-23 nm	core	Oligo292	AGACGACATGTGCGCCTGTCGGTGTATATACCCTCGTTTACC	90-23 nm barrel stap strand, light green, 42mer, [11, 469] start, [11, 468] end
90-23 nm	core	Oligo293	GAGGAAGAGCGCAGACACGCCTCCACGGACAAAAAGATTAA	90-23 nm barrel stap strand, light green, 41mer, [11, 490] start, [11, 489] end
90-23 nm	core	Oligo294	GATTCCCACGCGATTAACAGGCAAGAGCCCATATAACAGTT	90-23 nm barrel stap strand, light green, 41mer, [11, 511] start, [11, 510] end
90-23 nm	core	Oligo295	TGACCCTGTCGTGTCGTGTCCGCCGACAAACCAAAAACATTA	90-23 nm barrel stap strand, light green, 42mer, [11, 532] start, [11, 531] end
90-23 nm	core	Oligo296	CTGAGAGGAGTGCGCCGTATGTTCTGGGTTCAGGTCATTGC	90-23 nm barrel stap strand, light green, 41mer, [11, 553] start, [11, 552] end
90-23 nm	core	Oligo297	GTAGCCACGTTGCCCGGGCACGTGACTTCTCTGGCCTTCCT	90-23 nm barrel stap strand, light green, 41mer, [11, 574] start, [11, 573] end
90-23 nm	core	Oligo298	CATTCAGTCAGGTCTTGGTGCCATAGGGCAAGCGCCATTCGC	90-23 nm barrel stap strand, light green, 42mer, [11, 595] start, [11, 594] end
90-23 nm	core	Oligo299	GAAATAGTCAGGCAAAACGAACATCCGGCGATTCAGCATCA	90-23 nm barrel stap strand, light green, 41mer, [11, 616] start, [11, 615] end
90-23 nm	core	Oligo300	GCAATGCGCTCTGAGAGGCGTCCCGGTAAGCGGCAGAGCAG	90-23 nm barrel stap strand, light green, 41mer, [11, 637] start, [11, 636] end
90-23 nm	core	Oligo301	AAGCGTATTTCGGACACACTTTGCCGCATCTCGGATGGGAGT	90-23 nm barrel stap strand, light green, 42mer, [11, 658] start, [11, 657] end
90-23 nm	core	Oligo302	CTGGCATGGCTAGCCCGGCGAGCAGTTTTTGATGTCTGACG	90-23 nm barrel stap strand, light green, 41mer, [11, 679] start, [11, 678] end
90-23 nm	core	Oligo303	AGTCTGACTATTGCCACCGTCTCCTGTTCTCAATGAGTTAG	90-23 nm barrel stap strand, light green, 41mer, [11, 700] start, [11, 699] end
90-23 nm	core	Oligo304	TCTGTACTGTCGGCGGCTCCCGTATTGGCGATACTTGCCCTC	90-23 nm barrel stap strand, light green, 42mer, [11, 721] start, [11, 720] end
90-23 nm	core	Oligo305	CATAAAGCGCAGTTGGGGCTCCTTCCGAAACGAGCCGGAAG	90-23 nm barrel stap strand, light green, 41mer, [11, 742] start, [11, 741] end
90-23 nm	core	Oligo306	CCACCAAAGTTTCGGACCGGACGCCCTCCGTTTCCCGTGT	90-23 nm barrel short scaf strand, 40mer, [38, 45] start, [38, 86] end
90-23 nm	core	Oligo307	TCCGCCCTCACTTGCCAACTCAGAGCTAGGCCATCAGCGG	90-23 nm barrel short scaf strand, 40mer, [38, 87] start, [38, 128] end
90-23 nm	core	Oligo308	CTGACGCCGTAGCCGCTCAGGGCAATAAAGGTTGGGCTCG	90-23 nm barrel short scaf strand, 40mer, [38, 129] start, [38, 170] end
90-23 nm	core	Oligo309	CTCGGGCCGTCTAGCACTGTGGGTTACCAGGATCCACCGC	90-23 nm barrel short scaf strand, 40mer, [38, 171] start, [38, 212] end
90-23 nm	core	Oligo310	CCTTTCAGAACGCTGGCTCCGGTGGATTCGTCCAGTGCCG	90-23 nm barrel short scaf strand, 40mer, [38, 213] start, [38, 254] end
90-23 nm	core	Oligo311	GACAGGCGCACGTACGCTCAGCCAAGCTGGGTAGGTTCGA	90-23 nm barrel short scaf strand, 40mer, [38, 255] start, [38, 296] end
90-23 nm	core	Oligo312	CGCATAGCTCGTCGGAAGTGCCGGCTGATCCGCTTACTGC	90-23 nm barrel short scaf strand, 40mer, [38, 297] start, [38, 338] end
90-23 nm	core	Oligo313	CGCTCCCGTCCTGGACTCCTTAGGCCGCCTCTTCCGTCAA	90-23 nm barrel short scaf strand, 40mer, [38, 339] start, [38, 380] end
90-23 nm	core	Oligo314	GGTTGTGAACTACTTGCCGCTCCAGGGCGTACGCACGTGG	90-23 nm barrel short scaf strand, 40mer, [38, 381] start, [38, 422] end
90-23 nm	core	Oligo315	GCGTGCAAGGGTGGTGTCCCAAGGGTGATCGTCATGCCTG	90-23 nm barrel short scaf strand, 40mer, [38, 423] start, [38, 464] end
90-23 nm	core	Oligo316	CTGAAGCTCATCGCCAGCCATTCGGTCATGGACTGCGCCC	90-23 nm barrel short scaf strand, 40mer, [38, 465] start, [38, 506] end
90-23 nm	core	Oligo317	ACGCTAGATCGGCCGGTTTCCGCCAGTGCAGCTGCATACT	90-23 nm barrel short scaf strand, 40mer, [38, 507] start, [38, 548] end
90-23 nm	core	Oligo318	GGCAGTAACACAGCATAGACAGCGCGGAGAGCTGGCGTGG	90-23 nm barrel short scaf strand, 40mer, [38, 549] start, [38, 590] end
90-23 nm	core	Oligo319	CCTCAGGAGTCGGAGTGCGTACATGCCTGCGTTTCTCGCG	90-23 nm barrel short scaf strand, 40mer, [38, 591] start, [38, 632] end
90-23 nm	core	Oligo320	TTGCCTGCTTGAGTCGGGCGCCGTTCGTTCAGGCCATCTA	90-23 nm barrel short scaf strand, 40mer, [38, 633] start, [38, 674] end
90-23 nm	core	Oligo321	TGCTCGCCCTGGTGGCAGTGCATAGCGGTTCGGACAGAAA	90-23 nm barrel short scaf strand, 40mer, [38, 675] start, [38, 716] end
90-23 nm	core	Oligo322	CTCCGAGGTGCATGCGATCACAGTGTGGAAGCGAGGCGAG	90-23 nm barrel short scaf strand, 40mer, [38, 717] start, [38, 758] end
90-23 nm	core	Oligo323	CGTGACGAGCCAGCTTCATTTGTCGTTTCGGGCGGTTGGC	90-23 nm barrel short scaf strand, 40mer, [38, 759] start, [38, 44] end
90-23 nm	core	Oligo324	CCGAGCGGGTTGATGGCTCAAGGGCGCTTCAAGTCAAGGG	90-23 nm barrel short scaf strand, 40mer, [36, 24] start, [36, 65] end
90-23 nm	core	Oligo325	GTTAACCGTATGTGCCCAGTGACGAGGCGGCCGTACTGCG	90-23 nm barrel short scaf strand, 40mer, [36, 66] start, [36, 107] end
90-23 nm	core	Oligo326	GCTCAACCACTACCGCACGGAATCTGGGCACGGTGCTACG	90-23 nm barrel short scaf strand, 40mer, [36, 108] start, [36, 149] end
90-23 nm	core	Oligo327	ACAGACTCGGCTTCTGTGCTCCATGTGCGCTGACACGCGT	90-23 nm barrel short scaf strand, 40mer, [36, 150] start, [36, 191] end
90-23 nm	core	Oligo328	CGGCGGGTTGATTGGCAGCAAATACCGGCACTGGCACATG	90-23 nm barrel short scaf strand, 40mer, [36, 192] start, [36, 233] end
90-23 nm	core	Oligo329	AGGCGAGCGCTGCGAACTGAGCCCATCCAGAGAGCTAGGA	90-23 nm barrel short scaf strand, 40mer, [36, 234] start, [36, 275] end
90-23 nm	core	Oligo330	CTCCGGCACTGCGCGGCGTTGTGTCTGCTGTCTCTTTTGA	90-23 nm barrel short scaf strand, 40mer, [36, 276] start, [36, 317] end
90-23 nm	core	Oligo331	GGACTACCTAGGTGACCTGTCCCGCCGCGACGAAGGCTTG	90-23 nm barrel short scaf strand, 40mer, [36, 318] start, [36, 359] end
90-23 nm	core	Oligo332	TGTCGCTGCACAGTACGAGCTTCCAATCGCCGGGACAACC	90-23 nm barrel short scaf strand, 40mer, [36, 360] start, [36, 401] end
90-23 nm	core	Oligo333	GCCCGGCACGTGAGCGCCCATTTTTCAGGACCCTACACCT	90-23 nm barrel short scaf strand, 40mer, [36, 402] start, [36, 443] end
90-23 nm	core	Oligo334	TCGATCCTGAGCGAACTCACCTCCTCGGGCATGGTCGACG	90-23 nm barrel short scaf strand, 40mer, [36, 444] start, [36, 485] end
90-23 nm	core	Oligo335	CTGCCGTTCACGAGGTACGCGCCGGAAGACCTGGACATTG	90-23 nm barrel short scaf strand, 40mer, [36, 486] start, [36, 527] end
90-23 nm	core	Oligo336	TGGCCCGATGCTGGAGAGGATTGACGCGATGCAATACGCC	90-23 nm barrel short scaf strand, 40mer, [36, 528] start, [36, 569] end
90-23 nm	core	Oligo337	GTCCTCCGTACCGGGCTGGCGGGTTGGAGCTGACGTCTAT	90-23 nm barrel short scaf strand, 40mer, [36, 570] start, [36, 611] end
90-23 nm	core	Oligo338	CGAGCAACCTACGCATCCAAACCCTAGTGTGGCCGGCCCA	90-23 nm barrel short scaf strand, 40mer, [36, 612] start, [36, 653] end
90-23 nm	core	Oligo339	ACGACGTTTGTGCGCCTCGTGCCTCCTCCAGACAAAGTGC	90-23 nm barrel short scaf strand, 40mer, [36, 654] start, [36, 695] end
90-23 nm	core	Oligo340	GTCTTCTGAGGGCGCGCGGCTACCGGTACTAGACGGAGGA	90-23 nm barrel short scaf strand, 40mer, [36, 696] start, [36, 737] end
90-23 nm	core	Oligo341	CTGCTGGTCGTCGCATCGTAGTTCGCCTCCTGGTGGGCAA	90-23 nm barrel short scaf strand, 40mer, [36, 738] start, [36, 23] end
90-23 nm	core	Oligo342	GCCTACCACCTCCCGTCGACCCATCTCGCCCGTAGCTCAA	90-23 nm barrel short scaf strand, 40mer, [34, 45] start, [34, 86] end
90-23 nm	core	Oligo343	GAGAACAAGGAAACGCCGACTGCCGAGAGCCTGGCCCAAC	90-23 nm barrel short scaf strand, 40mer, [34, 87] start, [34, 128] end
90-23 nm	core	Oligo344	CCGTGCCCACCCACCCAGCGCTGATGAACCTTATGCAGAC	90-23 nm barrel short scaf strand, 40mer, [34, 129] start, [34, 170] end
90-23 nm	core	Oligo345	CCAGTTCAGCTACGGCGGGCGCAGTTCCACAGTCACACTG	90-23 nm barrel short scaf strand, 40mer, [34, 171] start, [34, 212] end
90-23 nm	core	Oligo346	CTGGGCGAGTGGGAGTCGCGGCGTTGTGAACACGACCTAT	90-23 nm barrel short scaf strand, 40mer, [34, 213] start, [34, 254] end
90-23 nm	core	Oligo347	GCAGGAGACAGGACCCATACCCACAAACCCGTCGGCCGAG	90-23 nm barrel short scaf strand, 40mer, [34, 255] start, [34, 296] end
90-23 nm	core	Oligo348	AATTTCGTGACGCGCAAGGCCCGGTCTCACTCTCCGTAGC	90-23 nm barrel short scaf strand, 40mer, [34, 297] start, [34, 338] end
90-23 nm	core	Oligo349	GTCGGCCACGGCAGACTCCCGCTGGATCAGGTAGACAAGG	90-23 nm barrel short scaf strand, 40mer, [34, 339] start, [34, 380] end
90-23 nm	core	Oligo350	GGCACGCTCCCAGGCCGCAGACGACTTCGAACGTTTGAAG	90-23 nm barrel short scaf strand, 40mer, [34, 381] start, [34, 422] end
90-23 nm	core	Oligo351	GACAGGAATCGCGCTCGCACCAGCCGTGATCTTAGGCACC	90-23 nm barrel short scaf strand, 40mer, [34, 423] start, [34, 464] end
90-23 nm	core	Oligo352	CACTGGGAGGTCGGTTGGTAGCGTGCTCGCGTGCCACTTA	90-23 nm barrel short scaf strand, 40mer, [34, 465] start, [34, 506] end
90-23 nm	core	Oligo353	GGCCGTGAAACCACGTAACGGGCCGGTGGAGTCAGTCCAT	90-23 nm barrel short scaf strand, 40mer, [34, 507] start, [34, 548] end
90-23 nm	core	Oligo354	CGGCGCACACCCAAGTGACAGCGTAATGGCAATGCCCACT	90-23 nm barrel short scaf strand, 40mer, [34, 549] start, [34, 590] end
90-23 nm	core	Oligo355	GAACAAGTCCACCATTGACCGAGCCCGCTCGTCCGCCTTG	90-23 nm barrel short scaf strand, 40mer, [34, 591] start, [34, 632] end
90-23 nm	core	Oligo356	AATAGAGGGCGCGTCGCGAGGATTGTGGCAGCCAGGGAAT	90-23 nm barrel short scaf strand, 40mer, [34, 633] start, [34, 674] end
90-23 nm	core	Oligo357	GCGGCTTCACCTCGACCTGCATGAGCTTACTAGCGCGTGG	90-23 nm barrel short scaf strand, 40mer, [34, 675] start, [34, 716] end
90-23 nm	core	Oligo358	CCTACGGCACGCTGCGAGCAGGCAGGACTGGAAGATTGAC	90-23 nm barrel short scaf strand, 40mer, [34, 717] start, [34, 758] end
90-23 nm	core	Oligo359	CCGACCGTGTTTATCGGTTGCAGGCCCGAGTCAGCGAGTG	90-23 nm barrel short scaf strand, 40mer, [34, 759] start, [34, 44] end
90-23 nm	core	Oligo360	TTGTGGGTCTGTTCGCCTCAACTCTGCTGCGTCGGTGCGA	90-23 nm barrel short scaf strand, 40mer, [32, 24] start, [32, 65] end
90-23 nm	core	Oligo361	TGTGTAGGCTACAGACGCTTACTGTCCGGCCGGCAGCTCC	90-23 nm barrel short scaf strand, 40mer, [32, 66] start, [32, 107] end
90-23 nm	core	Oligo362	TGAGGAGTCCCTCGAAAGCCGAGCCAACGTCCTCGCACTC	90-23 nm barrel short scaf strand, 40mer, [32, 108] start, [32, 149] end
90-23 nm	core	Oligo363	AGGAAATATCCGGCACCGGGTGGCCCAATCCAGCGCAACA	90-23 nm barrel short scaf strand, 40mer, [32, 150] start, [32, 191] end
90-23 nm	core	Oligo364	CTCGATGTCGGGATGGTGACGCGCGGACACGCTTGAGAAG	90-23 nm barrel short scaf strand, 40mer, [32, 192] start, [32, 233] end
90-23 nm	core	Oligo365	CGCGACCAGGGTTGGGACGGGATACTTGCGGCTAACGAAC	90-23 nm barrel short scaf strand, 40mer, [32, 234] start, [32, 275] end
90-23 nm	core	Oligo366	TGTCATGAAACGAACTCCGCGTCACGACTGGGACCGCCGA	90-23 nm barrel short scaf strand, 40mer, [32, 276] start, [32, 317] end
90-23 nm	core	Oligo367	CGGCGTTTCCGGTTGCATGTGTTCACATCGCTGGACGGAC	90-23 nm barrel short scaf strand, 40mer, [32, 318] start, [32, 359] end
90-23 nm	core	Oligo368	GTCGCAGCGATCGCACCTGTGAAACCATGCCAAGATGGCG	90-23 nm barrel short scaf strand, 40mer, [32, 360] start, [32, 401] end
90-23 nm	core	Oligo369	TCCATGACAGGCGCTAGAAATAACCCGGGTCGCGCGAACG	90-23 nm barrel short scaf strand, 40mer, [32, 402] start, [32, 443] end
90-23 nm	core	Oligo370	GGGTTCCACCGTGCTCGAGGGCGCTTGTCTCTAGCTGCAA	90-23 nm barrel short scaf strand, 40mer, [32, 444] start, [32, 485] end
90-23 nm	core	Oligo371	CACGTCAAGCGCAACTGGATGCAGACACCCGCAGCCCTTT	90-23 nm barrel short scaf strand, 40mer, [32, 486] start, [32, 527] end
90-23 nm	core	Oligo372	CCCATGCCACCCATCACCGTCCGCCCTCTAACGAACCTCC	90-23 nm barrel short scaf strand, 40mer, [32, 528] start, [32, 569] end
90-23 nm	core	Oligo373	CGCCACACCCAGGAGTATGCTCGCCTTAGCCTACTGGCCG	90-23 nm barrel short scaf strand, 40mer, [32, 570] start, [32, 611] end
90-23 nm	core	Oligo374	TGGCCGCCTCATGGGAAGCCTAAGACGTACGTGACCCACG	90-23 nm barrel short scaf strand, 40mer, [32, 612] start, [32, 653] end
90-23 nm	core	Oligo375	TGTACTATGGAGTGTCCTTGGGTGCATGGTGGGCCGCCCG	90-23 nm barrel short scaf strand, 40mer, [32, 654] start, [32, 695] end
90-23 nm	core	Oligo376	GCAGTAAGGCAGCTGAACAGTGATACCGGTGCGGGCCTGG	90-23 nm barrel short scaf strand, 40mer, [32, 696] start, [32, 737] end
90-23 nm	core	Oligo377	GGCGGAGAATACACAGGCTCGCTCAGGCTTCGCGTGGGAT	90-23 nm barrel short scaf strand, 40mer, [32, 738] start, [32, 23] end
90-23 nm	core	Oligo378	CTGCCCATGTCGGCGGTCGCAAGAGACTCAGGTTCCACGA	90-23 nm barrel short scaf strand, 40mer, [30, 45] start, [30, 86] end
90-23 nm	core	Oligo379	ACGTTGGCATGAACGCCGACTGACGAGCTGCTGATTTGCG	90-23 nm barrel short scaf strand, 40mer, [30, 87] start, [30, 128] end
90-23 nm	core	Oligo380	ACACTTCGCTTAGCCGCCGCTTCTCAGCAGTCTTGCCTCC	90-23 nm barrel short scaf strand, 40mer, [30, 129] start, [30, 170] end
90-23 nm	core	Oligo381	TTCTCCGCATAAGCCGCCCACCTCTCCGGATCGCACCAGA	90-23 nm barrel short scaf strand, 40mer, [30, 171] start, [30, 212] end
90-23 nm	core	Oligo382	CATTGTCACCGCGCGTCAAGCAGCCACCAGAACTCGCACT	90-23 nm barrel short scaf strand, 40mer, [30, 213] start, [30, 254] end
90-23 nm	core	Oligo383	CAGCTCGAGGAGCGCGGATGCAGCCATTCGTACGTCCTGA	90-23 nm barrel short scaf strand, 40mer, [30, 255] start, [30, 296] end
90-23 nm	core	Oligo384	GGGAAAGTGTCGGTCGTTCGGCATGGCTGCGCTATCCTGG	90-23 nm barrel short scaf strand, 40mer, [30, 297] start, [30, 338] end
90-23 nm	core	Oligo385	AGCCATGGAGCTAATCCGCCAAGCCCGCCGCATACGAAGT	90-23 nm barrel short scaf strand, 40mer, [30, 339] start, [30, 380] end
90-23 nm	core	Oligo386	GGTGGGACACGGACGCGGTGGCTACTTTGTCGCCTTCAGA	90-23 nm barrel short scaf strand, 40mer, [30, 381] start, [30, 422] end
90-23 nm	core	Oligo387	CCGGGACTTGGTCGTAGGAATTCCTCGCCATCCCTGCCGG	90-23 nm barrel short scaf strand, 40mer, [30, 423] start, [30, 464] end
90-23 nm	core	Oligo388	GGTGGCGGGATAGGTCTTGTCGACACGCGCCTCATCACAC	90-23 nm barrel short scaf strand, 40mer, [30, 465] start, [30, 506] end
90-23 nm	core	Oligo389	TGCTGGCCTCGCTTTCTGGTATCGCTCGGTCGGTCCTGAG	90-23 nm barrel short scaf strand, 40mer, [30, 507] start, [30, 548] end
90-23 nm	core	Oligo390	CGCGGCCATCAGAAGCGCCATTGTTAAGTGTCCGCTCGAC	90-23 nm barrel short scaf strand, 40mer, [30, 549] start, [30, 590] end
90-23 nm	core	Oligo391	GGTGACCAGCGCTAACCAGGCCGGCCGTTATGGGATTTGG	90-23 nm barrel short scaf strand, 40mer, [30, 591] start, [30, 632] end
90-23 nm	core	Oligo392	GACCCGGTATGCAACAGACGTCGGACAGGAGTCCCACCCG	90-23 nm barrel short scaf strand, 40mer, [30, 633] start, [30, 674] end
90-23 nm	core	Oligo393	GCGGATTCGTGGCCTGCGTCATGCCAGGTATGTCCAGGGA	90-23 nm barrel short scaf strand, 40mer, [30, 675] start, [30, 716] end
90-23 nm	core	Oligo394	ACGCCACCGTTCAAGGCCGACCGTACCTAGTCCATAGCGG	90-23 nm barrel short scaf strand, 40mer, [30, 717] start, [30, 758] end
90-23 nm	core	Oligo395	GTCTCTGTGCTGGGCTTCATAACCTAGGCGCAGGCACCGC	90-23 nm barrel short scaf strand, 40mer, [30, 759] start, [30, 44] end
90-23 nm	core	Oligo396	GGGCCGGGCGAGCCAACTCGTAAAGCGCTCTATACTTGGC	90-23 nm barrel short scaf strand, 40mer, [28, 24] start, [28, 65] end
90-23 nm	core	Oligo397	TGCCCAATGCCCAGGCCTCCAGGCAACCGCAAAGCTCTTA	90-23 nm barrel short scaf strand, 40mer, [28, 66] start, [28, 107] end
90-23 nm	core	Oligo398	ATGTGGTGTCCGGATCTCGCGGGTCAGGCGTCCATGTAGC	90-23 nm barrel short scaf strand, 40mer, [28, 108] start, [28, 149] end
90-23 nm	core	Oligo399	CCCGAGCTCAGACAGTGCACCGCCCGATCCCTATTGGGTG	90-23 nm barrel short scaf strand, 40mer, [28, 150] start, [28, 191] end
90-23 nm	core	Oligo400	TGCGCACCGGACTAGCTCGGCCTGGTCCATCTCACTTAGC	90-23 nm barrel short scaf strand, 40mer, [28, 192] start, [28, 233] end
90-23 nm	core	Oligo401	AGTGGCCATGAAACGTACGCCGGATGGCTACCTCGCGGGA	90-23 nm barrel short scaf strand, 40mer, [28, 234] start, [28, 275] end
90-23 nm	core	Oligo402	TCCGACATAGCCCGCTGAGCTAACCCAGCACGTCCAGGTG	90-23 nm barrel short scaf strand, 40mer, [28, 276] start, [28, 317] end
90-23 nm	core	Oligo403	AGGCGTCTGACTAGCGGTGCCCTGACAATCGGTCCGAAGG	90-23 nm barrel short scaf strand, 40mer, [28, 318] start, [28, 359] end
90-23 nm	core	Oligo404	GGTCCCACGTGACGTCGGTAGTGCTCGTGGCTGCACATGT	90-23 nm barrel short scaf strand, 40mer, [28, 360] start, [28, 401] end
90-23 nm	core	Oligo405	GGGTATCCAGCCTCCGCGCCTGTGTTGGATCTGCTGTTGC	90-23 nm barrel short scaf strand, 40mer, [28, 402] start, [28, 443] end
90-23 nm	core	Oligo406	ACGTTTGTCCATACACCGACAGGCGCACATCGTGGAGGCG	90-23 nm barrel short scaf strand, 40mer, [28, 444] start, [28, 485] end
90-23 nm	core	Oligo407	TGTCTGCGCTCTCTTGCCTGTTAATCGCGTGTCGGCGGAC	90-23 nm barrel short scaf strand, 40mer, [28, 486] start, [28, 527] end
90-23 nm	core	Oligo408	ACGACACGACCCAGAACATACGGCGCACTCAGTCACGTGC	90-23 nm barrel short scaf strand, 40mer, [28, 528] start, [28, 569] end
90-23 nm	core	Oligo409	CCGGGCAACGCCTATGGCACCAAGACCTGACGGATGTTCG	90-23 nm barrel short scaf strand, 40mer, [28, 570] start, [28, 611] end
90-23 nm	core	Oligo410	TTTTGCCTGAACCGGGACGCCTCTCAGAGCGCGGCAAAGT	90-23 nm barrel short scaf strand, 40mer, [28, 612] start, [28, 653] end
90-23 nm	core	Oligo411	GTGTCCGAAAAACTGCTCGCCGGGCTAGCCACAGGAGACG	90-23 nm barrel short scaf strand, 40mer, [28, 654] start, [28, 695] end
90-23 nm	core	Oligo412	GTGGCAATAGCAATACGGGAGCCGCCGACACGGAAGGAGC	90-23 nm barrel short scaf strand, 40mer, [28, 696] start, [28, 737] end
90-23 nm	core	Oligo413	CCCAACTGCGGGACGTGCCGAGGTAACAAGGCAATCCGTC	90-23 nm barrel short scaf strand, 40mer, [28, 738] start, [28, 23] end
90-23 nm	coax - monomer0	Oligo414	TTCGGTTCGGTCCACTTGTTACCTCGGCACGTCCTGAGTTGCAGCAAGGAAGCACA	90-23 nm barrel coax non-pixel stap connector for monomer 0, light gray, 56mer, [12, 13] start, [12, 756] end
90-23 nm	coax - monomer0	Oligo415	CACACATCGGCGAACGCCCGGCCCGACGGATTGCCGTGACGGGGAAAGCCGCTACAA	90-23 nm barrel coax non-pixel stap connector for monomer 0, light gray, 57mer, [12, 34] start, [12, 21] end
90-23 nm	coax - monomer0	Oligo416	CTAAGGCCCTGAGAGAGCGCTTTACGAGTTGGCTCGGTACGCCAGAATGTCACTAC	90-23 nm barrel coax non-pixel stap connector for monomer 0, light gray, 56mer, [12, 55] start, [12, 42] end
90-23 nm	coax - monomer0	Oligo417	CACATCATTATTTAGCATTGGGCAGCCAAGTATAAGGTCTGAAATGGACATTCCAC	90-23 nm barrel coax non-pixel stap connector for monomer 0, light gray, 56mer, [12, 76] start, [12, 63] end
90-23 nm	coax - monomer0	Oligo418	TACACAACCTGCAAGCGGTTGCCTGGAGGCCTGGCAAGTATTAACACCGCATGCTCA	90-23 nm barrel coax non-pixel stap connector for monomer 0, light gray, 57mer, [12, 97] start, [12, 84] end
90-23 nm	coax - monomer0	Oligo419	AAGGATCCTCGTATGACACCACATTAAGAGCTTTCAACAATTCGACAACACTCCAG	90-23 nm barrel coax non-pixel stap connector for monomer 0, light gray, 56mer, [12, 118] start, [12, 105] end
90-23 nm	coax - monomer0	Oligo420	TTCTGCCCGTAGATCGCCTGACCCGCGAGATCCGTAATAAAGAAATTGCTCTTTGT	90-23 nm barrel coax non-pixel stap connector for monomer 0, light gray, 56mer, [12, 139] start, [12, 126] end
90-23 nm	coax - monomer0	Oligo421	ACTTTCGTAAATCATGAGCTCGGGGCTACATGGATTTGGAAACAGTACACCTACTTC	90-23 nm barrel coax non-pixel stap connector for monomer 0, light gray, 57mer, [12, 160] start, [12, 147] end
90-23 nm	coax - monomer0	Oligo422	TCCGAATAACTTTTGGATCGGGCGGTGCACTGTCATAGAACGCGAGAACCATACCA	90-23 nm barrel coax non-pixel stap connector for monomer 0, light gray, 56mer, [12, 181] start, [12, 168] end
90-23 nm	coax - monomer0	Oligo423	CATTCCCAGGCAGACCGGTGCGCACACCCAATAGTCAACATGTAATTTTCTTCGAC	90-23 nm barrel coax non-pixel stap connector for monomer 0, light gray, 56mer, [12, 202] start, [12, 189] end
90-23 nm	coax - monomer0	Oligo424	CCTTCATCCAAGTAATGGACCAGGCCGAGCTAGTGGAACGGGTATTAAAGACGGTTT	90-23 nm barrel coax non-pixel stap connector for monomer 0, light gray, 57mer, [12, 223] start, [12, 210] end
90-23 nm	coax - monomer0	Oligo425	CATCCTCCCAGAGCCATGGCCACTGCTAAGTGAGCCACGAGCGTCTTTGTCCAATC	90-23 nm barrel coax non-pixel stap connector for monomer 0, light gray, 56mer, [12, 244] start, [12, 231] end
90-23 nm	coax - monomer0	Oligo426	CTATTCATAATAAGTAGCCATCCGGCGTACGTTTCTAGTTAAGCCCAACCGACCCA	90-23 nm barrel coax non-pixel stap connector for monomer 0, light gray, 56mer, [12, 265] start, [12, 252] end
90-23 nm	coax - monomer0	Oligo427	TCGTCTATAAGTTTCTATGTCGGATCCCGCGAGGAGAGACACCACGGAATGTCTTCG	90-23 nm barrel coax non-pixel stap connector for monomer 0, light gray, 57mer, [12, 286] start, [12, 273] end
90-23 nm	coax - monomer0	Oligo428	TATGCTTCCGTAATTGCTGGGTTAGCTCAGCGGGATTCGATAGCAGCAAACCACCA	90-23 nm barrel coax non-pixel stap connector for monomer 0, light gray, 56mer, [12, 307] start, [12, 294] end
90-23 nm	coax - monomer0	Oligo429	AGAACCAAGCATTGTCAGACGCCTCACCTGGACGCAAGAGCCGCCGCCCTCACCAC	90-23 nm barrel coax non-pixel stap connector for monomer 0, light gray, 56mer, [12, 328] start, [12, 315] end
90-23 nm	coax - monomer0	Oligo430	TCTGAAAATTCTGAGATTGTCAGGGCACCGCTAGACTTCGGAACCTATTCCACCATC	90-23 nm barrel coax non-pixel stap connector for monomer 0, light gray, 57mer, [12, 349] start, [12, 336] end
90-23 nm	coax - monomer0	Oligo431	AAAACATACCCATGACGTGGGACCCCTTCGGACCAAAGCCCAATAGGACGCAAACC	90-23 nm barrel coax non-pixel stap connector for monomer 0, light gray, 56mer, [12, 370] start, [12, 357] end
90-23 nm	coax - monomer0	Oligo432	TGTATGCCTCCAAACCACGAGCACTACCGACGTCTACACGTTGAAAATTCCATCCA	90-23 nm barrel coax non-pixel stap connector for monomer 0, light gray, 56mer, [12, 391] start, [12, 378] end
90-23 nm	coax - monomer0	Oligo433	TTCTATGCAGAGGCCTGGATACCCACATGTGCAGAAGTAGCAACGGCTACTCCCCCA	90-23 nm barrel coax non-pixel stap connector for monomer 0, light gray, 57mer, [12, 412] start, [12, 399] end
90-23 nm	coax - monomer0	Oligo434	ACGAGTTAGGCGCAATCCAACACAGGCGCGGAGGTTTTAGCCGGAACGCCAATACC	90-23 nm barrel coax non-pixel stap connector for monomer 0, light gray, 56mer, [12, 433] start, [12, 420] end
90-23 nm	coax - monomer0	Oligo435	TACCTCGAACTTTAGGACAAACGTGCAACAGCAGGATGGTTTAATTTCACACTCTT	90-23 nm barrel coax non-pixel stap connector for monomer 0, light gray, 56mer, [12, 454] start, [12, 441] end
90-23 nm	coax - monomer0	Oligo436	GGCCTCCAGACGACATGTGCGCCTGTCGGTGTATATACCCTCGTTTACCTTCTCAAA	90-23 nm barrel coax non-pixel stap connector for monomer 0, light gray, 57mer, [12, 475] start, [12, 462] end
90-23 nm	coax - monomer0	Oligo437	TGTCACCGAGGAAGAGCGCAGACACGCCTCCACGGACAAAAAGATTAACCTTACAA	90-23 nm barrel coax non-pixel stap connector for monomer 0, light gray, 56mer, [12, 496] start, [12, 483] end
90-23 nm	coax - monomer0	Oligo438	TCATCTCGATTCCCACGCGATTAACAGGCAAGAGCCCATATAACAGTTGTTTCTCG	90-23 nm barrel coax non-pixel stap connector for monomer 0, light gray, 56mer, [12, 517] start, [12, 504] end
90-23 nm	coax - monomer0	Oligo439	AGCCTTTTGACCCTGTCGTGTCGTGTCCGCCGACAAACCAAAAACATTACGTAATCG	90-23 nm barrel coax non-pixel stap connector for monomer 0, light gray, 57mer, [12, 538] start, [12, 525] end
90-23 nm	coax - monomer0	Oligo440	ATCTCTGCTGAGAGGAGTGCGCCGTATGTTCTGGGTTCAGGTCATTGCTCCCCATT	90-23 nm barrel coax non-pixel stap connector for monomer 0, light gray, 56mer, [12, 559] start, [12, 546] end
90-23 nm	coax - monomer0	Oligo441	TCAAAACGTAGCCACGTTGCCCGGGCACGTGACTTCTCTGGCCTTCCTCCCAAAAC	90-23 nm barrel coax non-pixel stap connector for monomer 0, light gray, 56mer, [12, 580] start, [12, 567] end
90-23 nm	coax - monomer0	Oligo442	CATCTCCCATTCAGTCAGGTCTTGGTGCCATAGGGCAAGCGCCATTCGCACCGATCT	90-23 nm barrel coax non-pixel stap connector for monomer 0, light gray, 57mer, [12, 601] start, [12, 588] end
90-23 nm	coax - monomer0	Oligo443	GAACTACGAAATAGTCAGGCAAAACGAACATCCGGCGATTCAGCATCACACCCCTT	90-23 nm barrel coax non-pixel stap connector for monomer 0, light gray, 56mer, [12, 622] start, [12, 609] end
90-23 nm	coax - monomer0	Oligo444	TCATACCGCAATGCGCTCTGAGAGGCGTCCCGGTAAGCGGCAGAGCAGCCACACAA	90-23 nm barrel coax non-pixel stap connector for monomer 0, light gray, 56mer, [12, 643] start, [12, 630] end
90-23 nm	coax - monomer0	Oligo445	ATCCCCTAAGCGTATTTCGGACACACTTTGCCGCATCTCGGATGGGAGTTCTCTCCA	90-23 nm barrel coax non-pixel stap connector for monomer 0, light gray, 57mer, [12, 664] start, [12, 651] end
90-23 nm	coax - monomer0	Oligo446	CTCCACCCTGGCATGGCTAGCCCGGCGAGCAGTTTTTGATGTCTGACGATTCCCAA	90-23 nm barrel coax non-pixel stap connector for monomer 0, light gray, 56mer, [12, 685] start, [12, 672] end
90-23 nm	coax - monomer0	Oligo447	TCATACCAGTCTGACTATTGCCACCGTCTCCTGTTCTCAATGAGTTAGCCCTATCC	90-23 nm barrel coax non-pixel stap connector for monomer 0, light gray, 56mer, [12, 706] start, [12, 693] end
90-23 nm	coax - monomer0	Oligo448	CCTCGGCTCTGTACTGTCGGCGGCTCCCGTATTGGCGATACTTGCCCTCTTACATTC	90-23 nm barrel coax non-pixel stap connector for monomer 0, light gray, 57mer, [12, 727] start, [12, 714] end
90-23 nm	coax - monomer0	Oligo449	GCTTTGACATAAAGCGCAGTTGGGGCTCCTTCCGAAACGAGCCGGAAGCCACCTAC	90-23 nm barrel coax non-pixel stap connector for monomer 0, light gray, 56mer, [12, 748] start, [12, 735] end
90-23 nm	coax - monomer0	Oligo450	AAAGTTGTAGCGATGTGTGCGGTATTGTAGTGACGCCTTAGGTC	90-23 nm barrel coax outer miniscaf connector for monomer 0,44mer, [12, 17] start, [12, 58] end
90-23 nm	coax - monomer0	Oligo451	TTGAGTGGAATGTGATGTGTAGGTGTTGAGCATGTTGTGTAGTG	90-23 nm barrel coax outer miniscaf connector for monomer 0, 44mer, [12, 59] start, [12, 100] end
90-23 nm	coax - monomer0	Oligo452	CATTCTGGAGTGGATCCTTGATTGCCACAAAGAGGGCAGAAAGT	90-23 nm barrel coax outer miniscaf connector for monomer 0, 44mer, [12, 101] start, [12, 142] end
90-23 nm	coax - monomer0	Oligo453	AATGGAAGTAGGCGAAAGTTTTGAGATGGTATGGATTCGGATTG	90-23 nm barrel coax outer miniscaf connector for monomer 0, 44mer, [12, 143] start, [12, 184] end
90-23 nm	coax - monomer0	Oligo454	GACGGTCGAAGAGGGAATGGGTAAGGAAACCGTCATGAAGGGGT	90-23 nm barrel coax outer miniscaf connector for monomer 0, 44mer, [12, 185] start, [12, 226] end
90-23 nm	coax - monomer0	Oligo455	AAACGATTGGACGAGGATGTGTGTCTTGGGTCGGTGAATAGATT	90-23 nm barrel coax outer miniscaf connector for monomer 0, 44mer, [12, 227] start, [12, 268] end
90-23 nm	coax - monomer0	Oligo456	GTGGCGAAGACATAGACGAGAAAGGGTGGTGGTTAAGCATAAGG	90-23 nm barrel coax outer miniscaf connector for monomer 0, 44mer, [12, 269] start, [12, 310] end
90-23 nm	coax - monomer0	Oligo457	GGAAGTGGTGAGTGGTTCTAGACTCAGATGGTGGTTTCAGAGTT	90-23 nm barrel coax outer miniscaf connector for monomer 0, 44mer, [12, 311] start, [12, 352] end
90-23 nm	coax - monomer0	Oligo458	GTCAGGTTTGCGATGTTTTGTGATGGTGGATGGAGCATACAGAA	90-23 nm barrel coax outer miniscaf connector for monomer 0, 44mer, [12, 353] start, [12, 394] end
90-23 nm	coax - monomer0	Oligo459	CGATTGGGGGAGCATAGAACTTGCTGGGTATTGGAACTCGTGGT	90-23 nm barrel coax outer miniscaf connector for monomer 0, 44mer, [12, 395] start, [12, 436] end
90-23 nm	coax - monomer0	Oligo460	AAAGAAGAGTGTCGAGGTATCGAACTTTTGAGAAGGAGGCCGGT	90-23 nm barrel coax outer miniscaf connector for monomer 0, 44mer, [12, 437] start, [12, 478] end
90-23 nm	coax - monomer0	Oligo461	AGGTTTGTAAGGGGTGACAGGGACATCGAGAAACGAGATGAGAA	90-23 nm barrel coax outer miniscaf connector for monomer 0, 44mer, [12, 479] start, [12, 520] end
90-23 nm	coax - monomer0	Oligo462	GCTTCGATTACGAAAGGCTGGATTGGAATGGGGACAGAGATTTC	90-23 nm barrel coax outer miniscaf connector for monomer 0, 44mer, [12, 521] start, [12, 562] end
90-23 nm	coax - monomer0	Oligo463	GAGAGTTTTGGGGTTTTGAGGTTCCAAGATCGGTGGAGATGCGT	90-23 nm barrel coax outer miniscaf connector for monomer 0, 44mer, [12, 563] start, [12, 604] end
90-23 nm	coax - monomer0	Oligo464	TTTAAAGGGGTGGTAGTTCTCGTGTGTTGTGTGGGGTATGAGAA	90-23 nm barrel coax outer miniscaf connector for monomer 0, 44mer, [12, 605] start, [12, 646] end
90-23 nm	coax - monomer0	Oligo465	GGTATGGAGAGAAGGGGATGTTGAGGTTGGGAATGGTGGAGAAG	90-23 nm barrel coax outer miniscaf connector for monomer 0, 44mer, [12, 647] start, [12, 688] end
90-23 nm	coax - monomer0	Oligo466	GCAAGGATAGGGGGTATGATCAGAGGGAATGTAAGCCGAGGGAC	90-23 nm barrel coax outer miniscaf connector for monomer 0, 44mer, [12, 689] start, [12, 730] end
90-23 nm	coax - monomer0	Oligo467	AGTGGTAGGTGGTCAAAGCTTGGCGTTGTGCTTCAACCGAAGGG	90-23 nm barrel coax outer miniscaf connector for monomer 0, 44mer, [12, 731] start, [12, 16] end
90-23 nm	coax - monomer1	Oligo468	TTACGAGCACGTATACGAAACGACAAATGAAGCTGTCAAGTTCTTTCCC	90-23 nm barrel coax non-pixel stap connector for monomer 1, light gray, 49mer, [101, 21] start, [12, 14] end
90-23 nm	coax - monomer1	Oligo469	TATGCGCGAACTGACGGAGGGCGTCCGGTCCGAAAGAACAATCAAGAC	90-23 nm barrel coax non-pixel stap connector for monomer 1, light gray, 48mer, [101, 63] start, [12, 56] end
90-23 nm	coax - monomer1	Oligo470	AATAATCCTGATTGCCTAGCTCTGAGTTGGCAAGCACTAACAATGCAC	90-23 nm barrel coax non-pixel stap connector for monomer 1, light gray, 48mer, [101, 105] start, [12, 98] end
90-23 nm	coax - monomer1	Oligo471	GACTGAGAGACTACCCTTTATTGCCCTGAGCGGCTAGATGATCATTACT	90-23 nm barrel coax non-pixel stap connector for monomer 1, light gray, 49mer, [101, 147] start, [12, 140] end
90-23 nm	coax - monomer1	Oligo472	TTGAACAAGAAAAACTGGTAACCCACAGTGCTAGCAAATTCCGTCCAA	90-23 nm barrel coax non-pixel stap connector for monomer 1, light gray, 48mer, [101, 189] start, [12, 182] end
90-23 nm	coax - monomer1	Oligo473	TTTAGACGGGAGAACGAATCCACCGGAGCCAGCGTGAAGCCGTTTACC	90-23 nm barrel coax non-pixel stap connector for monomer 1, light gray, 48mer, [101, 231] start, [12, 224] end
90-23 nm	coax - monomer1	Oligo474	ACTTGAGCCATTTGGCCAGCTTGGCTGAGCGTACGCCTTATTCCACAAT	90-23 nm barrel coax non-pixel stap connector for monomer 1, light gray, 49mer, [101, 273] start, [12, 266] end
90-23 nm	coax - monomer1	Oligo475	CCCAGGAGTGTACTGATCAGCCGGCACTTCCGACCTCAGAGTTCCCCT	90-23 nm barrel coax non-pixel stap connector for monomer 1, light gray, 48mer, [101, 315] start, [12, 308] end
90-23 nm	coax - monomer1	Oligo476	CCGGATTTTGCTAAAGGCGGCCTAAGGAGTCCAGCCGCCACTGACAAC	90-23 nm barrel coax non-pixel stap connector for monomer 1, light gray, 48mer, [101, 357] start, [12, 350] end
90-23 nm	coax - monomer1	Oligo477	GGATACCAAGCGCGAACGCCCTGGAGCGGCAAGTAGCTTGCAATCGTTC	90-23 nm barrel coax non-pixel stap connector for monomer 1, light gray, 49mer, [101, 399] start, [12, 392] end
90-23 nm	coax - monomer1	Oligo478	TCAGATTTAGGAATGATCACCCTTGGGACACCACAAGCTGCCTTTACC	90-23 nm barrel coax non-pixel stap connector for monomer 1, light gray, 48mer, [101, 441] start, [12, 434] end
90-23 nm	coax - monomer1	Oligo479	TGTTAGAGCTTAATCATGACCGAATGGCTGGCGAACGAGAAACCTACC	90-23 nm barrel coax non-pixel stap connector for monomer 1, light gray, 48mer, [101, 483] start, [12, 476] end
90-23 nm	coax - monomer1	Oligo480	AGTCACCATCAATATTGCACTGGCGGAAACCGGCCATCATACAAGCTTC	90-23 nm barrel coax non-pixel stap connector for monomer 1, light gray, 49mer, [101, 525] start, [12, 518] end
90-23 nm	coax - monomer1	Oligo481	CAGAGGGGACGACGTCTCCGCGCTGTCTATGCTGAAATTCGTCTCGAA	90-23 nm barrel coax non-pixel stap connector for monomer 1, light gray, 48mer, [101, 567] start, [12, 560] end
90-23 nm	coax - monomer1	Oligo482	TCTGCAAGTTGCCAGCAGGCATGTACGCACTCCGTTATTATTAAAACG	90-23 nm barrel coax non-pixel stap connector for monomer 1, light gray, 48mer, [101, 609] start, [12, 602] end
90-23 nm	coax - monomer1	Oligo483	CGCCGTTAGTAACTAGAACGAACGGCGCCCGACTCGAAACTGTACCTTC	90-23 nm barrel coax non-pixel stap connector for monomer 1, light gray, 49mer, [101, 651] start, [12, 644] end
90-23 nm	coax - monomer1	Oligo484	ACTCTAATGAAGACAACCGCTATGCACTGCCACCTTTCTTTTTGCCTT	90-23 nm barrel coax non-pixel stap connector for monomer 1, light gray, 48mer, [101, 693] start, [12, 686] end
90-23 nm	coax - monomer1	Oligo485	TCTGCGTATTGGGCTTCCACACTGTGATCGCATGCTCGAATCACTGTC	90-23 nm barrel coax non-pixel stap connector for monomer 1, light gray, 48mer, [101, 735] start, [12, 728] end
90-23 nm	coax - monomer1	Oligo486	TTCTGGTAATATCCACTTTGGTGGGCCAACCGCCACGTGCTAATACCG	90-23 nm barrel coax transparent pixel stap connector for monomer 1,48mer, [101, 42] start, [12, 35] end
90-23 nm	coax - monomer1	Oligo487	AAATATCTTTAGGAGTGAGGGCGGAACACGGGAAATAGCCCTACACCTA	90-23 nm barrel coax transparent pixel stap connector for monomer 1, 49mer, [101, 84] start, [12, 77] end
90-23 nm	coax - monomer1	Oligo488	TACTGAGCAAAAGAACGGCGTCAGCCGCTGATGGTTTGGATGGCAATC	90-23 nm barrel coax transparent pixel stap connector for monomer 1, 48mer, [101, 126] start, [12, 119] end
90-23 nm	coax - monomer1	Oligo489	CCATATGCGTTATAACGGCCCGAGCGAGCCCAACTTTTTAATCTCAAA	90-23 nm barrel coax transparent pixel stap connector for monomer 1, 48mer, [101, 168] start, [12, 161] end
90-23 nm	coax - monomer1	Oligo490	CCTTGCGGGAGGTTTTTCTGAAAGGGCGGTGGATCTAATATCCCTTACC	90-23 nm barrel coax transparent pixel stap connector for monomer 1, 49mer, [101, 210] start, [12, 203] end
90-23 nm	coax - monomer1	Oligo491	AAATGATTAAGACTTGCGCCTGTCCGGCACTGGATTAACTGAGACACA	90-23 nm barrel coax transparent pixel stap connector for monomer 1, 48mer, [101, 252] start, [12, 245] end
90-23 nm	coax - monomer1	Oligo492	AGGGAACCGCCTCCGAGCTATGCGTCGAACCTACGAATTAGCCCTTTC	90-23 nm barrel coax transparent pixel stap connector for monomer 1, 48mer, [101, 294] start, [12, 287] end
90-23 nm	coax - monomer1	Oligo493	AGAGGAGGTTTAGTAGACGGGAGCGGCAGTAAGCGGGTAATATGAGTCT	90-23 nm barrel coax transparent pixel stap connector for monomer 1, 49mer, [101, 336] start, [12, 329] end
90-23 nm	coax - monomer1	Oligo494	TCTCGGTCGCTGAGGTTCACAACCTTGACGGAAGACAACTTCCATCAC	90-23 nm barrel coax transparent pixel stap connector for monomer 1, 48mer, [101, 378] start, [12, 371] end
90-23 nm	coax - monomer1	Oligo495	TAATCAACGTAACACCTTGCACGCCCACGTGCGTAACAAAGCAGCAAG	90-23 nm barrel coax transparent pixel stap connector for monomer 1, 48mer, [101, 420] start, [12, 413] end
90-23 nm	coax - monomer1	Oligo496	TCAACAGTTCAGAAATGAGCTTCAGCAGGCATGACACCACATAGTTCGA	90-23 nm barrel coax transparent pixel stap connector for monomer 1, 49mer, [101, 462] start, [12, 455] end
90-23 nm	coax - monomer1	Oligo497	TAAACATCCAATAAGATCTAGCGTGGGCGCAGTCTGCTGAAATGTCCC	90-23 nm barrel coax transparent pixel stap connector for monomer 1, 48mer, [101, 504] start, [12, 497] end
90-23 nm	coax - monomer1	Oligo498	AAAATATTTTGTTATGTTACTGCCAGTATGCAGCGATATTCCCAATCC	90-23 nm barrel coax transparent pixel stap connector for monomer 1, 48mer, [101, 546] start, [12, 539] end
90-23 nm	coax - monomer1	Oligo499	CGCCAGTGCCAAGCTACTCCTGAGGCCACGCCAGCACAGTATTGGAACC	90-23 nm barrel coax transparent pixel stap connector for monomer 1, 49mer, [101, 588] start, [12, 581] end
90-23 nm	coax - monomer1	Oligo500	CTGCTAACAGTAGGAAGCAGGCAACGCGAGAAACGGAGGATCACACGA	90-23 nm barrel coax transparent pixel stap connector for monomer 1, 48mer, [101, 630] start, [12, 623] end
90-23 nm	coax - monomer1	Oligo501	CAATTATCTTACTGAGGGCGAGCATAGATGGCCTTCGACATCCTCAAC	90-23 nm barrel coax transparent pixel stap connector for monomer 1, 48mer, [101, 672] start, [12, 665] end
90-23 nm	coax - monomer1	Oligo502	CACCCGGGTACCGAGCACCTCGGAGTTTCTGTCCGAAATCCCCCTCTGA	90-23 nm barrel coax transparent pixel stap connector for monomer 1, 49mer, [101, 714] start, [12, 707] end
90-23 nm	coax - monomer1	Oligo503	TGAAGAACGTGGACGCTCGTCACGCTCGCCTCGCGCCAGGGACGCCAA	90-23 nm barrel coax transparent pixel stap connector for monomer 1, 48mer, [101, 756] start, [12, 749] end
90-23 nm	coax - monomer1	Oligo504	TCTTACCCGGTCCACTTGTTACCTCGGCACGTCCTGAGTTGCAGCAAGTGCGATCA	90-23 nm barrel non-pixel stap connector for monomer 1, light gray, 56mer, [112, 13] start, [112, 756] end
90-23 nm	coax - monomer1	Oligo505	TACCCCCCGGCGAACGCCCGGCCCGACGGATTGCCGTGACGGGGAAAGCCTACAAAA	90-23 nm barrel non-pixel stap connector for monomer 1, light gray, 57mer, [112, 34] start, [112, 21] end
90-23 nm	coax - monomer1	Oligo506	TCCATTACCTGAGAGAGCGCTTTACGAGTTGGCTCGGTACGCCAGAATGCCCATAC	90-23 nm barrel non-pixel stap connector for monomer 1, light gray, 56mer, [112, 55] start, [112, 42] end
90-23 nm	coax - monomer1	Oligo507	CCGCCTTTTATTTAGCATTGGGCAGCCAAGTATAAGGTCTGAAATGGAACCTATTC	90-23 nm barrel non-pixel stap connector for monomer 1, light gray, 56mer, [112, 76] start, [112, 63] end
90-23 nm	coax - monomer1	Oligo508	GTCCCCTCCTGCAAGCGGTTGCCTGGAGGCCTGGCAAGTATTAACACCGATCAACAG	90-23 nm barrel non-pixel stap connector for monomer 1, light gray, 57mer, [112, 97] start, [112, 84] end
90-23 nm	coax - monomer1	Oligo509	TACCCATCTCGTATGACACCACATTAAGAGCTTTCAACAATTCGACAAAGCCAGAA	90-23 nm barrel non-pixel stap connector for monomer 1, light gray, 56mer, [112, 118] start, [112, 105] end
90-23 nm	coax - monomer1	Oligo510	CCATGCACGTAGATCGCCTGACCCGCGAGATCCGTAATAAAGAAATTGACACTTAC	90-23 nm barrel non-pixel stap connector for monomer 1, light gray, 56mer, [112, 139] start, [112, 126] end
90-23 nm	coax - monomer1	Oligo511	CACAATTTAAATCATGAGCTCGGGGCTACATGGATTTGGAAACAGTACATCTCTGCC	90-23 nm barrel non-pixel stap connector for monomer 1, light gray, 57mer, [112, 160] start, [112, 147] end
90-23 nm	coax - monomer1	Oligo512	TTGCCACAACTTTTGGATCGGGCGGTGCACTGTCATAGAACGCGAGAACTTATCGA	90-23 nm barrel non-pixel stap connector for monomer 1, light gray, 56mer, [112, 181] start, [112, 168] end
90-23 nm	coax - monomer1	Oligo513	CGCTCTCAGGCAGACCGGTGCGCACACCCAATAGTCAACATGTAATTTCCATACTA	90-23 nm barrel non-pixel stap connector for monomer 1, light gray, 56mer, [112, 202] start, [112, 189] end
90-23 nm	coax - monomer1	Oligo514	ACAAATTCCAAGTAATGGACCAGGCCGAGCTAGTGGAACGGGTATTAAACCTCACCG	90-23 nm barrel non-pixel stap connector for monomer 1, light gray, 57mer, [112, 223] start, [112, 210] end
90-23 nm	coax - monomer1	Oligo515	CAACAAACCAGAGCCATGGCCACTGCTAAGTGAGCCACGAGCGTCTTTCAAGCCCA	90-23 nm barrel non-pixel stap connector for monomer 1, light gray, 56mer, [112, 244] start, [112, 231] end
90-23 nm	coax - monomer1	Oligo516	TCTAACGTAATAAGTAGCCATCCGGCGTACGTTTCTAGTTAAGCCCAACCCTCTTT	90-23 nm barrel non-pixel stap connector for monomer 1, light gray, 56mer, [112, 265] start, [112, 252] end
90-23 nm	coax - monomer1	Oligo517	CACCTCGTAAGTTTCTATGTCGGATCCCGCGAGGAGAGACACCACGGAAAATTCTCA	90-23 nm barrel non-pixel stap connector for monomer 1, light gray, 57mer, [112, 286] start, [112, 273] end
90-23 nm	coax - monomer1	Oligo518	CCGCTCTCCGTAATTGCTGGGTTAGCTCAGCGGGATTCGATAGCAGCATTCAATCA	90-23 nm barrel non-pixel stap connector for monomer 1, light gray, 56mer, [112, 307] start, [112, 294] end
90-23 nm	coax - monomer1	Oligo519	TTCCTCTAGCATTGTCAGACGCCTCACCTGGACGCAAGAGCCGCCGCCCGACCTCA	90-23 nm barrel non-pixel stap connector for monomer 1, light gray, 56mer, [112, 328] start, [112, 315] end
90-23 nm	coax - monomer1	Oligo520	CTTCGGCATTCTGAGATTGTCAGGGCACCGCTAGACTTCGGAACCTATTTCACTTTT	90-23 nm barrel non-pixel stap connector for monomer 1, light gray, 57mer, [112, 349] start, [112, 336] end
90-23 nm	coax - monomer1	Oligo521	TTCTCCCACCCATGACGTGGGACCCCTTCGGACCAAAGCCCAATAGGAAACCAAAC	90-23 nm barrel non-pixel stap connector for monomer 1, light gray, 56mer, [112, 370] start, [112, 357] end
90-23 nm	coax - monomer1	Oligo522	ATCACTCCTCCAAACCACGAGCACTACCGACGTCTACACGTTGAAAATCGATTTCC	90-23 nm barrel non-pixel stap connector for monomer 1, light gray, 56mer, [112, 391] start, [112, 378] end
90-23 nm	coax - monomer1	Oligo523	TACCCCTCAGAGGCCTGGATACCCACATGTGCAGAAGTAGCAACGGCTACAGTCTCT	90-23 nm barrel non-pixel stap connector for monomer 1, light gray, 57mer, [112, 412] start, [112, 399] end
90-23 nm	coax - monomer1	Oligo524	GTCAGACAGGCGCAATCCAACACAGGCGCGGAGGTTTTAGCCGGAACGCCACATTT	90-23 nm barrel non-pixel stap connector for monomer 1, light gray, 56mer, [112, 433] start, [112, 420] end
90-23 nm	coax - monomer1	Oligo525	TCGTGTTAACTTTAGGACAAACGTGCAACAGCAGGATGGTTTAATTTCTTGACATC	90-23 nm barrel non-pixel stap connector for monomer 1, light gray, 56mer, [112, 454] start, [112, 441] end
90-23 nm	coax - monomer1	Oligo526	CCCAGAGAGACGACATGTGCGCCTGTCGGTGTATATACCCTCGTTTACCACCACATT	90-23 nm barrel non-pixel stap connector for monomer 1, light gray, 57mer, [112, 475] start, [112, 462] end
90-23 nm	coax - monomer1	Oligo527	CCAACTTGAGGAAGAGCGCAGACACGCCTCCACGGACAAAAAGATTAACTAACACC	90-23 nm barrel non-pixel stap connector for monomer 1, light gray, 56mer, [112, 496] start, [112, 483] end
90-23 nm	coax - monomer1	Oligo528	ACATGTTGATTCCCACGCGATTAACAGGCAAGAGCCCATATAACAGTTCACCACAC	90-23 nm barrel non-pixel stap connector for monomer 1, light gray, 56mer, [112, 517] start, [112, 504] end
90-23 nm	coax - monomer1	Oligo529	CCCTAGATGACCCTGTCGTGTCGTGTCCGCCGACAAACCAAAAACATTACTAGCCCA	90-23 nm barrel non-pixel stap connector for monomer 1, light gray, 57mer, [112, 538] start, [112, 525] end
90-23 nm	coax - monomer1	Oligo530	AAAAGGCCTGAGAGGAGTGCGCCGTATGTTCTGGGTTCAGGTCATTGCATCGCTTT	90-23 nm barrel non-pixel stap connector for monomer 1, light gray, 56mer, [112, 559] start, [112, 546] end
90-23 nm	coax - monomer1	Oligo531	GGCTCTTGTAGCCACGTTGCCCGGGCACGTGACTTCTCTGGCCTTCCTCTTCTTCC	90-23 nm barrel non-pixel stap connector for monomer 1, light gray, 56mer, [112, 580] start, [112, 567] end
90-23 nm	coax - monomer1	Oligo532	GCCACACCATTCAGTCAGGTCTTGGTGCCATAGGGCAAGCGCCATTCGCCATTACTT	90-23 nm barrel non-pixel stap connector for monomer 1, light gray, 57mer, [112, 601] start, [112, 588] end
90-23 nm	coax - monomer1	Oligo533	TAACCAGGAAATAGTCAGGCAAAACGAACATCCGGCGATTCAGCATCAGACTTGAC	90-23 nm barrel non-pixel stap connector for monomer 1, light gray, 56mer, [112, 622] start, [112, 609] end
90-23 nm	coax - monomer1	Oligo534	TCCACCCGCAATGCGCTCTGAGAGGCGTCCCGGTAAGCGGCAGAGCAGCTTGAAAA	90-23 nm barrel non-pixel stap connector for monomer 1, light gray, 56mer, [112, 643] start, [112, 630] end
90-23 nm	coax - monomer1	Oligo535	CAGACCCAAGCGTATTTCGGACACACTTTGCCGCATCTCGGATGGGAGTTCACACAT	90-23 nm barrel non-pixel stap connector for monomer 1, light gray, 57mer, [112, 664] start, [112, 651] end
90-23 nm	coax - monomer1	Oligo536	AGCTACTCTGGCATGGCTAGCCCGGCGAGCAGTTTTTGATGTCTGACGGCCTCCTA	90-23 nm barrel non-pixel stap connector for monomer 1, light gray, 56mer, [112, 685] start, [112, 672] end
90-23 nm	coax - monomer1	Oligo537	GCACACCAGTCTGACTATTGCCACCGTCTCCTGTTCTCAATGAGTTAGTTTACCGA	90-23 nm barrel non-pixel stap connector for monomer 1, light gray, 56mer, [112, 706] start, [112, 693] end
90-23 nm	coax - monomer1	Oligo538	GACTCTCTCTGTACTGTCGGCGGCTCCCGTATTGGCGATACTTGCCCTCGACAACTC	90-23 nm barrel non-pixel stap connector for monomer 1, light gray, 57mer, [112, 727] start, [112, 714] end
90-23 nm	coax - monomer1	Oligo539	AGCCACACATAAAGCGCAGTTGGGGCTCCTTCCGAAACGAGCCGGAAGCCTTAGAA	90-23 nm barrel non-pixel stap connector for monomer 1, light gray, 56mer, [112, 748] start, [112, 735] end
90-23 nm	coax - monomer1	Oligo540	AGCATTTTGTAGGGGGGTAGATGTTCGTATGGGCTAATGGATGA	90-23 nm barrel coax outer miniscaf connector for monomer 2, 44mer, [112, 17] start, [112, 58] end
90-23 nm	coax - monomer1	Oligo541	TTGTGAATAGGTAAGGCGGCAGTGAACTGTTGATAGGGGACGGG	90-23 nm barrel coax outer miniscaf connector for monomer 2, 44mer, [112, 59] start, [112, 100] end
90-23 nm	coax - monomer1	Oligo542	ATCATTCTGGCTATGGGTAGACGTAGGTAAGTGTTGCATGGGGG	90-23 nm barrel coax outer miniscaf connector for monomer 2, 44mer, [112, 101] start, [112, 142] end
90-23 nm	coax - monomer1	Oligo543	AGATGGCAGAGAAATTGTGGGAAGTCTCGATAAGGTGGCAAGGG	90-23 nm barrel coax outer miniscaf connector for monomer 2, 44mer, [112, 143] start, [112, 184] end
90-23 nm	coax - monomer1	Oligo544	ATCTTAGTATGGGAGAGCGTAGTCGACGGTGAGGAATTTGTCTG	90-23 nm barrel coax outer miniscaf connector for monomer 2, 44mer, [112, 185] start, [112, 226] end
90-23 nm	coax - monomer1	Oligo545	GTTTTGGGCTTGTTTGTTGTTAGCCGAAAGAGGGCGTTAGAGGG	90-23 nm barrel coax outer miniscaf connector for monomer 2, 44mer, [112, 227] start, [112, 268] end
90-23 nm	coax - monomer1	Oligo546	AATGTGAGAATTCGAGGTGGGTAGTATGATTGAAAGAGCGGTGT	90-23 nm barrel coax outer miniscaf connector for monomer 2, 44mer, [112, 269] start, [112, 310] end
90-23 nm	coax - monomer1	Oligo547	GTGTTGAGGTCGAGAGGAATCGGAATAAAAGTGAGCCGAAGAGA	90-23 nm barrel coax outer miniscaf connector for monomer 2, 44mer, [112, 311] start, [112, 352] end
90-23 nm	coax - monomer1	Oligo548	GGGTGTTTGGTTGGGAGAATGTCCAGGGAAATCGGAGTGATGTG	90-23 nm barrel coax outer miniscaf connector for monomer 2, 44mer, [112, 353] start, [112, 394] end
90-23 nm	coax - monomer1	Oligo549	TCATAGAGACTGAGGGGTATTGCATGAAATGTGGGTCTGACGTG	90-23 nm barrel coax outer miniscaf connector for monomer 2, 44mer, [112, 395] start, [112, 436] end
90-23 nm	coax - monomer1	Oligo550	TGAGGATGTCAAAACACGAGATACGGAATGTGGTCTCTGGGGAA	90-23 nm barrel coax outer miniscaf connector for monomer 2, 44mer, [112, 437] start, [112, 478] end
90-23 nm	coax - monomer1	Oligo551	AGTGGGTGTTAGAAGTTGGCACAGTTGTGTGGTGAACATGTCTA	90-23 nm barrel coax outer miniscaf connector for monomer 2, 44mer, [112, 479] start, [112, 520] end
90-23 nm	coax - monomer1	Oligo552	TCGTTGGGCTAGTCTAGGGTAGACGCAAAGCGATGCCTTTTGGG	90-23 nm barrel coax outer miniscaf connector for monomer 2, 44mer, [112, 521] start, [112, 562] end
90-23 nm	coax - monomer1	Oligo553	GTAAGGAAGAAGAAGAGCCCATAGACAAGTAATGGTGTGGCCGG	90-23 nm barrel coax outer miniscaf connector for monomer 2, 44mer, [112, 563] start, [112, 604] end
90-23 nm	coax - monomer1	Oligo554	AATAGTCAAGTCCTGGTTATTGTCACTTTTCAAGGGGTGGAGAG	90-23 nm barrel coax outer miniscaf connector for monomer 2, 44mer, [112, 605] start, [112, 646] end
90-23 nm	coax - monomer1	Oligo555	GGATATGTGTGAGGGTCTGAGGTTCCTAGGAGGCAGTAGCTGGG	90-23 nm barrel coax outer miniscaf connector for monomer 2, 44mer, [112, 647] start, [112, 688] end
90-23 nm	coax - monomer1	Oligo556	TATCTCGGTAAAGGTGTGCGGGTTTTGAGTTGTCGAGAGTCATG	90-23 nm barrel coax outer miniscaf connector for monomer 2, 44mer, [112, 689] start, [112, 730] end
90-23 nm	coax - monomer1	Oligo557	GTCATTCTAAGGTGTGGCTCATAGGATGATCGCAGGTAAGAACA	90-23 nm barrel coax outer miniscaf connector for monomer 2, 44mer, [112, 731] start, [112, 16] end
90-23 nm	coax - monomer2	Oligo558	TTACGAGCACGTATACGAAACGACAAATGAAGCTGTCAAGTTTGCTTGT	90-23 nm barrel coax non-pixel stap connector for monomer 2, 49mer, [201, 21] start, [112, 14] end
90-23 nm	coax - monomer2	Oligo559	TATGCGCGAACTGACGGAGGGCGTCCGGTCCGAAAGAACAAACAATCA	90-23 nm barrel coax non-pixel stap connector for monomer 2, 48mer, [201, 63] start, [112, 56] end
90-23 nm	coax - monomer2	Oligo560	AATAATCCTGATTGCCTAGCTCTGAGTTGGCAAGCACTAACTGATCCC	90-23 nm barrel coax non-pixel stap connector for monomer 2, 48mer, [201, 105] start, [112, 98] end
90-23 nm	coax - monomer2	Oligo561	GACTGAGAGACTACCCTTTATTGCCCTGAGCGGCTAGATGATATCTCCC	90-23 nm barrel coax non-pixel stap connector for monomer 2, 49mer, [201, 147] start, [112, 140] end
90-23 nm	coax - monomer2	Oligo562	TTGAACAAGAAAAACTGGTAACCCACAGTGCTAGCAAATTCAGATCCC	90-23 nm barrel coax non-pixel stap connector for monomer 2, 48mer, [201, 189] start, [112, 182] end
90-23 nm	coax - monomer2	Oligo563	TTTAGACGGGAGAACGAATCCACCGGAGCCAGCGTGAAGCCAAACCAG	90-23 nm barrel coax non-pixel stap connector for monomer 2, 48mer, [201, 231] start, [112, 224] end
90-23 nm	coax - monomer2	Oligo564	ACTTGAGCCATTTGGCCAGCTTGGCTGAGCGTACGCCTTATTCATTCCC	90-23 nm barrel coax non-pixel stap connector for monomer 2, 49mer, [201, 273] start, [112, 266] end
90-23 nm	coax - monomer2	Oligo565	CCCAGGAGTGTACTGATCAGCCGGCACTTCCGACCTCAGAGACACACA	90-23 nm barrel coax non-pixel stap connector for monomer 2, 48mer, [201, 315] start, [112, 308] end
90-23 nm	coax - monomer2	Oligo566	CCGGATTTTGCTAAAGGCGGCCTAAGGAGTCCAGCCGCCACACCCTCT	90-23 nm barrel coax non-pixel stap connector for monomer 2, 48mer, [201, 357] start, [112, 350] end
90-23 nm	coax - monomer2	Oligo567	GGATACCAAGCGCGAACGCCCTGGAGCGGCAAGTAGCTTGCAATGACAC	90-23 nm barrel coax non-pixel stap connector for monomer 2, 49mer, [201, 399] start, [112, 392] end
90-23 nm	coax - monomer2	Oligo568	TCAGATTTAGGAATGATCACCCTTGGGACACCACAAGCTGCCTCACAC	90-23 nm barrel coax non-pixel stap connector for monomer 2, 48mer, [201, 441] start, [112, 434] end
90-23 nm	coax - monomer2	Oligo569	TGTTAGAGCTTAATCATGACCGAATGGCTGGCGAACGAGAACACTTTC	90-23 nm barrel coax non-pixel stap connector for monomer 2, 48mer, [201, 483] start, [112, 476] end
90-23 nm	coax - monomer2	Oligo570	AGTCACCATCAATATTGCACTGGCGGAAACCGGCCATCATACACGATAG	90-23 nm barrel coax non-pixel stap connector for monomer 2, 49mer, [201, 525] start, [112, 518] end
90-23 nm	coax - monomer2	Oligo571	CAGAGGGGACGACGTCTCCGCGCTGTCTATGCTGAAATTCGTTACCCC	90-23 nm barrel coax non-pixel stap connector for monomer 2, 48mer, [201, 567] start, [112, 560] end
90-23 nm	coax - monomer2	Oligo572	TCTGCAAGTTGCCAGCAGGCATGTACGCACTCCGTTATTATTATTCCG	90-23 nm barrel coax non-pixel stap connector for monomer 2, 48mer, [201, 609] start, [112, 602] end
90-23 nm	coax - monomer2	Oligo573	CGCCGTTAGTAACTAGAACGAACGGCGCCCGACTCGAAACTGATCCCTC	90-23 nm barrel coax non-pixel stap connector for monomer 2, 49mer, [201, 651] start, [112, 644] end
90-23 nm	coax - monomer2	Oligo574	ACTCTAATGAAGACAACCGCTATGCACTGCCACCTTTCTTTGATACCC	90-23 nm barrel coax non-pixel stap connector for monomer 2, 48mer, [201, 693] start, [112, 686] end
90-23 nm	coax - monomer2	Oligo575	TCTGCGTATTGGGCTTCCACACTGTGATCGCATGCTCGAATTGACCAT	90-23 nm barrel coax non-pixel stap connector for monomer 2, 48mer, [201, 735] start, [112, 728] end
90-23 nm	coax - monomer2	Oligo576	TTCTGGTAATATCCACTTTGGTGGGCCAACCGCCACGTGCTGAACATC	90-23 nm barrel coax outer miniscaf connector for monomer 2, 48mer, [201, 42] start, [112, 35] end
90-23 nm	coax - monomer2	Oligo577	AAATATCTTTAGGAGTGAGGGCGGAACACGGGAAATAGCCCTTTCACTG	90-23 nm barrel coax outer miniscaf connector for monomer 2, 49mer, [201, 84] start, [112, 77] end
90-23 nm	coax - monomer2	Oligo578	TACTGAGCAAAAGAACGGCGTCAGCCGCTGATGGTTTGGATCTACGTC	90-23 nm barrel coax outer miniscaf connector for monomer 2, 48mer, [201, 126] start, [112, 119] end
90-23 nm	coax - monomer2	Oligo579	CCATATGCGTTATAACGGCCCGAGCGAGCCCAACTTTTTAAGACTTCC	90-23 nm barrel coax outer miniscaf connector for monomer 2, 48mer, [201, 168] start, [112, 161] end
90-23 nm	coax - monomer2	Oligo580	CCTTGCGGGAGGTTTTTCTGAAAGGGCGGTGGATCTAATATCTCGACTA	90-23 nm barrel coax outer miniscaf connector for monomer 2, 49mer, [201, 210] start, [112, 203] end
90-23 nm	coax - monomer2	Oligo581	AAATGATTAAGACTTGCGCCTGTCCGGCACTGGATTAACTGCGGCTAA	90-23 nm barrel coax outer miniscaf connector for monomer 2, 48mer, [201, 252] start, [112, 245] end
90-23 nm	coax - monomer2	Oligo582	AGGGAACCGCCTCCGAGCTATGCGTCGAACCTACGAATTAGTACTACC	90-23 nm barrel coax outer miniscaf connector for monomer 2, 48mer, [201, 294] start, [112, 287] end
90-23 nm	coax - monomer2	Oligo583	AGAGGAGGTTTAGTAGACGGGAGCGGCAGTAAGCGGGTAATAATTCCGA	90-23 nm barrel coax outer miniscaf connector for monomer 2, 49mer, [201, 336] start, [112, 329] end
90-23 nm	coax - monomer2	Oligo584	TCTCGGTCGCTGAGGTTCACAACCTTGACGGAAGACAACTTCTGGACA	90-23 nm barrel coax outer miniscaf connector for monomer 2, 48mer, [201, 378] start, [112, 371] end
90-23 nm	coax - monomer2	Oligo585	TAATCAACGTAACACCTTGCACGCCCACGTGCGTAACAAAGCATGCAA	90-23 nm barrel coax outer miniscaf connector for monomer 2, 48mer, [201, 420] start, [112, 413] end
90-23 nm	coax - monomer2	Oligo586	TCAACAGTTCAGAAATGAGCTTCAGCAGGCATGACACCACATCCGTATC	90-23 nm barrel coax outer miniscaf connector for monomer 2, 49mer, [201, 462] start, [112, 455] end
90-23 nm	coax - monomer2	Oligo587	TAAACATCCAATAAGATCTAGCGTGGGCGCAGTCTGCTGAAAACTGTG	90-23 nm barrel coax outer miniscaf connector for monomer 2, 48mer, [201, 504] start, [112, 497] end
90-23 nm	coax - monomer2	Oligo588	AAAATATTTTGTTATGTTACTGCCAGTATGCAGCGATATTCGCGTCTA	90-23 nm barrel coax outer miniscaf connector for monomer 2, 48mer, [201, 546] start, [112, 539] end
90-23 nm	coax - monomer2	Oligo589	CGCCAGTGCCAAGCTACTCCTGAGGCCACGCCAGCACAGTATGTCTATG	90-23 nm barrel coax outer miniscaf connector for monomer 2, 49mer, [201, 588] start, [112, 581] end
90-23 nm	coax - monomer2	Oligo590	CTGCTAACAGTAGGAAGCAGGCAACGCGAGAAACGGAGGATGTGACAA	90-23 nm barrel coax outer miniscaf connector for monomer 2, 48mer, [201, 630] start, [112, 623] end
90-23 nm	coax - monomer2	Oligo591	CAATTATCTTACTGAGGGCGAGCATAGATGGCCTTCGACATGGAACCT	90-23 nm barrel coax outer miniscaf connector for monomer 2, 48mer, [201, 672] start, [112, 665] end
90-23 nm	coax - monomer2	Oligo592	CACCCGGGTACCGAGCACCTCGGAGTTTCTGTCCGAAATCCCAAAACCC	90-23 nm barrel coax outer miniscaf connector for monomer 2, 49mer, [201, 714] start, [112, 707] end
90-23 nm	coax - monomer2	Oligo593	TGAAGAACGTGGACGCTCGTCACGCTCGCCTCGCGCCAGGGTCCTATG	90-23 nm barrel coax outer miniscaf connector for monomer 2, 48mer, [201, 756] start, [112, 749] end
90-23 nm	coax - monomer2	Oligo594	GACCTCACGGTCCACTTGTTACCTCGGCACGTCCTGAGTTGCAGCAAGTGCTTCCT	90-23 nm barrel coax non-pixel stap connector for monomer 2, light gray, 56mer, [212, 13] start, [212, 756] end
90-23 nm	coax - monomer2	Oligo595	TCGACCCCGGCGAACGCCCGGCCCGACGGATTGCCGTGACGGGGAAAGCATTATCGA	90-23 nm barrel coax non-pixel stap connector for monomer 2, light gray, 57mer, [212, 34] start, [212, 21] end
90-23 nm	coax - monomer2	Oligo596	ATACCCACCTGAGAGAGCGCTTTACGAGTTGGCTCGGTACGCCAGAATTACCCCCA	90-23 nm barrel coax non-pixel stap connector for monomer 2, light gray, 56mer, [212, 55] start, [212, 42] end
90-23 nm	coax - monomer2	Oligo597	CCAACGTTTATTTAGCATTGGGCAGCCAAGTATAAGGTCTGAAATGGATCGCATAA	90-23 nm barrel coax non-pixel stap connector for monomer 2, light gray, 56mer, [212, 76] start, [212, 63] end
90-23 nm	coax - monomer2	Oligo598	TGCGTACCCTGCAAGCGGTTGCCTGGAGGCCTGGCAAGTATTAACACCGATTCAGAC	90-23 nm barrel coax non-pixel stap connector for monomer 2, light gray, 57mer, [212, 97] start, [212, 84] end
90-23 nm	coax - monomer2	Oligo599	CACTCAACTCGTATGACACCACATTAAGAGCTTTCAACAATTCGACAAGACCTTCC	90-23 nm barrel coax non-pixel stap connector for monomer 2, light gray, 56mer, [212, 118] start, [212, 105] end
90-23 nm	coax - monomer2	Oligo600	CCAACCTCGTAGATCGCCTGACCCGCGAGATCCGTAATAAAGAAATTGCCGGTCTA	90-23 nm barrel coax non-pixel stap connector for monomer 2, light gray, 56mer, [212, 139] start, [212, 126] end
90-23 nm	coax - monomer2	Oligo601	CCAATCGTAAATCATGAGCTCGGGGCTACATGGATTTGGAAACAGTACAGTACTCAC	90-23 nm barrel coax non-pixel stap connector for monomer 2, light gray, 57mer, [212, 160] start, [212, 147] end
90-23 nm	coax - monomer2	Oligo602	CTTTACCAACTTTTGGATCGGGCGGTGCACTGTCATAGAACGCGAGAACAATACGC	90-23 nm barrel coax non-pixel stap connector for monomer 2, light gray, 56mer, [212, 181] start, [212, 168] end
90-23 nm	coax - monomer2	Oligo603	CGACACAAGGCAGACCGGTGCGCACACCCAATAGTCAACATGTAATTTTTTCCGTT	90-23 nm barrel coax non-pixel stap connector for monomer 2, light gray, 56mer, [212, 202] start, [212, 189] end
90-23 nm	coax - monomer2	Oligo604	CCTCGACCCAAGTAATGGACCAGGCCGAGCTAGTGGAACGGGTATTAAACAATCCAT	90-23 nm barrel coax non-pixel stap connector for monomer 2, light gray, 57mer, [212, 223] start, [212, 210] end
90-23 nm	coax - monomer2	Oligo605	CCCTTGACCAGAGCCATGGCCACTGCTAAGTGAGCCACGAGCGTCTTTACTCCAAC	90-23 nm barrel coax non-pixel stap connector for monomer 2, light gray, 56mer, [212, 244] start, [212, 231] end
90-23 nm	coax - monomer2	Oligo606	GATAACCTAATAAGTAGCCATCCGGCGTACGTTTCTAGTTAAGCCCAACCTGTTCC	90-23 nm barrel coax non-pixel stap connector for monomer 2, light gray, 56mer, [212, 265] start, [212, 252] end
90-23 nm	coax - monomer2	Oligo607	CGTGTTCTAAGTTTCTATGTCGGATCCCGCGAGGAGAGACACCACGGAACAATCTGA	90-23 nm barrel coax non-pixel stap connector for monomer 2, light gray, 57mer, [212, 286] start, [212, 273] end
90-23 nm	coax - monomer2	Oligo608	CACACACCCGTAATTGCTGGGTTAGCTCAGCGGGATTCGATAGCAGCATTCCCTAC	90-23 nm barrel coax non-pixel stap connector for monomer 2, light gray, 56mer, [212, 307] start, [212, 294] end
90-23 nm	coax - monomer2	Oligo609	CTACCCGAGCATTGTCAGACGCCTCACCTGGACGCAAGAGCCGCCGCCTCGTTCTA	90-23 nm barrel coax non-pixel stap connector for monomer 2, light gray, 56mer, [212, 328] start, [212, 315] end
90-23 nm	coax - monomer2	Oligo610	CTTCCTCATTCTGAGATTGTCAGGGCACCGCTAGACTTCGGAACCTATTACAACCCC	90-23 nm barrel coax non-pixel stap connector for monomer 2, light gray, 57mer, [212, 349] start, [212, 336] end
90-23 nm	coax - monomer2	Oligo611	TCACCATACCCATGACGTGGGACCCCTTCGGACCAAAGCCCAATAGGATCCAGTCA	90-23 nm barrel coax non-pixel stap connector for monomer 2, light gray, 56mer, [212, 370] start, [212, 357] end
90-23 nm	coax - monomer2	Oligo612	CCTGCACCTCCAAACCACGAGCACTACCGACGTCTACACGTTGAAAATTTACTCTC	90-23 nm barrel coax non-pixel stap connector for monomer 2, light gray, 56mer, [212, 391] start, [212, 378] end
90-23 nm	coax - monomer2	Oligo613	CCAGATACAGAGGCCTGGATACCCACATGTGCAGAAGTAGCAACGGCTAGGCTTCAC	90-23 nm barrel coax non-pixel stap connector for monomer 2, light gray, 57mer, [212, 412] start, [212, 399] end
90-23 nm	coax - monomer2	Oligo614	TACAGACAGGCGCAATCCAACACAGGCGCGGAGGTTTTAGCCGGAACGAGTACCCT	90-23 nm barrel coax non-pixel stap connector for monomer 2, light gray, 56mer, [212, 433] start, [212, 420] end
90-23 nm	coax - monomer2	Oligo615	CATAAACAACTTTAGGACAAACGTGCAACAGCAGGATGGTTTAATTTCTCACCGCT	90-23 nm barrel coax non-pixel stap connector for monomer 2, light gray, 56mer, [212, 454] start, [212, 441] end
90-23 nm	coax - monomer2	Oligo616	TAAGTTTAGACGACATGTGCGCCTGTCGGTGTATATACCCTCGTTTACCCAGGCATC	90-23 nm barrel coax non-pixel stap connector for monomer 2, light gray, 57mer, [212, 475] start, [212, 462] end
90-23 nm	coax - monomer2	Oligo617	ACCTACCGAGGAAGAGCGCAGACACGCCTCCACGGACAAAAAGATTAACATCCAGT	90-23 nm barrel coax non-pixel stap connector for monomer 2, light gray, 56mer, [212, 496] start, [212, 483] end
90-23 nm	coax - monomer2	Oligo618	CGAAATAGATTCCCACGCGATTAACAGGCAAGAGCCCATATAACAGTTCACCGTAC	90-23 nm barrel coax non-pixel stap connector for monomer 2, light gray, 56mer, [212, 517] start, [212, 504] end
90-23 nm	coax - monomer2	Oligo619	CCAGGACTGACCCTGTCGTGTCGTGTCCGCCGACAAACCAAAAACATTATTCATCTG	90-23 nm barrel coax non-pixel stap connector for monomer 2, light gray, 57mer, [212, 538] start, [212, 525] end
90-23 nm	coax - monomer2	Oligo620	ACCGTAACTGAGAGGAGTGCGCCGTATGTTCTGGGTTCAGGTCATTGCACCCAACT	90-23 nm barrel coax non-pixel stap connector for monomer 2, light gray, 56mer, [212, 559] start, [212, 546] end
90-23 nm	coax - monomer2	Oligo621	AACTCTTGTAGCCACGTTGCCCGGGCACGTGACTTCTCTGGCCTTCCTCCACACTC	90-23 nm barrel coax non-pixel stap connector for monomer 2, light gray, 56mer, [212, 580] start, [212, 567] end
90-23 nm	coax - monomer2	Oligo622	TCACATACATTCAGTCAGGTCTTGGTGCCATAGGGCAAGCGCCATTCGCTCCTGGCA	90-23 nm barrel coax non-pixel stap connector for monomer 2, light gray, 57mer, [212, 601] start, [212, 588] end
90-23 nm	coax - monomer2	Oligo623	TTCCCCTGAAATAGTCAGGCAAAACGAACATCCGGCGATTCAGCATCAGACTTCAG	90-23 nm barrel coax non-pixel stap connector for monomer 2, light gray, 56mer, [212, 622] start, [212, 609] end
90-23 nm	coax - monomer2	Oligo624	GTAACCTGCAATGCGCTCTGAGAGGCGTCCCGGTAAGCGGCAGAGCAGAACCGTCC	90-23 nm barrel coax non-pixel stap connector for monomer 2, light gray, 56mer, [212, 643] start, [212, 630] end
90-23 nm	coax - monomer2	Oligo625	ACTCACAAAGCGTATTTCGGACACACTTTGCCGCATCTCGGATGGGAGTCTCTCCAC	90-23 nm barrel coax non-pixel stap connector for monomer 2, light gray, 57mer, [212, 664] start, [212, 651] end
90-23 nm	coax - monomer2	Oligo626	CAAATTACTGGCATGGCTAGCCCGGCGAGCAGTTTTTGATGTCTGACGCCCCCCAC	90-23 nm barrel coax non-pixel stap connector for monomer 2, light gray, 56mer, [212, 685] start, [212, 672] end
90-23 nm	coax - monomer2	Oligo627	CACCTCTAGTCTGACTATTGCCACCGTCTCCTGTTCTCAATGAGTTAGCACAAAGG	90-23 nm barrel coax non-pixel stap connector for monomer 2, light gray, 56mer, [212, 706] start, [212, 693] end
90-23 nm	coax - monomer2	Oligo628	TCTCTTCTCTGTACTGTCGGCGGCTCCCGTATTGGCGATACTTGCCCTCCATCACAC	90-23 nm barrel coax non-pixel stap connector for monomer 2, light gray, 57mer, [212, 727] start, [212, 714] end
90-23 nm	coax - monomer2	Oligo629	TCAAACACATAAAGCGCAGTTGGGGCTCCTTCCGAAACGAGCCGGAAGACCACATG	90-23 nm barrel coax non-pixel stap connector for monomer 2, light gray, 56mer, [212, 748] start, [212, 735] end
90-23 nm	coax - monomer2	Oligo630	TGTTTCGATAATGGGTCGACACTGAATGGGGGTATGGGTATGGG	90-23 nm barrel coax outer miniscaf connector for monomer 2, 44mer, [212, 17] start, [212, 58] end
90-23 nm	coax - monomer2	Oligo631	TATTTTATGCGAACGTTGGTTGTTGAGTCTGAATGTACGCAGTG	90-23 nm barrel coax outer miniscaf connector for monomer 2, 44mer, [212, 59] start, [212, 100] end
90-23 nm	coax - monomer2	Oligo632	TGTGGGAAGGTCTTGAGTGTCTGTCATAGACCGGAGGTTGGCGG	90-23 nm barrel coax outer miniscaf connector for monomer 2, 44mer, [212, 101] start, [212, 142] end
90-23 nm	coax - monomer2	Oligo633	TTTAGTGAGTACCGATTGGGTGTGTTGCGTATTGGGTAAAGGTC	90-23 nm barrel coax outer miniscaf connector for monomer 2, 44mer, [212, 143] start, [212, 184] end
90-23 nm	coax - monomer2	Oligo634	AAGAAACGGAAATGTGTCGAGGGGTTATGGATTGGTCGAGGTCG	90-23 nm barrel coax outer miniscaf connector for monomer 2, 44mer, [212, 185] start, [212, 226] end
90-23 nm	coax - monomer2	Oligo635	GTTGGTTGGAGTTCAAGGGGTATGGTGGAACAGGGGTTATCCCA	90-23 nm barrel coax outer miniscaf connector for monomer 2, 44mer, [212, 227] start, [212, 268] end
90-23 nm	coax - monomer2	Oligo636	TGTCTCAGATTGGAACACGAGGGATGGTAGGGAAGTGTGTGCGA	90-23 nm barrel coax outer miniscaf connector for monomer 2, 44mer, [212, 269] start, [212, 310] end
90-23 nm	coax - monomer2	Oligo637	TGTTTAGAACGACGGGTAGGTGATGGGGGGTTGTGAGGAAGATG	90-23 nm barrel coax outer miniscaf connector for monomer 2, 44mer, [212, 311] start, [212, 352] end
90-23 nm	coax - monomer2	Oligo638	CCATTGACTGGAATGGTGAGTCAACAGAGAGTAAGTGCAGGACA	90-23 nm barrel coax outer miniscaf connector for monomer 2, 44mer, [212, 353] start, [212, 394] end
90-23 nm	coax - monomer2	Oligo639	TGACGTGAAGCCTATCTGGGGAGGATAGGGTACTGTCTGTAGAG	90-23 nm barrel coax outer miniscaf connector for monomer 2, 44mer, [212, 395] start, [212, 436] end
90-23 nm	coax - monomer2	Oligo640	TGGGAGCGGTGAGTTTATGGTTTTGCGATGCCTGAAACTTAGAA	90-23 nm barrel coax outer miniscaf connector for monomer 2, 44mer, [212, 437] start, [212, 478] end
90-23 nm	coax - monomer2	Oligo641	AGGGACTGGATGGGTAGGTACCAGTAGTACGGTGTATTTCGGTG	90-23 nm barrel coax outer miniscaf connector for monomer 2, 44mer, [212, 479] start, [212, 520] end
90-23 nm	coax - monomer2	Oligo642	TTCGCAGATGAAGTCCTGGTAGAGCGAGTTGGGTTTACGGTATG	90-23 nm barrel coax outer miniscaf connector for monomer 2, 44mer, [212, 521] start, [212, 562] end
90-23 nm	coax - monomer2	Oligo643	GTGAGAGTGTGGAAGAGTTAGAGTGCTGCCAGGATATGTGAGTA	90-23 nm barrel coax outer miniscaf connector for monomer 2, 44mer, [212, 563] start, [212, 604] end
90-23 nm	coax - monomer2	Oligo644	GAGGCTGAAGTCAGGGGAAAGCCTATGGACGGTTAGGTTACTTT	90-23 nm barrel coax outer miniscaf connector for monomer 2, 44mer, [212, 605] start, [212, 646] end
90-23 nm	coax - monomer2	Oligo645	TCGAGTGGAGAGTGTGAGTCAGGGAAGTGGGGGGTAATTTGTCT	90-23 nm barrel coax outer miniscaf connector for monomer 2, 44mer, [212, 647] start, [212, 688] end
90-23 nm	coax - monomer2	Oligo646	GTGTCCTTTGTGAGAGGTGGGTGTTGGTGTGATGGAAGAGAGGC	90-23 nm barrel coax outer miniscaf connector for monomer 2, 44mer, [212, 689] start, [212, 730] end
90-23 nm	coax - monomer2	Oligo647	ATTTCATGTGGTTGTTTGAGCTATGGAGGAAGCATGAGGTCGAG	90-23 nm barrel coax outer miniscaf connector for monomer 2, 44mer, [212, 731] start, [212, 16] end
90-23 nm	coax - monomer3	Oligo648	TTACGAGCACGTATACGAAACGACAAATGAAGCTGTCAAGTTAACACTC	90-23 nm barrel coax non-pixel stap connector for monomer 3, light gray, 49mer, [301, 21] start, [212, 14] end
90-23 nm	coax - monomer3	Oligo649	TATGCGCGAACTGACGGAGGGCGTCCGGTCCGAAAGAACAAAATACCC	90-23 nm barrel coax non-pixel stap connector for monomer 3, light gray, 48mer, [301, 63] start, [212, 56] end
90-23 nm	coax - monomer3	Oligo650	AATAATCCTGATTGCCTAGCTCTGAGTTGGCAAGCACTAACCACACAC	90-23 nm barrel coax non-pixel stap connector for monomer 3, light gray, 48mer, [301, 105] start, [212, 98] end
90-23 nm	coax - monomer3	Oligo651	GACTGAGAGACTACCCTTTATTGCCCTGAGCGGCTAGATGATTAAACCG	90-23 nm barrel coax non-pixel stap connector for monomer 3, light gray, 49mer, [301, 147] start, [212, 140] end
90-23 nm	coax - monomer3	Oligo652	TTGAACAAGAAAAACTGGTAACCCACAGTGCTAGCAAATTCTCTTGAC	90-23 nm barrel coax non-pixel stap connector for monomer 3, light gray, 48mer, [301, 189] start, [212, 182] end
90-23 nm	coax - monomer3	Oligo653	TTTAGACGGGAGAACGAATCCACCGGAGCCAGCGTGAAGCCCAACCGA	90-23 nm barrel coax non-pixel stap connector for monomer 3, light gray, 48mer, [301, 231] start, [212, 224] end
90-23 nm	coax - monomer3	Oligo654	ACTTGAGCCATTTGGCCAGCTTGGCTGAGCGTACGCCTTATTGACATGG	90-23 nm barrel coax non-pixel stap connector for monomer 3, light gray, 49mer, [301, 273] start, [212, 266] end
90-23 nm	coax - monomer3	Oligo655	CCCAGGAGTGTACTGATCAGCCGGCACTTCCGACCTCAGAGAACATCG	90-23 nm barrel coax non-pixel stap connector for monomer 3, light gray, 48mer, [301, 315] start, [212, 308] end
90-23 nm	coax - monomer3	Oligo656	CCGGATTTTGCTAAAGGCGGCCTAAGGAGTCCAGCCGCCACATGGCAT	90-23 nm barrel coax non-pixel stap connector for monomer 3, light gray, 48mer, [301, 357] start, [212, 350] end
90-23 nm	coax - monomer3	Oligo657	GGATACCAAGCGCGAACGCCCTGGAGCGGCAAGTAGCTTGCAGTCATGT	90-23 nm barrel coax non-pixel stap connector for monomer 3, light gray, 49mer, [301, 399] start, [212, 392] end
90-23 nm	coax - monomer3	Oligo658	TCAGATTTAGGAATGATCACCCTTGGGACACCACAAGCTGCCCCACTC	90-23 nm barrel coax non-pixel stap connector for monomer 3, light gray, 48mer, [301, 441] start, [212, 434] end
90-23 nm	coax - monomer3	Oligo659	TGTTAGAGCTTAATCATGACCGAATGGCTGGCGAACGAGAACCCTTTC	90-23 nm barrel coax non-pixel stap connector for monomer 3, light gray, 48mer, [301, 483] start, [212, 476] end
90-23 nm	coax - monomer3	Oligo660	AGTCACCATCAATATTGCACTGGCGGAAACCGGCCATCATACCGAACAC	90-23 nm barrel coax non-pixel stap connector for monomer 3, light gray, 49mer, [301, 525] start, [212, 518] end
90-23 nm	coax - monomer3	Oligo661	CAGAGGGGACGACGTCTCCGCGCTGTCTATGCTGAAATTCGTCACCAT	90-23 nm barrel coax non-pixel stap connector for monomer 3, light gray, 48mer, [301, 567] start, [212, 560] end
90-23 nm	coax - monomer3	Oligo662	TCTGCAAGTTGCCAGCAGGCATGTACGCACTCCGTTATTATCCTCTAC	90-23 nm barrel coax non-pixel stap connector for monomer 3, light gray, 48mer, [301, 609] start, [212, 602] end
90-23 nm	coax - monomer3	Oligo663	CGCCGTTAGTAACTAGAACGAACGGCGCCCGACTCGAAACTGTCGAAAA	90-23 nm barrel coax non-pixel stap connector for monomer 3, light gray, 49mer, [301, 651] start, [212, 644] end
90-23 nm	coax - monomer3	Oligo664	ACTCTAATGAAGACAACCGCTATGCACTGCCACCTTTCTTTACACAGA	90-23 nm barrel coax non-pixel stap connector for monomer 3, light gray, 48mer, [301, 693] start, [212, 686] end
90-23 nm	coax - monomer3	Oligo665	TCTGCGTATTGGGCTTCCACACTGTGATCGCATGCTCGAATAAATGCC	90-23 nm barrel coax non-pixel stap connector for monomer 3, light gray, 48mer, [301, 735] start, [212, 728] end
90-23 nm	coax - monomer3	Oligo666	TTCTGGTAATATCCACTTTGGTGGGCCAACCGCCACGTGCTTTCAGTG	90-23 nm barrel coax transparent pixel stap connector for monomer 3, 48mer, [301, 42] start, [212, 35] end
90-23 nm	coax - monomer3	Oligo667	AAATATCTTTAGGAGTGAGGGCGGAACACGGGAAATAGCCCTTCAACAA	90-23 nm barrel coax transparent pixel stap connector for monomer 3, 49mer, [301, 84] start, [212, 77] end
90-23 nm	coax - monomer3	Oligo668	TACTGAGCAAAAGAACGGCGTCAGCCGCTGATGGTTTGGATTGACAGA	90-23 nm barrel coax transparent pixel stap connector for monomer 3, 48mer, [301, 126] start, [212, 119] end
90-23 nm	coax - monomer3	Oligo669	CCATATGCGTTATAACGGCCCGAGCGAGCCCAACTTTTTAAAACACAC	90-23 nm barrel coax transparent pixel stap connector for monomer 3, 48mer, [301, 168] start, [212, 161] end
90-23 nm	coax - monomer3	Oligo670	CCTTGCGGGAGGTTTTTCTGAAAGGGCGGTGGATCTAATATCAACCCCT	90-23 nm barrel coax transparent pixel stap connector for monomer 3, 49mer, [301, 210] start, [212, 203] end
90-23 nm	coax - monomer3	Oligo671	AAATGATTAAGACTTGCGCCTGTCCGGCACTGGATTAACTGACCATAC	90-23 nm barrel coax transparent pixel stap connector for monomer 3, 48mer, [301, 252] start, [212, 245] end
90-23 nm	coax - monomer3	Oligo672	AGGGAACCGCCTCCGAGCTATGCGTCGAACCTACGAATTAGCATCCCT	90-23 nm barrel coax transparent pixel stap connector for monomer 3, 48mer, [301, 294] start, [212, 287] end
90-23 nm	coax - monomer3	Oligo673	AGAGGAGGTTTAGTAGACGGGAGCGGCAGTAAGCGGGTAATACCATCAC	90-23 nm barrel coax transparent pixel stap connector for monomer 3, 49mer, [301, 336] start, [212, 329] end
90-23 nm	coax - monomer3	Oligo674	TCTCGGTCGCTGAGGTTCACAACCTTGACGGAAGACAACTTTGTTGAC	90-23 nm barrel coax transparent pixel stap connector for monomer 3, 48mer, [301, 378] start, [212, 371] end
90-23 nm	coax - monomer3	Oligo675	TAATCAACGTAACACCTTGCACGCCCACGTGCGTAACAAAGATCCTCC	90-23 nm barrel coax transparent pixel stap connector for monomer 3, 48mer, [301, 420] start, [212, 413] end
90-23 nm	coax - monomer3	Oligo676	TCAACAGTTCAGAAATGAGCTTCAGCAGGCATGACACCACATGCAAAAC	90-23 nm barrel coax transparent pixel stap connector for monomer 3, 49mer, [301, 462] start, [212, 455] end
90-23 nm	coax - monomer3	Oligo677	TAAACATCCAATAAGATCTAGCGTGGGCGCAGTCTGCTGAATACTGGT	90-23 nm barrel coax transparent pixel stap connector for monomer 3, 48mer, [301, 504] start, [212, 497] end
90-23 nm	coax - monomer3	Oligo678	AAAATATTTTGTTATGTTACTGCCAGTATGCAGCGATATTCCGCTCTA	90-23 nm barrel coax transparent pixel stap connector for monomer 3, 48mer, [301, 546] start, [212, 539] end
90-23 nm	coax - monomer3	Oligo679	CGCCAGTGCCAAGCTACTCCTGAGGCCACGCCAGCACAGTATGCACTCT	90-23 nm barrel coax transparent pixel stap connector for monomer 3, 49mer, [301, 588] start, [212, 581] end
90-23 nm	coax - monomer3	Oligo680	CTGCTAACAGTAGGAAGCAGGCAACGCGAGAAACGGAGGATATAGGCT	90-23 nm barrel coax transparent pixel stap connector for monomer 3, 48mer, [301, 630] start, [212, 623] end
90-23 nm	coax - monomer3	Oligo681	CAATTATCTTACTGAGGGCGAGCATAGATGGCCTTCGACATTTCCCTG	90-23 nm barrel coax transparent pixel stap connector for monomer 3, 48mer, [301, 672] start, [212, 665] end
90-23 nm	coax - monomer3	Oligo682	CACCCGGGTACCGAGCACCTCGGAGTTTCTGTCCGAAATCCCCAACACC	90-23 nm barrel coax transparent pixel stap connector for monomer 3, 49mer, [301, 714] start, [212, 707] end
90-23 nm	coax - monomer3	Oligo683	TGAAGAACGTGGACGCTCGTCACGCTCGCCTCGCGCCAGGGCCATAGC	90-23 nm barrel coax transparent pixel stap connector for monomer 3, 48mer, [301, 756] start, [212, 749] end
90-23 nm	coax - monomer3	Oligo684	AGCTATGCGGTCCACTTGTTACCTCGGCACGTCCTGAGTTGCAGCAAGTGTCACCA	90-23 nm barrel coax non-pixel stap connector for monomer 3, light gray, 56mer, [312, 13] start, [312, 756] end
90-23 nm	coax - monomer3	Oligo685	CGATATACGGCGAACGCCCGGCCCGACGGATTGCCGTGACGGGGAAAGCGACGACCC	90-23 nm barrel coax non-pixel stap connector for monomer 3, light gray, 57mer, [312, 34] start, [312, 21] end
90-23 nm	coax - monomer3	Oligo686	TTCCCACCCTGAGAGAGCGCTTTACGAGTTGGCTCGGTACGCCAGAATCCCTCATA	90-23 nm barrel coax non-pixel stap connector for monomer 3, light gray, 56mer, [312, 55] start, [312, 42] end
90-23 nm	coax - monomer3	Oligo687	CCGTATCTTATTTAGCATTGGGCAGCCAAGTATAAGGTCTGAAATGGAACTCCTAG	90-23 nm barrel coax non-pixel stap connector for monomer 3, light gray, 56mer, [312, 76] start, [312, 63] end
90-23 nm	coax - monomer3	Oligo688	AATCCCTCCTGCAAGCGGTTGCCTGGAGGCCTGGCAAGTATTAACACCGCACCTTTG	90-23 nm barrel coax non-pixel stap connector for monomer 3, light gray, 57mer, [312, 97] start, [312, 84] end
90-23 nm	coax - monomer3	Oligo689	TTCCGAACTCGTATGACACCACATTAAGAGCTTTCAACAATTCGACAAAGCGCTTA	90-23 nm barrel coax non-pixel stap connector for monomer 3, light gray, 56mer, [312, 118] start, [312, 105] end
90-23 nm	coax - monomer3	Oligo690	TCATCTCCGTAGATCGCCTGACCCGCGAGATCCGTAATAAAGAAATTGACTCAGCA	90-23 nm barrel coax non-pixel stap connector for monomer 3, light gray, 56mer, [312, 139] start, [312, 126] end
90-23 nm	coax - monomer3	Oligo691	TCCAATCTAAATCATGAGCTCGGGGCTACATGGATTTGGAAACAGTACATGTTCCAC	90-23 nm barrel coax non-pixel stap connector for monomer 3, light gray, 57mer, [312, 160] start, [312, 147] end
90-23 nm	coax - monomer3	Oligo692	GTTCCAAAACTTTTGGATCGGGCGGTGCACTGTCATAGAACGCGAGAAAAACACGC	90-23 nm barrel coax non-pixel stap connector for monomer 3, light gray, 56mer, [312, 181] start, [312, 168] end
90-23 nm	coax - monomer3	Oligo693	TCATCCAAGGCAGACCGGTGCGCACACCCAATAGTCAACATGTAATTTGTACCAAC	90-23 nm barrel coax non-pixel stap connector for monomer 3, light gray, 56mer, [312, 202] start, [312, 189] end
90-23 nm	coax - monomer3	Oligo694	CTTCCACCCAAGTAATGGACCAGGCCGAGCTAGTGGAACGGGTATTAAATTGCAAAG	90-23 nm barrel coax non-pixel stap connector for monomer 3, light gray, 57mer, [312, 223] start, [312, 210] end
90-23 nm	coax - monomer3	Oligo695	TAACAGTCCAGAGCCATGGCCACTGCTAAGTGAGCCACGAGCGTCTTTCCTTCTCC	90-23 nm barrel coax non-pixel stap connector for monomer 3, light gray, 56mer, [312, 244] start, [312, 231] end
90-23 nm	coax - monomer3	Oligo696	AACCAGTTAATAAGTAGCCATCCGGCGTACGTTTCTAGTTAAGCCCAACCGATCCT	90-23 nm barrel coax non-pixel stap connector for monomer 3, light gray, 56mer, [312, 265] start, [312, 252] end
90-23 nm	coax - monomer3	Oligo697	GTCCCTCTAAGTTTCTATGTCGGATCCCGCGAGGAGAGACACCACGGAACGATTCAT	90-23 nm barrel coax non-pixel stap connector for monomer 3, light gray, 57mer, [312, 286] start, [312, 273] end
90-23 nm	coax - monomer3	Oligo698	TAATGGCCCGTAATTGCTGGGTTAGCTCAGCGGGATTCGATAGCAGCAAACCCTTT	90-23 nm barrel coax non-pixel stap connector for monomer 3, light gray, 56mer, [312, 307] start, [312, 294] end
90-23 nm	coax - monomer3	Oligo699	GCTTTCCAGCATTGTCAGACGCCTCACCTGGACGCAAGAGCCGCCGCCCCAACAAA	90-23 nm barrel coax non-pixel stap connector for monomer 3, light gray, 56mer, [312, 328] start, [312, 315] end
90-23 nm	coax - monomer3	Oligo700	TCCTTCGATTCTGAGATTGTCAGGGCACCGCTAGACTTCGGAACCTATTTTTCACCT	90-23 nm barrel coax non-pixel stap connector for monomer 3, light gray, 57mer, [312, 349] start, [312, 336] end
90-23 nm	coax - monomer3	Oligo701	CTTACCCACCCATGACGTGGGACCCCTTCGGACCAAAGCCCAATAGGACTCCCATT	90-23 nm barrel coax non-pixel stap connector for monomer 3, light gray, 56mer, [312, 370] start, [312, 357] end
90-23 nm	coax - monomer3	Oligo702	CATCAATCTCCAAACCACGAGCACTACCGACGTCTACACGTTGAAAATCCCTCCCT	90-23 nm barrel coax non-pixel stap connector for monomer 3, light gray, 56mer, [312, 391] start, [312, 378] end
90-23 nm	coax - monomer3	Oligo703	CCTAAGACAGAGGCCTGGATACCCACATGTGCAGAAGTAGCAACGGCTACGTTGCAA	90-23 nm barrel coax non-pixel stap connector for monomer 3, light gray, 57mer, [312, 412] start, [312, 399] end
90-23 nm	coax - monomer3	Oligo704	TAAAAGCAGGCGCAATCCAACACAGGCGCGGAGGTTTTAGCCGGAACGTACCCCCA	90-23 nm barrel coax non-pixel stap connector for monomer 3, light gray, 56mer, [312, 433] start, [312, 420] end
90-23 nm	coax - monomer3	Oligo705	TGACCTTAACTTTAGGACAAACGTGCAACAGCAGGATGGTTTAATTTCCTGACCTC	90-23 nm barrel coax non-pixel stap connector for monomer 3, light gray, 56mer, [312, 454] start, [312, 441] end
90-23 nm	coax - monomer3	Oligo706	GTGTCACAGACGACATGTGCGCCTGTCGGTGTATATACCCTCGTTTACCCACCAAAT	90-23 nm barrel coax non-pixel stap connector for monomer 3, light gray, 57mer, [312, 475] start, [312, 462] end
90-23 nm	coax - monomer3	Oligo707	GTCTAGAGAGGAAGAGCGCAGACACGCCTCCACGGACAAAAAGATTAAGCCACCAA	90-23 nm barrel coax non-pixel stap connector for monomer 3, light gray, 56mer, [312, 496] start, [312, 483] end
90-23 nm	coax - monomer3	Oligo708	GGGCAAAGATTCCCACGCGATTAACAGGCAAGAGCCCATATAACAGTTGACACATT	90-23 nm barrel coax non-pixel stap connector for monomer 3, light gray, 56mer, [312, 517] start, [312, 504] end
90-23 nm	coax - monomer3	Oligo709	AATACCCTGACCCTGTCGTGTCGTGTCCGCCGACAAACCAAAAACATTATCGTACCC	90-23 nm barrel coax non-pixel stap connector for monomer 3, light gray, 57mer, [312, 538] start, [312, 525] end
90-23 nm	coax - monomer3	Oligo710	TCTCATACTGAGAGGAGTGCGCCGTATGTTCTGGGTTCAGGTCATTGCACTCCCTC	90-23 nm barrel coax non-pixel stap connector for monomer 3, light gray, 56mer, [312, 559] start, [312, 546] end
90-23 nm	coax - monomer3	Oligo711	ACTAAGCGTAGCCACGTTGCCCGGGCACGTGACTTCTCTGGCCTTCCTCTTGAACC	90-23 nm barrel coax non-pixel stap connector for monomer 3, light gray, 56mer, [312, 580] start, [312, 567] end
90-23 nm	coax - monomer3	Oligo712	CCAGGCACATTCAGTCAGGTCTTGGTGCCATAGGGCAAGCGCCATTCGCTCTAAACC	90-23 nm barrel coax non-pixel stap connector for monomer 3, light gray, 57mer, [312, 601] start, [312, 588] end
90-23 nm	coax - monomer3	Oligo713	AACCCATGAAATAGTCAGGCAAAACGAACATCCGGCGATTCAGCATCACCGTTAAC	90-23 nm barrel coax non-pixel stap connector for monomer 3, light gray, 56mer, [312, 622] start, [312, 609] end
90-23 nm	coax - monomer3	Oligo714	ACCCACCGCAATGCGCTCTGAGAGGCGTCCCGGTAAGCGGCAGAGCAGAAATACAC	90-23 nm barrel coax non-pixel stap connector for monomer 3, light gray, 56mer, [312, 643] start, [312, 630] end
90-23 nm	coax - monomer3	Oligo715	TCACTTTAAGCGTATTTCGGACACACTTTGCCGCATCTCGGATGGGAGTCACCCAAA	90-23 nm barrel coax non-pixel stap connector for monomer 3, light gray, 57mer, [312, 664] start, [312, 651] end
90-23 nm	coax - monomer3	Oligo716	CTCACTTCTGGCATGGCTAGCCCGGCGAGCAGTTTTTGATGTCTGACGTCCGAGTC	90-23 nm barrel coax non-pixel stap connector for monomer 3, light gray, 56mer, [312, 685] start, [312, 672] end
90-23 nm	coax - monomer3	Oligo717	TAGTCCCAGTCTGACTATTGCCACCGTCTCCTGTTCTCAATGAGTTAGCCTAATCC	90-23 nm barrel coax non-pixel stap connector for monomer 3, light gray, 56mer, [312, 706] start, [312, 693] end
90-23 nm	coax - monomer3	Oligo718	CATGAATTCTGTACTGTCGGCGGCTCCCGTATTGGCGATACTTGCCCTCTGAACCCG	90-23 nm barrel coax non-pixel stap connector for monomer 3, light gray, 57mer, [312, 727] start, [312, 714] end
90-23 nm	coax - monomer3	Oligo719	ATCCAATCATAAAGCGCAGTTGGGGCTCCTTCCGAAACGAGCCGGAAGCATCGGCT	90-23 nm barrel coax non-pixel stap connector for monomer 3, light gray, 56mer, [312, 748] start, [312, 735] end
90-23 nm	coax - monomer3	Oligo720	GCAAGGGTCGTCTATATCGAGGGACTTATGAGGGGTGGGAATGG	90-23 nm barrel coax outer miniscaf connector for monomer 3, 44mer, [312, 17] start, [312, 58] end
90-23 nm	coax - monomer3	Oligo721	TAGGCTAGGAGTGATACGGTCCGATCCAAAGGTGAGGGATTTTT	90-23 nm barrel coax outer miniscaf connector for monomer 3, 44mer, [312, 59] start, [312, 100] end
90-23 nm	coax - monomer3	Oligo722	GGGGTAAGCGCTTTCGGAATGAGTGATGCTGAGTGAGATGAGAC	90-23 nm barrel coax outer miniscaf connector for monomer 3, 44mer, [312, 101] start, [312, 142] end
90-23 nm	coax - monomer3	Oligo723	AGTGGTGGAACAGATTGGAGAATCGAGCGTGTTTTTGGAACTAG	90-23 nm barrel coax outer miniscaf connector for monomer 3, 44mer, [312, 143] start, [312, 184] end
90-23 nm	coax - monomer3	Oligo724	GGGAGTTGGTACTGGATGAAGACTGGCTTTGCAAGTGGAAGTTT	90-23 nm barrel coax outer miniscaf connector for monomer 3, 44mer, [312, 185] start, [312, 226] end
90-23 nm	coax - monomer3	Oligo725	GTCGGGAGAAGGACTGTTATTGAGGCAGGATCGGACTGGTTGTG	90-23 nm barrel coax outer miniscaf connector for monomer 3, 44mer, [312, 227] start, [312, 268] end
90-23 nm	coax - monomer3	Oligo726	TGATATGAATCGGAGGGACGTTAGGAAAAGGGTTGCCATTATAA	90-23 nm barrel coax outer miniscaf connector for monomer 3, 44mer, [312, 269] start, [312, 310] end
90-23 nm	coax - monomer3	Oligo727	GCGTTTTGTTGGGGAAAGCGGGTTTTAGGTGAAACGAAGGATGA	90-23 nm barrel coax outer miniscaf connector for monomer 3, 44mer, [312, 311] start, [312, 352] end
90-23 nm	coax - monomer3	Oligo728	GGGTAATGGGAGGGGTAAGAGTGGAGAGGGAGGGATTGATGTGC	90-23 nm barrel coax outer miniscaf connector for monomer 3, 44mer, [312, 353] start, [312, 394] end
90-23 nm	coax - monomer3	Oligo729	GTAGTTGCAACGTCTTAGGACGTGTATGGGGGTAGCTTTTAGTG	90-23 nm barrel coax outer miniscaf connector for monomer 3, 44mer, [312, 395] start, [312, 436] end
90-23 nm	coax - monomer3	Oligo730	GTAAGAGGTCAGAAGGTCATGTTTCCATTTGGTGGTGACACCAG	90-23 nm barrel coax outer miniscaf connector for monomer 3, 44mer, [312, 437] start, [312, 478] end
90-23 nm	coax - monomer3	Oligo731	TGGTTTGGTGGCTCTAGACGGTGAAAAATGTGTCTTTGCCCAGA	90-23 nm barrel coax outer miniscaf connector for monomer 3, 44mer, [312, 479] start, [312, 520] end
90-23 nm	coax - monomer3	Oligo732	AGCAGGGTACGAGGGTATTAGTTGGAGAGGGAGTTATGAGACCG	90-23 nm barrel coax outer miniscaf connector for monomer 3, 44mer, [312, 521] start, [312, 562] end
90-23 nm	coax - monomer3	Oligo733	ATTTGGTTCAAGGCTTAGTTGACATTGGTTTAGATGCCTGGTGA	90-23 nm barrel coax outer miniscaf connector for monomer 3, 44mer, [312, 563] start, [312, 604] end
90-23 nm	coax - monomer3	Oligo734	GGTGGTTAACGGATGGGTTGATGCTGGTGTATTTGGTGGGTTCG	90-23 nm barrel coax outer miniscaf connector for monomer 3, 44mer, [312, 605] start, [312, 646] end
90-23 nm	coax - monomer3	Oligo735	TGAGTTTGGGTGAAAGTGAAAGAGTGGACTCGGAAAGTGAGAGG	90-23 nm barrel coax outer miniscaf connector for monomer 3, 44mer, [312, 647] start, [312, 688] end
90-23 nm	coax - monomer3	Oligo736	GATGGGATTAGGGGGACTATGGTATGCGGGTTCAATTCATGTAG	90-23 nm barrel coax outer miniscaf connector for monomer 3, 44mer, [312, 689] start, [312, 730] end
90-23 nm	coax - monomer3	Oligo737	TGGTAGCCGATGATTGGATGTTAGCGTGGTGACACATAGCTAGA	90-23 nm barrel coax outer miniscaf connector for monomer 3, 44mer, [312, 731] start, [312, 16] end
90-23 nm	coax - monomer 4	Oligo738	TTACGAGCACGTATACGAAACGACAAATGAAGCTGTCAAGTTTTGCTCT	90-23 nm barrel coax non-pixel stap connector for monomer 4, light gray, 49mer, [401, 21] start, [312, 14] end
90-23 nm	coax - monomer 4	Oligo739	TATGCGCGAACTGACGGAGGGCGTCCGGTCCGAAAGAACAACCTACCA	90-23 nm barrel coax non-pixel stap connector for monomer 4, light gray, 48mer, [401, 63] start, [312, 56] end
90-23 nm	coax - monomer 4	Oligo740	AATAATCCTGATTGCCTAGCTCTGAGTTGGCAAGCACTAACCCCCAAA	90-23 nm barrel coax non-pixel stap connector for monomer 4, light gray, 48mer, [401, 105] start, [312, 98] end
90-23 nm	coax - monomer 4	Oligo741	GACTGAGAGACTACCCTTTATTGCCCTGAGCGGCTAGATGATCACTGTC	90-23 nm barrel coax non-pixel stap connector for monomer 4, light gray, 49mer, [401, 147] start, [312, 140] end
90-23 nm	coax - monomer 4	Oligo742	TTGAACAAGAAAAACTGGTAACCCACAGTGCTAGCAAATTCTCCCCTA	90-23 nm barrel coax non-pixel stap connector for monomer 4, light gray, 48mer, [401, 189] start, [312, 182] end
90-23 nm	coax - monomer 4	Oligo743	TTTAGACGGGAGAACGAATCCACCGGAGCCAGCGTGAAGCCCGACAAA	90-23 nm barrel coax non-pixel stap connector for monomer 4, light gray, 48mer, [401, 231] start, [312, 224] end
90-23 nm	coax - monomer 4	Oligo744	ACTTGAGCCATTTGGCCAGCTTGGCTGAGCGTACGCCTTATTATCACAC	90-23 nm barrel coax non-pixel stap connector for monomer 4, light gray, 49mer, [401, 273] start, [312, 266] end
90-23 nm	coax - monomer 4	Oligo745	CCCAGGAGTGTACTGATCAGCCGGCACTTCCGACCTCAGAGACGCTTA	90-23 nm barrel coax non-pixel stap connector for monomer 4, light gray, 48mer, [401, 315] start, [312, 308] end
90-23 nm	coax - monomer 4	Oligo746	CCGGATTTTGCTAAAGGCGGCCTAAGGAGTCCAGCCGCCACACCCTCA	90-23 nm barrel coax non-pixel stap connector for monomer 4, light gray, 48mer, [401, 357] start, [312, 350] end
90-23 nm	coax - monomer 4	Oligo747	GGATACCAAGCGCGAACGCCCTGGAGCGGCAAGTAGCTTGCACTACGCA	90-23 nm barrel coax non-pixel stap connector for monomer 4, light gray, 49mer, [401, 399] start, [312, 392] end
90-23 nm	coax - monomer 4	Oligo748	TCAGATTTAGGAATGATCACCCTTGGGACACCACAAGCTGCTTACCAC	90-23 nm barrel coax non-pixel stap connector for monomer 4, light gray, 48mer, [401, 441] start, [312, 434] end
90-23 nm	coax - monomer 4	Oligo749	TGTTAGAGCTTAATCATGACCGAATGGCTGGCGAACGAGAAACCACTG	90-23 nm barrel coax non-pixel stap connector for monomer 4, light gray, 48mer, [401, 483] start, [312, 476] end
90-23 nm	coax - monomer 4	Oligo750	AGTCACCATCAATATTGCACTGGCGGAAACCGGCCATCATACTGCTTCT	90-23 nm barrel coax non-pixel stap connector for monomer 4, light gray, 49mer, [401, 525] start, [312, 518] end
90-23 nm	coax - monomer 4	Oligo751	CAGAGGGGACGACGTCTCCGCGCTGTCTATGCTGAAATTCGAAATCGG	90-23 nm barrel coax non-pixel stap connector for monomer 4, light gray, 48mer, [401, 567] start, [312, 560] end
90-23 nm	coax - monomer 4	Oligo752	TCTGCAAGTTGCCAGCAGGCATGTACGCACTCCGTTATTATCACCTCA	90-23 nm barrel coax non-pixel stap connector for monomer 4, light gray, 48mer, [401, 609] start, [312, 602] end
90-23 nm	coax - monomer 4	Oligo753	CGCCGTTAGTAACTAGAACGAACGGCGCCCGACTCGAAACTGCTCACGA	90-23 nm barrel coax non-pixel stap connector for monomer 4, light gray, 49mer, [401, 651] start, [312, 644] end
90-23 nm	coax - monomer 4	Oligo754	ACTCTAATGAAGACAACCGCTATGCACTGCCACCTTTCTTTCATCCCT	90-23 nm barrel coax non-pixel stap connector for monomer 4, light gray, 48mer, [401, 693] start, [312, 686] end
90-23 nm	coax - monomer 4	Oligo755	TCTGCGTATTGGGCTTCCACACTGTGATCGCATGCTCGAATACCACTA	90-23 nm barrel coax non-pixel stap connector for monomer 4, light gray, 48mer, [401, 735] start, [312, 728] end
90-23 nm	coax - monomer 4	Oligo756	TTCTGGTAATATCCACTTTGGTGGGCCAACCGCCACGTGCTAGTCCCT	90-23 nm barrel coax transparent pixel stap connector for monomer 4, 48mer, [401, 42] start, [312, 35] end
90-23 nm	coax - monomer 4	Oligo757	AAATATCTTTAGGAGTGAGGGCGGAACACGGGAAATAGCCCTGATCGGA	90-23 nm barrel coax transparent pixel stap connector for monomer 4, 49mer, [401, 84] start, [312, 77] end
90-23 nm	coax - monomer 4	Oligo758	TACTGAGCAAAAGAACGGCGTCAGCCGCTGATGGTTTGGATTCACTCA	90-23 nm barrel coax transparent pixel stap connector for monomer 4, 48mer, [401, 126] start, [312, 119] end
90-23 nm	coax - monomer 4	Oligo759	CCATATGCGTTATAACGGCCCGAGCGAGCCCAACTTTTTAATCGATTC	90-23 nm barrel coax transparent pixel stap connector for monomer 4, 48mer, [401, 168] start, [312, 161] end
90-23 nm	coax - monomer 4	Oligo760	CCTTGCGGGAGGTTTTTCTGAAAGGGCGGTGGATCTAATATCCCAGTCT	90-23 nm barrel coax transparent pixel stap connector for monomer 4, 49mer, [401, 210] start, [312, 203] end
90-23 nm	coax - monomer 4	Oligo761	AAATGATTAAGACTTGCGCCTGTCCGGCACTGGATTAACTGGCCTCAA	90-23 nm barrel coax transparent pixel stap connector for monomer 4, 48mer, [401, 252] start, [312, 245] end
90-23 nm	coax - monomer 4	Oligo762	AGGGAACCGCCTCCGAGCTATGCGTCGAACCTACGAATTAGTCCTAAC	90-23 nm barrel coax transparent pixel stap connector for monomer 4, 48mer, [401, 294] start, [312, 287] end
90-23 nm	coax - monomer 4	Oligo763	AGAGGAGGTTTAGTAGACGGGAGCGGCAGTAAGCGGGTAATAAAAACCC	90-23 nm barrel coax transparent pixel stap connector for monomer 4, 49mer, [401, 336] start, [312, 329] end
90-23 nm	coax - monomer 4	Oligo764	TCTCGGTCGCTGAGGTTCACAACCTTGACGGAAGACAACTTCTCCACT	90-23 nm barrel coax transparent pixel stap connector for monomer 4, 48mer, [401, 378] start, [312, 371] end
90-23 nm	coax - monomer 4	Oligo765	TAATCAACGTAACACCTTGCACGCCCACGTGCGTAACAAAGTACACGT	90-23 nm barrel coax transparent pixel stap connector for monomer 4, 48mer, [401, 420] start, [312, 413] end
90-23 nm	coax - monomer 4	Oligo766	TCAACAGTTCAGAAATGAGCTTCAGCAGGCATGACACCACATGGAAACA	90-23 nm barrel coax transparent pixel stap connector for monomer 4, 49mer, [401, 462] start, [312, 455] end
90-23 nm	coax - monomer 4	Oligo767	TAAACATCCAATAAGATCTAGCGTGGGCGCAGTCTGCTGAATTTCACC	90-23 nm barrel coax transparent pixel stap connector for monomer 4, 48mer, [401, 504] start, [312, 497] end
90-23 nm	coax - monomer 4	Oligo768	AAAATATTTTGTTATGTTACTGCCAGTATGCAGCGATATTCTCCAACT	90-23 nm barrel coax transparent pixel stap connector for monomer 4, 48mer, [401, 546] start, [312, 539] end
90-23 nm	coax - monomer 4	Oligo769	CGCCAGTGCCAAGCTACTCCTGAGGCCACGCCAGCACAGTATAATGTCA	90-23 nm barrel coax transparent pixel stap connector for monomer 4, 49mer, [401, 588] start, [312, 581] end
90-23 nm	coax - monomer 4	Oligo770	CTGCTAACAGTAGGAAGCAGGCAACGCGAGAAACGGAGGATCAGCATC	90-23 nm barrel coax transparent pixel stap connector for monomer 4, 48mer, [401, 630] start, [312, 623] end
90-23 nm	coax - monomer 4	Oligo771	CAATTATCTTACTGAGGGCGAGCATAGATGGCCTTCGACATCACTCTT	90-23 nm barrel coax transparent pixel stap connector for monomer 4, 48mer, [401, 672] start, [312, 665] end
90-23 nm	coax - monomer 4	Oligo772	CACCCGGGTACCGAGCACCTCGGAGTTTCTGTCCGAAATCCCCATACCA	90-23 nm barrel coax transparent pixel stap connector for monomer 4, 49mer, [401, 714] start, [312, 707] end
90-23 nm	coax - monomer 4	Oligo773	TGAAGAACGTGGACGCTCGTCACGCTCGCCTCGCGCCAGGGCGCTAAC	90-23 nm barrel coax transparent pixel stap connector for monomer 4, 48mer, [401, 756] start, [312, 749] end
90-23 nm	coax - monomer 4	Oligo774	TACCTGACGGTCCACTTGTTACCTCGGCACGTCCTGAGTTGCAGCAAGGCTTGACA	90-23 nm barrel coax non-pixel stap connector for monomer 4, light gray, 56mer, [412, 13] start, [412, 756] end
90-23 nm	coax - monomer 4	Oligo775	ACACATGCGGCGAACGCCCGGCCCGACGGATTGCCGTGACGGGGAAAGCTTCCGTAG	90-23 nm barrel coax non-pixel stap connector for monomer 4, light gray, 57mer, [412, 34] start, [412, 21] end
90-23 nm	coax - monomer 4	Oligo776	ATCCCATCCTGAGAGAGCGCTTTACGAGTTGGCTCGGTACGCCAGAATGTTCCTAG	90-23 nm barrel coax non-pixel stap connector for monomer 4, light gray, 56mer, [412, 55] start, [412, 42] end
90-23 nm	coax - monomer 4	Oligo777	TCAATCTTTATTTAGCATTGGGCAGCCAAGTATAAGGTCTGAAATGGAACCTGCTC	90-23 nm barrel coax non-pixel stap connector for monomer 4, light gray, 56mer, [412, 76] start, [412, 63] end
90-23 nm	coax - monomer 4	Oligo778	CACACCCCCTGCAAGCGGTTGCCTGGAGGCCTGGCAAGTATTAACACCGCTGATCTT	90-23 nm barrel coax non-pixel stap connector for monomer 4, light gray, 57mer, [412, 97] start, [412, 84] end
90-23 nm	coax - monomer 4	Oligo779	AAAACCTCTCGTATGACACCACATTAAGAGCTTTCAACAATTCGACAATTCCCCAC	90-23 nm barrel coax non-pixel stap connector for monomer 4, light gray, 56mer, [412, 118] start, [412, 105] end
90-23 nm	coax - monomer 4	Oligo780	TCTCCCGCGTAGATCGCCTGACCCGCGAGATCCGTAATAAAGAAATTGATCCTATC	90-23 nm barrel coax non-pixel stap connector for monomer 4, light gray, 56mer, [412, 139] start, [412, 126] end
90-23 nm	coax - monomer 4	Oligo781	TTTTTCGTAAATCATGAGCTCGGGGCTACATGGATTTGGAAACAGTACACAACCTCA	90-23 nm barrel coax non-pixel stap connector for monomer 4, light gray, 57mer, [412, 160] start, [412, 147] end
90-23 nm	coax - monomer 4	Oligo782	CCAACCCAACTTTTGGATCGGGCGGTGCACTGTCATAGAACGCGAGAATTCACCTT	90-23 nm barrel coax non-pixel stap connector for monomer 4, light gray, 56mer, [412, 181] start, [412, 168] end
90-23 nm	coax - monomer 4	Oligo783	ACCTTCCAGGCAGACCGGTGCGCACACCCAATAGTCAACATGTAATTTAACGTTGT	90-23 nm barrel coax non-pixel stap connector for monomer 4, light gray, 56mer, [412, 202] start, [412, 189] end
90-23 nm	coax - monomer 4	Oligo784	ACTCCCCCCAAGTAATGGACCAGGCCGAGCTAGTGGAACGGGTATTAAAAACTACAC	90-23 nm barrel coax non-pixel stap connector for monomer 4, light gray, 57mer, [412, 223] start, [412, 210] end
90-23 nm	coax - monomer 4	Oligo785	CGCCAATCCAGAGCCATGGCCACTGCTAAGTGAGCCACGAGCGTCTTTCCTGAACT	90-23 nm barrel coax non-pixel stap connector for monomer 4, light gray, 56mer, [412, 244] start, [412, 231] end
90-23 nm	coax - monomer 4	Oligo786	TTCCCTCTAATAAGTAGCCATCCGGCGTACGTTTCTAGTTAAGCCCAAAACTTTGC	90-23 nm barrel coax non-pixel stap connector for monomer 4, light gray, 56mer, [412, 265] start, [412, 252] end
90-23 nm	coax - monomer 4	Oligo787	TCTCGTCTAAGTTTCTATGTCGGATCCCGCGAGGAGAGACACCACGGAATCCAGCTA	90-23 nm barrel coax non-pixel stap connector for monomer 4, light gray, 57mer, [412, 286] start, [412, 273] end
90-23 nm	coax - monomer 4	Oligo788	GCCCCACCCGTAATTGCTGGGTTAGCTCAGCGGGATTCGATAGCAGCAATTTTTTC	90-23 nm barrel coax non-pixel stap connector for monomer 4, light gray, 56mer, [412, 307] start, [412, 294] end
90-23 nm	coax - monomer 4	Oligo789	CCTCGATAGCATTGTCAGACGCCTCACCTGGACGCAAGAGCCGCCGCCCGAGCTTA	90-23 nm barrel coax non-pixel stap connector for monomer 4, light gray, 56mer, [412, 328] start, [412, 315] end
90-23 nm	coax - monomer 4	Oligo790	CTGATCGATTCTGAGATTGTCAGGGCACCGCTAGACTTCGGAACCTATTTGGTCTGT	90-23 nm barrel coax non-pixel stap connector for monomer 4, light gray, 57mer, [412, 349] start, [412, 336] end
90-23 nm	coax - monomer 4	Oligo791	AATCGTAACCCATGACGTGGGACCCCTTCGGACCAAAGCCCAATAGGATTCACCCG	90-23 nm barrel coax non-pixel stap connector for monomer 4, light gray, 56mer, [412, 370] start, [412, 357] end
90-23 nm	coax - monomer 4	Oligo792	CCACCTACTCCAAACCACGAGCACTACCGACGTCTACACGTTGAAAATCTACCCCA	90-23 nm barrel coax non-pixel stap connector for monomer 4, light gray, 56mer, [412, 391] start, [412, 378] end
90-23 nm	coax - monomer 4	Oligo793	AATCACCCAGAGGCCTGGATACCCACATGTGCAGAAGTAGCAACGGCTATACGGTTC	90-23 nm barrel coax non-pixel stap connector for monomer 4, light gray, 57mer, [412, 412] start, [412, 399] end
90-23 nm	coax - monomer 4	Oligo794	CACCACCAGGCGCAATCCAACACAGGCGCGGAGGTTTTAGCCGGAACGGCATAAAA	90-23 nm barrel coax non-pixel stap connector for monomer 4, light gray, 56mer, [412, 433] start, [412, 420] end
90-23 nm	coax - monomer 4	Oligo795	ACAGTGGAACTTTAGGACAAACGTGCAACAGCAGGATGGTTTAATTTCACCAATTC	90-23 nm barrel coax non-pixel stap connector for monomer 4, light gray, 56mer, [412, 454] start, [412, 441] end
90-23 nm	coax - monomer 4	Oligo796	TCCCTAAAGACGACATGTGCGCCTGTCGGTGTATATACCCTCGTTTACCTCTCTCCC	90-23 nm barrel coax non-pixel stap connector for monomer 4, light gray, 57mer, [412, 475] start, [412, 462] end
90-23 nm	coax - monomer 4	Oligo797	CCCATCAGAGGAAGAGCGCAGACACGCCTCCACGGACAAAAAGATTAATTCGTCCA	90-23 nm barrel coax non-pixel stap connector for monomer 4, light gray, 56mer, [412, 496] start, [412, 483] end
90-23 nm	coax - monomer 4	Oligo798	CCCCCCAGATTCCCACGCGATTAACAGGCAAGAGCCCATATAACAGTTCTTATTAC	90-23 nm barrel coax non-pixel stap connector for monomer 4, light gray, 56mer, [412, 517] start, [412, 504] end
90-23 nm	coax - monomer 4	Oligo799	TTACTCATGACCCTGTCGTGTCGTGTCCGCCGACAAACCAAAAACATTACAAAGCCC	90-23 nm barrel coax non-pixel stap connector for monomer 4, light gray, 57mer, [412, 538] start, [412, 525] end
90-23 nm	coax - monomer 4	Oligo800	CTTATCACTGAGAGGAGTGCGCCGTATGTTCTGGGTTCAGGTCATTGCCTCTTCGC	90-23 nm barrel coax non-pixel stap connector for monomer 4, light gray, 56mer, [412, 559] start, [412, 546] end
90-23 nm	coax - monomer 4	Oligo801	CTGATCCGTAGCCACGTTGCCCGGGCACGTGACTTCTCTGGCCTTCCTAACTCTCC	90-23 nm barrel coax non-pixel stap connector for monomer 4, light gray, 56mer, [412, 580] start, [412, 567] end
90-23 nm	coax - monomer 4	Oligo802	ACGTTACCATTCAGTCAGGTCTTGGTGCCATAGGGCAAGCGCCATTCGCAGCTGTCA	90-23 nm barrel coax non-pixel stap connector for monomer 4, light gray, 57mer, [412, 601] start, [412, 588] end
90-23 nm	coax - monomer 4	Oligo803	CCGCTTAGAAATAGTCAGGCAAAACGAACATCCGGCGATTCAGCATCATCACCAAC	90-23 nm barrel coax non-pixel stap connector for monomer 4, light gray, 56mer, [412, 622] start, [412, 609] end
90-23 nm	coax - monomer 4	Oligo804	GCTGTCCGCAATGCGCTCTGAGAGGCGTCCCGGTAAGCGGCAGAGCAGACTCATCT	90-23 nm barrel coax non-pixel stap connector for monomer 4, light gray, 56mer, [412, 643] start, [412, 630] end
90-23 nm	coax - monomer 4	Oligo805	TCCCTTTAAGCGTATTTCGGACACACTTTGCCGCATCTCGGATGGGAGTCTAGAGCA	90-23 nm barrel coax non-pixel stap connector for monomer 4, light gray, 57mer, [412, 664] start, [412, 651] end
90-23 nm	coax - monomer 4	Oligo806	AACCCTCCTGGCATGGCTAGCCCGGCGAGCAGTTTTTGATGTCTGACGTTCTCACC	90-23 nm barrel coax non-pixel stap connector for monomer 4, light gray, 56mer, [412, 685] start, [412, 672] end
90-23 nm	coax - monomer 4	Oligo807	GTCCAATAGTCTGACTATTGCCACCGTCTCCTGTTCTCAATGAGTTAGCTCCGATG	90-23 nm barrel coax non-pixel stap connector for monomer 4, light gray, 56mer, [412, 706] start, [412, 693] end
90-23 nm	coax - monomer 4	Oligo808	ATTTACCTCTGTACTGTCGGCGGCTCCCGTATTGGCGATACTTGCCCTCCCATCGCT	90-23 nm barrel coax non-pixel stap connector for monomer 4, light gray, 57mer, [412, 727] start, [412, 714] end
90-23 nm	coax - monomer 4	Oligo809	GCTACACCATAAAGCGCAGTTGGGGCTCCTTCCGAAACGAGCCGGAAGTAACCGAC	90-23 nm barrel coax non-pixel stap connector for monomer 4, light gray, 56mer, [412, 748] start, [412, 735] end
90-23 nm	coax - monomer 4	Oligo810	GAGGCTACGGAACATGTGTGTAATGCCTAGGAACATGGGATCAC	90-23 nm barrel coax outer miniscaf connector for monomer 4, 44mer, [412, 17] start, [412, 58] end
90-23 nm	coax - monomer 4	Oligo811	AGTAGAGCAGGTAGATTGAAGGGGTCAAGATCAGGGGTGTGAGA	90-23 nm barrel coax outer miniscaf connector for monomer 4, 44mer, [412, 59] start, [412, 100] end
90-23 nm	coax - monomer 4	Oligo812	GAGCGTGGGGAAAGGTTTTCGGATTTGATAGGATCGGGAGACCA	90-23 nm barrel coax outer miniscaf connector for monomer 4, 44mer, [412, 101] start, [412, 142] end
90-23 nm	coax - monomer 4	Oligo813	AGGTTGAGGTTGCGAAAAAGGAAGTTAAGGTGAAGGGTTGGGTA	90-23 nm barrel coax outer miniscaf connector for monomer 4, 44mer, [412, 143] start, [412, 184] end
90-23 nm	coax - monomer 4	Oligo814	GAGGACAACGTTGGAAGGTGAGACGTGTGTAGTTGGGGAGTCAC	90-23 nm barrel coax outer miniscaf connector for monomer 4, 44mer, [412, 185] start, [412, 226] end
90-23 nm	coax - monomer 4	Oligo815	TACGAGTTCAGGATTGGCGTGATGACGCAAAGTTGAGGGAAGTA	90-23 nm barrel coax outer miniscaf connector for monomer 4, 44mer, [412, 227] start, [412, 268] end
90-23 nm	coax - monomer 4	Oligo816	GTCGTAGCTGGAGACGAGAGATGTGAGAAAAAATGTGGGGCGTG	90-23 nm barrel coax outer miniscaf connector for monomer 4, 44mer, [412, 269] start, [412, 310] end
90-23 nm	coax - monomer 4	Oligo817	AAACTAAGCTCGATCGAGGGGGTATGACAGACCACGATCAGTGA	90-23 nm barrel coax outer miniscaf connector for monomer 4, 44mer, [412, 311] start, [412, 352] end
90-23 nm	coax - monomer 4	Oligo818	GAGGCGGGTGAATACGATTTCTGTCGTGGGGTAGTAGGTGGGTG	90-23 nm barrel coax outer miniscaf connector for monomer 4, 44mer, [412, 353] start, [412, 394] end
90-23 nm	coax - monomer 4	Oligo819	AGGTGAACCGTAGGTGATTTGTTGAGTTTTATGCGGTGGTGTCC	90-23 nm barrel coax outer miniscaf connector for monomer 4, 44mer, [412, 395] start, [412, 436] end
90-23 nm	coax - monomer 4	Oligo820	TGAGGAATTGGTCCACTGTTACAGGGGGGAGAGATTAGGGATGT	90-23 nm barrel coax outer miniscaf connector for monomer 4, 44mer, [412, 437] start, [412, 478] end
90-23 nm	coax - monomer 4	Oligo821	AGGATGGACGAATGATGGGGACAAGTGTAATAAGTGGGGGGAAG	90-23 nm barrel coax outer miniscaf connector for monomer 4, 44mer, [412, 479] start, [412, 520] end
90-23 nm	coax - monomer 4	Oligo822	TTGGGGGCTTTGTGAGTAAATGGAGGGCGAAGAGTGATAAGGGG	90-23 nm barrel coax outer miniscaf connector for monomer 4, 44mer, [412, 521] start, [412, 562] end
90-23 nm	coax - monomer 4	Oligo823	TTTAGGAGAGTTGGATCAGTGAGCTGTGACAGCTGTAACGTTGA	90-23 nm barrel coax outer miniscaf connector for monomer 4, 44mer, [412, 563] start, [412, 604] end
90-23 nm	coax - monomer 4	Oligo824	GGTGGTTGGTGATAAGCGGGGAGGAAAGATGAGTGGACAGCGAG	90-23 nm barrel coax outer miniscaf connector for monomer 4, 44mer, [412, 605] start, [412, 646] end
90-23 nm	coax - monomer 4	Oligo825	GGATTGCTCTAGAAAGGGAGACAAGAGGTGAGAAGAGGGTTTTG	90-23 nm barrel coax outer miniscaf connector for monomer 4, 44mer, [412, 647] start, [412, 688] end
90-23 nm	coax - monomer 4	Oligo826	AACGCATCGGAGATTGGACCCTTGTTAGCGATGGGGTAAATGTG	90-23 nm barrel coax outer miniscaf connector for monomer 4, 44mer, [412, 689] start, [412, 730] end
90-23 nm	coax - monomer 4	Oligo827	CTTAGTCGGTTAGTGTAGCGGTACAGTGTCAAGCTCAGGTACCA	90-23 nm barrel coax outer miniscaf connector for monomer 4, 44mer, [412, 731] start, [412, 16] end
90-23 nm	coax - monomer 5	Oligo828	TTACGAGCACGTATACGAAACGACAAATGAAGCTGTCAAGTTCCTCTGG	90-23 nm barrel coax non-pixel stap connector for monomer 5, light gray, 49mer, [501, 21] start, [412, 14] end
90-23 nm	coax - monomer 5	Oligo829	TATGCGCGAACTGACGGAGGGCGTCCGGTCCGAAAGAACAATACTGTG	90-23 nm barrel coax non-pixel stap connector for monomer 5, light gray, 48mer, [501, 63] start, [412, 56] end
90-23 nm	coax - monomer 5	Oligo830	AATAATCCTGATTGCCTAGCTCTGAGTTGGCAAGCACTAACGCTCTCT	90-23 nm barrel coax non-pixel stap connector for monomer 5, light gray, 48mer, [501, 105] start, [412, 98] end
90-23 nm	coax - monomer 5	Oligo831	GACTGAGAGACTACCCTTTATTGCCCTGAGCGGCTAGATGATACCTTGG	90-23 nm barrel coax non-pixel stap connector for monomer 5, light gray, 49mer, [501, 147] start, [412, 140] end
90-23 nm	coax - monomer 5	Oligo832	TTGAACAAGAAAAACTGGTAACCCACAGTGCTAGCAAATTCCCTCTAC	90-23 nm barrel coax non-pixel stap connector for monomer 5, light gray, 48mer, [501, 189] start, [412, 182] end
90-23 nm	coax - monomer 5	Oligo833	TTTAGACGGGAGAACGAATCCACCGGAGCCAGCGTGAAGCCCGTAGTG	90-23 nm barrel coax non-pixel stap connector for monomer 5, light gray, 48mer, [501, 231] start, [412, 224] end
90-23 nm	coax - monomer 5	Oligo834	ACTTGAGCCATTTGGCCAGCTTGGCTGAGCGTACGCCTTATTCGACTAC	90-23 nm barrel coax non-pixel stap connector for monomer 5, light gray, 49mer, [501, 273] start, [412, 266] end
90-23 nm	coax - monomer 5	Oligo835	CCCAGGAGTGTACTGATCAGCCGGCACTTCCGACCTCAGAGGTTTCAC	90-23 nm barrel coax non-pixel stap connector for monomer 5, light gray, 48mer, [501, 315] start, [412, 308] end
90-23 nm	coax - monomer 5	Oligo836	CCGGATTTTGCTAAAGGCGGCCTAAGGAGTCCAGCCGCCACCCTCTCA	90-23 nm barrel coax non-pixel stap connector for monomer 5, light gray, 48mer, [501, 357] start, [412, 350] end
90-23 nm	coax - monomer 5	Oligo837	GGATACCAAGCGCGAACGCCCTGGAGCGGCAAGTAGCTTGCAACCTCAC	90-23 nm barrel coax non-pixel stap connector for monomer 5, light gray, 49mer, [501, 399] start, [412, 392] end
90-23 nm	coax - monomer 5	Oligo838	TCAGATTTAGGAATGATCACCCTTGGGACACCACAAGCTGCCTCAGGA	90-23 nm barrel coax non-pixel stap connector for monomer 5, light gray, 48mer, [501, 441] start, [412, 434] end
90-23 nm	coax - monomer 5	Oligo839	TGTTAGAGCTTAATCATGACCGAATGGCTGGCGAACGAGAATCCTACA	90-23 nm barrel coax non-pixel stap connector for monomer 5, light gray, 48mer, [501, 483] start, [412, 476] end
90-23 nm	coax - monomer 5	Oligo840	AGTCACCATCAATATTGCACTGGCGGAAACCGGCCATCATACCCAACTT	90-23 nm barrel coax non-pixel stap connector for monomer 5, light gray, 49mer, [501, 525] start, [412, 518] end
90-23 nm	coax - monomer 5	Oligo841	CAGAGGGGACGACGTCTCCGCGCTGTCTATGCTGAAATTCGTAAACCC	90-23 nm barrel coax non-pixel stap connector for monomer 5, light gray, 48mer, [501, 567] start, [412, 560] end
90-23 nm	coax - monomer 5	Oligo842	TCTGCAAGTTGCCAGCAGGCATGTACGCACTCCGTTATTATCACCTCA	90-23 nm barrel coax non-pixel stap connector for monomer 5, light gray, 48mer, [501, 609] start, [412, 602] end
90-23 nm	coax - monomer 5	Oligo843	CGCCGTTAGTAACTAGAACGAACGGCGCCCGACTCGAAACTGATCCCTC	90-23 nm barrel coax non-pixel stap connector for monomer 5, light gray, 49mer, [501, 651] start, [412, 644] end
90-23 nm	coax - monomer 5	Oligo844	ACTCTAATGAAGACAACCGCTATGCACTGCCACCTTTCTTTCGTTCAA	90-23 nm barrel coax non-pixel stap connector for monomer 5, light gray, 48mer, [501, 693] start, [412, 686] end
90-23 nm	coax - monomer 5	Oligo845	TCTGCGTATTGGGCTTCCACACTGTGATCGCATGCTCGAATTAAGCAC	90-23 nm barrel coax non-pixel stap connector for monomer 5, light gray, 48mer, [501, 735] start, [412, 728] end
90-23 nm	coax - monomer 5	Oligo846	TTCTGGTAATATCCACTTTGGTGGGCCAACCGCCACGTGCTGCATTAC	90-23 nm barrel coax transparent pixel stap connector for monomer 5, 48mer, [501, 42] start, [412, 35] end
90-23 nm	coax - monomer 5	Oligo847	AAATATCTTTAGGAGTGAGGGCGGAACACGGGAAATAGCCCTGACCCCT	90-23 nm barrel coax transparent pixel stap connector for monomer 5, 49mer, [501, 84] start, [412, 77] end
90-23 nm	coax - monomer 5	Oligo848	TACTGAGCAAAAGAACGGCGTCAGCCGCTGATGGTTTGGATAAATCCG	90-23 nm barrel coax transparent pixel stap connector for monomer 5, 48mer, [501, 126] start, [412, 119] end
90-23 nm	coax - monomer 5	Oligo849	CCATATGCGTTATAACGGCCCGAGCGAGCCCAACTTTTTAAAACTTCC	90-23 nm barrel coax transparent pixel stap connector for monomer 5, 48mer, [501, 168] start, [412, 161] end
90-23 nm	coax - monomer 5	Oligo850	CCTTGCGGGAGGTTTTTCTGAAAGGGCGGTGGATCTAATATCACGTCTC	90-23 nm barrel coax transparent pixel stap connector for monomer 5, 49mer, [501, 210] start, [412, 203] end
90-23 nm	coax - monomer 5	Oligo851	AAATGATTAAGACTTGCGCCTGTCCGGCACTGGATTAACTGGTCATCA	90-23 nm barrel coax transparent pixel stap connector for monomer 5, 48mer, [501, 252] start, [412, 245] end
90-23 nm	coax - monomer 5	Oligo852	AGGGAACCGCCTCCGAGCTATGCGTCGAACCTACGAATTAGTCACATC	90-23 nm barrel coax transparent pixel stap connector for monomer 5, 48mer, [501, 294] start, [412, 287] end
90-23 nm	coax - monomer 5	Oligo853	AGAGGAGGTTTAGTAGACGGGAGCGGCAGTAAGCGGGTAATACATACCC	90-23 nm barrel coax transparent pixel stap connector for monomer 5, 49mer, [501, 336] start, [412, 329] end
90-23 nm	coax - monomer 5	Oligo854	TCTCGGTCGCTGAGGTTCACAACCTTGACGGAAGACAACTTCGACAGA	90-23 nm barrel coax transparent pixel stap connector for monomer 5, 48mer, [501, 378] start, [412, 371] end
90-23 nm	coax - monomer 5	Oligo855	TAATCAACGTAACACCTTGCACGCCCACGTGCGTAACAAAGCTCAACA	90-23 nm barrel coax transparent pixel stap connector for monomer 5, 48mer, [501, 420] start, [412, 413] end
90-23 nm	coax - monomer 5	Oligo856	TCAACAGTTCAGAAATGAGCTTCAGCAGGCATGACACCACATCCCTGTA	90-23 nm barrel coax transparent pixel stap connector for monomer 5, 49mer, [501, 462] start, [412, 455] end
90-23 nm	coax - monomer 5	Oligo857	TAAACATCCAATAAGATCTAGCGTGGGCGCAGTCTGCTGAAACTTGTC	90-23 nm barrel coax transparent pixel stap connector for monomer 5, 48mer, [501, 504] start, [412, 497] end
90-23 nm	coax - monomer 5	Oligo858	AAAATATTTTGTTATGTTACTGCCAGTATGCAGCGATATTCCCTCCAT	90-23 nm barrel coax transparent pixel stap connector for monomer 5, 48mer, [501, 546] start, [412, 539] end
90-23 nm	coax - monomer 5	Oligo859	CGCCAGTGCCAAGCTACTCCTGAGGCCACGCCAGCACAGTATCAGCTCA	90-23 nm barrel coax transparent pixel stap connector for monomer 5, 49mer, [501, 588] start, [412, 581] end
90-23 nm	coax - monomer 5	Oligo860	CTGCTAACAGTAGGAAGCAGGCAACGCGAGAAACGGAGGATTTCCTCC	90-23 nm barrel coax transparent pixel stap connector for monomer 5, 48mer, [501, 630] start, [412, 623] end
90-23 nm	coax - monomer 5	Oligo861	CAATTATCTTACTGAGGGCGAGCATAGATGGCCTTCGACATTCTTGTC	90-23 nm barrel coax transparent pixel stap connector for monomer 5, 48mer, [501, 672] start, [412, 665] end
90-23 nm	coax - monomer 5	Oligo862	CACCCGGGTACCGAGCACCTCGGAGTTTCTGTCCGAAATCCCAACAAGG	90-23 nm barrel coax transparent pixel stap connector for monomer 5, 49mer, [501, 714] start, [412, 707] end
90-23 nm	coax - monomer 5	Oligo863	TGAAGAACGTGGACGCTCGTCACGCTCGCCTCGCGCCAGGGCTGTACC	90-23 nm barrel coax transparent pixel stap connector for monomer 5, 48mer, [501, 756] start, [412, 749] end
90-23 nm	coax - monomer 5	Oligo864	TATCACACGGTCCACTTGTTACCTCGGCACGTCCTGAGTTGCAGCAAGAAAGCTTC	90-23 nm barrel coax non-pixel stap connector for monomer 5, light gray, 56mer, [512, 13] start, [512, 756] end
90-23 nm	coax - monomer 5	Oligo865	CGTCTAACGGCGAACGCCCGGCCCGACGGATTGCCGTGACGGGGAAAGCCTCCCACT	90-23 nm barrel coax non-pixel stap connector for monomer 5, light gray, 57mer, [512, 34] start, [512, 21] end
90-23 nm	coax - monomer 5	Oligo866	AACAATCCCTGAGAGAGCGCTTTACGAGTTGGCTCGGTACGCCAGAATCTAGCCCA	90-23 nm barrel coax non-pixel stap connector for monomer 5, light gray, 56mer, [512, 55] start, [512, 42] end
90-23 nm	coax - monomer 5	Oligo867	TAATGCCTTATTTAGCATTGGGCAGCCAAGTATAAGGTCTGAAATGGACCATACCC	90-23 nm barrel coax non-pixel stap connector for monomer 5, light gray, 56mer, [512, 76] start, [512, 63] end
90-23 nm	coax - monomer 5	Oligo868	CACCTCTCCTGCAAGCGGTTGCCTGGAGGCCTGGCAAGTATTAACACCGGTACCCAT	90-23 nm barrel coax non-pixel stap connector for monomer 5, light gray, 57mer, [512, 97] start, [512, 84] end
90-23 nm	coax - monomer 5	Oligo869	CCATCAACTCGTATGACACCACATTAAGAGCTTTCAACAATTCGACAAAGCTTAGC	90-23 nm barrel coax non-pixel stap connector for monomer 5, light gray, 56mer, [512, 118] start, [512, 105] end
90-23 nm	coax - monomer 5	Oligo870	CCAACCGCGTAGATCGCCTGACCCGCGAGATCCGTAATAAAGAAATTGGTTCTACT	90-23 nm barrel coax non-pixel stap connector for monomer 5, light gray, 56mer, [512, 139] start, [512, 126] end
90-23 nm	coax - monomer 5	Oligo871	ACAACAATAAATCATGAGCTCGGGGCTACATGGATTTGGAAACAGTACAAACCCCAC	90-23 nm barrel coax non-pixel stap connector for monomer 5, light gray, 57mer, [512, 160] start, [512, 147] end
90-23 nm	coax - monomer 5	Oligo872	ACATCCCAACTTTTGGATCGGGCGGTGCACTGTCATAGAACGCGAGAATCAGTCCT	90-23 nm barrel coax non-pixel stap connector for monomer 5, light gray, 56mer, [512, 181] start, [512, 168] end
90-23 nm	coax - monomer 5	Oligo873	CTGCAGTAGGCAGACCGGTGCGCACACCCAATAGTCAACATGTAATTTCGTTCCTA	90-23 nm barrel coax non-pixel stap connector for monomer 5, light gray, 56mer, [512, 202] start, [512, 189] end
90-23 nm	coax - monomer 5	Oligo874	CATAACTCCAAGTAATGGACCAGGCCGAGCTAGTGGAACGGGTATTAAATCGCTACG	90-23 nm barrel coax non-pixel stap connector for monomer 5, light gray, 57mer, [512, 223] start, [512, 210] end
90-23 nm	coax - monomer 5	Oligo875	CCCATGACCAGAGCCATGGCCACTGCTAAGTGAGCCACGAGCGTCTTTTTCACATC	90-23 nm barrel coax non-pixel stap connector for monomer 5, light gray, 56mer, [512, 244] start, [512, 231] end
90-23 nm	coax - monomer 5	Oligo876	CCCGATATAATAAGTAGCCATCCGGCGTACGTTTCTAGTTAAGCCCAACACCATCA	90-23 nm barrel coax non-pixel stap connector for monomer 5, light gray, 56mer, [512, 265] start, [512, 252] end
90-23 nm	coax - monomer 5	Oligo877	CCAATCCTAAGTTTCTATGTCGGATCCCGCGAGGAGAGACACCACGGAACTTGACCT	90-23 nm barrel coax non-pixel stap connector for monomer 5, light gray, 57mer, [512, 286] start, [512, 273] end
90-23 nm	coax - monomer 5	Oligo878	CACATGGCCGTAATTGCTGGGTTAGCTCAGCGGGATTCGATAGCAGCACTTTTACC	90-23 nm barrel coax non-pixel stap connector for monomer 5, light gray, 56mer, [512, 307] start, [512, 294] end
90-23 nm	coax - monomer 5	Oligo879	CTAACGCAGCATTGTCAGACGCCTCACCTGGACGCAAGAGCCGCCGCCCCGGTATA	90-23 nm barrel coax non-pixel stap connector for monomer 5, light gray, 56mer, [512, 328] start, [512, 315] end
90-23 nm	coax - monomer 5	Oligo880	TCGTCCCATTCTGAGATTGTCAGGGCACCGCTAGACTTCGGAACCTATTAATACTGA	90-23 nm barrel coax non-pixel stap connector for monomer 5, light gray, 57mer, [512, 349] start, [512, 336] end
90-23 nm	coax - monomer 5	Oligo881	GACCCAAACCCATGACGTGGGACCCCTTCGGACCAAAGCCCAATAGGACCGATTAG	90-23 nm barrel coax non-pixel stap connector for monomer 5, light gray, 56mer, [512, 370] start, [512, 357] end
90-23 nm	coax - monomer 5	Oligo882	GCCCACTCTCCAAACCACGAGCACTACCGACGTCTACACGTTGAAAATAGTCTACA	90-23 nm barrel coax non-pixel stap connector for monomer 5, light gray, 56mer, [512, 391] start, [512, 378] end
90-23 nm	coax - monomer 5	Oligo883	CATAATCCAGAGGCCTGGATACCCACATGTGCAGAAGTAGCAACGGCTACCCAACCC	90-23 nm barrel coax non-pixel stap connector for monomer 5, light gray, 57mer, [512, 412] start, [512, 399] end
90-23 nm	coax - monomer 5	Oligo884	CTCAATCAGGCGCAATCCAACACAGGCGCGGAGGTTTTAGCCGGAACGTTCCGCAC	90-23 nm barrel coax non-pixel stap connector for monomer 5, light gray, 56mer, [512, 433] start, [512, 420] end
90-23 nm	coax - monomer 5	Oligo885	TCTTCCCAACTTTAGGACAAACGTGCAACAGCAGGATGGTTTAATTTCAACTTTGG	90-23 nm barrel coax non-pixel stap connector for monomer 5, light gray, 56mer, [512, 454] start, [512, 441] end
90-23 nm	coax - monomer 5	Oligo886	CATCTGTAGACGACATGTGCGCCTGTCGGTGTATATACCCTCGTTTACCCCGTAACC	90-23 nm barrel coax non-pixel stap connector for monomer 5, light gray, 57mer, [512, 475] start, [512, 462] end
90-23 nm	coax - monomer 5	Oligo887	CCAATCCGAGGAAGAGCGCAGACACGCCTCCACGGACAAAAAGATTAATGACTCCT	90-23 nm barrel coax non-pixel stap connector for monomer 5, light gray, 56mer, [512, 496] start, [512, 483] end
90-23 nm	coax - monomer 5	Oligo888	CCCTAACGATTCCCACGCGATTAACAGGCAAGAGCCCATATAACAGTTACACACCT	90-23 nm barrel coax non-pixel stap connector for monomer 5, light gray, 56mer, [512, 517] start, [512, 504] end
90-23 nm	coax - monomer 5	Oligo889	TGCCACTTGACCCTGTCGTGTCGTGTCCGCCGACAAACCAAAAACATTAGTCTTTCT	90-23 nm barrel coax non-pixel stap connector for monomer 5, light gray, 57mer, [512, 538] start, [512, 525] end
90-23 nm	coax - monomer 5	Oligo890	GCAGCTTCTGAGAGGAGTGCGCCGTATGTTCTGGGTTCAGGTCATTGCTGTCATTC	90-23 nm barrel coax non-pixel stap connector for monomer 5, light gray, 56mer, [512, 559] start, [512, 546] end
90-23 nm	coax - monomer 5	Oligo891	CCAAGACGTAGCCACGTTGCCCGGGCACGTGACTTCTCTGGCCTTCCTACACCTAC	90-23 nm barrel coax non-pixel stap connector for monomer 5, light gray, 56mer, [512, 580] start, [512, 567] end
90-23 nm	coax - monomer 5	Oligo892	CTACACTCATTCAGTCAGGTCTTGGTGCCATAGGGCAAGCGCCATTCGCGCCCACTA	90-23 nm barrel coax non-pixel stap connector for monomer 5, light gray, 57mer, [512, 601] start, [512, 588] end
90-23 nm	coax - monomer 5	Oligo893	TATATGCGAAATAGTCAGGCAAAACGAACATCCGGCGATTCAGCATCACGACCTGA	90-23 nm barrel coax non-pixel stap connector for monomer 5, light gray, 56mer, [512, 622] start, [512, 609] end
90-23 nm	coax - monomer 5	Oligo894	CCTTGATGCAATGCGCTCTGAGAGGCGTCCCGGTAAGCGGCAGAGCAGCAACCGAC	90-23 nm barrel coax non-pixel stap connector for monomer 5, light gray, 56mer, [512, 643] start, [512, 630] end
90-23 nm	coax - monomer 5	Oligo895	CGACTCTAAGCGTATTTCGGACACACTTTGCCGCATCTCGGATGGGAGTTCACCTAC	90-23 nm barrel coax non-pixel stap connector for monomer 5, light gray, 57mer, [512, 664] start, [512, 651] end
90-23 nm	coax - monomer 5	Oligo896	CGTCTATCTGGCATGGCTAGCCCGGCGAGCAGTTTTTGATGTCTGACGCACTCCCT	90-23 nm barrel coax non-pixel stap connector for monomer 5, light gray, 56mer, [512, 685] start, [512, 672] end
90-23 nm	coax - monomer 5	Oligo897	CCAAATGAGTCTGACTATTGCCACCGTCTCCTGTTCTCAATGAGTTAGCCTGGAAA	90-23 nm barrel coax non-pixel stap connector for monomer 5, light gray, 56mer, [512, 706] start, [512, 693] end
90-23 nm	coax - monomer 5	Oligo898	TATCCACTCTGTACTGTCGGCGGCTCCCGTATTGGCGATACTTGCCCTCTGACTCGA	90-23 nm barrel coax non-pixel stap connector for monomer 5, light gray, 57mer, [512, 727] start, [512, 714] end
90-23 nm	coax - monomer 5	Oligo899	CAACCCTCATAAAGCGCAGTTGGGGCTCCTTCCGAAACGAGCCGGAAGAGCTACGA	90-23 nm barrel coax non-pixel stap connector for monomer 5, light gray, 56mer, [512, 748] start, [512, 735] end
90-23 nm	coax - monomer 5	Oligo900	ATGTAGTGGGAGTTAGACGAGGTAGGTGGGCTAGGATTGTTTGG	90-23 nm barrel coax outer miniscaf connector for monomer 5, 44mer, [512, 17] start, [512, 58] end
90-23 nm	coax - monomer 5	Oligo901	ACTAGGGTATGGGGCATTAGGGTAGTATGGGTACAGAGGTGACG	90-23 nm barrel coax outer miniscaf connector for monomer 5, 44mer, [512, 59] start, [512, 100] end
90-23 nm	coax - monomer 5	Oligo902	ACATGCTAAGCTTTGATGGAAGCAAGAGTAGAACCGGTTGGCAA	90-23 nm barrel coax outer miniscaf connector for monomer 5, 44mer, [512, 101] start, [512, 142] end
90-23 nm	coax - monomer 5	Oligo903	AGTGGTGGGGTTTTGTTGTGAGTGATAGGACTGAGGGATGTCAA	90-23 nm barrel coax outer miniscaf connector for monomer 5, 44mer, [512, 143] start, [512, 184] end
90-23 nm	coax - monomer 5	Oligo904	AGGGTAGGAACGACTGCAGTGTGAGGCGTAGCGAAGTTATGTAG	90-23 nm barrel coax outer miniscaf connector for monomer 5, 44mer, [512, 185] start, [512, 226] end
90-23 nm	coax - monomer 5	Oligo905	ACGAGATGTGAATCATGGGTGCTAGGTGATGGTGTATCGGGAGC	90-23 nm barrel coax outer miniscaf connector for monomer 5, 44mer, [512, 227] start, [512, 268] end
90-23 nm	coax - monomer 5	Oligo906	CATAAGGTCAAGGGATTGGGTGAAGTGGTAAAAGCCATGTGAGG	90-23 nm barrel coax outer miniscaf connector for monomer 5, 44mer, [512, 269] start, [512, 310] end
90-23 nm	coax - monomer 5	Oligo907	ATGGTATACCGGGCGTTAGGATCGAGTCAGTATTGGGACGAGTG	90-23 nm barrel coax outer miniscaf connector for monomer 5, 44mer, [512, 311] start, [512, 352] end
90-23 nm	coax - monomer 5	Oligo908	AGTTCTAATCGGTTGGGTCTGGACCATGTAGACTAGTGGGCGAG	90-23 nm barrel coax outer miniscaf connector for monomer 5, 44mer, [512, 353] start, [512, 394] end
90-23 nm	coax - monomer 5	Oligo909	TGAGGGGTTGGGGATTATGTGGACTGGTGCGGAAGATTGAGAAA	90-23 nm barrel coax outer miniscaf connector for monomer 5, 44mer, [512, 395] start, [512, 436] end
90-23 nm	coax - monomer 5	Oligo910	CACGCCAAAGTTGGGAAGACTGTGTTGGTTACGGACAGATGAGT	90-23 nm barrel coax outer miniscaf connector for monomer 5, 44mer, [512, 437] start, [512, 478] end
90-23 nm	coax - monomer 5	Oligo911	CTCCAGGAGTCAGGATTGGAGAGGGGAGGTGTGTGTTAGGGTGG	90-23 nm barrel coax outer miniscaf connector for monomer 5, 44mer, [512, 479] start, [512, 520] end
90-23 nm	coax - monomer 5	Oligo912	TAGGAGAAAGACAGTGGCAAGAGGGCGAATGACAAAGCTGCATT	90-23 nm barrel coax outer miniscaf connector for monomer 5, 44mer, [512, 521] start, [512, 562] end
90-23 nm	coax - monomer 5	Oligo913	GTGGGTAGGTGTGTCTTGGAACGAGCTAGTGGGCAGTGTAGATA	90-23 nm barrel coax outer miniscaf connector for monomer 5, 44mer, [512, 563] start, [512, 604] end
90-23 nm	coax - monomer 5	Oligo914	CGGGTCAGGTCGGCATATAAGCGAATGTCGGTTGATCAAGGTGG	90-23 nm barrel coax outer miniscaf connector for monomer 5, 44mer, [512, 605] start, [512, 646] end
90-23 nm	coax - monomer 5	Oligo915	GATTGTAGGTGAAGAGTCGAGGTCAGAGGGAGTGATAGACGTGT	90-23 nm barrel coax outer miniscaf connector for monomer 5, 44mer, [512, 647] start, [512, 688] end
90-23 nm	coax - monomer 5	Oligo916	GACTTTTCCAGGCATTTGGGGGATAGTCGAGTCAGTGGATAGGA	90-23 nm barrel coax outer miniscaf connector for monomer 5, 44mer, [512, 689] start, [512, 730] end
90-23 nm	coax - monomer 5	Oligo917	ACAGTCGTAGCTAGGGTTGGGATAGCGAAGCTTTTGTGATATGG	90-23 nm barrel coax outer miniscaf connector for monomer 5, 44mer, [512, 731] start, [512, 16] end
90-23 nm	coax - monomer6	Oligo918	TTACGAGCACGTATACGAAACGACAAATGAAGCTGTCAAGTTACATCCA	90-23 nm barrel coax non-pixel stap connector for monomer 6, light gray, 49mer, [601, 21] start, [512, 14] end
90-23 nm	coax - monomer6	Oligo919	TATGCGCGAACTGACGGAGGGCGTCCGGTCCGAAAGAACAATAGTCCA	90-23 nm barrel coax non-pixel stap connector for monomer 6, light gray, 48mer, [601, 63] start, [512, 56] end
90-23 nm	coax - monomer6	Oligo920	AATAATCCTGATTGCCTAGCTCTGAGTTGGCAAGCACTAACATGTCGT	90-23 nm barrel coax non-pixel stap connector for monomer 6, light gray, 48mer, [601, 105] start, [512, 98] end
90-23 nm	coax - monomer6	Oligo921	GACTGAGAGACTACCCTTTATTGCCCTGAGCGGCTAGATGATCACTTTG	90-23 nm barrel coax non-pixel stap connector for monomer 6, light gray, 49mer, [601, 147] start, [512, 140] end
90-23 nm	coax - monomer6	Oligo922	TTGAACAAGAAAAACTGGTAACCCACAGTGCTAGCAAATTCCCCTTTG	90-23 nm barrel coax non-pixel stap connector for monomer 6, light gray, 48mer, [601, 189] start, [512, 182] end
90-23 nm	coax - monomer6	Oligo923	TTTAGACGGGAGAACGAATCCACCGGAGCCAGCGTGAAGCCTCGTCTA	90-23 nm barrel coax non-pixel stap connector for monomer 6, light gray, 48mer, [601, 231] start, [512, 224] end
90-23 nm	coax - monomer6	Oligo924	ACTTGAGCCATTTGGCCAGCTTGGCTGAGCGTACGCCTTATTTATGGCT	90-23 nm barrel coax non-pixel stap connector for monomer 6, light gray, 49mer, [601, 273] start, [512, 266] end
90-23 nm	coax - monomer6	Oligo925	CCCAGGAGTGTACTGATCAGCCGGCACTTCCGACCTCAGAGCCATCCT	90-23 nm barrel coax non-pixel stap connector for monomer 6, light gray, 48mer, [601, 315] start, [512, 308] end
90-23 nm	coax - monomer6	Oligo926	CCGGATTTTGCTAAAGGCGGCCTAAGGAGTCCAGCCGCCACAACTCAC	90-23 nm barrel coax non-pixel stap connector for monomer 6, light gray, 48mer, [601, 357] start, [512, 350] end
90-23 nm	coax - monomer6	Oligo927	GGATACCAAGCGCGAACGCCCTGGAGCGGCAAGTAGCTTGCACTCACTC	90-23 nm barrel coax non-pixel stap connector for monomer 6, light gray, 49mer, [601, 399] start, [512, 392] end
90-23 nm	coax - monomer6	Oligo928	TCAGATTTAGGAATGATCACCCTTGGGACACCACAAGCTGCCGTGTTT	90-23 nm barrel coax non-pixel stap connector for monomer 6, light gray, 48mer, [601, 441] start, [512, 434] end
90-23 nm	coax - monomer6	Oligo929	TGTTAGAGCTTAATCATGACCGAATGGCTGGCGAACGAGAAGGAGACT	90-23 nm barrel coax non-pixel stap connector for monomer 6, light gray, 48mer, [601, 483] start, [512, 476] end
90-23 nm	coax - monomer6	Oligo930	AGTCACCATCAATATTGCACTGGCGGAAACCGGCCATCATACCCTACCA	90-23 nm barrel coax non-pixel stap connector for monomer 6, light gray, 49mer, [601, 525] start, [512, 518] end
90-23 nm	coax - monomer6	Oligo931	CAGAGGGGACGACGTCTCCGCGCTGTCTATGCTGAAATTCGCCACAAT	90-23 nm barrel coax non-pixel stap connector for monomer 6, light gray, 48mer, [601, 567] start, [512, 560] end
90-23 nm	coax - monomer6	Oligo932	TCTGCAAGTTGCCAGCAGGCATGTACGCACTCCGTTATTATCCCGTAT	90-23 nm barrel coax non-pixel stap connector for monomer 6, light gray, 48mer, [601, 609] start, [512, 602] end
90-23 nm	coax - monomer6	Oligo933	CGCCGTTAGTAACTAGAACGAACGGCGCCCGACTCGAAACTGAATCCCA	90-23 nm barrel coax non-pixel stap connector for monomer 6, light gray, 49mer, [601, 651] start, [512, 644] end
90-23 nm	coax - monomer6	Oligo934	ACTCTAATGAAGACAACCGCTATGCACTGCCACCTTTCTTTAGTCACA	90-23 nm barrel coax non-pixel stap connector for monomer 6, light gray, 48mer, [601, 693] start, [512, 686] end
90-23 nm	coax - monomer6	Oligo935	TCTGCGTATTGGGCTTCCACACTGTGATCGCATGCTCGAATCTGTTCC	90-23 nm barrel coax non-pixel stap connector for monomer 6, light gray, 48mer, [601, 735] start, [512, 728] end
90-23 nm	coax - monomer6	Oligo936	TTCTGGTAATATCCACTTTGGTGGGCCAACCGCCACGTGCTCCTACCT	90-23 nm barrel coax transparent pixel stap connector for monomer 6, 48mer, [601, 42] start, [512, 35] end
90-23 nm	coax - monomer6	Oligo937	AAATATCTTTAGGAGTGAGGGCGGAACACGGGAAATAGCCCTACTACCC	90-23 nm barrel coax transparent pixel stap connector for monomer 6, 49mer, [601, 84] start, [512, 77] end
90-23 nm	coax - monomer6	Oligo938	TACTGAGCAAAAGAACGGCGTCAGCCGCTGATGGTTTGGATCTTGCTT	90-23 nm barrel coax transparent pixel stap connector for monomer 6, 48mer, [601, 126] start, [512, 119] end
90-23 nm	coax - monomer6	Oligo939	CCATATGCGTTATAACGGCCCGAGCGAGCCCAACTTTTTAAATCACTC	90-23 nm barrel coax transparent pixel stap connector for monomer 6, 48mer, [601, 168] start, [512, 161] end
90-23 nm	coax - monomer6	Oligo940	CCTTGCGGGAGGTTTTTCTGAAAGGGCGGTGGATCTAATATCCCTCACA	90-23 nm barrel coax transparent pixel stap connector for monomer 6, 49mer, [601, 210] start, [512, 203] end
90-23 nm	coax - monomer6	Oligo941	AAATGATTAAGACTTGCGCCTGTCCGGCACTGGATTAACTGCCTAGCA	90-23 nm barrel coax transparent pixel stap connector for monomer 6, 48mer, [601, 252] start, [512, 245] end
90-23 nm	coax - monomer6	Oligo942	AGGGAACCGCCTCCGAGCTATGCGTCGAACCTACGAATTAGACTTCAC	90-23 nm barrel coax transparent pixel stap connector for monomer 6, 48mer, [601, 294] start, [512, 287] end
90-23 nm	coax - monomer6	Oligo943	AGAGGAGGTTTAGTAGACGGGAGCGGCAGTAAGCGGGTAATACTCGATC	90-23 nm barrel coax transparent pixel stap connector for monomer 6, 49mer, [601, 336] start, [512, 329] end
90-23 nm	coax - monomer6	Oligo944	TCTCGGTCGCTGAGGTTCACAACCTTGACGGAAGACAACTTTGGTCCA	90-23 nm barrel coax transparent pixel stap connector for monomer 6, 48mer, [601, 378] start, [512, 371] end
90-23 nm	coax - monomer6	Oligo945	TAATCAACGTAACACCTTGCACGCCCACGTGCGTAACAAAGCAGTCCA	90-23 nm barrel coax transparent pixel stap connector for monomer 6, 48mer, [601, 420] start, [512, 413] end
90-23 nm	coax - monomer6	Oligo946	TCAACAGTTCAGAAATGAGCTTCAGCAGGCATGACACCACATAACACAG	90-23 nm barrel coax transparent pixel stap connector for monomer 6, 49mer, [601, 462] start, [512, 455] end
90-23 nm	coax - monomer6	Oligo947	TAAACATCCAATAAGATCTAGCGTGGGCGCAGTCTGCTGAACCCCTCT	90-23 nm barrel coax transparent pixel stap connector for monomer 6, 48mer, [601, 504] start, [512, 497] end
90-23 nm	coax - monomer6	Oligo948	AAAATATTTTGTTATGTTACTGCCAGTATGCAGCGATATTCGCCCTCT	90-23 nm barrel coax transparent pixel stap connector for monomer 6, 48mer, [601, 546] start, [512, 539] end
90-23 nm	coax - monomer6	Oligo949	CGCCAGTGCCAAGCTACTCCTGAGGCCACGCCAGCACAGTATGCTCGTT	90-23 nm barrel coax transparent pixel stap connector for monomer 6, 49mer, [601, 588] start, [512, 581] end
90-23 nm	coax - monomer6	Oligo950	CTGCTAACAGTAGGAAGCAGGCAACGCGAGAAACGGAGGATATTCGCT	90-23 nm barrel coax transparent pixel stap connector for monomer 6, 48mer, [601, 630] start, [512, 623] end
90-23 nm	coax - monomer6	Oligo951	CAATTATCTTACTGAGGGCGAGCATAGATGGCCTTCGACATCTGACCT	90-23 nm barrel coax transparent pixel stap connector for monomer 6, 48mer, [601, 672] start, [512, 665] end
90-23 nm	coax - monomer6	Oligo952	CACCCGGGTACCGAGCACCTCGGAGTTTCTGTCCGAAATCCCCTATCCC	90-23 nm barrel coax transparent pixel stap connector for monomer 6, 49mer, [601, 714] start, [512, 707] end
90-23 nm	coax - monomer6	Oligo953	TGAAGAACGTGGACGCTCGTCACGCTCGCCTCGCGCCAGGGGCTATCC	90-23 nm barrel coax transparent pixel stap connector for monomer 6, 48mer, [601, 756] start, [512, 749] end
90-23 nm	coax - monomer6	Oligo954	CATCGGTCGGTCCACTTGTTACCTCGGCACGTCCTGAGTTGCAGCAAGATCGGTTA	90-23 nm barrel coax non-pixel stap connector for monomer 6, light gray, 56mer, [612, 13] start, [612, 756] end
90-23 nm	coax - monomer6	Oligo955	CGCTTCACGGCGAACGCCCGGCCCGACGGATTGCCGTGACGGGGAAAGCCTAAGTCA	90-23 nm barrel coax non-pixel stap connector for monomer 6, light gray, 57mer, [612, 34] start, [612, 21] end
90-23 nm	coax - monomer6	Oligo956	TTAACCGCCTGAGAGAGCGCTTTACGAGTTGGCTCGGTACGCCAGAATCGTTTTAC	90-23 nm barrel coax non-pixel stap connector for monomer 6, light gray, 56mer, [612, 55] start, [612, 42] end
90-23 nm	coax - monomer6	Oligo957	GAACCCATTATTTAGCATTGGGCAGCCAAGTATAAGGTCTGAAATGGATCTCGCAT	90-23 nm barrel coax non-pixel stap connector for monomer 6, light gray, 56mer, [612, 76] start, [612, 63] end
90-23 nm	coax - monomer6	Oligo958	CGGACTCCCTGCAAGCGGTTGCCTGGAGGCCTGGCAAGTATTAACACCGTAGAACGA	90-23 nm barrel coax non-pixel stap connector for monomer 6, light gray, 57mer, [612, 97] start, [612, 84] end
90-23 nm	coax - monomer6	Oligo959	CCTCCCACTCGTATGACACCACATTAAGAGCTTTCAACAATTCGACAACTCGTCTA	90-23 nm barrel coax non-pixel stap connector for monomer 6, light gray, 56mer, [612, 118] start, [612, 105] end
90-23 nm	coax - monomer6	Oligo960	CTGTTTCCGTAGATCGCCTGACCCGCGAGATCCGTAATAAAGAAATTGCCTCCAAC	90-23 nm barrel coax non-pixel stap connector for monomer 6, light gray, 56mer, [612, 139] start, [612, 126] end
90-23 nm	coax - monomer6	Oligo961	GCCCAAATAAATCATGAGCTCGGGGCTACATGGATTTGGAAACAGTACAATAAAGGC	90-23 nm barrel coax non-pixel stap connector for monomer 6, light gray, 57mer, [612, 160] start, [612, 147] end
90-23 nm	coax - monomer6	Oligo962	CTCCTATAACTTTTGGATCGGGCGGTGCACTGTCATAGAACGCGAGAAGATTCGCC	90-23 nm barrel coax non-pixel stap connector for monomer 6, light gray, 56mer, [612, 181] start, [612, 168] end
90-23 nm	coax - monomer6	Oligo963	CTCCGACAGGCAGACCGGTGCGCACACCCAATAGTCAACATGTAATTTTCACAATC	90-23 nm barrel coax non-pixel stap connector for monomer 6, light gray, 56mer, [612, 202] start, [612, 189] end
90-23 nm	coax - monomer6	Oligo964	TCAAACGCCAAGTAATGGACCAGGCCGAGCTAGTGGAACGGGTATTAAACTACTTTC	90-23 nm barrel coax non-pixel stap connector for monomer 6, light gray, 57mer, [612, 223] start, [612, 210] end
90-23 nm	coax - monomer6	Oligo965	CACCATCCCAGAGCCATGGCCACTGCTAAGTGAGCCACGAGCGTCTTTTTCATCCC	90-23 nm barrel coax non-pixel stap connector for monomer 6, light gray, 56mer, [612, 244] start, [612, 231] end
90-23 nm	coax - monomer6	Oligo966	CGAGCCCTAATAAGTAGCCATCCGGCGTACGTTTCTAGTTAAGCCCAATCTTTAGA	90-23 nm barrel coax non-pixel stap connector for monomer 6, light gray, 56mer, [612, 265] start, [612, 252] end
90-23 nm	coax - monomer6	Oligo967	ATTCAAATAAGTTTCTATGTCGGATCCCGCGAGGAGAGACACCACGGAACCCCTCAC	90-23 nm barrel coax non-pixel stap connector for monomer 6, light gray, 57mer, [612, 286] start, [612, 273] end
90-23 nm	coax - monomer6	Oligo968	TCCCTCTCCGTAATTGCTGGGTTAGCTCAGCGGGATTCGATAGCAGCACATCACTC	90-23 nm barrel coax non-pixel stap connector for monomer 6, light gray, 56mer, [612, 307] start, [612, 294] end
90-23 nm	coax - monomer6	Oligo969	AAACCAAAGCATTGTCAGACGCCTCACCTGGACGCAAGAGCCGCCGCCCTTCTCCC	90-23 nm barrel coax non-pixel stap connector for monomer 6, light gray, 56mer, [612, 328] start, [612, 315] end
90-23 nm	coax - monomer6	Oligo970	CCCCCTCATTCTGAGATTGTCAGGGCACCGCTAGACTTCGGAACCTATTACCTTTTT	90-23 nm barrel coax non-pixel stap connector for monomer 6, light gray, 57mer, [612, 349] start, [612, 336] end
90-23 nm	coax - monomer6	Oligo971	CCTCACCACCCATGACGTGGGACCCCTTCGGACCAAAGCCCAATAGGAAGTACTCC	90-23 nm barrel coax non-pixel stap connector for monomer 6, light gray, 56mer, [612, 370] start, [612, 357] end
90-23 nm	coax - monomer6	Oligo972	GCGTATCCTCCAAACCACGAGCACTACCGACGTCTACACGTTGAAAATACACACTT	90-23 nm barrel coax non-pixel stap connector for monomer 6, light gray, 56mer, [612, 391] start, [612, 378] end
90-23 nm	coax - monomer6	Oligo973	AACCCCTCAGAGGCCTGGATACCCACATGTGCAGAAGTAGCAACGGCTAACCCAAAA	90-23 nm barrel coax non-pixel stap connector for monomer 6, light gray, 57mer, [612, 412] start, [612, 399] end
90-23 nm	coax - monomer6	Oligo974	CCCCCTAAGGCGCAATCCAACACAGGCGCGGAGGTTTTAGCCGGAACGTTCACCAA	90-23 nm barrel coax non-pixel stap connector for monomer 6, light gray, 56mer, [612, 433] start, [612, 420] end
90-23 nm	coax - monomer6	Oligo975	ACTTGCTAACTTTAGGACAAACGTGCAACAGCAGGATGGTTTAATTTCGCATAGTC	90-23 nm barrel coax non-pixel stap connector for monomer 6, light gray, 56mer, [612, 454] start, [612, 441] end
90-23 nm	coax - monomer6	Oligo976	CCATTTCAGACGACATGTGCGCCTGTCGGTGTATATACCCTCGTTTACCCTGACCTC	90-23 nm barrel coax non-pixel stap connector for monomer 6, light gray, 57mer, [612, 475] start, [612, 462] end
90-23 nm	coax - monomer6	Oligo977	CTATTCCGAGGAAGAGCGCAGACACGCCTCCACGGACAAAAAGATTAAGCCACTAC	90-23 nm barrel coax non-pixel stap connector for monomer 6, light gray, 56mer, [612, 496] start, [612, 483] end
90-23 nm	coax - monomer6	Oligo978	TGGCGTCGATTCCCACGCGATTAACAGGCAAGAGCCCATATAACAGTTTATTCACT	90-23 nm barrel coax non-pixel stap connector for monomer 6, light gray, 56mer, [612, 517] start, [612, 504] end
90-23 nm	coax - monomer6	Oligo979	CATGAATTGACCCTGTCGTGTCGTGTCCGCCGACAAACCAAAAACATTACGTACCCC	90-23 nm barrel coax non-pixel stap connector for monomer 6, light gray, 57mer, [612, 538] start, [612, 525] end
90-23 nm	coax - monomer6	Oligo980	CCCCAAACTGAGAGGAGTGCGCCGTATGTTCTGGGTTCAGGTCATTGCGTCCAAAT	90-23 nm barrel coax non-pixel stap connector for monomer 6, light gray, 56mer, [612, 559] start, [612, 546] end
90-23 nm	coax - monomer6	Oligo981	CATCTCTGTAGCCACGTTGCCCGGGCACGTGACTTCTCTGGCCTTCCTCCTTTCCG	90-23 nm barrel coax non-pixel stap connector for monomer 6, light gray, 56mer, [612, 580] start, [612, 567] end
90-23 nm	coax - monomer6	Oligo982	CTATCCTCATTCAGTCAGGTCTTGGTGCCATAGGGCAAGCGCCATTCGCAGCCCCTC	90-23 nm barrel coax non-pixel stap connector for monomer 6, light gray, 57mer, [612, 601] start, [612, 588] end
90-23 nm	coax - monomer6	Oligo983	GACTAATGAAATAGTCAGGCAAAACGAACATCCGGCGATTCAGCATCACCCTTCGG	90-23 nm barrel coax non-pixel stap connector for monomer 6, light gray, 56mer, [612, 622] start, [612, 609] end
90-23 nm	coax - monomer6	Oligo984	CCACGTTGCAATGCGCTCTGAGAGGCGTCCCGGTAAGCGGCAGAGCAGACCCCTAT	90-23 nm barrel coax non-pixel stap connector for monomer 6, light gray, 56mer, [612, 643] start, [612, 630] end
90-23 nm	coax - monomer6	Oligo985	AAACTGCAAGCGTATTTCGGACACACTTTGCCGCATCTCGGATGGGAGTAACAGCAA	90-23 nm barrel coax non-pixel stap connector for monomer 6, light gray, 57mer, [612, 664] start, [612, 651] end
90-23 nm	coax - monomer6	Oligo986	ACCAAACCTGGCATGGCTAGCCCGGCGAGCAGTTTTTGATGTCTGACGCGACTTCA	90-23 nm barrel coax non-pixel stap connector for monomer 6, light gray, 56mer, [612, 685] start, [612, 672] end
90-23 nm	coax - monomer6	Oligo987	GTCATTGAGTCTGACTATTGCCACCGTCTCCTGTTCTCAATGAGTTAGTTACCCGT	90-23 nm barrel coax non-pixel stap connector for monomer 6, light gray, 56mer, [612, 706] start, [612, 693] end
90-23 nm	coax - monomer6	Oligo988	CCACCCATCTGTACTGTCGGCGGCTCCCGTATTGGCGATACTTGCCCTCCCACTTAA	90-23 nm barrel coax non-pixel stap connector for monomer 6, light gray, 57mer, [612, 727] start, [612, 714] end
90-23 nm	coax - monomer6	Oligo989	CTCAACACATAAAGCGCAGTTGGGGCTCCTTCCGAAACGAGCCGGAAGCTCCCCTT	90-23 nm barrel coax non-pixel stap connector for monomer 6, light gray, 56mer, [612, 748] start, [612, 735] end
90-23 nm	coax - monomer6	Oligo990	GGTTTGACTTAGTGAAGCGTGGAAAGGTAAAACGCGGTTAAGGT	90-23 nm barrel coax outer miniscaf connector for monomer 6, 44mer, [612, 17] start, [612, 58] end
90-23 nm	coax - monomer6	Oligo991	TAGGATGCGAGATGGGTTCCTGGAGTTCGTTCTAGAGTCCGGAG	90-23 nm barrel coax outer miniscaf connector for monomer 6, 44mer, [612, 59] start, [612, 100] end
90-23 nm	coax - monomer6	Oligo992	TGAGTAGACGAGTGGGAGGCTGGTTGGTTGGAGGGAAACAGTGT	90-23 nm barrel coax outer miniscaf connector for monomer 6, 44mer, [612, 101] start, [612, 142] end
90-23 nm	coax - monomer6	Oligo993	GAGTGCCTTTATTTTGGGCGTGTAGGGGCGAATCATAGGAGAGG	90-23 nm barrel coax outer miniscaf connector for monomer 6, 44mer, [612, 143] start, [612, 184] end
90-23 nm	coax - monomer6	Oligo994	GTTCGATTGTGAGTCGGAGCTAGGGAGAAAGTAGCGTTTGAGAC	90-23 nm barrel coax outer miniscaf connector for monomer 6, 44mer, [612, 185] start, [612, 226] end
90-23 nm	coax - monomer6	Oligo995	GATCGGGATGAAGATGGTGTGAAAGGTCTAAAGAGGGCTCGAAG	90-23 nm barrel coax outer miniscaf connector for monomer 6, 44mer, [612, 227] start, [612, 268] end
90-23 nm	coax - monomer6	Oligo996	GAGGGTGAGGGGTTTGAATAATTGCGGAGTGATGAGAGGGATGG	90-23 nm barrel coax outer miniscaf connector for monomer 6, 44mer, [612, 269] start, [612, 310] end
90-23 nm	coax - monomer6	Oligo997	GAGAGGGAGAAGTTGGTTTAGCTTGGAAAAAGGTGAGGGGGAGT	90-23 nm barrel coax outer miniscaf connector for monomer 6, 44mer, [612, 311] start, [612, 352] end
90-23 nm	coax - monomer6	Oligo998	GGCTGGAGTACTGGTGAGGATGTCGTAAGTGTGTGATACGCGGA	90-23 nm barrel coax outer miniscaf connector for monomer 6, 44mer, [612, 353] start, [612, 394] end
90-23 nm	coax - monomer6	Oligo999	GTTTTTTTGGGTAGGGGTTGGCTATGTTGGTGAATAGGGGGACC	90-23 nm barrel coax outer miniscaf connector for monomer 6, 44mer, [612, 395] start, [612, 436] end
90-23 nm	coax - monomer6	Oligo1000	GATTGACTATGCAGCAAGTAGGTGTCGAGGTCAGGAAATGGATT	90-23 nm barrel coax outer miniscaf connector for monomer 6, 44mer, [612, 437] start, [612, 478] end
90-23 nm	coax - monomer6	Oligo1001	GGGAGTAGTGGCGGAATAGTTGAGCAAGTGAATAGACGCCAGTG	90-23 nm barrel coax outer miniscaf connector for monomer 6, 44mer, [612, 479] start, [612, 520] end
90-23 nm	coax - monomer6	Oligo1002	ACTAGGGGTACGATTCATGGTGATGAATTTGGACTTTGGGGGAG	90-23 nm barrel coax outer miniscaf connector for monomer 6, 44mer, [612, 521] start, [612, 562] end
90-23 nm	coax - monomer6	Oligo1003	GGAGCGGAAAGGAGAGATGGGATGAGGAGGGGCTAGGATAGATC	90-23 nm barrel coax outer miniscaf connector for monomer 6, 44mer, [612, 563] start, [612, 604] end
90-23 nm	coax - monomer6	Oligo1004	TGGACCGAAGGGATTAGTCGAGTGTAATAGGGGTAACGTGGGCT	90-23 nm barrel coax outer miniscaf connector for monomer 6, 44mer, [612, 605] start, [612, 646] end
90-23 nm	coax - monomer6	Oligo1005	CTAGTTGCTGTTGCAGTTTGGTTTTGTGAAGTCGGTTTGGTTGA	90-23 nm barrel coax outer miniscaf connector for monomer 6, 44mer, [612, 647] start, [612, 688] end
90-23 nm	coax - monomer6	Oligo1006	GCTAACGGGTAACAATGACGGAATGGTTAAGTGGTGGGTGGGAG	90-23 nm barrel coax outer miniscaf connector for monomer 6, 44mer, [612, 689] start, [612, 730] end
90-23 nm	coax - monomer6	Oligo1007	GTTTAAGGGGAGTGTTGAGCAAGGAATAACCGATACCGATGGGA	90-23 nm barrel coax outer miniscaf connector for monomer 6, 44mer, [612, 731] start, [612, 16] end
90-23 nm	coax - monomer 7	Oligo1008	TTACGAGCACGTATACGAAACGACAAATGAAGCTGTCAAGTTAACCTCC	90-23 nm barrel coax non-pixel stap connector for monomer 7, light gray, 49mer, [701, 21] start, [612, 14] end
90-23 nm	coax - monomer 7	Oligo1009	TATGCGCGAACTGACGGAGGGCGTCCGGTCCGAAAGAACAACCTAACC	90-23 nm barrel coax non-pixel stap connector for monomer 7, light gray, 48mer, [701, 63] start, [612, 56] end
90-23 nm	coax - monomer 7	Oligo1010	AATAATCCTGATTGCCTAGCTCTGAGTTGGCAAGCACTAACCTCACTC	90-23 nm barrel coax non-pixel stap connector for monomer 7, light gray, 48mer, [701, 105] start, [612, 98] end
90-23 nm	coax - monomer 7	Oligo1011	GACTGAGAGACTACCCTTTATTGCCCTGAGCGGCTAGATGATACTCACA	90-23 nm barrel coax non-pixel stap connector for monomer 7, light gray, 49mer, [701, 147] start, [612, 140] end
90-23 nm	coax - monomer 7	Oligo1012	TTGAACAAGAAAAACTGGTAACCCACAGTGCTAGCAAATTCGAACCCT	90-23 nm barrel coax non-pixel stap connector for monomer 7, light gray, 48mer, [701, 189] start, [612, 182] end
90-23 nm	coax - monomer 7	Oligo1013	TTTAGACGGGAGAACGAATCCACCGGAGCCAGCGTGAAGCCGATCGTC	90-23 nm barrel coax non-pixel stap connector for monomer 7, light gray, 48mer, [701, 231] start, [612, 224] end
90-23 nm	coax - monomer 7	Oligo1014	ACTTGAGCCATTTGGCCAGCTTGGCTGAGCGTACGCCTTATTCCTCCTT	90-23 nm barrel coax non-pixel stap connector for monomer 7, light gray, 49mer, [701, 273] start, [612, 266] end
90-23 nm	coax - monomer 7	Oligo1015	CCCAGGAGTGTACTGATCAGCCGGCACTTCCGACCTCAGAGTCTCCCA	90-23 nm barrel coax non-pixel stap connector for monomer 7, light gray, 48mer, [701, 315] start, [612, 308] end
90-23 nm	coax - monomer 7	Oligo1016	CCGGATTTTGCTAAAGGCGGCCTAAGGAGTCCAGCCGCCACAGCCACT	90-23 nm barrel coax non-pixel stap connector for monomer 7, light gray, 48mer, [701, 357] start, [612, 350] end
90-23 nm	coax - monomer 7	Oligo1017	GGATACCAAGCGCGAACGCCCTGGAGCGGCAAGTAGCTTGCAAAACTCC	90-23 nm barrel coax non-pixel stap connector for monomer 7, light gray, 49mer, [701, 399] start, [612, 392] end
90-23 nm	coax - monomer 7	Oligo1018	TCAGATTTAGGAATGATCACCCTTGGGACACCACAAGCTGCAATCGGT	90-23 nm barrel coax non-pixel stap connector for monomer 7, light gray, 48mer, [701, 441] start, [612, 434] end
90-23 nm	coax - monomer 7	Oligo1019	TGTTAGAGCTTAATCATGACCGAATGGCTGGCGAACGAGAATCCCAAT	90-23 nm barrel coax non-pixel stap connector for monomer 7, light gray, 48mer, [701, 483] start, [612, 476] end
90-23 nm	coax - monomer 7	Oligo1020	AGTCACCATCAATATTGCACTGGCGGAAACCGGCCATCATACTAGTCAC	90-23 nm barrel coax non-pixel stap connector for monomer 7, light gray, 49mer, [701, 525] start, [612, 518] end
90-23 nm	coax - monomer 7	Oligo1021	CAGAGGGGACGACGTCTCCGCGCTGTCTATGCTGAAATTCGCTCCCTC	90-23 nm barrel coax non-pixel stap connector for monomer 7, light gray, 48mer, [701, 567] start, [612, 560] end
90-23 nm	coax - monomer 7	Oligo1022	TCTGCAAGTTGCCAGCAGGCATGTACGCACTCCGTTATTATTCCAGAT	90-23 nm barrel coax non-pixel stap connector for monomer 7, light gray, 48mer, [701, 609] start, [612, 602] end
90-23 nm	coax - monomer 7	Oligo1023	CGCCGTTAGTAACTAGAACGAACGGCGCCCGACTCGAAACTGCTAGAGC	90-23 nm barrel coax non-pixel stap connector for monomer 7, light gray, 49mer, [701, 651] start, [612, 644] end
90-23 nm	coax - monomer 7	Oligo1024	ACTCTAATGAAGACAACCGCTATGCACTGCCACCTTTCTTTTAGCTCA	90-23 nm barrel coax non-pixel stap connector for monomer 7, light gray, 48mer, [701, 693] start, [612, 686] end
90-23 nm	coax - monomer 7	Oligo1025	TCTGCGTATTGGGCTTCCACACTGTGATCGCATGCTCGAATAAACCTC	90-23 nm barrel coax non-pixel stap connector for monomer 7, light gray, 48mer, [701, 735] start, [612, 728] end
90-23 nm	coax - monomer 7	Oligo1026	TTCTGGTAATATCCACTTTGGTGGGCCAACCGCCACGTGCTCTTTCCA	90-23 nm barrel coax transparent pixel stap connector for monomer 7, 48mer, [701, 42] start, [612, 35] end
90-23 nm	coax - monomer 7	Oligo1027	AAATATCTTTAGGAGTGAGGGCGGAACACGGGAAATAGCCCTACTCCAG	90-23 nm barrel coax transparent pixel stap connector for monomer 7, 49mer, [701, 84] start, [612, 77] end
90-23 nm	coax - monomer 7	Oligo1028	TACTGAGCAAAAGAACGGCGTCAGCCGCTGATGGTTTGGATCAACCAG	90-23 nm barrel coax transparent pixel stap connector for monomer 7, 48mer, [701, 126] start, [612, 119] end
90-23 nm	coax - monomer 7	Oligo1029	CCATATGCGTTATAACGGCCCGAGCGAGCCCAACTTTTTAACCTACAC	90-23 nm barrel coax transparent pixel stap connector for monomer 7, 48mer, [701, 168] start, [612, 161] end
90-23 nm	coax - monomer 7	Oligo1030	CCTTGCGGGAGGTTTTTCTGAAAGGGCGGTGGATCTAATATCTCCCTAG	90-23 nm barrel coax transparent pixel stap connector for monomer 7, 49mer, [701, 210] start, [612, 203] end
90-23 nm	coax - monomer 7	Oligo1031	AAATGATTAAGACTTGCGCCTGTCCGGCACTGGATTAACTGCCTTTCA	90-23 nm barrel coax transparent pixel stap connector for monomer 7, 48mer, [701, 252] start, [612, 245] end
90-23 nm	coax - monomer 7	Oligo1032	AGGGAACCGCCTCCGAGCTATGCGTCGAACCTACGAATTAGCGCAATT	90-23 nm barrel coax transparent pixel stap connector for monomer 7, 48mer, [701, 294] start, [612, 287] end
90-23 nm	coax - monomer 7	Oligo1033	AGAGGAGGTTTAGTAGACGGGAGCGGCAGTAAGCGGGTAATACCAAGCT	90-23 nm barrel coax transparent pixel stap connector for monomer 7, 49mer, [701, 336] start, [612, 329] end
90-23 nm	coax - monomer 7	Oligo1034	TCTCGGTCGCTGAGGTTCACAACCTTGACGGAAGACAACTTACGACAT	90-23 nm barrel coax transparent pixel stap connector for monomer 7, 48mer, [701, 378] start, [612, 371] end
90-23 nm	coax - monomer 7	Oligo1035	TAATCAACGTAACACCTTGCACGCCCACGTGCGTAACAAAGCATAGCC	90-23 nm barrel coax transparent pixel stap connector for monomer 7, 48mer, [701, 420] start, [612, 413] end
90-23 nm	coax - monomer 7	Oligo1036	TCAACAGTTCAGAAATGAGCTTCAGCAGGCATGACACCACATGACACCT	90-23 nm barrel coax transparent pixel stap connector for monomer 7, 49mer, [701, 462] start, [612, 455] end
90-23 nm	coax - monomer 7	Oligo1037	TAAACATCCAATAAGATCTAGCGTGGGCGCAGTCTGCTGAATGCTCAA	90-23 nm barrel coax transparent pixel stap connector for monomer 7, 48mer, [701, 504] start, [612, 497] end
90-23 nm	coax - monomer 7	Oligo1038	AAAATATTTTGTTATGTTACTGCCAGTATGCAGCGATATTCTCATCAC	90-23 nm barrel coax transparent pixel stap connector for monomer 7, 48mer, [701, 546] start, [612, 539] end
90-23 nm	coax - monomer 7	Oligo1039	CGCCAGTGCCAAGCTACTCCTGAGGCCACGCCAGCACAGTATCTCATCC	90-23 nm barrel coax transparent pixel stap connector for monomer 7, 49mer, [701, 588] start, [612, 581] end
90-23 nm	coax - monomer 7	Oligo1040	CTGCTAACAGTAGGAAGCAGGCAACGCGAGAAACGGAGGATTACACTC	90-23 nm barrel coax transparent pixel stap connector for monomer 7, 48mer, [701, 630] start, [612, 623] end
90-23 nm	coax - monomer 7	Oligo1041	CAATTATCTTACTGAGGGCGAGCATAGATGGCCTTCGACATCAAAACC	90-23 nm barrel coax transparent pixel stap connector for monomer 7, 48mer, [701, 672] start, [612, 665] end
90-23 nm	coax - monomer 7	Oligo1042	CACCCGGGTACCGAGCACCTCGGAGTTTCTGTCCGAAATCCCCCATTCC	90-23 nm barrel coax transparent pixel stap connector for monomer 7, 49mer, [701, 714] start, [612, 707] end
90-23 nm	coax - monomer 7	Oligo1043	TGAAGAACGTGGACGCTCGTCACGCTCGCCTCGCGCCAGGGTTCCTTG	90-23 nm barrel coax transparent pixel stap connector for monomer 7, 48mer, [701, 756] start, [612, 749] end
90-23 nm	coax - monomer 7	Oligo1044	TTGACCTCGGTCCACTTGTTACCTCGGCACGTCCTGAGTTGCAGCAAGCCTCATTC	90-23 nm barrel coax non-pixel stap connector for monomer 7, light gray, 56mer, [712, 13] start, [712, 756] end
90-23 nm	coax - monomer 7	Oligo1045	TAAGTTCCGGCGAACGCCCGGCCCGACGGATTGCCGTGACGGGGAAAGCCAATCGCA	90-23 nm barrel coax non-pixel stap connector for monomer 7, light gray, 57mer, [712, 34] start, [712, 21] end
90-23 nm	coax - monomer 7	Oligo1046	ATACTACCCTGAGAGAGCGCTTTACGAGTTGGCTCGGTACGCCAGAATTCATCCGC	90-23 nm barrel coax non-pixel stap connector for monomer 7, light gray, 56mer, [712, 55] start, [712, 42] end
90-23 nm	coax - monomer 7	Oligo1047	ACGCCTATTATTTAGCATTGGGCAGCCAAGTATAAGGTCTGAAATGGAAAAATTCC	90-23 nm barrel coax non-pixel stap connector for monomer 7, light gray, 56mer, [712, 76] start, [712, 63] end
90-23 nm	coax - monomer 7	Oligo1048	CGAGTCTCCTGCAAGCGGTTGCCTGGAGGCCTGGCAAGTATTAACACCGTTTCTCCC	90-23 nm barrel coax non-pixel stap connector for monomer 7, light gray, 57mer, [712, 97] start, [712, 84] end
90-23 nm	coax - monomer 7	Oligo1049	GCCAGTACTCGTATGACACCACATTAAGAGCTTTCAACAATTCGACAAAGCCTAAT	90-23 nm barrel coax non-pixel stap connector for monomer 7, light gray, 56mer, [712, 118] start, [712, 105] end
90-23 nm	coax - monomer 7	Oligo1050	CTCTAGACGTAGATCGCCTGACCCGCGAGATCCGTAATAAAGAAATTGCCTACGCT	90-23 nm barrel coax non-pixel stap connector for monomer 7, light gray, 56mer, [712, 139] start, [712, 126] end
90-23 nm	coax - monomer 7	Oligo1051	ATTTCTTTAAATCATGAGCTCGGGGCTACATGGATTTGGAAACAGTACACCGTCAGC	90-23 nm barrel coax non-pixel stap connector for monomer 7, light gray, 57mer, [712, 160] start, [712, 147] end
90-23 nm	coax - monomer 7	Oligo1052	TTACCGTAACTTTTGGATCGGGCGGTGCACTGTCATAGAACGCGAGAATACCCCAG	90-23 nm barrel coax non-pixel stap connector for monomer 7, light gray, 56mer, [712, 181] start, [712, 168] end
90-23 nm	coax - monomer 7	Oligo1053	CGCGTTCAGGCAGACCGGTGCGCACACCCAATAGTCAACATGTAATTTTCTTAAAC	90-23 nm barrel coax non-pixel stap connector for monomer 7, light gray, 56mer, [712, 202] start, [712, 189] end
90-23 nm	coax - monomer 7	Oligo1054	GCTCATTCCAAGTAATGGACCAGGCCGAGCTAGTGGAACGGGTATTAAAACACCTTG	90-23 nm barrel coax non-pixel stap connector for monomer 7, light gray, 57mer, [712, 223] start, [712, 210] end
90-23 nm	coax - monomer 7	Oligo1055	ACCCCTGCCAGAGCCATGGCCACTGCTAAGTGAGCCACGAGCGTCTTTTTCAACAT	90-23 nm barrel coax non-pixel stap connector for monomer 7, light gray, 56mer, [712, 244] start, [712, 231] end
90-23 nm	coax - monomer 7	Oligo1056	ACTCAAATAATAAGTAGCCATCCGGCGTACGTTTCTAGTTAAGCCCAACCGACAAC	90-23 nm barrel coax non-pixel stap connector for monomer 7, light gray, 56mer, [712, 265] start, [712, 252] end
90-23 nm	coax - monomer 7	Oligo1057	CACAACATAAGTTTCTATGTCGGATCCCGCGAGGAGAGACACCACGGAATCTCTGCA	90-23 nm barrel coax non-pixel stap connector for monomer 7, light gray, 57mer, [712, 286] start, [712, 273] end
90-23 nm	coax - monomer 7	Oligo1058	CACTTACCCGTAATTGCTGGGTTAGCTCAGCGGGATTCGATAGCAGCACCTAAGCC	90-23 nm barrel coax non-pixel stap connector for monomer 7, light gray, 56mer, [712, 307] start, [712, 294] end
90-23 nm	coax - monomer 7	Oligo1059	GCAACCTAGCATTGTCAGACGCCTCACCTGGACGCAAGAGCCGCCGCCCTAGACAA	90-23 nm barrel coax non-pixel stap connector for monomer 7, light gray, 56mer, [712, 328] start, [712, 315] end
90-23 nm	coax - monomer 7	Oligo1060	CCTCAACATTCTGAGATTGTCAGGGCACCGCTAGACTTCGGAACCTATTCCTTACTG	90-23 nm barrel coax non-pixel stap connector for monomer 7, light gray, 57mer, [712, 349] start, [712, 336] end
90-23 nm	coax - monomer 7	Oligo1061	GCTACCCACCCATGACGTGGGACCCCTTCGGACCAAAGCCCAATAGGAACTAGTCA	90-23 nm barrel coax non-pixel stap connector for monomer 7, light gray, 56mer, [712, 370] start, [712, 357] end
90-23 nm	coax - monomer 7	Oligo1062	TCGAAGCCTCCAAACCACGAGCACTACCGACGTCTACACGTTGAAAATTTTCTCCT	90-23 nm barrel coax non-pixel stap connector for monomer 7, light gray, 56mer, [712, 391] start, [712, 378] end
90-23 nm	coax - monomer 7	Oligo1063	TCGTTCCCAGAGGCCTGGATACCCACATGTGCAGAAGTAGCAACGGCTATCCAACTA	90-23 nm barrel coax non-pixel stap connector for monomer 7, light gray, 57mer, [712, 412] start, [712, 399] end
90-23 nm	coax - monomer 7	Oligo1064	CCTATGCAGGCGCAATCCAACACAGGCGCGGAGGTTTTAGCCGGAACGCCCAAGAA	90-23 nm barrel coax non-pixel stap connector for monomer 7, light gray, 56mer, [712, 433] start, [712, 420] end
90-23 nm	coax - monomer 7	Oligo1065	ACTAAACAACTTTAGGACAAACGTGCAACAGCAGGATGGTTTAATTTCAGAACGCC	90-23 nm barrel coax non-pixel stap connector for monomer 7, light gray, 56mer, [712, 454] start, [712, 441] end
90-23 nm	coax - monomer 7	Oligo1066	TTCAGGCAGACGACATGTGCGCCTGTCGGTGTATATACCCTCGTTTACCCCTATTTC	90-23 nm barrel coax non-pixel stap connector for monomer 7, light gray, 57mer, [712, 475] start, [712, 462] end
90-23 nm	coax - monomer 7	Oligo1067	CATACCAGAGGAAGAGCGCAGACACGCCTCCACGGACAAAAAGATTAAGTCCACAG	90-23 nm barrel coax non-pixel stap connector for monomer 7, light gray, 56mer, [712, 496] start, [712, 483] end
90-23 nm	coax - monomer 7	Oligo1068	ACATCTAGATTCCCACGCGATTAACAGGCAAGAGCCCATATAACAGTTCGTAGCCT	90-23 nm barrel coax non-pixel stap connector for monomer 7, light gray, 56mer, [712, 517] start, [712, 504] end
90-23 nm	coax - monomer 7	Oligo1069	GTCATCCTGACCCTGTCGTGTCGTGTCCGCCGACAAACCAAAAACATTATGTGGCAT	90-23 nm barrel coax non-pixel stap connector for monomer 7, light gray, 57mer, [712, 538] start, [712, 525] end
90-23 nm	coax - monomer 7	Oligo1070	TGAACTACTGAGAGGAGTGCGCCGTATGTTCTGGGTTCAGGTCATTGCCGCCAACT	90-23 nm barrel coax non-pixel stap connector for monomer 7, light gray, 56mer, [712, 559] start, [712, 546] end
90-23 nm	coax - monomer 7	Oligo1071	CACCAGTGTAGCCACGTTGCCCGGGCACGTGACTTCTCTGGCCTTCCTCAAGATCC	90-23 nm barrel coax non-pixel stap connector for monomer 7, light gray, 56mer, [712, 580] start, [712, 567] end
90-23 nm	coax - monomer 7	Oligo1072	ACCCTCGCATTCAGTCAGGTCTTGGTGCCATAGGGCAAGCGCCATTCGCCTTTACAA	90-23 nm barrel coax non-pixel stap connector for monomer 7, light gray, 57mer, [712, 601] start, [712, 588] end
90-23 nm	coax - monomer 7	Oligo1073	CTCAATCGAAATAGTCAGGCAAAACGAACATCCGGCGATTCAGCATCAATACGCAC	90-23 nm barrel coax non-pixel stap connector for monomer 7, light gray, 56mer, [712, 622] start, [712, 609] end
90-23 nm	coax - monomer 7	Oligo1074	GGCTCCCGCAATGCGCTCTGAGAGGCGTCCCGGTAAGCGGCAGAGCAGTACTCTAC	90-23 nm barrel coax non-pixel stap connector for monomer 7, light gray, 56mer, [712, 643] start, [712, 630] end
90-23 nm	coax - monomer 7	Oligo1075	CCGGTTCAAGCGTATTTCGGACACACTTTGCCGCATCTCGGATGGGAGTTTTGCATT	90-23 nm barrel coax non-pixel stap connector for monomer 7, light gray, 57mer, [712, 664] start, [712, 651] end
90-23 nm	coax - monomer 7	Oligo1076	CAACCACCTGGCATGGCTAGCCCGGCGAGCAGTTTTTGATGTCTGACGCCAATACC	90-23 nm barrel coax non-pixel stap connector for monomer 7, light gray, 56mer, [712, 685] start, [712, 672] end
90-23 nm	coax - monomer 7	Oligo1077	CCATAGTAGTCTGACTATTGCCACCGTCTCCTGTTCTCAATGAGTTAGCATCACCC	90-23 nm barrel coax non-pixel stap connector for monomer 7, light gray, 56mer, [712, 706] start, [712, 693] end
90-23 nm	coax - monomer 7	Oligo1078	AACCAAGTCTGTACTGTCGGCGGCTCCCGTATTGGCGATACTTGCCCTCGCCAAACT	90-23 nm barrel coax non-pixel stap connector for monomer 7, light gray, 57mer, [712, 727] start, [712, 714] end
90-23 nm	coax - monomer 7	Oligo1079	TCCCTTTCATAAAGCGCAGTTGGGGCTCCTTCCGAAACGAGCCGGAAGTTTCTTCC	90-23 nm barrel coax non-pixel stap connector for monomer 7, light gray, 56mer, [712, 748] start, [712, 735] end
90-23 nm	coax - monomer 7	Oligo1080	GGACTGCGATTGGAACTTATGGAGTTGCGGATGAGTAGTATCGG	90-23 nm barrel coax outer miniscaf connector for monomer 7, 44mer, [712, 17] start, [712, 58] end
90-23 nm	coax - monomer 7	Oligo1081	AGTTGGAATTTTTAGGCGTTGCCAAGGGGAGAAAAGACTCGATA	90-23 nm barrel coax outer miniscaf connector for monomer 7, 44mer, [712, 59] start, [712, 100] end
90-23 nm	coax - monomer 7	Oligo1082	GCGGATTAGGCTTACTGGCTGGAATGAGCGTAGGTCTAGAGGAA	90-23 nm barrel coax outer miniscaf connector for monomer 7, 44mer, [712, 101] start, [712, 142] end
90-23 nm	coax - monomer 7	Oligo1083	AGGCGCTGACGGAAGAAATTTGGGAACTGGGGTAACGGTAATGG	90-23 nm barrel coax outer miniscaf connector for monomer 7, 44mer, [712, 143] start, [712, 184] end
90-23 nm	coax - monomer 7	Oligo1084	GAAAGTTTAAGAGAACGCGGAAGGAGCAAGGTGTAATGAGCGCT	90-23 nm barrel coax outer miniscaf connector for monomer 7, 44mer, [712, 185] start, [712, 226] end
90-23 nm	coax - monomer 7	Oligo1085	GTGAATGTTGAACAGGGGTGAGTGGAGTTGTCGGTTTGAGTAGA	90-23 nm barrel coax outer miniscaf connector for monomer 7, 44mer, [712, 227] start, [712, 268] end
90-23 nm	coax - monomer 7	Oligo1086	CTGATGCAGAGATGTTGTGTTGTTGGGGCTTAGGGTAAGTGTTG	90-23 nm barrel coax outer miniscaf connector for monomer 7, 44mer, [712, 269] start, [712, 310] end
90-23 nm	coax - monomer 7	Oligo1087	AGGATTGTCTAGAGGTTGCGGTTTTGCAGTAAGGGTTGAGGGGT	90-23 nm barrel coax outer miniscaf connector for monomer 7, 44mer, [712, 311] start, [712, 352] end
90-23 nm	coax - monomer 7	Oligo1088	GGATTGACTAGTGGGTAGCGACAGTTAGGAGAAAGCTTCGATGA	90-23 nm barrel coax outer miniscaf connector for monomer 7, 44mer, [712, 353] start, [712, 394] end
90-23 nm	coax - monomer 7	Oligo1089	AGGGTAGTTGGAGGAACGAAGCAAGATTCTTGGGGCATAGGCGT	90-23 nm barrel coax outer miniscaf connector for monomer 7, 44mer, [712, 395] start, [712, 436] end
90-23 nm	coax - monomer 7	Oligo1090	TGTGGGCGTTCTGTTTAGTGTGAGGTGAAATAGGGCCTGAACGT	90-23 nm barrel coax outer miniscaf connector for monomer 7, 44mer, [712, 437] start, [712, 478] end
90-23 nm	coax - monomer 7	Oligo1091	AGGACTGTGGACTGGTATGATAGGGAAGGCTACGTAGATGTTAG	90-23 nm barrel coax outer miniscaf connector for monomer 7, 44mer, [712, 479] start, [712, 520] end
90-23 nm	coax - monomer 7	Oligo1092	GGGAATGCCACAGGATGACGTTGGATAGTTGGCGTAGTTCATGA	90-23 nm barrel coax outer miniscaf connector for monomer 7, 44mer, [712, 521] start, [712, 562] end
90-23 nm	coax - monomer 7	Oligo1093	CAGAGGATCTTGACTGGTGGTGTTTATTGTAAAGCGAGGGTCGA	90-23 nm barrel coax outer miniscaf connector for monomer 7, 44mer, [712, 563] start, [712, 604] end
90-23 nm	coax - monomer 7	Oligo1094	GTAGGTGCGTATGATTGAGGGGTATGGTAGAGTAGGGAGCCCAA	90-23 nm barrel coax outer miniscaf connector for monomer 7, 44mer, [712, 605] start, [712, 646] end
90-23 nm	coax - monomer 7	Oligo1095	TTGCAATGCAAAGAACCGGTTACCGCGGTATTGGGTGGTTGGGA	90-23 nm barrel coax outer miniscaf connector for monomer 7, 44mer, [712, 647] start, [712, 688] end
90-23 nm	coax - monomer 7	Oligo1096	TGGTGGGTGATGACTATGGTACTGGGAGTTTGGCCTTGGTTAGG	90-23 nm barrel coax outer miniscaf connector for monomer 7, 44mer, [712, 689] start, [712, 730] end
90-23 nm	coax - monomer 7	Oligo1097	ACAGGGAAGAAAAAAGGGAGGCTGAGGAATGAGGAGGTCAAGTA	90-23 nm barrel coax outer miniscaf connector for monomer 7, 44mer, [712, 731] start, [712, 16] end
90-23 nm	coax - monomer 8	Oligo1098	TTACGAGCACGTATACGAAACGACAAATGAAGCTGTCAAGTTGTCCTAC	90-23 nm barrel coax non-pixel stap connector for monomer 8, light gray, 49mer, [801, 21] start, [712, 14] end
90-23 nm	coax - monomer 8	Oligo1099	TATGCGCGAACTGACGGAGGGCGTCCGGTCCGAAAGAACAAAACTCCG	90-23 nm barrel coax non-pixel stap connector for monomer 8, light gray, 48mer, [801, 63] start, [712, 56] end
90-23 nm	coax - monomer 8	Oligo1100	AATAATCCTGATTGCCTAGCTCTGAGTTGGCAAGCACTAACCCGCTAT	90-23 nm barrel coax non-pixel stap connector for monomer 8, light gray, 48mer, [801, 105] start, [712, 98] end
90-23 nm	coax - monomer 8	Oligo1101	GACTGAGAGACTACCCTTTATTGCCCTGAGCGGCTAGATGATGCCTTTC	90-23 nm barrel coax non-pixel stap connector for monomer 8, light gray, 49mer, [801, 147] start, [712, 140] end
90-23 nm	coax - monomer 8	Oligo1102	TTGAACAAGAAAAACTGGTAACCCACAGTGCTAGCAAATTCTTTCCCA	90-23 nm barrel coax non-pixel stap connector for monomer 8, light gray, 48mer, [801, 189] start, [712, 182] end
90-23 nm	coax - monomer 8	Oligo1103	TTTAGACGGGAGAACGAATCCACCGGAGCCAGCGTGAAGCCTCACAGC	90-23 nm barrel coax non-pixel stap connector for monomer 8, light gray, 48mer, [801, 231] start, [712, 224] end
90-23 nm	coax - monomer 8	Oligo1104	ACTTGAGCCATTTGGCCAGCTTGGCTGAGCGTACGCCTTATTTCAGTCT	90-23 nm barrel coax non-pixel stap connector for monomer 8, light gray, 49mer, [801, 273] start, [712, 266] end
90-23 nm	coax - monomer 8	Oligo1105	CCCAGGAGTGTACTGATCAGCCGGCACTTCCGACCTCAGAGTCCTCAA	90-23 nm barrel coax non-pixel stap connector for monomer 8, light gray, 48mer, [801, 315] start, [712, 308] end
90-23 nm	coax - monomer 8	Oligo1106	CCGGATTTTGCTAAAGGCGGCCTAAGGAGTCCAGCCGCCACATCCACC	90-23 nm barrel coax non-pixel stap connector for monomer 8, light gray, 48mer, [801, 357] start, [712, 350] end
90-23 nm	coax - monomer 8	Oligo1107	GGATACCAAGCGCGAACGCCCTGGAGCGGCAAGTAGCTTGCACCCTTCA	90-23 nm barrel coax non-pixel stap connector for monomer 8, light gray, 49mer, [801, 399] start, [712, 392] end
90-23 nm	coax - monomer 8	Oligo1108	TCAGATTTAGGAATGATCACCCTTGGGACACCACAAGCTGCCACAACG	90-23 nm barrel coax non-pixel stap connector for monomer 8, light gray, 48mer, [801, 441] start, [712, 434] end
90-23 nm	coax - monomer 8	Oligo1109	TGTTAGAGCTTAATCATGACCGAATGGCTGGCGAACGAGAATCCTACG	90-23 nm barrel coax non-pixel stap connector for monomer 8, light gray, 48mer, [801, 483] start, [712, 476] end
90-23 nm	coax - monomer 8	Oligo1110	AGTCACCATCAATATTGCACTGGCGGAAACCGGCCATCATACTCCCCTA	90-23 nm barrel coax non-pixel stap connector for monomer 8, light gray, 49mer, [801, 525] start, [712, 518] end
90-23 nm	coax - monomer 8	Oligo1111	CAGAGGGGACGACGTCTCCGCGCTGTCTATGCTGAAATTCGTCTGTCA	90-23 nm barrel coax non-pixel stap connector for monomer 8, light gray, 48mer, [801, 567] start, [712, 560] end
90-23 nm	coax - monomer 8	Oligo1112	TCTGCAAGTTGCCAGCAGGCATGTACGCACTCCGTTATTATCTACTCG	90-23 nm barrel coax non-pixel stap connector for monomer 8, light gray, 48mer, [801, 609] start, [712, 602] end
90-23 nm	coax - monomer 8	Oligo1113	CGCCGTTAGTAACTAGAACGAACGGCGCCCGACTCGAAACTGGCAATTG	90-23 nm barrel coax non-pixel stap connector for monomer 8, light gray, 49mer, [801, 651] start, [712, 644] end
90-23 nm	coax - monomer 8	Oligo1114	ACTCTAATGAAGACAACCGCTATGCACTGCCACCTTTCTTTACCATCC	90-23 nm barrel coax non-pixel stap connector for monomer 8, light gray, 48mer, [801, 693] start, [712, 686] end
90-23 nm	coax - monomer 8	Oligo1115	TCTGCGTATTGGGCTTCCACACTGTGATCGCATGCTCGAATCTGTCCT	90-23 nm barrel coax non-pixel stap connector for monomer 8, light gray, 48mer, [801, 735] start, [712, 728] end
90-23 nm	coax - monomer 8	Oligo1116	TTCTGGTAATATCCACTTTGGTGGGCCAACCGCCACGTGCTAACTCCA	90-23 nm barrel coax transparent pixel stap connector for monomer 8, 48mer, [801, 42] start, [712, 35] end
90-23 nm	coax - monomer 8	Oligo1117	AAATATCTTTAGGAGTGAGGGCGGAACACGGGAAATAGCCCTCTTGGCA	90-23 nm barrel coax transparent pixel stap connector for monomer 8, 49mer, [801, 84] start, [712, 77] end
90-23 nm	coax - monomer 8	Oligo1118	TACTGAGCAAAAGAACGGCGTCAGCCGCTGATGGTTTGGATCATTCCA	90-23 nm barrel coax transparent pixel stap connector for monomer 8, 48mer, [801, 126] start, [712, 119] end
90-23 nm	coax - monomer 8	Oligo1119	CCATATGCGTTATAACGGCCCGAGCGAGCCCAACTTTTTAATTCCCAA	90-23 nm barrel coax transparent pixel stap connector for monomer 8, 48mer, [801, 168] start, [712, 161] end
90-23 nm	coax - monomer 8	Oligo1120	CCTTGCGGGAGGTTTTTCTGAAAGGGCGGTGGATCTAATATCCTCCTTC	90-23 nm barrel coax transparent pixel stap connector for monomer 8, 49mer, [801, 210] start, [712, 203] end
90-23 nm	coax - monomer 8	Oligo1121	AAATGATTAAGACTTGCGCCTGTCCGGCACTGGATTAACTGTCCACTC	90-23 nm barrel coax transparent pixel stap connector for monomer 8, 48mer, [801, 252] start, [712, 245] end
90-23 nm	coax - monomer 8	Oligo1122	AGGGAACCGCCTCCGAGCTATGCGTCGAACCTACGAATTAGCCAACAA	90-23 nm barrel coax transparent pixel stap connector for monomer 8, 48mer, [801, 294] start, [712, 287] end
90-23 nm	coax - monomer 8	Oligo1123	AGAGGAGGTTTAGTAGACGGGAGCGGCAGTAAGCGGGTAATACAAAACC	90-23 nm barrel coax transparent pixel stap connector for monomer 8, 49mer, [801, 336] start, [712, 329] end
90-23 nm	coax - monomer 8	Oligo1124	TCTCGGTCGCTGAGGTTCACAACCTTGACGGAAGACAACTTAACTGTC	90-23 nm barrel coax transparent pixel stap connector for monomer 8, 48mer, [801, 378] start, [712, 371] end
90-23 nm	coax - monomer 8	Oligo1125	TAATCAACGTAACACCTTGCACGCCCACGTGCGTAACAAAGTCTTGCT	90-23 nm barrel coax transparent pixel stap connector for monomer 8, 48mer, [801, 420] start, [712, 413] end
90-23 nm	coax - monomer 8	Oligo1126	TCAACAGTTCAGAAATGAGCTTCAGCAGGCATGACACCACATACCTCAC	90-23 nm barrel coax transparent pixel stap connector for monomer 8, 49mer, [801, 462] start, [712, 455] end
90-23 nm	coax - monomer 8	Oligo1127	TAAACATCCAATAAGATCTAGCGTGGGCGCAGTCTGCTGAATCCCTAT	90-23 nm barrel coax transparent pixel stap connector for monomer 8, 48mer, [801, 504] start, [712, 497] end
90-23 nm	coax - monomer 8	Oligo1128	AAAATATTTTGTTATGTTACTGCCAGTATGCAGCGATATTCATCCAAC	90-23 nm barrel coax transparent pixel stap connector for monomer 8, 48mer, [801, 546] start, [712, 539] end
90-23 nm	coax - monomer 8	Oligo1129	CGCCAGTGCCAAGCTACTCCTGAGGCCACGCCAGCACAGTATTAAACAC	90-23 nm barrel coax transparent pixel stap connector for monomer 8, 49mer, [801, 588] start, [712, 581] end
90-23 nm	coax - monomer 8	Oligo1130	CTGCTAACAGTAGGAAGCAGGCAACGCGAGAAACGGAGGATCATACCC	90-23 nm barrel coax transparent pixel stap connector for monomer 8, 48mer, [801, 630] start, [712, 623] end
90-23 nm	coax - monomer 8	Oligo1131	CAATTATCTTACTGAGGGCGAGCATAGATGGCCTTCGACATGCGGTAA	90-23 nm barrel coax transparent pixel stap connector for monomer 8, 48mer, [801, 672] start, [712, 665] end
90-23 nm	coax - monomer 8	Oligo1132	CACCCGGGTACCGAGCACCTCGGAGTTTCTGTCCGAAATCCCCCCAGTA	90-23 nm barrel coax transparent pixel stap connector for monomer 8, 49mer, [801, 714] start, [712, 707] end
90-23 nm	coax - monomer 8	Oligo1133	TGAAGAACGTGGACGCTCGTCACGCTCGCCTCGCGCCAGGGCTCAGCC	90-23 nm barrel coax transparent pixel stap connector for monomer 8, 48mer, [801, 756] start, [712, 749] end
90-23 nm	coax - monomer 8	Oligo1134	ACAGCTACGGTCCACTTGTTACCTCGGCACGTCCTGAGTTGCAGCAAGGCTCTACA	90-23 nm barrel coax non-pixel stap connector for monomer 8, light gray, 56mer, [812, 13] start, [812, 756] end
90-23 nm	coax - monomer 8	Oligo1135	AGCTCTACGGCGAACGCCCGGCCCGACGGATTGCCGTGACGGGGAAAGCACGAACCT	90-23 nm barrel coax non-pixel stap connector for monomer 8, light gray, 57mer, [812, 34] start, [812, 21] end
90-23 nm	coax - monomer 8	Oligo1136	TACTTCTCCTGAGAGAGCGCTTTACGAGTTGGCTCGGTACGCCAGAATCACCACCA	90-23 nm barrel coax non-pixel stap connector for monomer 8, light gray, 56mer, [812, 55] start, [812, 42] end
90-23 nm	coax - monomer 8	Oligo1137	CTTCCGTTTATTTAGCATTGGGCAGCCAAGTATAAGGTCTGAAATGGACCCTCTAG	90-23 nm barrel coax non-pixel stap connector for monomer 8, light gray, 56mer, [812, 76] start, [812, 63] end
90-23 nm	coax - monomer 8	Oligo1138	AGCATTGCCTGCAAGCGGTTGCCTGGAGGCCTGGCAAGTATTAACACCGTCAATTGC	90-23 nm barrel coax non-pixel stap connector for monomer 8, light gray, 57mer, [812, 97] start, [812, 84] end
90-23 nm	coax - monomer 8	Oligo1139	ACAGTGTCTCGTATGACACCACATTAAGAGCTTTCAACAATTCGACAACATGTCCA	90-23 nm barrel coax non-pixel stap connector for monomer 8, light gray, 56mer, [812, 118] start, [812, 105] end
90-23 nm	coax - monomer 8	Oligo1140	CTCTACTCGTAGATCGCCTGACCCGCGAGATCCGTAATAAAGAAATTGCTCCCCCT	90-23 nm barrel coax non-pixel stap connector for monomer 8, light gray, 56mer, [812, 139] start, [812, 126] end
90-23 nm	coax - monomer 8	Oligo1141	TCGCCAATAAATCATGAGCTCGGGGCTACATGGATTTGGAAACAGTACAACAAACTA	90-23 nm barrel coax non-pixel stap connector for monomer 8, light gray, 57mer, [812, 160] start, [812, 147] end
90-23 nm	coax - monomer 8	Oligo1142	CCTCCTTAACTTTTGGATCGGGCGGTGCACTGTCATAGAACGCGAGAACCCAATGA	90-23 nm barrel coax non-pixel stap connector for monomer 8, light gray, 56mer, [812, 181] start, [812, 168] end
90-23 nm	coax - monomer 8	Oligo1143	TACCATCAGGCAGACCGGTGCGCACACCCAATAGTCAACATGTAATTTCTTAGCCA	90-23 nm barrel coax non-pixel stap connector for monomer 8, light gray, 56mer, [812, 202] start, [812, 189] end
90-23 nm	coax - monomer 8	Oligo1144	CGACCCTCCAAGTAATGGACCAGGCCGAGCTAGTGGAACGGGTATTAAACATTAACC	90-23 nm barrel coax non-pixel stap connector for monomer 8, light gray, 57mer, [812, 223] start, [812, 210] end
90-23 nm	coax - monomer 8	Oligo1145	CTCTGGCCCAGAGCCATGGCCACTGCTAAGTGAGCCACGAGCGTCTTTTAGCAACT	90-23 nm barrel coax non-pixel stap connector for monomer 8, light gray, 56mer, [812, 244] start, [812, 231] end
90-23 nm	coax - monomer 8	Oligo1146	CACAACATAATAAGTAGCCATCCGGCGTACGTTTCTAGTTAAGCCCAACACATCCA	90-23 nm barrel coax non-pixel stap connector for monomer 8, light gray, 56mer, [812, 265] start, [812, 252] end
90-23 nm	coax - monomer 8	Oligo1147	CCCTCACTAAGTTTCTATGTCGGATCCCGCGAGGAGAGACACCACGGAATAGTCCTA	90-23 nm barrel coax non-pixel stap connector for monomer 8, light gray, 57mer, [812, 286] start, [812, 273] end
90-23 nm	coax - monomer 8	Oligo1148	AACACATCCGTAATTGCTGGGTTAGCTCAGCGGGATTCGATAGCAGCAACCCCTTC	90-23 nm barrel coax non-pixel stap connector for monomer 8, light gray, 56mer, [812, 307] start, [812, 294] end
90-23 nm	coax - monomer 8	Oligo1149	AATTGCAAGCATTGTCAGACGCCTCACCTGGACGCAAGAGCCGCCGCCTCGACAGT	90-23 nm barrel coax non-pixel stap connector for monomer 8, light gray, 56mer, [812, 328] start, [812, 315] end
90-23 nm	coax - monomer 8	Oligo1150	CTATACCATTCTGAGATTGTCAGGGCACCGCTAGACTTCGGAACCTATTTCTCCCCC	90-23 nm barrel coax non-pixel stap connector for monomer 8, light gray, 57mer, [812, 349] start, [812, 336] end
90-23 nm	coax - monomer 8	Oligo1151	CCGTTATACCCATGACGTGGGACCCCTTCGGACCAAAGCCCAATAGGACATACCCC	90-23 nm barrel coax non-pixel stap connector for monomer 8, light gray, 56mer, [812, 370] start, [812, 357] end
90-23 nm	coax - monomer 8	Oligo1152	CCCCCATCTCCAAACCACGAGCACTACCGACGTCTACACGTTGAAAATCTACTACC	90-23 nm barrel coax non-pixel stap connector for monomer 8, light gray, 56mer, [812, 391] start, [812, 378] end
90-23 nm	coax - monomer 8	Oligo1153	TGCATCTCAGAGGCCTGGATACCCACATGTGCAGAAGTAGCAACGGCTACCACCTTA	90-23 nm barrel coax non-pixel stap connector for monomer 8, light gray, 57mer, [812, 412] start, [812, 399] end
90-23 nm	coax - monomer 8	Oligo1154	CACTCTCAGGCGCAATCCAACACAGGCGCGGAGGTTTTAGCCGGAACGTATCACGC	90-23 nm barrel coax non-pixel stap connector for monomer 8, light gray, 56mer, [812, 433] start, [812, 420] end
90-23 nm	coax - monomer 8	Oligo1155	TACCCCAAACTTTAGGACAAACGTGCAACAGCAGGATGGTTTAATTTCCCATACAT	90-23 nm barrel coax non-pixel stap connector for monomer 8, light gray, 56mer, [812, 454] start, [812, 441] end
90-23 nm	coax - monomer 8	Oligo1156	TGTAGAGAGACGACATGTGCGCCTGTCGGTGTATATACCCTCGTTTACCTTTCCGGA	90-23 nm barrel coax non-pixel stap connector for monomer 8, light gray, 57mer, [812, 475] start, [812, 462] end
90-23 nm	coax - monomer 8	Oligo1157	TCCACATGAGGAAGAGCGCAGACACGCCTCCACGGACAAAAAGATTAACTCCCTAC	90-23 nm barrel coax non-pixel stap connector for monomer 8, light gray, 56mer, [812, 496] start, [812, 483] end
90-23 nm	coax - monomer 8	Oligo1158	ACCGACTGATTCCCACGCGATTAACAGGCAAGAGCCCATATAACAGTTTCCCTAGA	90-23 nm barrel coax non-pixel stap connector for monomer 8, light gray, 56mer, [812, 517] start, [812, 504] end
90-23 nm	coax - monomer 8	Oligo1159	GACAAAATGACCCTGTCGTGTCGTGTCCGCCGACAAACCAAAAACATTATCTCGCGA	90-23 nm barrel coax non-pixel stap connector for monomer 8, light gray, 57mer, [812, 538] start, [812, 525] end
90-23 nm	coax - monomer 8	Oligo1160	CGCACCCCTGAGAGGAGTGCGCCGTATGTTCTGGGTTCAGGTCATTGCTGATATAC	90-23 nm barrel coax non-pixel stap connector for monomer 8, light gray, 56mer, [812, 559] start, [812, 546] end
90-23 nm	coax - monomer 8	Oligo1161	CCAACTAGTAGCCACGTTGCCCGGGCACGTGACTTCTCTGGCCTTCCTCCCTCACT	90-23 nm barrel coax non-pixel stap connector for monomer 8, light gray, 56mer, [812, 580] start, [812, 567] end
90-23 nm	coax - monomer 8	Oligo1162	CGTACGTCATTCAGTCAGGTCTTGGTGCCATAGGGCAAGCGCCATTCGCTCACCCAT	90-23 nm barrel coax non-pixel stap connector for monomer 8, light gray, 57mer, [812, 601] start, [812, 588] end
90-23 nm	coax - monomer 8	Oligo1163	CTCTTCGGAAATAGTCAGGCAAAACGAACATCCGGCGATTCAGCATCATTTACCCC	90-23 nm barrel coax non-pixel stap connector for monomer 8, light gray, 56mer, [812, 622] start, [812, 609] end
90-23 nm	coax - monomer 8	Oligo1164	ATGCTCCGCAATGCGCTCTGAGAGGCGTCCCGGTAAGCGGCAGAGCAGTTTCTCAC	90-23 nm barrel coax non-pixel stap connector for monomer 8, light gray, 56mer, [812, 643] start, [812, 630] end
90-23 nm	coax - monomer 8	Oligo1165	AACTTCGAAGCGTATTTCGGACACACTTTGCCGCATCTCGGATGGGAGTCACCATAA	90-23 nm barrel coax non-pixel stap connector for monomer 8, light gray, 57mer, [812, 664] start, [812, 651] end
90-23 nm	coax - monomer 8	Oligo1166	GTCTTACCTGGCATGGCTAGCCCGGCGAGCAGTTTTTGATGTCTGACGCTCCACAC	90-23 nm barrel coax non-pixel stap connector for monomer 8, light gray, 56mer, [812, 685] start, [812, 672] end
90-23 nm	coax - monomer 8	Oligo1167	AAACCCAAGTCTGACTATTGCCACCGTCTCCTGTTCTCAATGAGTTAGTCGTACAC	90-23 nm barrel coax non-pixel stap connector for monomer 8, light gray, 56mer, [812, 706] start, [812, 693] end
90-23 nm	coax - monomer 8	Oligo1168	CCCTTAGTCTGTACTGTCGGCGGCTCCCGTATTGGCGATACTTGCCCTCCCCTTCCA	90-23 nm barrel coax non-pixel stap connector for monomer 8, light gray, 57mer, [812, 727] start, [812, 714] end
90-23 nm	coax - monomer 8	Oligo1169	GCCCCCACATAAAGCGCAGTTGGGGCTCCTTCCGAAACGAGCCGGAAGAATATTCC	90-23 nm barrel coax non-pixel stap connector for monomer 8, light gray, 56mer, [812, 748] start, [812, 735] end
90-23 nm	coax - monomer 8	Oligo1170	ATGGAGGTTCGTTAGAGCTTGCCTTCTGGTGGTGAGAAGTAGAG	90-23 nm barrel coax outer miniscaf connector for monomer 8, 44mer, [812, 17] start, [812, 58] end
90-23 nm	coax - monomer 8	Oligo1171	GCTACTAGAGGGACGGAAGAGTAGCAGCAATTGACAATGCTGTG	90-23 nm barrel coax outer miniscaf connector for monomer 8, 44mer, [812, 59] start, [812, 100] end
90-23 nm	coax - monomer 8	Oligo1172	ACTCTGGACATGACACTGTCAAAGGGAGGGGGAGAGTAGAGGTA	90-23 nm barrel coax outer miniscaf connector for monomer 8, 44mer, [812, 101] start, [812, 142] end
90-23 nm	coax - monomer 8	Oligo1173	CGTCTAGTTTGTTTGGCGAGAGTAGCTCATTGGGAAGGAGGTGG	90-23 nm barrel coax outer miniscaf connector for monomer 8, 44mer, [812, 143] start, [812, 184] end
90-23 nm	coax - monomer 8	Oligo1174	AGATTGGCTAAGGATGGTATATGCTGGGTTAATGAGGGTCGGGT	90-23 nm barrel coax outer miniscaf connector for monomer 8, 44mer, [812, 185] start, [812, 226] end
90-23 nm	coax - monomer 8	Oligo1175	GTCGAGTTGCTAGCCAGAGTTTGGCATGGATGTGTGTTGTGGAT	90-23 nm barrel coax outer miniscaf connector for monomer 8, 44mer, [812, 227] start, [812, 268] end
90-23 nm	coax - monomer 8	Oligo1176	GGAGTAGGACTAGTGAGGGAAGAGGCGAAGGGGTATGTGTTTAG	90-23 nm barrel coax outer miniscaf connector for monomer 8, 44mer, [812, 269] start, [812, 310] end
90-23 nm	coax - monomer 8	Oligo1177	GCAAACTGTCGATGCAATTAGAGGTAGGGGGAGAGGTATAGAAG	90-23 nm barrel coax outer miniscaf connector for monomer 8, 44mer, [812, 311] start, [812, 352] end
90-23 nm	coax - monomer 8	Oligo1178	GAACGGGGTATGATAACGGGCTTTGGGGTAGTAGATGGGGGGGA	90-23 nm barrel coax outer miniscaf connector for monomer 8, 44mer, [812, 353] start, [812, 394] end
90-23 nm	coax - monomer 8	Oligo1179	TGGTTAAGGTGGAGATGCAATCCGTGGCGTGATAGAGAGTGTGA	90-23 nm barrel coax outer miniscaf connector for monomer 8, 44mer, [812, 395] start, [812, 436] end
90-23 nm	coax - monomer 8	Oligo1180	TGGAATGTATGGTGGGGTAACAAGTGTCCGGAAACTCTACAATG	90-23 nm barrel coax outer miniscaf connector for monomer 8, 44mer, [812, 437] start, [812, 478] end
90-23 nm	coax - monomer 8	Oligo1181	AACGGTAGGGAGATGTGGAGTGGTTTTCTAGGGAAGTCGGTGGA	90-23 nm barrel coax outer miniscaf connector for monomer 8, 44mer, [812, 479] start, [812, 520] end
90-23 nm	coax - monomer 8	Oligo1182	GAACTCGCGAGATTTTGTCTGTAGCGGTATATCAGGGTGCGAGT	90-23 nm barrel coax outer miniscaf connector for monomer 8, 44mer, [812, 521] start, [812, 562] end
90-23 nm	coax - monomer 8	Oligo1183	GGAGAGTGAGGGTAGTTGGTGTTAGCATGGGTGAACGTACGTGT	90-23 nm barrel coax outer miniscaf connector for monomer 8, 44mer, [812, 563] start, [812, 604] end
90-23 nm	coax - monomer 8	Oligo1184	GTGGGGGGTAAACGAAGAGAATGGGAGTGAGAAAGGAGCATGTT	90-23 nm barrel coax outer miniscaf connector for monomer 8, 44mer, [812, 605] start, [812, 646] end
90-23 nm	coax - monomer 8	Oligo1185	GTGTTTATGGTGCGAAGTTGAGTGATGTGTGGAGGTAAGACTGA	90-23 nm barrel coax outer miniscaf connector for monomer 8, 44mer, [812, 647] start, [812, 688] end
90-23 nm	coax - monomer 8	Oligo1186	AGCTGTGTACGATGGGTTTGCAGGATTGGAAGGGCTAAGGGTTG	90-23 nm barrel coax outer miniscaf connector for monomer 8, 44mer, [812, 689] start, [812, 730] end
90-23 nm	coax - monomer 8	Oligo1187	TGACGGAATATTTGGGGGCTGGGTTATGTAGAGCTAGCTGTGAG	90-23 nm barrel coax outer miniscaf connector for monomer 8, 44mer, [812, 731] start, [812, 16] end
90-23 nm	coax - monomer 9	Oligo1188	TTACGAGCACGTATACGAAACGACAAATGAAGCTGTCAAGTTCCATCTC	90-23 nm barrel coax non-pixel stap connector for monomer 9, light gray, 49mer, [901, 21] start, [812, 14] end
90-23 nm	coax - monomer 9	Oligo1189	TATGCGCGAACTGACGGAGGGCGTCCGGTCCGAAAGAACAATAGCCTC	90-23 nm barrel coax non-pixel stap connector for monomer 9, light gray, 48mer, [901, 63] start, [812, 56] end
90-23 nm	coax - monomer 9	Oligo1190	AATAATCCTGATTGCCTAGCTCTGAGTTGGCAAGCACTAACGAGTCAC	90-23 nm barrel coax non-pixel stap connector for monomer 9, light gray, 48mer, [901, 105] start, [812, 98] end
90-23 nm	coax - monomer 9	Oligo1191	GACTGAGAGACTACCCTTTATTGCCCTGAGCGGCTAGATGATGACGTAC	90-23 nm barrel coax non-pixel stap connector for monomer 9, light gray, 49mer, [901, 147] start, [812, 140] end
90-23 nm	coax - monomer 9	Oligo1192	TTGAACAAGAAAAACTGGTAACCCACAGTGCTAGCAAATTCATCTCCA	90-23 nm barrel coax non-pixel stap connector for monomer 9, light gray, 48mer, [901, 189] start, [812, 182] end
90-23 nm	coax - monomer 9	Oligo1193	TTTAGACGGGAGAACGAATCCACCGGAGCCAGCGTGAAGCCCGACACC	90-23 nm barrel coax non-pixel stap connector for monomer 9, light gray, 48mer, [901, 231] start, [812, 224] end
90-23 nm	coax - monomer 9	Oligo1194	ACTTGAGCCATTTGGCCAGCTTGGCTGAGCGTACGCCTTATTCTCCATC	90-23 nm barrel coax non-pixel stap connector for monomer 9, light gray, 49mer, [901, 273] start, [812, 266] end
90-23 nm	coax - monomer 9	Oligo1195	CCCAGGAGTGTACTGATCAGCCGGCACTTCCGACCTCAGAGTTGCCTA	90-23 nm barrel coax non-pixel stap connector for monomer 9, light gray, 48mer, [901, 315] start, [812, 308] end
90-23 nm	coax - monomer 9	Oligo1196	CCGGATTTTGCTAAAGGCGGCCTAAGGAGTCCAGCCGCCACGTTCCTT	90-23 nm barrel coax non-pixel stap connector for monomer 9, light gray, 48mer, [901, 357] start, [812, 350] end
90-23 nm	coax - monomer 9	Oligo1197	GGATACCAAGCGCGAACGCCCTGGAGCGGCAAGTAGCTTGCAACCATCC	90-23 nm barrel coax non-pixel stap connector for monomer 9, light gray, 49mer, [901, 399] start, [812, 392] end
90-23 nm	coax - monomer 9	Oligo1198	TCAGATTTAGGAATGATCACCCTTGGGACACCACAAGCTGCTCCATCA	90-23 nm barrel coax non-pixel stap connector for monomer 9, light gray, 48mer, [901, 441] start, [812, 434] end
90-23 nm	coax - monomer 9	Oligo1199	TGTTAGAGCTTAATCATGACCGAATGGCTGGCGAACGAGAACGTTCAT	90-23 nm barrel coax non-pixel stap connector for monomer 9, light gray, 48mer, [901, 483] start, [812, 476] end
90-23 nm	coax - monomer 9	Oligo1200	AGTCACCATCAATATTGCACTGGCGGAAACCGGCCATCATACGTTCTCC	90-23 nm barrel coax non-pixel stap connector for monomer 9, light gray, 49mer, [901, 525] start, [812, 518] end
90-23 nm	coax - monomer 9	Oligo1201	CAGAGGGGACGACGTCTCCGCGCTGTCTATGCTGAAATTCGCTCCACT	90-23 nm barrel coax non-pixel stap connector for monomer 9, light gray, 48mer, [901, 567] start, [812, 560] end
90-23 nm	coax - monomer 9	Oligo1202	TCTGCAAGTTGCCAGCAGGCATGTACGCACTCCGTTATTATCCACACA	90-23 nm barrel coax non-pixel stap connector for monomer 9, light gray, 48mer, [901, 609] start, [812, 602] end
90-23 nm	coax - monomer 9	Oligo1203	CGCCGTTAGTAACTAGAACGAACGGCGCCCGACTCGAAACTGACACAAC	90-23 nm barrel coax non-pixel stap connector for monomer 9, light gray, 49mer, [901, 651] start, [812, 644] end
90-23 nm	coax - monomer 9	Oligo1204	ACTCTAATGAAGACAACCGCTATGCACTGCCACCTTTCTTTAGCTTCA	90-23 nm barrel coax non-pixel stap connector for monomer 9, light gray, 48mer, [901, 693] start, [812, 686] end
90-23 nm	coax - monomer 9	Oligo1205	TCTGCGTATTGGGCTTCCACACTGTGATCGCATGCTCGAATGTCACAA	90-23 nm barrel coax non-pixel stap connector for monomer 9, light gray, 48mer, [901, 735] start, [812, 728] end
90-23 nm	coax - monomer 9	Oligo1206	TTCTGGTAATATCCACTTTGGTGGGCCAACCGCCACGTGCTGAAGGCA	90-23 nm barrel coax transparent pixel stap connector for monomer 9, 48mer, [901, 42] start, [812, 35] end
90-23 nm	coax - monomer 9	Oligo1207	AAATATCTTTAGGAGTGAGGGCGGAACACGGGAAATAGCCCTTGCTACT	90-23 nm barrel coax transparent pixel stap connector for monomer 9, 49mer, [901, 84] start, [812, 77] end
90-23 nm	coax - monomer 9	Oligo1208	TACTGAGCAAAAGAACGGCGTCAGCCGCTGATGGTTTGGATCCCTTTG	90-23 nm barrel coax transparent pixel stap connector for monomer 9, 48mer, [901, 126] start, [812, 119] end
90-23 nm	coax - monomer 9	Oligo1209	CCATATGCGTTATAACGGCCCGAGCGAGCCCAACTTTTTAAGCTACTC	90-23 nm barrel coax transparent pixel stap connector for monomer 9, 48mer, [901, 168] start, [812, 161] end
90-23 nm	coax - monomer 9	Oligo1210	CCTTGCGGGAGGTTTTTCTGAAAGGGCGGTGGATCTAATATCCAGCATA	90-23 nm barrel coax transparent pixel stap connector for monomer 9, 49mer, [901, 210] start, [812, 203] end
90-23 nm	coax - monomer 9	Oligo1211	AAATGATTAAGACTTGCGCCTGTCCGGCACTGGATTAACTGTGCCAAA	90-23 nm barrel coax transparent pixel stap connector for monomer 9, 48mer, [901, 252] start, [812, 245] end
90-23 nm	coax - monomer 9	Oligo1212	AGGGAACCGCCTCCGAGCTATGCGTCGAACCTACGAATTAGGCCTCTT	90-23 nm barrel coax transparent pixel stap connector for monomer 9, 48mer, [901, 294] start, [812, 287] end
90-23 nm	coax - monomer 9	Oligo1213	AGAGGAGGTTTAGTAGACGGGAGCGGCAGTAAGCGGGTAATATACCTCT	90-23 nm barrel coax transparent pixel stap connector for monomer 9, 49mer, [901, 336] start, [812, 329] end
90-23 nm	coax - monomer 9	Oligo1214	TCTCGGTCGCTGAGGTTCACAACCTTGACGGAAGACAACTTCCAAAGC	90-23 nm barrel coax transparent pixel stap connector for monomer 9, 48mer, [901, 378] start, [812, 371] end
90-23 nm	coax - monomer 9	Oligo1215	TAATCAACGTAACACCTTGCACGCCCACGTGCGTAACAAAGCACGGAT	90-23 nm barrel coax transparent pixel stap connector for monomer 9, 48mer, [901, 420] start, [812, 413] end
90-23 nm	coax - monomer 9	Oligo1216	TCAACAGTTCAGAAATGAGCTTCAGCAGGCATGACACCACATCACTTGT	90-23 nm barrel coax transparent pixel stap connector for monomer 9, 49mer, [901, 462] start, [812, 455] end
90-23 nm	coax - monomer 9	Oligo1217	TAAACATCCAATAAGATCTAGCGTGGGCGCAGTCTGCTGAAAAACCAC	90-23 nm barrel coax transparent pixel stap connector for monomer 9, 48mer, [901, 504] start, [812, 497] end
90-23 nm	coax - monomer 9	Oligo1218	AAAATATTTTGTTATGTTACTGCCAGTATGCAGCGATATTCCGCTACA	90-23 nm barrel coax transparent pixel stap connector for monomer 9, 48mer, [901, 546] start, [812, 539] end
90-23 nm	coax - monomer 9	Oligo1219	CGCCAGTGCCAAGCTACTCCTGAGGCCACGCCAGCACAGTATGCTAACA	90-23 nm barrel coax transparent pixel stap connector for monomer 9, 49mer, [901, 588] start, [812, 581] end
90-23 nm	coax - monomer 9	Oligo1220	CTGCTAACAGTAGGAAGCAGGCAACGCGAGAAACGGAGGATTCCCATT	90-23 nm barrel coax transparent pixel stap connector for monomer 9, 48mer, [901, 630] start, [812, 623] end
90-23 nm	coax - monomer 9	Oligo1221	CAATTATCTTACTGAGGGCGAGCATAGATGGCCTTCGACATATCACTC	90-23 nm barrel coax transparent pixel stap connector for monomer 9, 48mer, [901, 672] start, [812, 665] end
90-23 nm	coax - monomer 9	Oligo1222	CACCCGGGTACCGAGCACCTCGGAGTTTCTGTCCGAAATCCCATCCTGC	90-23 nm barrel coax transparent pixel stap connector for monomer 9, 49mer, [901, 714] start, [812, 707] end
90-23 nm	coax - monomer 9	Oligo1223	TGAAGAACGTGGACGCTCGTCACGCTCGCCTCGCGCCAGGGTAACCCA	90-23 nm barrel coax transparent pixel stap connector for monomer 9, 48mer, [901, 756] start, [812, 749] end
90-23 nm	PAINT - docking - core	Oligo1224	GAGTCCACTATTAGTTTTTCCGGGGAGAGGCGGTTGTAATCAACTAATTTACCTC	190-23 nm barrel PAINT pseudocolor0.0 PIXEL core stap strand for monomer 0, 55mer, [2, 13] start, [2, 728] end
90-23 nm	PAINT - docking - core	Oligo1225	ACTATCGGCCTTGCCTCGTTACTATGGTTGCTTTGTTGGGGTAATAATTTACCTC	190-23 nm barrel PAINT pseudocolor0.0 PIXEL core stap strand for monomer 0, 55mer, [2, 55] start, [2, 14] end
90-23 nm	PAINT - docking - core	Oligo1226	AAGGTTATCTAAAAACATCGGCTATTAGTCTTTAATTACCGCAATAATTTACCTC	190-23 nm barrel PAINT pseudocolor0.0 PIXEL core stap strand for monomer 0, 55mer, [2, 97] start, [2, 56] end
90-23 nm	PAINT - docking - core	Oligo1227	TCATTTCAATTACTACTTCTGGCAATTCATCAATACTAATAGGGTAATTTACCTC	190-23 nm barrel PAINT pseudocolor0.0 PIXEL core stap strand for monomer 0, 55mer, [2, 139] start, [2, 98] end
90-23 nm	PAINT - docking - core	Oligo1228	CCTGTTTAGTATCTCCGGCTATCAAAATCATAGGTAACAAACATTAATTTACCTC	190-23 nm barrel PAINT pseudocolor0.0 PIXEL core stap strand for monomer 0, 55mer, [2, 181] start, [2, 140] end
90-23 nm	PAINT - docking - core	Oligo1229	CGAACCTCCCGACATCCTAACAATAGATAAGTCCTACCAGTAAGTAATTTACCTC	190-23 nm barrel PAINT pseudocolor0.0 PIXEL core stap strand for monomer 0, 55mer, [2, 223] start, [2, 182] end
90-23 nm	PAINT - docking - core	Oligo1230	CAAAAGAACTGGCCACCCTGAACAGGGAAGCGCATAAATCAAAGTAATTTACCTC	190-23 nm barrel PAINT pseudocolor0.0 PIXEL core stap strand for monomer 0, 55mer, [2, 265] start, [2, 224] end
90-23 nm	PAINT - docking - core	Oligo1231	CAGAGCCACCACCCCAGCAAATCACCGTCACCGACGCAGTATCCTAATTTACCTC	190-23 nm barrel PAINT pseudocolor0.0 PIXEL core stap strand for monomer 0, 55mer, [2, 307] start, [2, 266] end
90-23 nm	PAINT - docking - core	Oligo1232	TATCACCGTACTCTTTTAACTGGCTTTTGATGATAGCCACCCACTAATTTACCTC	190-23 nm barrel PAINT pseudocolor0.0 PIXEL core stap strand for monomer 0, 55mer, [2, 349] start, [2, 308] end
90-23 nm	PAINT - docking - core	Oligo1233	ATAACCGATATATAACAGTTTGAATTTTCTGTATGTCAGAACTGTAATTTACCTC	190-23 nm barrel PAINT pseudocolor0.0 PIXEL core stap strand for monomer 0, 55mer, [2, 391] start, [2, 350] end
90-23 nm	PAINT - docking - core	Oligo1234	ATTCATTACCCAACAACGGATGACCCCCAGCGATTGAGTTAAGCTAATTTACCTC	190-23 nm barrel PAINT pseudocolor0.0 PIXEL core stap strand for monomer 0, 55mer, [2, 433] start, [2, 392] end
90-23 nm	PAINT - docking - core	Oligo1235	CTCAAATGCTTTAAACTAATAAGATTCATCAGTTGATTCAGTATTAATTTACCTC	190-23 nm barrel PAINT pseudocolor0.0 PIXEL core stap strand for monomer 0, 55mer, [2, 475] start, [2, 434] end
90-23 nm	PAINT - docking - core	Oligo1236	TAGTAGTAGCATTTAATGCTATTTTTGCGGATGGCACCATAACCTAATTTACCTC	190-23 nm barrel PAINT pseudocolor0.0 PIXEL core stap strand for monomer 0, 55mer, [2, 517] start, [2, 476] end
90-23 nm	PAINT - docking - core	Oligo1237	AATTGTAAACGTTCCGTTCTCCGGAGACAGTCAAAGCAAGGCAATAATTTACCTC	190-23 nm barrel PAINT pseudocolor0.0 PIXEL core stap strand for monomer 0, 55mer, [2, 559] start, [2, 518] end
90-23 nm	PAINT - docking - core	Oligo1238	TGTAAAACGACGGGCCTCAGTGCATCTGCCAGTTTTTAAATTTATAATTTACCTC	190-23 nm barrel PAINT pseudocolor0.0 PIXEL core stap strand for monomer 0, 55mer, [2, 601] start, [2, 560] end
90-23 nm	PAINT - docking - core	Oligo1239	ACGAGGATATTGCGGAACTTGGGTTGTCGGACTTGGCATTCAGTTAATTTACCTC	190-23 nm barrel PAINT pseudocolor0.0 PIXEL core stap strand for monomer 0, 55mer, [2, 643] start, [2, 602] end
90-23 nm	PAINT - docking - core	Oligo1240	CATCGGGTTGAGTTTACGCATTAATCGAACAAGACTGTTGAGGATAATTTACCTC	190-23 nm barrel PAINT pseudocolor0.0 PIXEL core stap strand for monomer 0, 55mer, [2, 685] start, [2, 644] end
90-23 nm	PAINT - docking - core	Oligo1241	AGGAGAATGGATCTTCTGCAATGAAGGTTTATAAGATAAACAAATAATTTACCTC	190-23 nm barrel PAINT pseudocolor0.0 PIXEL core stap strand for monomer 0, 55mer, [2, 727] start, [2, 686] end
90-23 nm	PAINT - docking - core	Oligo1242	GCGCTTAATGCGCCCGTAAATAGGGTTGAGTGTTGCAGTGAGCCTAATTTACCTC	190-23 nm barrel PAINT pseudocolor0.0 PIXEL core stap strand for monomer 0, 55mer, [4, 34] start, [4, 749] end
90-23 nm	PAINT - docking - core	Oligo1243	ACGTGGCACAGACTGCAACATAACATCACTTGCCTGAGCGGGCCTAATTTACCTC	190-23 nm barrel PAINT pseudocolor0.0 PIXEL core stap strand for monomer 0, 55mer, [4, 76] start, [4, 35] end
90-23 nm	PAINT - docking - core	Oligo1244	TCATCATATTCCTCCGTCAAGTTGGCAAATCAACAAAATACCATTAATTTACCTC	190-23 nm barrel PAINT pseudocolor0.0 PIXEL core stap strand for monomer 0, 55mer, [4, 118] start, [4, 77] end
90-23 nm	PAINT - docking - core	Oligo1245	GACGCTGAGAAGAAAACAAACAAGTTACAAAATCGGGAAGGGTATAATTTACCTC	190-23 nm barrel PAINT pseudocolor0.0 PIXEL core stap strand for monomer 0, 55mer, [4, 160] start, [4, 119] end
90-23 nm	PAINT - docking - core	Oligo1246	CTAATGCAGAACGAACGCTCTAAACACCGGAATCAGGTTATAAATAATTTACCTC	190-23 nm barrel PAINT pseudocolor0.0 PIXEL core stap strand for monomer 0, 55mer, [4, 202] start, [4, 161] end
90-23 nm	PAINT - docking - core	Oligo1247	CAGCCTTTACAGATGCTATTATCCGGTATTCTAAGGCATGTAAGTAATTTACCTC	190-23 nm barrel PAINT pseudocolor0.0 PIXEL core stap strand for monomer 0, 55mer, [4, 244] start, [4, 203] end
90-23 nm	PAINT - docking - core	Oligo1248	GACGGAAATTATTAACGTAGAACCGAGGAAACGCATCAGAGGAGTAATTTACCTC	190-23 nm barrel PAINT pseudocolor0.0 PIXEL core stap strand for monomer 0, 55mer, [4, 286] start, [4, 245] end
90-23 nm	PAINT - docking - core	Oligo1249	ATTTACCGTTCCACGCCACCGCCATCTTTTCATAAAGTAGCATTTAATTTACCTC	190-23 nm barrel PAINT pseudocolor0.0 PIXEL core stap strand for monomer 0, 55mer, [4, 328] start, [4, 287] end
90-23 nm	PAINT - docking - core	Oligo1250	TTTGTCGTCTTTCCTCAGAAAGGGTTGATATAAGTGTGCCTTGATAATTTACCTC	190-23 nm barrel PAINT pseudocolor0.0 PIXEL core stap strand for monomer 0, 55mer, [4, 370] start, [4, 329] end
90-23 nm	PAINT - docking - core	Oligo1251	CAAAAGAATACACTTTTGCGCGCCGACAATGACAAAGTGAGAGTTAATTTACCTC	190-23 nm barrel PAINT pseudocolor0.0 PIXEL core stap strand for monomer 0, 55mer, [4, 412] start, [4, 371] end
90-23 nm	PAINT - docking - core	Oligo1252	TAACGGAACAACAGCTTGCCTCATCAAGAGTAATCATCATCGGGTAATTTACCTC	190-23 nm barrel PAINT pseudocolor0.0 PIXEL core stap strand for monomer 0, 55mer, [4, 454] start, [4, 413] end
90-23 nm	PAINT - docking - core	Oligo1253	TTTAATTGCTCCTATCAGGTGCGGAATCGTCATAACATAACGACTAATTTACCTC	190-23 nm barrel PAINT pseudocolor0.0 PIXEL core stap strand for monomer 0, 55mer, [4, 496] start, [4, 455] end
90-23 nm	PAINT - docking - core	Oligo1254	AGGTAAAGATTCATAGCAAACGAGCTGAAAAGGTGAACATGTCCTAATTTACCTC	190-23 nm barrel PAINT pseudocolor0.0 PIXEL core stap strand for monomer 0, 55mer, [4, 538] start, [4, 497] end
90-23 nm	PAINT - docking - core	Oligo1255	TTGGTGTAGATGGAATCAGCAAAACAGGAAGATTGAAATTAAGTTAATTTACCTC	190-23 nm barrel PAINT pseudocolor0.0 PIXEL core stap strand for monomer 0, 55mer, [4, 580] start, [4, 539] end
90-23 nm	PAINT - docking - core	Oligo1256	AGATGAACGAAGAGCGTATTGGGTAACGCCAGGGTGCACTCCCGTAATTTACCTC	190-23 nm barrel PAINT pseudocolor0.0 PIXEL core stap strand for monomer 0, 55mer, [4, 622] start, [4, 581] end
90-23 nm	PAINT - docking - core	Oligo1257	TGGTGACCTGGAACAGCAAACAGCAATACATCAAAAACAGAGATTAATTTACCTC	190-23 nm barrel PAINT pseudocolor0.0 PIXEL core stap strand for monomer 0, 55mer, [4, 664] start, [4, 623] end
90-23 nm	PAINT - docking - core	Oligo1258	GATATAGAGTCGGTACCGTTTCTGTAGTGTCAGATTACGGGGACTAATTTACCTC	190-23 nm barrel PAINT pseudocolor0.0 PIXEL core stap strand for monomer 0, 55mer, [4, 706] start, [4, 665] end
90-23 nm	PAINT - docking - core	Oligo1259	AGCTGCATTAATGAGCTGTTTTATGGAGATGATAAAGAAATGTATAATTTACCTC	190-23 nm barrel PAINT pseudocolor0.0 PIXEL core stap strand for monomer 0, 55mer, [4, 748] start, [4, 707] end
90-23 nm	PAINT - docking - core	Oligo1260	CTTATAAATCAAAACAGCTGCCCGCTTTCCAGTCGTGAAATTTTTACCTTTACTA	90-23 nm barrel PAINT pseudocolor0.1 PIXEL core stap strand for monomer 0, 55mer, [6, 13] start, [6, 728] end
90-23 nm	PAINT - docking - core	Oligo1261	TTGTAGCAATACTCAGGAGGCGGTCACGCTGCGCGATCGGAACCTACCTTTACTA	90-23 nm barrel PAINT pseudocolor0.1 PIXEL core stap strand for monomer 0, 55mer, [6, 55] start, [6, 14] end
90-23 nm	PAINT - docking - core	Oligo1262	TATCAAACCCTCACCACCAGTAGAACCCTTCTGACCGCTCATCGTACCTTTACTA	90-23 nm barrel PAINT pseudocolor0.1 PIXEL core stap strand for monomer 0, 55mer, [6, 97] start, [6, 56] end
90-23 nm	PAINT - docking - core	Oligo1263	ACGGATTCGCCTGCTACCATAACAAAGAAACCACCTACATTTAATACCTTTACTA	90-23 nm barrel PAINT pseudocolor0.1 PIXEL core stap strand for monomer 0, 55mer, [6, 139] start, [6, 98] end
90-23 nm	PAINT - docking - core	Oligo1264	TGTGATAAATAAGATGTAAAATCCTTGAAAACATAACATTTATATACCTTTACTA	90-23 nm barrel PAINT pseudocolor0.1 PIXEL core stap strand for monomer 0, 55mer, [6, 181] start, [6, 140] end
90-23 nm	PAINT - docking - core	Oligo1265	TAGCAAGCAAATCATCAATATCCAGACGACGACAAGGGCTTACGTACCTTTACTA	90-23 nm barrel PAINT pseudocolor0.1 PIXEL core stap strand for monomer 0, 55mer, [6, 223] start, [6, 182] end
90-23 nm	PAINT - docking - core	Oligo1266	GATAGCCGAACAAAGCGCTAATTTTTTGTTTAACGCAGCTACAATACCTTTACTA	90-23 nm barrel PAINT pseudocolor0.1 PIXEL core stap strand for monomer 0, 55mer, [6, 265] start, [6, 224] end
90-23 nm	PAINT - docking - core	Oligo1267	TCGGTCATAGCCCCATTAGCTTCAACCGATTGAGGATACATACATACCTTTACTA	90-23 nm barrel PAINT pseudocolor0.1 PIXEL core stap strand for monomer 0, 55mer, [6, 307] start, [6, 266] end
90-23 nm	PAINT - docking - core	Oligo1268	CAGTACCAGGCGGAGTGCCCTTAAAGCCAGAATGGCCACCACTTTACCTTTACTA	90-23 nm barrel PAINT pseudocolor0.1 PIXEL core stap strand for monomer 0, 55mer, [6, 349] start, [6, 308] end
90-23 nm	PAINT - docking - core	Oligo1269	TCTTAAACAGCTTGGAACAAAGCCCTCATAGTTAGCCTCAGACTTACCTTTACTA	90-23 nm barrel PAINT pseudocolor0.1 PIXEL core stap strand for monomer 0, 55mer, [6, 391] start, [6, 350] end
90-23 nm	PAINT - docking - core	Oligo1270	AGACCAGGCGCATAATTGTGACTACGAAGGCACCACACCCTCTTTACCTTTACTA	90-23 nm barrel PAINT pseudocolor0.1 PIXEL core stap strand for monomer 0, 55mer, [6, 433] start, [6, 392] end
90-23 nm	PAINT - docking - core	Oligo1271	ATGTTTAGACTGGGAATTACGGGAAGAAAAATCTAGAAACACACTACCTTTACTA	90-23 nm barrel PAINT pseudocolor0.1 PIXEL core stap strand for monomer 0, 55mer, [6, 475] start, [6, 434] end
90-23 nm	PAINT - docking - core	Oligo1272	TGTTTAGCTATATATGCAACAAACTCCAACAGGTCCTGACTAAATACCTTTACTA	90-23 nm barrel PAINT pseudocolor0.1 PIXEL core stap strand for monomer 0, 55mer, [6, 517] start, [6, 476] end
90-23 nm	PAINT - docking - core	Oligo1273	CCCCGGTTGATAAGAGGGTATATATTTTAAATGCAAATAAAGCCTACCTTTACTA	90-23 nm barrel PAINT pseudocolor0.1 PIXEL core stap strand for monomer 0, 55mer, [6, 559] start, [6, 518] end
90-23 nm	PAINT - docking - core	Oligo1274	GGGGGATGTGCTGTTTCCGGCGGCGGATTGACCGTTTAACCATATACCTTTACTA	90-23 nm barrel PAINT pseudocolor0.1 PIXEL core stap strand for monomer 0, 55mer, [6, 601] start, [6, 560] end
90-23 nm	PAINT - docking - core	Oligo1275	GAACTGCTGGATGAAGTGAGCCACTCATTGTTGTGAGTTCAGAATACCTTTACTA	90-23 nm barrel PAINT pseudocolor0.1 PIXEL core stap strand for monomer 0, 55mer, [6, 643] start, [6, 602] end
90-23 nm	PAINT - docking - core	Oligo1276	CGCGTCGTCTTCATCAATGGCCTGGGAAGACTCCTCTCAACGTGTACCTTTACTA	90-23 nm barrel PAINT pseudocolor0.1 PIXEL core stap strand for monomer 0, 55mer, [6, 685] start, [6, 644] end
90-23 nm	PAINT - docking - core	Oligo1277	ATCTGAACTCGCTCCGTGCATCACGAAGGTGTTTAAACGACATTTACCTTTACTA	90-23 nm barrel PAINT pseudocolor0.1 PIXEL core stap strand for monomer 0, 55mer, [6, 727] start, [6, 686] end
90-23 nm	PAINT - docking - core	Oligo1278	GCGGGCGCTAGGGGGGAGCCTTTGATGGTGGTTCCTTCACCGAATACCTTTACTA	90-23 nm barrel PAINT pseudocolor0.1 PIXEL core stap strand for monomer 0, 55mer, [8, 34] start, [8, 749] end
90-23 nm	PAINT - docking - core	Oligo1279	TAAAAGGGACATTCCTACATAAAAGAGTCTGTCCAAAGGGATGATACCTTTACTA	90-23 nm barrel PAINT pseudocolor0.1 PIXEL core stap strand for monomer 0, 55mer, [8, 76] start, [8, 35] end
90-23 nm	PAINT - docking - core	Oligo1280	AGTTTGAGTAACATAGAAGTAAATCTAAAGCATCATAAAACAAATACCTTTACTA	90-23 nm barrel PAINT pseudocolor0.1 PIXEL core stap strand for monomer 0, 55mer, [8, 118] start, [8, 77] end
90-23 nm	PAINT - docking - core	Oligo1281	CGTCGCTATTAATCATTTGAAACAGTACCTTTTACTTATTTGAATACCTTTACTA	90-23 nm barrel PAINT pseudocolor0.1 PIXEL core stap strand for monomer 0, 55mer, [8, 160] start, [8, 119] end
90-23 nm	PAINT - docking - core	Oligo1282	GTACCGACAAAAGATCGCCAACCTAAATTTAATGGGCAAATCATTACCTTTACTA	90-23 nm barrel PAINT pseudocolor0.1 PIXEL core stap strand for monomer 0, 55mer, [8, 202] start, [8, 161] end
90-23 nm	PAINT - docking - core	Oligo1283	TATTTATCCCAATTCCTGAAATTTTCATCGTAGGAGTCTTTCAATACCTTTACTA	90-23 nm barrel PAINT pseudocolor0.1 PIXEL core stap strand for monomer 0, 55mer, [8, 244] start, [8, 203] end
90-23 nm	PAINT - docking - core	Oligo1284	TACCAGCGCCAAACAACATATTACCGAAGCCCTTTAGAGATAATTACCTTTACTA	90-23 nm barrel PAINT pseudocolor0.1 PIXEL core stap strand for monomer 0, 55mer, [8, 286] start, [8, 245] end
90-23 nm	PAINT - docking - core	Oligo1285	TGATATTCACAAAGCCGCCAGTCAGACTGTAGCGCGAAACGTTTTACCTTTACTA	90-23 nm barrel PAINT pseudocolor0.1 PIXEL core stap strand for monomer 0, 55mer, [8, 328] start, [8, 287] end
90-23 nm	PAINT - docking - core	Oligo1286	CTACAACGCCTGTCCCTCATAAGAGAAGGATTAGGCAGTTAACTTACCTTTACTA	90-23 nm barrel PAINT pseudocolor0.1 PIXEL core stap strand for monomer 0, 55mer, [8, 370] start, [8, 329] end
90-23 nm	PAINT - docking - core	Oligo1287	CCATTAAACGGGTAAAGACATCGGTTTATCAGCTTAATTGCGAATACCTTTACTA	90-23 nm barrel PAINT pseudocolor0.1 PIXEL core stap strand for monomer 0, 55mer, [8, 412] start, [8, 371] end
90-23 nm	PAINT - docking - core	Oligo1288	CTGGCTCATTATAAGTAGTAAACTTTGAAAGAGGACCGCGACTTTACCTTTACTA	90-23 nm barrel PAINT pseudocolor0.1 PIXEL core stap strand for monomer 0, 55mer, [8, 454] start, [8, 413] end
90-23 nm	PAINT - docking - core	Oligo1289	AGCTTCAAAGCGACAGAAGCAAAGAAGTTTTGCCAAGTAAGAAATACCTTTACTA	90-23 nm barrel PAINT pseudocolor0.1 PIXEL core stap strand for monomer 0, 55mer, [8, 496] start, [8, 455] end
90-23 nm	PAINT - docking - core	Oligo1290	GCAAGGATAAAAAGCATAAAATTAGATACATTTCGCGGTGTCCGTACCTTTACTA	90-23 nm barrel PAINT pseudocolor0.1 PIXEL core stap strand for monomer 0, 55mer, [8, 538] start, [8, 497] end
90-23 nm	PAINT - docking - core	Oligo1291	ACCCGTCGGATTCCGCCATCAATCGTAAAACTAGCTTGAGAGACTACCTTTACTA	90-23 nm barrel PAINT pseudocolor0.1 PIXEL core stap strand for monomer 0, 55mer, [8, 580] start, [8, 539] end
90-23 nm	PAINT - docking - core	Oligo1292	GCCGCCTGAACCATGAAAGAGGGCCTCTTCGCTATTCTGGTGCATACCTTTACTA	90-23 nm barrel PAINT pseudocolor0.1 PIXEL core stap strand for monomer 0, 55mer, [8, 622] start, [8, 581] end
90-23 nm	PAINT - docking - core	Oligo1293	CGGAAACCAGTTTTGAGTATCCATGAATTGGTAACAACTCTCGCTACCTTTACTA	90-23 nm barrel PAINT pseudocolor0.1 PIXEL core stap strand for monomer 0, 55mer, [8, 664] start, [8, 623] end
90-23 nm	PAINT - docking - core	Oligo1294	ATCCGGTGTCTTGCAAGGAGAAAAGATAACGCTTGATGCAGGGATACCTTTACTA	90-23 nm barrel PAINT pseudocolor0.1 PIXEL core stap strand for monomer 0, 55mer, [8, 706] start, [8, 665] end
90-23 nm	PAINT - docking - core	Oligo1295	CTCACATTAATTGGCTCACATAACAATCCTCGCACTATCACGAGTACCTTTACTA	90-23 nm barrel PAINT pseudocolor0.1 PIXEL core stap strand for monomer 0, 55mer, [8, 748] start, [8, 707] end
90-23 nm	PAINT - docking - core	Oligo1296	GGTTTGCCCCAGCCTGAGAGTAAAGCCTGGGGTGCACAACATAATATCTAATTCC	90-23 nm barrel PAINT pseudocolor0.2 PIXEL core stap strand for monomer 0, 55mer, [10, 13] start, [10, 728] end
90-23 nm	PAINT - docking - core	Oligo1297	TTTTTATAATCAGAGGAACGTGGCGAGAAAGGAAGTAGAGCTCTTATCTAATTCC	90-23 nm barrel PAINT pseudocolor0.2 PIXEL core stap strand for monomer 0, 55mer, [10, 55] start, [10, 14] end
90-23 nm	PAINT - docking - core	Oligo1298	GCCACGCTGAGAGGGCGGTCTTGGCAGATTCACCACTCAATCTGTATCTAATTCC	90-23 nm barrel PAINT pseudocolor0.2 PIXEL core stap strand for monomer 0, 55mer, [10, 97] start, [10, 56] end
90-23 nm	PAINT - docking - core	Oligo1299	AGGTTTAACGTCAAACAGAAAATCCTTTGCCCGAATTTACAAGTTATCTAATTCC	90-23 nm barrel PAINT pseudocolor0.2 PIXEL core stap strand for monomer 0, 55mer, [10, 139] start, [10, 98] end
90-23 nm	PAINT - docking - core	Oligo1300	ATATATTTTAGTTAAGACAAATATGTGAGTGAATATTTTTAATCTATCTAATTCC	90-23 nm barrel PAINT pseudocolor0.2 PIXEL core stap strand for monomer 0, 55mer, [10, 181] start, [10, 140] end
90-23 nm	PAINT - docking - core	Oligo1301	ACTCATCGAGAACTTCCAAGCATTTTCGAGCCAGTCAACGCCAATATCTAATTCC	90-23 nm barrel PAINT pseudocolor0.2 PIXEL core stap strand for monomer 0, 55mer, [10, 223] start, [10, 182] end
90-23 nm	PAINT - docking - core	Oligo1302	AGAAACAATGAAAAGAATTGAATTTGCCAGTTACAAACGCTAGCTATCTAATTCC	90-23 nm barrel PAINT pseudocolor0.2 PIXEL core stap strand for monomer 0, 55mer, [10, 265] start, [10, 224] end
90-23 nm	PAINT - docking - core	Oligo1303	AGCGACAGAATCAGAAACCATTTGTCACAATCAATAACGCAACATATCTAATTCC	90-23 nm barrel PAINT pseudocolor0.2 PIXEL core stap strand for monomer 0, 55mer, [10, 307] start, [10, 266] end
90-23 nm	PAINT - docking - core	Oligo1304	TGAAAGTATTAAGTGCCTATAGGAGGTTGAGGCAGCACCACCGTTATCTAATTCC	90-23 nm barrel PAINT pseudocolor0.2 PIXEL core stap strand for monomer 0, 55mer, [10, 349] start, [10, 308] end
90-23 nm	PAINT - docking - core	Oligo1305	AGGCTCCAAAAGGATTTTTTCCGTAACACTGAGTTGATAGCACATATCTAATTCC	90-23 nm barrel PAINT pseudocolor0.2 PIXEL core stap strand for monomer 0, 55mer, [10, 391] start, [10, 350] end
90-23 nm	PAINT - docking - core	Oligo1306	GTCAATCATAAGGATGTTACTGAGGACTAAAGACTAACGAGGAATATCTAATTCC	90-23 nm barrel PAINT pseudocolor0.2 PIXEL core stap strand for monomer 0, 55mer, [10, 433] start, [10, 392] end
90-23 nm	PAINT - docking - core	Oligo1307	AAAACCAAAATAGTATCATACATTGTGAATTACCTCTTGAGACGTATCTAATTCC	90-23 nm barrel PAINT pseudocolor0.2 PIXEL core stap strand for monomer 0, 55mer, [10, 475] start, [10, 434] end
90-23 nm	PAINT - docking - core	Oligo1308	CTGCGAACGAGTATTCATTCCGAAAGACTTCAAATATTGCATTATATCTAATTCC	90-23 nm barrel PAINT pseudocolor0.2 PIXEL core stap strand for monomer 0, 55mer, [10, 517] start, [10, 476] end
90-23 nm	PAINT - docking - core	Oligo1309	GAGCAAACAAGAGAAGGCTAAATACTTTTGCGGGACGGTTGTTTTATCTAATTCC	90-23 nm barrel PAINT pseudocolor0.2 PIXEL core stap strand for monomer 0, 55mer, [10, 559] start, [10, 518] end
90-23 nm	PAINT - docking - core	Oligo1310	CGCAACTGTTGGGCCAGGCATTTCATCAACATTAAATTCGCGTGTATCTAATTCC	90-23 nm barrel PAINT pseudocolor0.2 PIXEL core stap strand for monomer 0, 55mer, [10, 601] start, [10, 560] end
90-23 nm	PAINT - docking - core	Oligo1311	CGACTGGGGATTTGCGTGAAGAATTACAGCGCAACCATCATTTGTATCTAATTCC	90-23 nm barrel PAINT pseudocolor0.2 PIXEL core stap strand for monomer 0, 55mer, [10, 643] start, [10, 602] end
90-23 nm	PAINT - docking - core	Oligo1312	ATCAAAGGAGAGTCTGCATAGCTAAACTGGAAAGCGTGTTATGATATCTAATTCC	90-23 nm barrel PAINT pseudocolor0.2 PIXEL core stap strand for monomer 0, 55mer, [10, 685] start, [10, 644] end
90-23 nm	PAINT - docking - core	Oligo1313	CATATAGATGATTTGGAAACAAAAAGATTGGGCGTATGAGTAGCTATCTAATTCC	90-23 nm barrel PAINT pseudocolor0.2 PIXEL core stap strand for monomer 0, 55mer, [10, 727] start, [10, 686] end
90-23 nm	PAINT - docking - core	Oligo1314	GAGTCCACTATTAGTTTTTCCGGGGAGAGGCGGTTGTAATCAACTTTCTCCAATA	90-23 nm barrel PAINT pseudocolor0.3 PIXEL core stap strand for monomer 1, 55mer, [102, 13] start, [102, 728] end
90-23 nm	PAINT - docking - core	Oligo1315	ACTATCGGCCTTGCCTCGTTACTATGGTTGCTTTGTTGGGGTAATTTCTCCAATA	90-23 nm barrel PAINT pseudocolor0.3 PIXEL core stap strand for monomer 1, 55mer, [102, 55] start, [102, 14] end
90-23 nm	PAINT - docking - core	Oligo1316	AAGGTTATCTAAAAACATCGGCTATTAGTCTTTAATTACCGCAATTTCTCCAATA	90-23 nm barrel PAINT pseudocolor0.3 PIXEL core stap strand for monomer 1, 55mer, [102, 97] start, [102, 56] end
90-23 nm	PAINT - docking - core	Oligo1317	TCATTTCAATTACTACTTCTGGCAATTCATCAATACTAATAGGGTTTCTCCAATA	90-23 nm barrel PAINT pseudocolor0.3 PIXEL core stap strand for monomer 1, 55mer, [102, 139] start, [102, 98] end
90-23 nm	PAINT - docking - core	Oligo1318	CCTGTTTAGTATCTCCGGCTATCAAAATCATAGGTAACAAACATTTTCTCCAATA	90-23 nm barrel PAINT pseudocolor0.3 PIXEL core stap strand for monomer 1, 55mer, [102, 181] start, [102, 140] end
90-23 nm	PAINT - docking - core	Oligo1319	CGAACCTCCCGACATCCTAACAATAGATAAGTCCTACCAGTAAGTTTCTCCAATA	90-23 nm barrel PAINT pseudocolor0.3 PIXEL core stap strand for monomer 1, 55mer, [102, 223] start, [102, 182] end
90-23 nm	PAINT - docking - core	Oligo1320	CAAAAGAACTGGCCACCCTGAACAGGGAAGCGCATAAATCAAAGTTTCTCCAATA	90-23 nm barrel PAINT pseudocolor0.3 PIXEL core stap strand for monomer 1, 55mer, [102, 265] start, [102, 224] end
90-23 nm	PAINT - docking - core	Oligo1321	CAGAGCCACCACCCCAGCAAATCACCGTCACCGACGCAGTATCCTTTCTCCAATA	90-23 nm barrel PAINT pseudocolor0.3 PIXEL core stap strand for monomer 1, 55mer, [102, 307] start, [102, 266] end
90-23 nm	PAINT - docking - core	Oligo1322	TATCACCGTACTCTTTTAACTGGCTTTTGATGATAGCCACCCACTTTCTCCAATA	90-23 nm barrel PAINT pseudocolor0.3 PIXEL core stap strand for monomer 1, 55mer, [102, 349] start, [102, 308] end
90-23 nm	PAINT - docking - core	Oligo1323	ATAACCGATATATAACAGTTTGAATTTTCTGTATGTCAGAACTGTTTCTCCAATA	90-23 nm barrel PAINT pseudocolor0.3 PIXEL core stap strand for monomer 1, 55mer, [102, 391] start, [102, 350] end
90-23 nm	PAINT - docking - core	Oligo1324	ATTCATTACCCAACAACGGATGACCCCCAGCGATTGAGTTAAGCTTTCTCCAATA	90-23 nm barrel PAINT pseudocolor0.3 PIXEL core stap strand for monomer 1, 55mer, [102, 433] start, [102, 392] end
90-23 nm	PAINT - docking - core	Oligo1325	CTCAAATGCTTTAAACTAATAAGATTCATCAGTTGATTCAGTATTTTCTCCAATA	90-23 nm barrel PAINT pseudocolor0.3 PIXEL core stap strand for monomer 1, 55mer, [102, 475] start, [102, 434] end
90-23 nm	PAINT - docking - core	Oligo1326	TAGTAGTAGCATTTAATGCTATTTTTGCGGATGGCACCATAACCTTTCTCCAATA	90-23 nm barrel PAINT pseudocolor0.3 PIXEL core stap strand for monomer 1, 55mer, [102, 517] start, [102, 476] end
90-23 nm	PAINT - docking - core	Oligo1327	AATTGTAAACGTTCCGTTCTCCGGAGACAGTCAAAGCAAGGCAATTTCTCCAATA	90-23 nm barrel PAINT pseudocolor0.3 PIXEL core stap strand for monomer 1, 55mer, [102, 559] start, [102, 518] end
90-23 nm	PAINT - docking - core	Oligo1328	TGTAAAACGACGGGCCTCAGTGCATCTGCCAGTTTTTAAATTTATTTCTCCAATA	90-23 nm barrel PAINT pseudocolor0.3 PIXEL core stap strand for monomer 1, 55mer, [102, 601] start, [102, 560] end
90-23 nm	PAINT - docking - core	Oligo1329	ACGAGGATATTGCGGAACTTGGGTTGTCGGACTTGGCATTCAGTTTTCTCCAATA	90-23 nm barrel PAINT pseudocolor0.3 PIXEL core stap strand for monomer 1, 55mer, [102, 643] start, [102, 602] end
90-23 nm	PAINT - docking - core	Oligo1330	CATCGGGTTGAGTTTACGCATTAATCGAACAAGACTGTTGAGGATTTCTCCAATA	90-23 nm barrel PAINT pseudocolor0.3 PIXEL core stap strand for monomer 1, 55mer, [102, 685] start, [102, 644] end
90-23 nm	PAINT - docking - core	Oligo1331	AGGAGAATGGATCTTCTGCAATGAAGGTTTATAAGATAAACAAATTTCTCCAATA	90-23 nm barrel PAINT pseudocolor0.3 PIXEL core stap strand for monomer 1, 55mer, [102, 727] start, [102, 686] end
90-23 nm	PAINT - docking - core	Oligo1332	GCGCTTAATGCGCCCGTAAATAGGGTTGAGTGTTGCAGTGAGCCTTTCTCCAATA	90-23 nm barrel PAINT pseudocolor0.3 PIXEL core stap strand for monomer 1, 55mer, [104, 34] start, [104, 749] end
90-23 nm	PAINT - docking - core	Oligo1333	ACGTGGCACAGACTGCAACATAACATCACTTGCCTGAGCGGGCCTTTCTCCAATA	90-23 nm barrel PAINT pseudocolor0.3 PIXEL core stap strand for monomer 1, 55mer, [104, 76] start, [104, 35] end
90-23 nm	PAINT - docking - core	Oligo1334	TCATCATATTCCTCCGTCAAGTTGGCAAATCAACAAAATACCATTTTCTCCAATA	90-23 nm barrel PAINT pseudocolor0.3 PIXEL core stap strand for monomer 1, 55mer, [104, 118] start, [104, 77] end
90-23 nm	PAINT - docking - core	Oligo1335	GACGCTGAGAAGAAAACAAACAAGTTACAAAATCGGGAAGGGTATTTCTCCAATA	90-23 nm barrel PAINT pseudocolor0.3 PIXEL core stap strand for monomer 1, 55mer, [104, 160] start, [104, 119] end
90-23 nm	PAINT - docking - core	Oligo1336	CTAATGCAGAACGAACGCTCTAAACACCGGAATCAGGTTATAAATTTCTCCAATA	90-23 nm barrel PAINT pseudocolor0.3 PIXEL core stap strand for monomer 1, 55mer, [104, 202] start, [104, 161] end
90-23 nm	PAINT - docking - core	Oligo1337	CAGCCTTTACAGATGCTATTATCCGGTATTCTAAGGCATGTAAGTTTCTCCAATA	90-23 nm barrel PAINT pseudocolor0.3 PIXEL core stap strand for monomer 1, 55mer, [104, 244] start, [104, 203] end
90-23 nm	PAINT - docking - core	Oligo1338	GACGGAAATTATTAACGTAGAACCGAGGAAACGCATCAGAGGAGTTTCTCCAATA	90-23 nm barrel PAINT pseudocolor0.3 PIXEL core stap strand for monomer 1, 55mer, [104, 286] start, [104, 245] end
90-23 nm	PAINT - docking - core	Oligo1339	ATTTACCGTTCCACGCCACCGCCATCTTTTCATAAAGTAGCATTTTTCTCCAATA	90-23 nm barrel PAINT pseudocolor0.3 PIXEL core stap strand for monomer 1, 55mer, [104, 328] start, [104, 287] end
90-23 nm	PAINT - docking - core	Oligo1340	TTTGTCGTCTTTCCTCAGAAAGGGTTGATATAAGTGTGCCTTGATTTCTCCAATA	90-23 nm barrel PAINT pseudocolor0.3 PIXEL core stap strand for monomer 1, 55mer, [104, 370] start, [104, 329] end
90-23 nm	PAINT - docking - core	Oligo1341	CAAAAGAATACACTTTTGCGCGCCGACAATGACAAAGTGAGAGTTTTCTCCAATA	90-23 nm barrel PAINT pseudocolor0.3 PIXEL core stap strand for monomer 1, 55mer, [104, 412] start, [104, 371] end
90-23 nm	PAINT - docking - core	Oligo1342	TAACGGAACAACAGCTTGCCTCATCAAGAGTAATCATCATCGGGTTTCTCCAATA	90-23 nm barrel PAINT pseudocolor0.3 PIXEL core stap strand for monomer 1, 55mer, [104, 454] start, [104, 413] end
90-23 nm	PAINT - docking - core	Oligo1343	TTTAATTGCTCCTATCAGGTGCGGAATCGTCATAACATAACGACTTTCTCCAATA	90-23 nm barrel PAINT pseudocolor0.3 PIXEL core stap strand for monomer 1, 55mer, [104, 496] start, [104, 455] end
90-23 nm	PAINT - docking - core	Oligo1344	AGGTAAAGATTCATAGCAAACGAGCTGAAAAGGTGAACATGTCCTTTCTCCAATA	90-23 nm barrel PAINT pseudocolor0.3 PIXEL core stap strand for monomer 1, 55mer, [104, 538] start, [104, 497] end
90-23 nm	PAINT - docking - core	Oligo1345	TTGGTGTAGATGGAATCAGCAAAACAGGAAGATTGAAATTAAGTTTTCTCCAATA	90-23 nm barrel PAINT pseudocolor0.3 PIXEL core stap strand for monomer 1, 55mer, [104, 580] start, [104, 539] end
90-23 nm	PAINT - docking - core	Oligo1346	AGATGAACGAAGAGCGTATTGGGTAACGCCAGGGTGCACTCCCGTTTCTCCAATA	90-23 nm barrel PAINT pseudocolor0.3 PIXEL core stap strand for monomer 1, 55mer, [104, 622] start, [104, 581] end
90-23 nm	PAINT - docking - core	Oligo1347	TGGTGACCTGGAACAGCAAACAGCAATACATCAAAAACAGAGATTTTCTCCAATA	90-23 nm barrel PAINT pseudocolor0.3 PIXEL core stap strand for monomer 1, 55mer, [104, 664] start, [104, 623] end
90-23 nm	PAINT - docking - core	Oligo1348	GATATAGAGTCGGTACCGTTTCTGTAGTGTCAGATTACGGGGACTTTCTCCAATA	90-23 nm barrel PAINT pseudocolor0.3 PIXEL core stap strand for monomer 1, 55mer, [104, 706] start, [104, 665] end
90-23 nm	PAINT - docking - core	Oligo1349	AGCTGCATTAATGAGCTGTTTTATGGAGATGATAAAGAAATGTATTTCTCCAATA	90-23 nm barrel PAINT pseudocolor0.3 PIXEL core stap strand for monomer 1, 55mer, [104, 748] start, [104, 707] end
90-23 nm	PAINT - docking - core	Oligo1350	CTTATAAATCAAAACAGCTGCCCGCTTTCCAGTCGTGAAATTTTTATCTTCATAC	90-23 nm barrel PAINT pseudocolor0.4 PIXEL core stap strand for monomer 1, 55mer, [106, 13] start, [106, 728] end
90-23 nm	PAINT - docking - core	Oligo1351	TTGTAGCAATACTCAGGAGGCGGTCACGCTGCGCGATCGGAACCTATCTTCATAC	90-23 nm barrel PAINT pseudocolor0.4 PIXEL core stap strand for monomer 1, 55mer, [106, 55] start, [106, 14] end
90-23 nm	PAINT - docking - core	Oligo1352	TATCAAACCCTCACCACCAGTAGAACCCTTCTGACCGCTCATCGTATCTTCATAC	90-23 nm barrel PAINT pseudocolor0.4 PIXEL core stap strand for monomer 1, 55mer, [106, 97] start, [106, 56] end
90-23 nm	PAINT - docking - core	Oligo1353	ACGGATTCGCCTGCTACCATAACAAAGAAACCACCTACATTTAATATCTTCATAC	90-23 nm barrel PAINT pseudocolor0.4 PIXEL core stap strand for monomer 1, 55mer, [106, 139] start, [106, 98] end
90-23 nm	PAINT - docking - core	Oligo1354	TGTGATAAATAAGATGTAAAATCCTTGAAAACATAACATTTATATATCTTCATAC	90-23 nm barrel PAINT pseudocolor0.4 PIXEL core stap strand for monomer 1, 55mer, [106, 181] start, [106, 140] end
90-23 nm	PAINT - docking - core	Oligo1355	TAGCAAGCAAATCATCAATATCCAGACGACGACAAGGGCTTACGTATCTTCATAC	90-23 nm barrel PAINT pseudocolor0.4 PIXEL core stap strand for monomer 1, 55mer, [106, 223] start, [106, 182] end
90-23 nm	PAINT - docking - core	Oligo1356	GATAGCCGAACAAAGCGCTAATTTTTTGTTTAACGCAGCTACAATATCTTCATAC	90-23 nm barrel PAINT pseudocolor0.4 PIXEL core stap strand for monomer 1, 55mer, [106, 265] start, [106, 224] end
90-23 nm	PAINT - docking - core	Oligo1357	TCGGTCATAGCCCCATTAGCTTCAACCGATTGAGGATACATACATATCTTCATAC	90-23 nm barrel PAINT pseudocolor0.4 PIXEL core stap strand for monomer 1, 55mer, [106, 307] start, [106, 266] end
90-23 nm	PAINT - docking - core	Oligo1358	CAGTACCAGGCGGAGTGCCCTTAAAGCCAGAATGGCCACCACTTTATCTTCATAC	90-23 nm barrel PAINT pseudocolor0.4 PIXEL core stap strand for monomer 1, 55mer, [106, 349] start, [106, 308] end
90-23 nm	PAINT - docking - core	Oligo1359	TCTTAAACAGCTTGGAACAAAGCCCTCATAGTTAGCCTCAGACTTATCTTCATAC	90-23 nm barrel PAINT pseudocolor0.4 PIXEL core stap strand for monomer 1, 55mer, [106, 391] start, [106, 350] end
90-23 nm	PAINT - docking - core	Oligo1360	AGACCAGGCGCATAATTGTGACTACGAAGGCACCACACCCTCTTTATCTTCATAC	90-23 nm barrel PAINT pseudocolor0.4 PIXEL core stap strand for monomer 1, 55mer, [106, 433] start, [106, 392] end
90-23 nm	PAINT - docking - core	Oligo1361	ATGTTTAGACTGGGAATTACGGGAAGAAAAATCTAGAAACACACTATCTTCATAC	90-23 nm barrel PAINT pseudocolor0.4 PIXEL core stap strand for monomer 1, 55mer, [106, 475] start, [106, 434] end
90-23 nm	PAINT - docking - core	Oligo1362	TGTTTAGCTATATATGCAACAAACTCCAACAGGTCCTGACTAAATATCTTCATAC	90-23 nm barrel PAINT pseudocolor0.4 PIXEL core stap strand for monomer 1, 55mer, [106, 517] start, [106, 476] end
90-23 nm	PAINT - docking - core	Oligo1363	CCCCGGTTGATAAGAGGGTATATATTTTAAATGCAAATAAAGCCTATCTTCATAC	90-23 nm barrel PAINT pseudocolor0.4 PIXEL core stap strand for monomer 1, 55mer, [106, 559] start, [106, 518] end
90-23 nm	PAINT - docking - core	Oligo1364	GGGGGATGTGCTGTTTCCGGCGGCGGATTGACCGTTTAACCATATATCTTCATAC	90-23 nm barrel PAINT pseudocolor0.4 PIXEL core stap strand for monomer 1, 55mer, [106, 601] start, [106, 560] end
90-23 nm	PAINT - docking - core	Oligo1365	GAACTGCTGGATGAAGTGAGCCACTCATTGTTGTGAGTTCAGAATATCTTCATAC	90-23 nm barrel PAINT pseudocolor0.4 PIXEL core stap strand for monomer 1, 55mer, [106, 643] start, [106, 602] end
90-23 nm	PAINT - docking - core	Oligo1366	CGCGTCGTCTTCATCAATGGCCTGGGAAGACTCCTCTCAACGTGTATCTTCATAC	90-23 nm barrel PAINT pseudocolor0.4 PIXEL core stap strand for monomer 1, 55mer, [106, 685] start, [106, 644] end
90-23 nm	PAINT - docking - core	Oligo1367	ATCTGAACTCGCTCCGTGCATCACGAAGGTGTTTAAACGACATTTATCTTCATAC	90-23 nm barrel PAINT pseudocolor0.4 PIXEL core stap strand for monomer 1, 55mer, [106, 727] start, [106, 686] end
90-23 nm	PAINT - docking - core	Oligo1368	GCGGGCGCTAGGGGGGAGCCTTTGATGGTGGTTCCTTCACCGAATATCTTCATAC	90-23 nm barrel PAINT pseudocolor0.4 PIXEL core stap strand for monomer 1, 55mer, [108, 34] start, [108, 749] end
90-23 nm	PAINT - docking - core	Oligo1369	TAAAAGGGACATTCCTACATAAAAGAGTCTGTCCAAAGGGATGATATCTTCATAC	90-23 nm barrel PAINT pseudocolor0.4 PIXEL core stap strand for monomer 1, 55mer, [108, 76] start, [108, 35] end
90-23 nm	PAINT - docking - core	Oligo1370	AGTTTGAGTAACATAGAAGTAAATCTAAAGCATCATAAAACAAATATCTTCATAC	90-23 nm barrel PAINT pseudocolor0.4 PIXEL core stap strand for monomer 1, 55mer, [108, 118] start, [108, 77] end
90-23 nm	PAINT - docking - core	Oligo1371	CGTCGCTATTAATCATTTGAAACAGTACCTTTTACTTATTTGAATATCTTCATAC	90-23 nm barrel PAINT pseudocolor0.4 PIXEL core stap strand for monomer 1, 55mer, [108, 160] start, [108, 119] end
90-23 nm	PAINT - docking - core	Oligo1372	GTACCGACAAAAGATCGCCAACCTAAATTTAATGGGCAAATCATTATCTTCATAC	90-23 nm barrel PAINT pseudocolor0.4 PIXEL core stap strand for monomer 1, 55mer, [108, 202] start, [108, 161] end
90-23 nm	PAINT - docking - core	Oligo1373	TATTTATCCCAATTCCTGAAATTTTCATCGTAGGAGTCTTTCAATATCTTCATAC	90-23 nm barrel PAINT pseudocolor0.4 PIXEL core stap strand for monomer 1, 55mer, [108, 244] start, [108, 203] end
90-23 nm	PAINT - docking - core	Oligo1374	TACCAGCGCCAAACAACATATTACCGAAGCCCTTTAGAGATAATTATCTTCATAC	90-23 nm barrel PAINT pseudocolor0.4 PIXEL core stap strand for monomer 1, 55mer, [108, 286] start, [108, 245] end
90-23 nm	PAINT - docking - core	Oligo1375	TGATATTCACAAAGCCGCCAGTCAGACTGTAGCGCGAAACGTTTTATCTTCATAC	90-23 nm barrel PAINT pseudocolor0.4 PIXEL core stap strand for monomer 1, 55mer, [108, 328] start, [108, 287] end
90-23 nm	PAINT - docking - core	Oligo1376	CTACAACGCCTGTCCCTCATAAGAGAAGGATTAGGCAGTTAACTTATCTTCATAC	90-23 nm barrel PAINT pseudocolor0.4 PIXEL core stap strand for monomer 1, 55mer, [108, 370] start, [108, 329] end
90-23 nm	PAINT - docking - core	Oligo1377	CCATTAAACGGGTAAAGACATCGGTTTATCAGCTTAATTGCGAATATCTTCATAC	90-23 nm barrel PAINT pseudocolor0.4 PIXEL core stap strand for monomer 1, 55mer, [108, 412] start, [108, 371] end
90-23 nm	PAINT - docking - core	Oligo1378	CTGGCTCATTATAAGTAGTAAACTTTGAAAGAGGACCGCGACTTTATCTTCATAC	90-23 nm barrel PAINT pseudocolor0.4 PIXEL core stap strand for monomer 1, 55mer, [108, 454] start, [108, 413] end
90-23 nm	PAINT - docking - core	Oligo1379	AGCTTCAAAGCGACAGAAGCAAAGAAGTTTTGCCAAGTAAGAAATATCTTCATAC	90-23 nm barrel PAINT pseudocolor0.4 PIXEL core stap strand for monomer 1, 55mer, [108, 496] start, [108, 455] end
90-23 nm	PAINT - docking - core	Oligo1380	GCAAGGATAAAAAGCATAAAATTAGATACATTTCGCGGTGTCCGTATCTTCATAC	90-23 nm barrel PAINT pseudocolor0.4 PIXEL core stap strand for monomer 1, 55mer, [108, 538] start, [108, 497] end
90-23 nm	PAINT - docking - core	Oligo1381	ACCCGTCGGATTCCGCCATCAATCGTAAAACTAGCTTGAGAGACTATCTTCATAC	90-23 nm barrel PAINT pseudocolor0.4 PIXEL core stap strand for monomer 1, 55mer, [108, 580] start, [108, 539] end
90-23 nm	PAINT - docking - core	Oligo1382	GCCGCCTGAACCATGAAAGAGGGCCTCTTCGCTATTCTGGTGCATATCTTCATAC	90-23 nm barrel PAINT pseudocolor0.4 PIXEL core stap strand for monomer 1, 55mer, [108, 622] start, [108, 581] end
90-23 nm	PAINT - docking - core	Oligo1383	CGGAAACCAGTTTTGAGTATCCATGAATTGGTAACAACTCTCGCTATCTTCATAC	90-23 nm barrel PAINT pseudocolor0.4 PIXEL core stap strand for monomer 1, 55mer, [108, 664] start, [108, 623] end
90-23 nm	PAINT - docking - core	Oligo1384	ATCCGGTGTCTTGCAAGGAGAAAAGATAACGCTTGATGCAGGGATATCTTCATAC	90-23 nm barrel PAINT pseudocolor0.4 PIXEL core stap strand for monomer 1, 55mer, [108, 706] start, [108, 665] end
90-23 nm	PAINT - docking - core	Oligo1385	CTCACATTAATTGGCTCACATAACAATCCTCGCACTATCACGAGTATCTTCATAC	90-23 nm barrel PAINT pseudocolor0.4 PIXEL core stap strand for monomer 1, 55mer, [108, 748] start, [108, 707] end
90-23 nm	PAINT - docking - core	Oligo1386	GGTTTGCCCCAGCCTGAGAGTAAAGCCTGGGGTGCACAACATAATTCTCTTAACA	90-23 nm barrel PAINT pseudocolor0.5 PIXEL core stap strand for monomer 1, 55mer, [110, 13] start, [110, 728] end
90-23 nm	PAINT - docking - core	Oligo1387	TTTTTATAATCAGAGGAACGTGGCGAGAAAGGAAGTAGAGCTCTTTCTCTTAACA	90-23 nm barrel PAINT pseudocolor0.5 PIXEL core stap strand for monomer 1, 55mer, [110, 55] start, [110, 14] end
90-23 nm	PAINT - docking - core	Oligo1388	GCCACGCTGAGAGGGCGGTCTTGGCAGATTCACCACTCAATCTGTTCTCTTAACA	90-23 nm barrel PAINT pseudocolor0.5 PIXEL core stap strand for monomer 1, 55mer, [110, 97] start, [110, 56] end
90-23 nm	PAINT - docking - core	Oligo1389	AGGTTTAACGTCAAACAGAAAATCCTTTGCCCGAATTTACAAGTTTCTCTTAACA	90-23 nm barrel PAINT pseudocolor0.5 PIXEL core stap strand for monomer 1, 55mer, [110, 139] start, [110, 98] end
90-23 nm	PAINT - docking - core	Oligo1390	ATATATTTTAGTTAAGACAAATATGTGAGTGAATATTTTTAATCTTCTCTTAACA	90-23 nm barrel PAINT pseudocolor0.5 PIXEL core stap strand for monomer 1, 55mer, [110, 181] start, [110, 140] end
90-23 nm	PAINT - docking - core	Oligo1391	ACTCATCGAGAACTTCCAAGCATTTTCGAGCCAGTCAACGCCAATTCTCTTAACA	90-23 nm barrel PAINT pseudocolor0.5 PIXEL core stap strand for monomer 1, 55mer, [110, 223] start, [110, 182] end
90-23 nm	PAINT - docking - core	Oligo1392	AGAAACAATGAAAAGAATTGAATTTGCCAGTTACAAACGCTAGCTTCTCTTAACA	90-23 nm barrel PAINT pseudocolor0.5 PIXEL core stap strand for monomer 1, 55mer, [110, 265] start, [110, 224] end
90-23 nm	PAINT - docking - core	Oligo1393	AGCGACAGAATCAGAAACCATTTGTCACAATCAATAACGCAACATTCTCTTAACA	90-23 nm barrel PAINT pseudocolor0.5 PIXEL core stap strand for monomer 1, 55mer, [110, 307] start, [110, 266] end
90-23 nm	PAINT - docking - core	Oligo1394	TGAAAGTATTAAGTGCCTATAGGAGGTTGAGGCAGCACCACCGTTTCTCTTAACA	90-23 nm barrel PAINT pseudocolor0.5 PIXEL core stap strand for monomer 1, 55mer, [110, 349] start, [110, 308] end
90-23 nm	PAINT - docking - core	Oligo1395	AGGCTCCAAAAGGATTTTTTCCGTAACACTGAGTTGATAGCACATTCTCTTAACA	90-23 nm barrel PAINT pseudocolor0.5 PIXEL core stap strand for monomer 1, 55mer, [110, 391] start, [110, 350] end
90-23 nm	PAINT - docking - core	Oligo1396	GTCAATCATAAGGATGTTACTGAGGACTAAAGACTAACGAGGAATTCTCTTAACA	90-23 nm barrel PAINT pseudocolor0.5 PIXEL core stap strand for monomer 1, 55mer, [110, 433] start, [110, 392] end
90-23 nm	PAINT - docking - core	Oligo1397	AAAACCAAAATAGTATCATACATTGTGAATTACCTCTTGAGACGTTCTCTTAACA	90-23 nm barrel PAINT pseudocolor0.5 PIXEL core stap strand for monomer 1, 55mer, [110, 475] start, [110, 434] end
90-23 nm	PAINT - docking - core	Oligo1398	CTGCGAACGAGTATTCATTCCGAAAGACTTCAAATATTGCATTATTCTCTTAACA	90-23 nm barrel PAINT pseudocolor0.5 PIXEL core stap strand for monomer 1, 55mer, [110, 517] start, [110, 476] end
90-23 nm	PAINT - docking - core	Oligo1399	GAGCAAACAAGAGAAGGCTAAATACTTTTGCGGGACGGTTGTTTTTCTCTTAACA	90-23 nm barrel PAINT pseudocolor0.5 PIXEL core stap strand for monomer 1, 55mer, [110, 559] start, [110, 518] end
90-23 nm	PAINT - docking - core	Oligo1400	CGCAACTGTTGGGCCAGGCATTTCATCAACATTAAATTCGCGTGTTCTCTTAACA	90-23 nm barrel PAINT pseudocolor0.5 PIXEL core stap strand for monomer 1, 55mer, [110, 601] start, [110, 560] end
90-23 nm	PAINT - docking - core	Oligo1401	CGACTGGGGATTTGCGTGAAGAATTACAGCGCAACCATCATTTGTTCTCTTAACA	90-23 nm barrel PAINT pseudocolor0.5 PIXEL core stap strand for monomer 1, 55mer, [110, 643] start, [110, 602] end
90-23 nm	PAINT - docking - core	Oligo1402	ATCAAAGGAGAGTCTGCATAGCTAAACTGGAAAGCGTGTTATGATTCTCTTAACA	90-23 nm barrel PAINT pseudocolor0.5 PIXEL core stap strand for monomer 1, 55mer, [110, 685] start, [110, 644] end
90-23 nm	PAINT - docking - core	Oligo1403	CATATAGATGATTTGGAAACAAAAAGATTGGGCGTATGAGTAGCTTCTCTTAACA	90-23 nm barrel PAINT pseudocolor0.5 PIXEL core stap strand for monomer 1, 55mer, [110, 727] start, [110, 686] end
90-23 nm	PAINT - docking - core	Oligo1404	GAGTCCACTATTAGTTTTTCCGGGGAGAGGCGGTTGTAATCAACTACTTTAATCC	90-23 nm barrel PAINT pseudocolor1.0 PIXEL core stap strand for monomer 0, 55mer, [2, 13] start, [2, 728] end
90-23 nm	PAINT - docking - core	Oligo1405	ACTATCGGCCTTGCCTCGTTACTATGGTTGCTTTGTTGGGGTAATACTTTAATCC	90-23 nm barrel PAINT pseudocolor1.0 PIXEL core stap strand for monomer 0, 55mer, [2, 55] start, [2, 14] end
90-23 nm	PAINT - docking - core	Oligo1406	AAGGTTATCTAAAAACATCGGCTATTAGTCTTTAATTACCGCAATACTTTAATCC	90-23 nm barrel PAINT pseudocolor1.0 PIXEL core stap strand for monomer 0, 55mer, [2, 97] start, [2, 56] end
90-23 nm	PAINT - docking - core	Oligo1407	TCATTTCAATTACTACTTCTGGCAATTCATCAATACTAATAGGGTACTTTAATCC	90-23 nm barrel PAINT pseudocolor1.0 PIXEL core stap strand for monomer 0, 55mer, [2, 139] start, [2, 98] end
90-23 nm	PAINT - docking - core	Oligo1408	CCTGTTTAGTATCTCCGGCTATCAAAATCATAGGTAACAAACATTACTTTAATCC	90-23 nm barrel PAINT pseudocolor1.0 PIXEL core stap strand for monomer 0, 55mer, [2, 181] start, [2, 140] end
90-23 nm	PAINT - docking - core	Oligo1409	CGAACCTCCCGACATCCTAACAATAGATAAGTCCTACCAGTAAGTACTTTAATCC	90-23 nm barrel PAINT pseudocolor1.0 PIXEL core stap strand for monomer 0, 55mer, [2, 223] start, [2, 182] end
90-23 nm	PAINT - docking - core	Oligo1410	CAAAAGAACTGGCCACCCTGAACAGGGAAGCGCATAAATCAAAGTACTTTAATCC	90-23 nm barrel PAINT pseudocolor1.0 PIXEL core stap strand for monomer 0, 55mer, [2, 265] start, [2, 224] end
90-23 nm	PAINT - docking - core	Oligo1411	CAGAGCCACCACCCCAGCAAATCACCGTCACCGACGCAGTATCCTACTTTAATCC	90-23 nm barrel PAINT pseudocolor1.0 PIXEL core stap strand for monomer 0, 55mer, [2, 307] start, [2, 266] end
90-23 nm	PAINT - docking - core	Oligo1412	TATCACCGTACTCTTTTAACTGGCTTTTGATGATAGCCACCCACTACTTTAATCC	90-23 nm barrel PAINT pseudocolor1.0 PIXEL core stap strand for monomer 0, 55mer, [2, 349] start, [2, 308] end
90-23 nm	PAINT - docking - core	Oligo1413	ATAACCGATATATAACAGTTTGAATTTTCTGTATGTCAGAACTGTACTTTAATCC	90-23 nm barrel PAINT pseudocolor1.0 PIXEL core stap strand for monomer 0, 55mer, [2, 391] start, [2, 350] end
90-23 nm	PAINT - docking - core	Oligo1414	ATTCATTACCCAACAACGGATGACCCCCAGCGATTGAGTTAAGCTACTTTAATCC	90-23 nm barrel PAINT pseudocolor1.0 PIXEL core stap strand for monomer 0, 55mer, [2, 433] start, [2, 392] end
90-23 nm	PAINT - docking - core	Oligo1415	CTCAAATGCTTTAAACTAATAAGATTCATCAGTTGATTCAGTATTACTTTAATCC	90-23 nm barrel PAINT pseudocolor1.0 PIXEL core stap strand for monomer 0, 55mer, [2, 475] start, [2, 434] end
90-23 nm	PAINT - docking - core	Oligo1416	TAGTAGTAGCATTTAATGCTATTTTTGCGGATGGCACCATAACCTACTTTAATCC	90-23 nm barrel PAINT pseudocolor1.0 PIXEL core stap strand for monomer 0, 55mer, [2, 517] start, [2, 476] end
90-23 nm	PAINT - docking - core	Oligo1417	AATTGTAAACGTTCCGTTCTCCGGAGACAGTCAAAGCAAGGCAATACTTTAATCC	90-23 nm barrel PAINT pseudocolor1.0 PIXEL core stap strand for monomer 0, 55mer, [2, 559] start, [2, 518] end
90-23 nm	PAINT - docking - core	Oligo1418	TGTAAAACGACGGGCCTCAGTGCATCTGCCAGTTTTTAAATTTATACTTTAATCC	90-23 nm barrel PAINT pseudocolor1.0 PIXEL core stap strand for monomer 0, 55mer, [2, 601] start, [2, 560] end
90-23 nm	PAINT - docking - core	Oligo1419	ACGAGGATATTGCGGAACTTGGGTTGTCGGACTTGGCATTCAGTTACTTTAATCC	90-23 nm barrel PAINT pseudocolor1.0 PIXEL core stap strand for monomer 0, 55mer, [2, 643] start, [2, 602] end
90-23 nm	PAINT - docking - core	Oligo1420	CATCGGGTTGAGTTTACGCATTAATCGAACAAGACTGTTGAGGATACTTTAATCC	90-23 nm barrel PAINT pseudocolor1.0 PIXEL core stap strand for monomer 0, 55mer, [2, 685] start, [2, 644] end
90-23 nm	PAINT - docking - core	Oligo1421	AGGAGAATGGATCTTCTGCAATGAAGGTTTATAAGATAAACAAATACTTTAATCC	90-23 nm barrel PAINT pseudocolor1.0 PIXEL core stap strand for monomer 0, 55mer, [2, 727] start, [2, 686] end
90-23 nm	PAINT - docking - core	Oligo1422	GCGCTTAATGCGCCCGTAAATAGGGTTGAGTGTTGCAGTGAGCCTACTTTAATCC	90-23 nm barrel PAINT pseudocolor1.0 PIXEL core stap strand for monomer 0, 55mer, [4, 34] start, [4, 749] end
90-23 nm	PAINT - docking - core	Oligo1423	ACGTGGCACAGACTGCAACATAACATCACTTGCCTGAGCGGGCCTACTTTAATCC	90-23 nm barrel PAINT pseudocolor1.0 PIXEL core stap strand for monomer 0, 55mer, [4, 76] start, [4, 35] end
90-23 nm	PAINT - docking - core	Oligo1424	TCATCATATTCCTCCGTCAAGTTGGCAAATCAACAAAATACCATTACTTTAATCC	90-23 nm barrel PAINT pseudocolor1.0 PIXEL core stap strand for monomer 0, 55mer, [4, 118] start, [4, 77] end
90-23 nm	PAINT - docking - core	Oligo1425	GACGCTGAGAAGAAAACAAACAAGTTACAAAATCGGGAAGGGTATACTTTAATCC	90-23 nm barrel PAINT pseudocolor1.0 PIXEL core stap strand for monomer 0, 55mer, [4, 160] start, [4, 119] end
90-23 nm	PAINT - docking - core	Oligo1426	CTAATGCAGAACGAACGCTCTAAACACCGGAATCAGGTTATAAATACTTTAATCC	90-23 nm barrel PAINT pseudocolor1.0 PIXEL core stap strand for monomer 0, 55mer, [4, 202] start, [4, 161] end
90-23 nm	PAINT - docking - core	Oligo1427	CAGCCTTTACAGATGCTATTATCCGGTATTCTAAGGCATGTAAGTACTTTAATCC	90-23 nm barrel PAINT pseudocolor1.0 PIXEL core stap strand for monomer 0, 55mer, [4, 244] start, [4, 203] end
90-23 nm	PAINT - docking - core	Oligo1428	GACGGAAATTATTAACGTAGAACCGAGGAAACGCATCAGAGGAGTACTTTAATCC	90-23 nm barrel PAINT pseudocolor1.0 PIXEL core stap strand for monomer 0, 55mer, [4, 286] start, [4, 245] end
90-23 nm	PAINT - docking - core	Oligo1429	ATTTACCGTTCCACGCCACCGCCATCTTTTCATAAAGTAGCATTTACTTTAATCC	90-23 nm barrel PAINT pseudocolor1.0 PIXEL core stap strand for monomer 0, 55mer, [4, 328] start, [4, 287] end
90-23 nm	PAINT - docking - core	Oligo1430	TTTGTCGTCTTTCCTCAGAAAGGGTTGATATAAGTGTGCCTTGATACTTTAATCC	90-23 nm barrel PAINT pseudocolor1.0 PIXEL core stap strand for monomer 0, 55mer, [4, 370] start, [4, 329] end
90-23 nm	PAINT - docking - core	Oligo1431	CAAAAGAATACACTTTTGCGCGCCGACAATGACAAAGTGAGAGTTACTTTAATCC	90-23 nm barrel PAINT pseudocolor1.0 PIXEL core stap strand for monomer 0, 55mer, [4, 412] start, [4, 371] end
90-23 nm	PAINT - docking - core	Oligo1432	TAACGGAACAACAGCTTGCCTCATCAAGAGTAATCATCATCGGGTACTTTAATCC	90-23 nm barrel PAINT pseudocolor1.0 PIXEL core stap strand for monomer 0, 55mer, [4, 454] start, [4, 413] end
90-23 nm	PAINT - docking - core	Oligo1433	TTTAATTGCTCCTATCAGGTGCGGAATCGTCATAACATAACGACTACTTTAATCC	90-23 nm barrel PAINT pseudocolor1.0 PIXEL core stap strand for monomer 0, 55mer, [4, 496] start, [4, 455] end
90-23 nm	PAINT - docking - core	Oligo1434	AGGTAAAGATTCATAGCAAACGAGCTGAAAAGGTGAACATGTCCTACTTTAATCC	90-23 nm barrel PAINT pseudocolor1.0 PIXEL core stap strand for monomer 0, 55mer, [4, 538] start, [4, 497] end
90-23 nm	PAINT - docking - core	Oligo1435	TTGGTGTAGATGGAATCAGCAAAACAGGAAGATTGAAATTAAGTTACTTTAATCC	90-23 nm barrel PAINT pseudocolor1.0 PIXEL core stap strand for monomer 0, 55mer, [4, 580] start, [4, 539] end
90-23 nm	PAINT - docking - core	Oligo1436	AGATGAACGAAGAGCGTATTGGGTAACGCCAGGGTGCACTCCCGTACTTTAATCC	90-23 nm barrel PAINT pseudocolor1.0 PIXEL core stap strand for monomer 0, 55mer, [4, 622] start, [4, 581] end
90-23 nm	PAINT - docking - core	Oligo1437	TGGTGACCTGGAACAGCAAACAGCAATACATCAAAAACAGAGATTACTTTAATCC	90-23 nm barrel PAINT pseudocolor1.0 PIXEL core stap strand for monomer 0, 55mer, [4, 664] start, [4, 623] end
90-23 nm	PAINT - docking - core	Oligo1438	GATATAGAGTCGGTACCGTTTCTGTAGTGTCAGATTACGGGGACTACTTTAATCC	90-23 nm barrel PAINT pseudocolor1.0 PIXEL core stap strand for monomer 0, 55mer, [4, 706] start, [4, 665] end
90-23 nm	PAINT - docking - core	Oligo1439	AGCTGCATTAATGAGCTGTTTTATGGAGATGATAAAGAAATGTATACTTTAATCC	90-23 nm barrel PAINT pseudocolor1.0 PIXEL core stap strand for monomer 0, 55mer, [4, 748] start, [4, 707] end
90-23 nm	PAINT - docking - core	Oligo1440	CTTATAAATCAAAACAGCTGCCCGCTTTCCAGTCGTGAAATTTTTAATTCCTCTA	90-23 nm barrel PAINT pseudocolor1.1 PIXEL core stap strand for monomer 0, 55mer, [6, 13] start, [6, 728] end
90-23 nm	PAINT - docking - core	Oligo1441	TTGTAGCAATACTCAGGAGGCGGTCACGCTGCGCGATCGGAACCTAATTCCTCTA	90-23 nm barrel PAINT pseudocolor1.1 PIXEL core stap strand for monomer 0, 55mer, [6, 55] start, [6, 14] end
90-23 nm	PAINT - docking - core	Oligo1442	TATCAAACCCTCACCACCAGTAGAACCCTTCTGACCGCTCATCGTAATTCCTCTA	90-23 nm barrel PAINT pseudocolor1.1 PIXEL core stap strand for monomer 0, 55mer, [6, 97] start, [6, 56] end
90-23 nm	PAINT - docking - core	Oligo1443	ACGGATTCGCCTGCTACCATAACAAAGAAACCACCTACATTTAATAATTCCTCTA	90-23 nm barrel PAINT pseudocolor1.1 PIXEL core stap strand for monomer 0, 55mer, [6, 139] start, [6, 98] end
90-23 nm	PAINT - docking - core	Oligo1444	TGTGATAAATAAGATGTAAAATCCTTGAAAACATAACATTTATATAATTCCTCTA	90-23 nm barrel PAINT pseudocolor1.1 PIXEL core stap strand for monomer 0, 55mer, [6, 181] start, [6, 140] end
90-23 nm	PAINT - docking - core	Oligo1445	TAGCAAGCAAATCATCAATATCCAGACGACGACAAGGGCTTACGTAATTCCTCTA	90-23 nm barrel PAINT pseudocolor1.1 PIXEL core stap strand for monomer 0, 55mer, [6, 223] start, [6, 182] end
90-23 nm	PAINT - docking - core	Oligo1446	GATAGCCGAACAAAGCGCTAATTTTTTGTTTAACGCAGCTACAATAATTCCTCTA	90-23 nm barrel PAINT pseudocolor1.1 PIXEL core stap strand for monomer 0, 55mer, [6, 265] start, [6, 224] end
90-23 nm	PAINT - docking - core	Oligo1447	TCGGTCATAGCCCCATTAGCTTCAACCGATTGAGGATACATACATAATTCCTCTA	90-23 nm barrel PAINT pseudocolor1.1 PIXEL core stap strand for monomer 0, 55mer, [6, 307] start, [6, 266] end
90-23 nm	PAINT - docking - core	Oligo1448	CAGTACCAGGCGGAGTGCCCTTAAAGCCAGAATGGCCACCACTTTAATTCCTCTA	90-23 nm barrel PAINT pseudocolor1.1 PIXEL core stap strand for monomer 0, 55mer, [6, 349] start, [6, 308] end
90-23 nm	PAINT - docking - core	Oligo1449	TCTTAAACAGCTTGGAACAAAGCCCTCATAGTTAGCCTCAGACTTAATTCCTCTA	90-23 nm barrel PAINT pseudocolor1.1 PIXEL core stap strand for monomer 0, 55mer, [6, 391] start, [6, 350] end
90-23 nm	PAINT - docking - core	Oligo1450	AGACCAGGCGCATAATTGTGACTACGAAGGCACCACACCCTCTTTAATTCCTCTA	90-23 nm barrel PAINT pseudocolor1.1 PIXEL core stap strand for monomer 0, 55mer, [6, 433] start, [6, 392] end
90-23 nm	PAINT - docking - core	Oligo1451	ATGTTTAGACTGGGAATTACGGGAAGAAAAATCTAGAAACACACTAATTCCTCTA	90-23 nm barrel PAINT pseudocolor1.1 PIXEL core stap strand for monomer 0, 55mer, [6, 475] start, [6, 434] end
90-23 nm	PAINT - docking - core	Oligo1452	TGTTTAGCTATATATGCAACAAACTCCAACAGGTCCTGACTAAATAATTCCTCTA	90-23 nm barrel PAINT pseudocolor1.1 PIXEL core stap strand for monomer 0, 55mer, [6, 517] start, [6, 476] end
90-23 nm	PAINT - docking - core	Oligo1453	CCCCGGTTGATAAGAGGGTATATATTTTAAATGCAAATAAAGCCTAATTCCTCTA	90-23 nm barrel PAINT pseudocolor1.1 PIXEL core stap strand for monomer 0, 55mer, [6, 559] start, [6, 518] end
90-23 nm	PAINT - docking - core	Oligo1454	GGGGGATGTGCTGTTTCCGGCGGCGGATTGACCGTTTAACCATATAATTCCTCTA	90-23 nm barrel PAINT pseudocolor1.1 PIXEL core stap strand for monomer 0, 55mer, [6, 601] start, [6, 560] end
90-23 nm	PAINT - docking - core	Oligo1455	GAACTGCTGGATGAAGTGAGCCACTCATTGTTGTGAGTTCAGAATAATTCCTCTA	90-23 nm barrel PAINT pseudocolor1.1 PIXEL core stap strand for monomer 0, 55mer, [6, 643] start, [6, 602] end
90-23 nm	PAINT - docking - core	Oligo1456	CGCGTCGTCTTCATCAATGGCCTGGGAAGACTCCTCTCAACGTGTAATTCCTCTA	90-23 nm barrel PAINT pseudocolor1.1 PIXEL core stap strand for monomer 0, 55mer, [6, 685] start, [6, 644] end
90-23 nm	PAINT - docking - core	Oligo1457	ATCTGAACTCGCTCCGTGCATCACGAAGGTGTTTAAACGACATTTAATTCCTCTA	90-23 nm barrel PAINT pseudocolor1.1 PIXEL core stap strand for monomer 0, 55mer, [6, 727] start, [6, 686] end
90-23 nm	PAINT - docking - core	Oligo1458	GCGGGCGCTAGGGGGGAGCCTTTGATGGTGGTTCCTTCACCGAATAATTCCTCTA	90-23 nm barrel PAINT pseudocolor1.1 PIXEL core stap strand for monomer 0, 55mer, [8, 34] start, [8, 749] end
90-23 nm	PAINT - docking - core	Oligo1459	TAAAAGGGACATTCCTACATAAAAGAGTCTGTCCAAAGGGATGATAATTCCTCTA	90-23 nm barrel PAINT pseudocolor1.1 PIXEL core stap strand for monomer 0, 55mer, [8, 76] start, [8, 35] end
90-23 nm	PAINT - docking - core	Oligo1460	AGTTTGAGTAACATAGAAGTAAATCTAAAGCATCATAAAACAAATAATTCCTCTA	90-23 nm barrel PAINT pseudocolor1.1 PIXEL core stap strand for monomer 0, 55mer, [8, 118] start, [8, 77] end
90-23 nm	PAINT - docking - core	Oligo1461	CGTCGCTATTAATCATTTGAAACAGTACCTTTTACTTATTTGAATAATTCCTCTA	90-23 nm barrel PAINT pseudocolor1.1 PIXEL core stap strand for monomer 0, 55mer, [8, 160] start, [8, 119] end
90-23 nm	PAINT - docking - core	Oligo1462	GTACCGACAAAAGATCGCCAACCTAAATTTAATGGGCAAATCATTAATTCCTCTA	90-23 nm barrel PAINT pseudocolor1.1 PIXEL core stap strand for monomer 0, 55mer, [8, 202] start, [8, 161] end
90-23 nm	PAINT - docking - core	Oligo1463	TATTTATCCCAATTCCTGAAATTTTCATCGTAGGAGTCTTTCAATAATTCCTCTA	90-23 nm barrel PAINT pseudocolor1.1 PIXEL core stap strand for monomer 0, 55mer, [8, 244] start, [8, 203] end
90-23 nm	PAINT - docking - core	Oligo1464	TACCAGCGCCAAACAACATATTACCGAAGCCCTTTAGAGATAATTAATTCCTCTA	90-23 nm barrel PAINT pseudocolor1.1 PIXEL core stap strand for monomer 0, 55mer, [8, 286] start, [8, 245] end
90-23 nm	PAINT - docking - core	Oligo1465	TGATATTCACAAAGCCGCCAGTCAGACTGTAGCGCGAAACGTTTTAATTCCTCTA	90-23 nm barrel PAINT pseudocolor1.1 PIXEL core stap strand for monomer 0, 55mer, [8, 328] start, [8, 287] end
90-23 nm	PAINT - docking - core	Oligo1466	CTACAACGCCTGTCCCTCATAAGAGAAGGATTAGGCAGTTAACTTAATTCCTCTA	90-23 nm barrel PAINT pseudocolor1.1 PIXEL core stap strand for monomer 0, 55mer, [8, 370] start, [8, 329] end
90-23 nm	PAINT - docking - core	Oligo1467	CCATTAAACGGGTAAAGACATCGGTTTATCAGCTTAATTGCGAATAATTCCTCTA	90-23 nm barrel PAINT pseudocolor1.1 PIXEL core stap strand for monomer 0, 55mer, [8, 412] start, [8, 371] end
90-23 nm	PAINT - docking - core	Oligo1468	CTGGCTCATTATAAGTAGTAAACTTTGAAAGAGGACCGCGACTTTAATTCCTCTA	90-23 nm barrel PAINT pseudocolor1.1 PIXEL core stap strand for monomer 0, 55mer, [8, 454] start, [8, 413] end
90-23 nm	PAINT - docking - core	Oligo1469	AGCTTCAAAGCGACAGAAGCAAAGAAGTTTTGCCAAGTAAGAAATAATTCCTCTA	90-23 nm barrel PAINT pseudocolor1.1 PIXEL core stap strand for monomer 0, 55mer, [8, 496] start, [8, 455] end
90-23 nm	PAINT - docking - core	Oligo1470	GCAAGGATAAAAAGCATAAAATTAGATACATTTCGCGGTGTCCGTAATTCCTCTA	90-23 nm barrel PAINT pseudocolor1.1 PIXEL core stap strand for monomer 0, 55mer, [8, 538] start, [8, 497] end
90-23 nm	PAINT - docking - core	Oligo1471	ACCCGTCGGATTCCGCCATCAATCGTAAAACTAGCTTGAGAGACTAATTCCTCTA	90-23 nm barrel PAINT pseudocolor1.1 PIXEL core stap strand for monomer 0, 55mer, [8, 580] start, [8, 539] end
90-23 nm	PAINT - docking - core	Oligo1472	GCCGCCTGAACCATGAAAGAGGGCCTCTTCGCTATTCTGGTGCATAATTCCTCTA	90-23 nm barrel PAINT pseudocolor1.1 PIXEL core stap strand for monomer 0, 55mer, [8, 622] start, [8, 581] end
90-23 nm	PAINT - docking - core	Oligo1473	CGGAAACCAGTTTTGAGTATCCATGAATTGGTAACAACTCTCGCTAATTCCTCTA	90-23 nm barrel PAINT pseudocolor1.1 PIXEL core stap strand for monomer 0, 55mer, [8, 664] start, [8, 623] end
90-23 nm	PAINT - docking - core	Oligo1474	ATCCGGTGTCTTGCAAGGAGAAAAGATAACGCTTGATGCAGGGATAATTCCTCTA	90-23 nm barrel PAINT pseudocolor1.1 PIXEL core stap strand for monomer 0, 55mer, [8, 706] start, [8, 665] end
90-23 nm	PAINT - docking - core	Oligo1475	CTCACATTAATTGGCTCACATAACAATCCTCGCACTATCACGAGTAATTCCTCTA	90-23 nm barrel PAINT pseudocolor1.1 PIXEL core stap strand for monomer 0, 55mer, [8, 748] start, [8, 707] end
90-23 nm	PAINT - docking - core	Oligo1476	GGTTTGCCCCAGCCTGAGAGTAAAGCCTGGGGTGCACAACATAATAATTACTTCC	90-23 nm barrel PAINT pseudocolor1.2 PIXEL core stap strand for monomer 0, 55mer, [10, 13] start, [10, 728] end
90-23 nm	PAINT - docking - core	Oligo1477	TTTTTATAATCAGAGGAACGTGGCGAGAAAGGAAGTAGAGCTCTTAATTACTTCC	90-23 nm barrel PAINT pseudocolor1.2 PIXEL core stap strand for monomer 0, 55mer, [10, 55] start, [10, 14] end
90-23 nm	PAINT - docking - core	Oligo1478	GCCACGCTGAGAGGGCGGTCTTGGCAGATTCACCACTCAATCTGTAATTACTTCC	90-23 nm barrel PAINT pseudocolor1.2 PIXEL core stap strand for monomer 0, 55mer, [10, 97] start, [10, 56] end
90-23 nm	PAINT - docking - core	Oligo1479	AGGTTTAACGTCAAACAGAAAATCCTTTGCCCGAATTTACAAGTTAATTACTTCC	90-23 nm barrel PAINT pseudocolor1.2 PIXEL core stap strand for monomer 0, 55mer, [10, 139] start, [10, 98] end
90-23 nm	PAINT - docking - core	Oligo1480	ATATATTTTAGTTAAGACAAATATGTGAGTGAATATTTTTAATCTAATTACTTCC	90-23 nm barrel PAINT pseudocolor1.2 PIXEL core stap strand for monomer 0, 55mer, [10, 181] start, [10, 140] end
90-23 nm	PAINT - docking - core	Oligo1481	ACTCATCGAGAACTTCCAAGCATTTTCGAGCCAGTCAACGCCAATAATTACTTCC	90-23 nm barrel PAINT pseudocolor1.2 PIXEL core stap strand for monomer 0, 55mer, [10, 223] start, [10, 182] end
90-23 nm	PAINT - docking - core	Oligo1482	AGAAACAATGAAAAGAATTGAATTTGCCAGTTACAAACGCTAGCTAATTACTTCC	90-23 nm barrel PAINT pseudocolor1.2 PIXEL core stap strand for monomer 0, 55mer, [10, 265] start, [10, 224] end
90-23 nm	PAINT - docking - core	Oligo1483	AGCGACAGAATCAGAAACCATTTGTCACAATCAATAACGCAACATAATTACTTCC	90-23 nm barrel PAINT pseudocolor1.2 PIXEL core stap strand for monomer 0, 55mer, [10, 307] start, [10, 266] end
90-23 nm	PAINT - docking - core	Oligo1484	TGAAAGTATTAAGTGCCTATAGGAGGTTGAGGCAGCACCACCGTTAATTACTTCC	90-23 nm barrel PAINT pseudocolor1.2 PIXEL core stap strand for monomer 0, 55mer, [10, 349] start, [10, 308] end
90-23 nm	PAINT - docking - core	Oligo1485	AGGCTCCAAAAGGATTTTTTCCGTAACACTGAGTTGATAGCACATAATTACTTCC	90-23 nm barrel PAINT pseudocolor1.2 PIXEL core stap strand for monomer 0, 55mer, [10, 391] start, [10, 350] end
90-23 nm	PAINT - docking - core	Oligo1486	GTCAATCATAAGGATGTTACTGAGGACTAAAGACTAACGAGGAATAATTACTTCC	90-23 nm barrel PAINT pseudocolor1.2 PIXEL core stap strand for monomer 0, 55mer, [10, 433] start, [10, 392] end
90-23 nm	PAINT - docking - core	Oligo1487	AAAACCAAAATAGTATCATACATTGTGAATTACCTCTTGAGACGTAATTACTTCC	90-23 nm barrel PAINT pseudocolor1.2 PIXEL core stap strand for monomer 0, 55mer, [10, 475] start, [10, 434] end
90-23 nm	PAINT - docking - core	Oligo1488	CTGCGAACGAGTATTCATTCCGAAAGACTTCAAATATTGCATTATAATTACTTCC	90-23 nm barrel PAINT pseudocolor1.2 PIXEL core stap strand for monomer 0, 55mer, [10, 517] start, [10, 476] end
90-23 nm	PAINT - docking - core	Oligo1489	GAGCAAACAAGAGAAGGCTAAATACTTTTGCGGGACGGTTGTTTTAATTACTTCC	90-23 nm barrel PAINT pseudocolor1.2 PIXEL core stap strand for monomer 0, 55mer, [10, 559] start, [10, 518] end
90-23 nm	PAINT - docking - core	Oligo1490	CGCAACTGTTGGGCCAGGCATTTCATCAACATTAAATTCGCGTGTAATTACTTCC	90-23 nm barrel PAINT pseudocolor1.2 PIXEL core stap strand for monomer 0, 55mer, [10, 601] start, [10, 560] end
90-23 nm	PAINT - docking - core	Oligo1491	CGACTGGGGATTTGCGTGAAGAATTACAGCGCAACCATCATTTGTAATTACTTCC	90-23 nm barrel PAINT pseudocolor1.2 PIXEL core stap strand for monomer 0, 55mer, [10, 643] start, [10, 602] end
90-23 nm	PAINT - docking - core	Oligo1492	ATCAAAGGAGAGTCTGCATAGCTAAACTGGAAAGCGTGTTATGATAATTACTTCC	90-23 nm barrel PAINT pseudocolor1.2 PIXEL core stap strand for monomer 0, 55mer, [10, 685] start, [10, 644] end
90-23 nm	PAINT - docking - core	Oligo1493	CATATAGATGATTTGGAAACAAAAAGATTGGGCGTATGAGTAGCTAATTACTTCC	90-23 nm barrel PAINT pseudocolor1.2 PIXEL core stap strand for monomer 0, 55mer, [10, 727] start, [10, 686] end
90-23 nm	PAINT - docking - core	Oligo1494	GAGTCCACTATTAGTTTTTCCGGGGAGAGGCGGTTGTAATCAACTACACCTTATT	90-23 nm barrel PAINT pseudocolor1.3 PIXEL core stap strand for monomer 1, 55mer, [102, 13] start, [102, 728] end
90-23 nm	PAINT - docking - core	Oligo1495	ACTATCGGCCTTGCCTCGTTACTATGGTTGCTTTGTTGGGGTAATACACCTTATT	90-23 nm barrel PAINT pseudocolor1.3 PIXEL core stap strand for monomer 1, 55mer, [102, 55] start, [102, 14] end
90-23 nm	PAINT - docking - core	Oligo1496	AAGGTTATCTAAAAACATCGGCTATTAGTCTTTAATTACCGCAATACACCTTATT	90-23 nm barrel PAINT pseudocolor1.3 PIXEL core stap strand for monomer 1, 55mer, [102, 97] start, [102, 56] end
90-23 nm	PAINT - docking - core	Oligo1497	TCATTTCAATTACTACTTCTGGCAATTCATCAATACTAATAGGGTACACCTTATT	90-23 nm barrel PAINT pseudocolor1.3 PIXEL core stap strand for monomer 1, 55mer, [102, 139] start, [102, 98] end
90-23 nm	PAINT - docking - core	Oligo1498	CCTGTTTAGTATCTCCGGCTATCAAAATCATAGGTAACAAACATTACACCTTATT	90-23 nm barrel PAINT pseudocolor1.3 PIXEL core stap strand for monomer 1, 55mer, [102, 181] start, [102, 140] end
90-23 nm	PAINT - docking - core	Oligo1499	CGAACCTCCCGACATCCTAACAATAGATAAGTCCTACCAGTAAGTACACCTTATT	90-23 nm barrel PAINT pseudocolor1.3 PIXEL core stap strand for monomer 1, 55mer, [102, 223] start, [102, 182] end
90-23 nm	PAINT - docking - core	Oligo1500	CAAAAGAACTGGCCACCCTGAACAGGGAAGCGCATAAATCAAAGTACACCTTATT	90-23 nm barrel PAINT pseudocolor1.3 PIXEL core stap strand for monomer 1, 55mer, [102, 265] start, [102, 224] end
90-23 nm	PAINT - docking - core	Oligo1501	CAGAGCCACCACCCCAGCAAATCACCGTCACCGACGCAGTATCCTACACCTTATT	90-23 nm barrel PAINT pseudocolor1.3 PIXEL core stap strand for monomer 1, 55mer, [102, 307] start, [102, 266] end
90-23 nm	PAINT - docking - core	Oligo1502	TATCACCGTACTCTTTTAACTGGCTTTTGATGATAGCCACCCACTACACCTTATT	90-23 nm barrel PAINT pseudocolor1.3 PIXEL core stap strand for monomer 1, 55mer, [102, 349] start, [102, 308] end
90-23 nm	PAINT - docking - core	Oligo1503	ATAACCGATATATAACAGTTTGAATTTTCTGTATGTCAGAACTGTACACCTTATT	90-23 nm barrel PAINT pseudocolor1.3 PIXEL core stap strand for monomer 1, 55mer, [102, 391] start, [102, 350] end
90-23 nm	PAINT - docking - core	Oligo1504	ATTCATTACCCAACAACGGATGACCCCCAGCGATTGAGTTAAGCTACACCTTATT	90-23 nm barrel PAINT pseudocolor1.3 PIXEL core stap strand for monomer 1, 55mer, [102, 433] start, [102, 392] end
90-23 nm	PAINT - docking - core	Oligo1505	CTCAAATGCTTTAAACTAATAAGATTCATCAGTTGATTCAGTATTACACCTTATT	90-23 nm barrel PAINT pseudocolor1.3 PIXEL core stap strand for monomer 1, 55mer, [102, 475] start, [102, 434] end
90-23 nm	PAINT - docking - core	Oligo1506	TAGTAGTAGCATTTAATGCTATTTTTGCGGATGGCACCATAACCTACACCTTATT	90-23 nm barrel PAINT pseudocolor1.3 PIXEL core stap strand for monomer 1, 55mer, [102, 517] start, [102, 476] end
90-23 nm	PAINT - docking - core	Oligo1507	AATTGTAAACGTTCCGTTCTCCGGAGACAGTCAAAGCAAGGCAATACACCTTATT	90-23 nm barrel PAINT pseudocolor1.3 PIXEL core stap strand for monomer 1, 55mer, [102, 559] start, [102, 518] end
90-23 nm	PAINT - docking - core	Oligo1508	TGTAAAACGACGGGCCTCAGTGCATCTGCCAGTTTTTAAATTTATACACCTTATT	90-23 nm barrel PAINT pseudocolor1.3 PIXEL core stap strand for monomer 1, 55mer, [102, 601] start, [102, 560] end
90-23 nm	PAINT - docking - core	Oligo1509	ACGAGGATATTGCGGAACTTGGGTTGTCGGACTTGGCATTCAGTTACACCTTATT	90-23 nm barrel PAINT pseudocolor1.3 PIXEL core stap strand for monomer 1, 55mer, [102, 643] start, [102, 602] end
90-23 nm	PAINT - docking - core	Oligo1510	CATCGGGTTGAGTTTACGCATTAATCGAACAAGACTGTTGAGGATACACCTTATT	90-23 nm barrel PAINT pseudocolor1.3 PIXEL core stap strand for monomer 1, 55mer, [102, 685] start, [102, 644] end
90-23 nm	PAINT - docking - core	Oligo1511	AGGAGAATGGATCTTCTGCAATGAAGGTTTATAAGATAAACAAATACACCTTATT	90-23 nm barrel PAINT pseudocolor1.3 PIXEL core stap strand for monomer 1, 55mer, [102, 727] start, [102, 686] end
90-23 nm	PAINT - docking - core	Oligo1512	GCGCTTAATGCGCCCGTAAATAGGGTTGAGTGTTGCAGTGAGCCTACACCTTATT	90-23 nm barrel PAINT pseudocolor1.3 PIXEL core stap strand for monomer 1, 55mer, [104, 34] start, [104, 749] end
90-23 nm	PAINT - docking - core	Oligo1513	ACGTGGCACAGACTGCAACATAACATCACTTGCCTGAGCGGGCCTACACCTTATT	90-23 nm barrel PAINT pseudocolor1.3 PIXEL core stap strand for monomer 1, 55mer, [104, 76] start, [104, 35] end
90-23 nm	PAINT - docking - core	Oligo1514	TCATCATATTCCTCCGTCAAGTTGGCAAATCAACAAAATACCATTACACCTTATT	90-23 nm barrel PAINT pseudocolor1.3 PIXEL core stap strand for monomer 1, 55mer, [104, 118] start, [104, 77] end
90-23 nm	PAINT - docking - core	Oligo1515	GACGCTGAGAAGAAAACAAACAAGTTACAAAATCGGGAAGGGTATACACCTTATT	90-23 nm barrel PAINT pseudocolor1.3 PIXEL core stap strand for monomer 1, 55mer, [104, 160] start, [104, 119] end
90-23 nm	PAINT - docking - core	Oligo1516	CTAATGCAGAACGAACGCTCTAAACACCGGAATCAGGTTATAAATACACCTTATT	90-23 nm barrel PAINT pseudocolor1.3 PIXEL core stap strand for monomer 1, 55mer, [104, 202] start, [104, 161] end
90-23 nm	PAINT - docking - core	Oligo1517	CAGCCTTTACAGATGCTATTATCCGGTATTCTAAGGCATGTAAGTACACCTTATT	90-23 nm barrel PAINT pseudocolor1.3 PIXEL core stap strand for monomer 1, 55mer, [104, 244] start, [104, 203] end
90-23 nm	PAINT - docking - core	Oligo1518	GACGGAAATTATTAACGTAGAACCGAGGAAACGCATCAGAGGAGTACACCTTATT	90-23 nm barrel PAINT pseudocolor1.3 PIXEL core stap strand for monomer 1, 55mer, [104, 286] start, [104, 245] end
90-23 nm	PAINT - docking - core	Oligo1519	ATTTACCGTTCCACGCCACCGCCATCTTTTCATAAAGTAGCATTTACACCTTATT	90-23 nm barrel PAINT pseudocolor1.3 PIXEL core stap strand for monomer 1, 55mer, [104, 328] start, [104, 287] end
90-23 nm	PAINT - docking - core	Oligo1520	TTTGTCGTCTTTCCTCAGAAAGGGTTGATATAAGTGTGCCTTGATACACCTTATT	90-23 nm barrel PAINT pseudocolor1.3 PIXEL core stap strand for monomer 1, 55mer, [104, 370] start, [104, 329] end
90-23 nm	PAINT - docking - core	Oligo1521	CAAAAGAATACACTTTTGCGCGCCGACAATGACAAAGTGAGAGTTACACCTTATT	90-23 nm barrel PAINT pseudocolor1.3 PIXEL core stap strand for monomer 1, 55mer, [104, 412] start, [104, 371] end
90-23 nm	PAINT - docking - core	Oligo1522	TAACGGAACAACAGCTTGCCTCATCAAGAGTAATCATCATCGGGTACACCTTATT	90-23 nm barrel PAINT pseudocolor1.3 PIXEL core stap strand for monomer 1, 55mer, [104, 454] start, [104, 413] end
90-23 nm	PAINT - docking - core	Oligo1523	TTTAATTGCTCCTATCAGGTGCGGAATCGTCATAACATAACGACTACACCTTATT	90-23 nm barrel PAINT pseudocolor1.3 PIXEL core stap strand for monomer 1, 55mer, [104, 496] start, [104, 455] end
90-23 nm	PAINT - docking - core	Oligo1524	AGGTAAAGATTCATAGCAAACGAGCTGAAAAGGTGAACATGTCCTACACCTTATT	90-23 nm barrel PAINT pseudocolor1.3 PIXEL core stap strand for monomer 1, 55mer, [104, 538] start, [104, 497] end
90-23 nm	PAINT - docking - core	Oligo1525	TTGGTGTAGATGGAATCAGCAAAACAGGAAGATTGAAATTAAGTTACACCTTATT	90-23 nm barrel PAINT pseudocolor1.3 PIXEL core stap strand for monomer 1, 55mer, [104, 580] start, [104, 539] end
90-23 nm	PAINT - docking - core	Oligo1526	AGATGAACGAAGAGCGTATTGGGTAACGCCAGGGTGCACTCCCGTACACCTTATT	90-23 nm barrel PAINT pseudocolor1.3 PIXEL core stap strand for monomer 1, 55mer, [104, 622] start, [104, 581] end
90-23 nm	PAINT - docking - core	Oligo1527	TGGTGACCTGGAACAGCAAACAGCAATACATCAAAAACAGAGATTACACCTTATT	90-23 nm barrel PAINT pseudocolor1.3 PIXEL core stap strand for monomer 1, 55mer, [104, 664] start, [104, 623] end
90-23 nm	PAINT - docking - core	Oligo1528	GATATAGAGTCGGTACCGTTTCTGTAGTGTCAGATTACGGGGACTACACCTTATT	90-23 nm barrel PAINT pseudocolor1.3 PIXEL core stap strand for monomer 1, 55mer, [104, 706] start, [104, 665] end
90-23 nm	PAINT - docking - core	Oligo1529	AGCTGCATTAATGAGCTGTTTTATGGAGATGATAAAGAAATGTATACACCTTATT	90-23 nm barrel PAINT pseudocolor1.3 PIXEL core stap strand for monomer 1, 55mer, [104, 748] start, [104, 707] end
90-23 nm	PAINT - docking - core	Oligo1530	CTTATAAATCAAAACAGCTGCCCGCTTTCCAGTCGTGAAATTTTTATATTTCACC	90-23 nm barrel PAINT pseudocolor1.4 PIXEL core stap strand for monomer 1, 55mer, [106, 13] start, [106, 728] end
90-23 nm	PAINT - docking - core	Oligo1531	TTGTAGCAATACTCAGGAGGCGGTCACGCTGCGCGATCGGAACCTATATTTCACC	90-23 nm barrel PAINT pseudocolor1.4 PIXEL core stap strand for monomer 1, 55mer, [106, 55] start, [106, 14] end
90-23 nm	PAINT - docking - core	Oligo1532	TATCAAACCCTCACCACCAGTAGAACCCTTCTGACCGCTCATCGTATATTTCACC	90-23 nm barrel PAINT pseudocolor1.4 PIXEL core stap strand for monomer 1, 55mer, [106, 97] start, [106, 56] end
90-23 nm	PAINT - docking - core	Oligo1533	ACGGATTCGCCTGCTACCATAACAAAGAAACCACCTACATTTAATATATTTCACC	90-23 nm barrel PAINT pseudocolor1.4 PIXEL core stap strand for monomer 1, 55mer, [106, 139] start, [106, 98] end
90-23 nm	PAINT - docking - core	Oligo1534	TGTGATAAATAAGATGTAAAATCCTTGAAAACATAACATTTATATATATTTCACC	90-23 nm barrel PAINT pseudocolor1.4 PIXEL core stap strand for monomer 1, 55mer, [106, 181] start, [106, 140] end
90-23 nm	PAINT - docking - core	Oligo1535	TAGCAAGCAAATCATCAATATCCAGACGACGACAAGGGCTTACGTATATTTCACC	90-23 nm barrel PAINT pseudocolor1.4 PIXEL core stap strand for monomer 1, 55mer, [106, 223] start, [106, 182] end
90-23 nm	PAINT - docking - core	Oligo1536	GATAGCCGAACAAAGCGCTAATTTTTTGTTTAACGCAGCTACAATATATTTCACC	90-23 nm barrel PAINT pseudocolor1.4 PIXEL core stap strand for monomer 1, 55mer, [106, 265] start, [106, 224] end
90-23 nm	PAINT - docking - core	Oligo1537	TCGGTCATAGCCCCATTAGCTTCAACCGATTGAGGATACATACATATATTTCACC	90-23 nm barrel PAINT pseudocolor1.4 PIXEL core stap strand for monomer 1, 55mer, [106, 307] start, [106, 266] end
90-23 nm	PAINT - docking - core	Oligo1538	CAGTACCAGGCGGAGTGCCCTTAAAGCCAGAATGGCCACCACTTTATATTTCACC	90-23 nm barrel PAINT pseudocolor1.4 PIXEL core stap strand for monomer 1, 55mer, [106, 349] start, [106, 308] end
90-23 nm	PAINT - docking - core	Oligo1539	TCTTAAACAGCTTGGAACAAAGCCCTCATAGTTAGCCTCAGACTTATATTTCACC	90-23 nm barrel PAINT pseudocolor1.4 PIXEL core stap strand for monomer 1, 55mer, [106, 391] start, [106, 350] end
90-23 nm	PAINT - docking - core	Oligo1540	AGACCAGGCGCATAATTGTGACTACGAAGGCACCACACCCTCTTTATATTTCACC	90-23 nm barrel PAINT pseudocolor1.4 PIXEL core stap strand for monomer 1, 55mer, [106, 433] start, [106, 392] end
90-23 nm	PAINT - docking - core	Oligo1541	ATGTTTAGACTGGGAATTACGGGAAGAAAAATCTAGAAACACACTATATTTCACC	90-23 nm barrel PAINT pseudocolor1.4 PIXEL core stap strand for monomer 1, 55mer, [106, 475] start, [106, 434] end
90-23 nm	PAINT - docking - core	Oligo1542	TGTTTAGCTATATATGCAACAAACTCCAACAGGTCCTGACTAAATATATTTCACC	90-23 nm barrel PAINT pseudocolor1.4 PIXEL core stap strand for monomer 1, 55mer, [106, 517] start, [106, 476] end
90-23 nm	PAINT - docking - core	Oligo1543	CCCCGGTTGATAAGAGGGTATATATTTTAAATGCAAATAAAGCCTATATTTCACC	90-23 nm barrel PAINT pseudocolor1.4 PIXEL core stap strand for monomer 1, 55mer, [106, 559] start, [106, 518] end
90-23 nm	PAINT - docking - core	Oligo1544	GGGGGATGTGCTGTTTCCGGCGGCGGATTGACCGTTTAACCATATATATTTCACC	90-23 nm barrel PAINT pseudocolor1.4 PIXEL core stap strand for monomer 1, 55mer, [106, 601] start, [106, 560] end
90-23 nm	PAINT - docking - core	Oligo1545	GAACTGCTGGATGAAGTGAGCCACTCATTGTTGTGAGTTCAGAATATATTTCACC	90-23 nm barrel PAINT pseudocolor1.4 PIXEL core stap strand for monomer 1, 55mer, [106, 643] start, [106, 602] end
90-23 nm	PAINT - docking - core	Oligo1546	CGCGTCGTCTTCATCAATGGCCTGGGAAGACTCCTCTCAACGTGTATATTTCACC	90-23 nm barrel PAINT pseudocolor1.4 PIXEL core stap strand for monomer 1, 55mer, [106, 685] start, [106, 644] end
90-23 nm	PAINT - docking - core	Oligo1547	ATCTGAACTCGCTCCGTGCATCACGAAGGTGTTTAAACGACATTTATATTTCACC	90-23 nm barrel PAINT pseudocolor1.4 PIXEL core stap strand for monomer 1, 55mer, [106, 727] start, [106, 686] end
90-23 nm	PAINT - docking - core	Oligo1548	GCGGGCGCTAGGGGGGAGCCTTTGATGGTGGTTCCTTCACCGAATATATTTCACC	90-23 nm barrel PAINT pseudocolor1.4 PIXEL core stap strand for monomer 1, 55mer, [108, 34] start, [108, 749] end
90-23 nm	PAINT - docking - core	Oligo1549	TAAAAGGGACATTCCTACATAAAAGAGTCTGTCCAAAGGGATGATATATTTCACC	90-23 nm barrel PAINT pseudocolor1.4 PIXEL core stap strand for monomer 1, 55mer, [108, 76] start, [108, 35] end
90-23 nm	PAINT - docking - core	Oligo1550	AGTTTGAGTAACATAGAAGTAAATCTAAAGCATCATAAAACAAATATATTTCACC	90-23 nm barrel PAINT pseudocolor1.4 PIXEL core stap strand for monomer 1, 55mer, [108, 118] start, [108, 77] end
90-23 nm	PAINT - docking - core	Oligo1551	CGTCGCTATTAATCATTTGAAACAGTACCTTTTACTTATTTGAATATATTTCACC	90-23 nm barrel PAINT pseudocolor1.4 PIXEL core stap strand for monomer 1, 55mer, [108, 160] start, [108, 119] end
90-23 nm	PAINT - docking - core	Oligo1552	GTACCGACAAAAGATCGCCAACCTAAATTTAATGGGCAAATCATTATATTTCACC	90-23 nm barrel PAINT pseudocolor1.4 PIXEL core stap strand for monomer 1, 55mer, [108, 202] start, [108, 161] end
90-23 nm	PAINT - docking - core	Oligo1553	TATTTATCCCAATTCCTGAAATTTTCATCGTAGGAGTCTTTCAATATATTTCACC	90-23 nm barrel PAINT pseudocolor1.4 PIXEL core stap strand for monomer 1, 55mer, [108, 244] start, [108, 203] end
90-23 nm	PAINT - docking - core	Oligo1554	TACCAGCGCCAAACAACATATTACCGAAGCCCTTTAGAGATAATTATATTTCACC	90-23 nm barrel PAINT pseudocolor1.4 PIXEL core stap strand for monomer 1, 55mer, [108, 286] start, [108, 245] end
90-23 nm	PAINT - docking - core	Oligo1555	TGATATTCACAAAGCCGCCAGTCAGACTGTAGCGCGAAACGTTTTATATTTCACC	90-23 nm barrel PAINT pseudocolor1.4 PIXEL core stap strand for monomer 1, 55mer, [108, 328] start, [108, 287] end
90-23 nm	PAINT - docking - core	Oligo1556	CTACAACGCCTGTCCCTCATAAGAGAAGGATTAGGCAGTTAACTTATATTTCACC	90-23 nm barrel PAINT pseudocolor1.4 PIXEL core stap strand for monomer 1, 55mer, [108, 370] start, [108, 329] end
90-23 nm	PAINT - docking - core	Oligo1557	CCATTAAACGGGTAAAGACATCGGTTTATCAGCTTAATTGCGAATATATTTCACC	90-23 nm barrel PAINT pseudocolor1.4 PIXEL core stap strand for monomer 1, 55mer, [108, 412] start, [108, 371] end
90-23 nm	PAINT - docking - core	Oligo1558	CTGGCTCATTATAAGTAGTAAACTTTGAAAGAGGACCGCGACTTTATATTTCACC	90-23 nm barrel PAINT pseudocolor1.4 PIXEL core stap strand for monomer 1, 55mer, [108, 454] start, [108, 413] end
90-23 nm	PAINT - docking - core	Oligo1559	AGCTTCAAAGCGACAGAAGCAAAGAAGTTTTGCCAAGTAAGAAATATATTTCACC	90-23 nm barrel PAINT pseudocolor1.4 PIXEL core stap strand for monomer 1, 55mer, [108, 496] start, [108, 455] end
90-23 nm	PAINT - docking - core	Oligo1560	GCAAGGATAAAAAGCATAAAATTAGATACATTTCGCGGTGTCCGTATATTTCACC	90-23 nm barrel PAINT pseudocolor1.4 PIXEL core stap strand for monomer 1, 55mer, [108, 538] start, [108, 497] end
90-23 nm	PAINT - docking - core	Oligo1561	ACCCGTCGGATTCCGCCATCAATCGTAAAACTAGCTTGAGAGACTATATTTCACC	90-23 nm barrel PAINT pseudocolor1.4 PIXEL core stap strand for monomer 1, 55mer, [108, 580] start, [108, 539] end
90-23 nm	PAINT - docking - core	Oligo1562	GCCGCCTGAACCATGAAAGAGGGCCTCTTCGCTATTCTGGTGCATATATTTCACC	90-23 nm barrel PAINT pseudocolor1.4 PIXEL core stap strand for monomer 1, 55mer, [108, 622] start, [108, 581] end
90-23 nm	PAINT - docking - core	Oligo1563	CGGAAACCAGTTTTGAGTATCCATGAATTGGTAACAACTCTCGCTATATTTCACC	90-23 nm barrel PAINT pseudocolor1.4 PIXEL core stap strand for monomer 1, 55mer, [108, 664] start, [108, 623] end
90-23 nm	PAINT - docking - core	Oligo1564	ATCCGGTGTCTTGCAAGGAGAAAAGATAACGCTTGATGCAGGGATATATTTCACC	90-23 nm barrel PAINT pseudocolor1.4 PIXEL core stap strand for monomer 1, 55mer, [108, 706] start, [108, 665] end
90-23 nm	PAINT - docking - core	Oligo1565	CTCACATTAATTGGCTCACATAACAATCCTCGCACTATCACGAGTATATTTCACC	90-23 nm barrel PAINT pseudocolor1.4 PIXEL core stap strand for monomer 1, 55mer, [108, 748] start, [108, 707] end
90-23 nm	PAINT - docking - core	Oligo1566	GGTTTGCCCCAGCCTGAGAGTAAAGCCTGGGGTGCACAACATAATTTACATCACT	90-23 nm barrel PAINT pseudocolor1.5 PIXEL core stap strand for monomer 1, 55mer, [110, 13] start, [110, 728] end
90-23 nm	PAINT - docking - core	Oligo1567	TTTTTATAATCAGAGGAACGTGGCGAGAAAGGAAGTAGAGCTCTTTTACATCACT	90-23 nm barrel PAINT pseudocolor1.5 PIXEL core stap strand for monomer 1, 55mer, [110, 55] start, [110, 14] end
90-23 nm	PAINT - docking - core	Oligo1568	GCCACGCTGAGAGGGCGGTCTTGGCAGATTCACCACTCAATCTGTTTACATCACT	90-23 nm barrel PAINT pseudocolor1.5 PIXEL core stap strand for monomer 1, 55mer, [110, 97] start, [110, 56] end
90-23 nm	PAINT - docking - core	Oligo1569	AGGTTTAACGTCAAACAGAAAATCCTTTGCCCGAATTTACAAGTTTTACATCACT	90-23 nm barrel PAINT pseudocolor1.5 PIXEL core stap strand for monomer 1, 55mer, [110, 139] start, [110, 98] end
90-23 nm	PAINT - docking - core	Oligo1570	ATATATTTTAGTTAAGACAAATATGTGAGTGAATATTTTTAATCTTTACATCACT	90-23 nm barrel PAINT pseudocolor1.5 PIXEL core stap strand for monomer 1, 55mer, [110, 181] start, [110, 140] end
90-23 nm	PAINT - docking - core	Oligo1571	ACTCATCGAGAACTTCCAAGCATTTTCGAGCCAGTCAACGCCAATTTACATCACT	90-23 nm barrel PAINT pseudocolor1.5 PIXEL core stap strand for monomer 1, 55mer, [110, 223] start, [110, 182] end
90-23 nm	PAINT - docking - core	Oligo1572	AGAAACAATGAAAAGAATTGAATTTGCCAGTTACAAACGCTAGCTTTACATCACT	90-23 nm barrel PAINT pseudocolor1.5 PIXEL core stap strand for monomer 1, 55mer, [110, 265] start, [110, 224] end
90-23 nm	PAINT - docking - core	Oligo1573	AGCGACAGAATCAGAAACCATTTGTCACAATCAATAACGCAACATTTACATCACT	90-23 nm barrel PAINT pseudocolor1.5 PIXEL core stap strand for monomer 1, 55mer, [110, 307] start, [110, 266] end
90-23 nm	PAINT - docking - core	Oligo1574	TGAAAGTATTAAGTGCCTATAGGAGGTTGAGGCAGCACCACCGTTTTACATCACT	90-23 nm barrel PAINT pseudocolor1.5 PIXEL core stap strand for monomer 1, 55mer, [110, 349] start, [110, 308] end
90-23 nm	PAINT - docking - core	Oligo1575	AGGCTCCAAAAGGATTTTTTCCGTAACACTGAGTTGATAGCACATTTACATCACT	90-23 nm barrel PAINT pseudocolor1.5 PIXEL core stap strand for monomer 1, 55mer, [110, 391] start, [110, 350] end
90-23 nm	PAINT - docking - core	Oligo1576	GTCAATCATAAGGATGTTACTGAGGACTAAAGACTAACGAGGAATTTACATCACT	90-23 nm barrel PAINT pseudocolor1.5 PIXEL core stap strand for monomer 1, 55mer, [110, 433] start, [110, 392] end
90-23 nm	PAINT - docking - core	Oligo1577	AAAACCAAAATAGTATCATACATTGTGAATTACCTCTTGAGACGTTTACATCACT	90-23 nm barrel PAINT pseudocolor1.5 PIXEL core stap strand for monomer 1, 55mer, [110, 475] start, [110, 434] end
90-23 nm	PAINT - docking - core	Oligo1578	CTGCGAACGAGTATTCATTCCGAAAGACTTCAAATATTGCATTATTTACATCACT	90-23 nm barrel PAINT pseudocolor1.5 PIXEL core stap strand for monomer 1, 55mer, [110, 517] start, [110, 476] end
90-23 nm	PAINT - docking - core	Oligo1579	GAGCAAACAAGAGAAGGCTAAATACTTTTGCGGGACGGTTGTTTTTTACATCACT	90-23 nm barrel PAINT pseudocolor1.5 PIXEL core stap strand for monomer 1, 55mer, [110, 559] start, [110, 518] end
90-23 nm	PAINT - docking - core	Oligo1580	CGCAACTGTTGGGCCAGGCATTTCATCAACATTAAATTCGCGTGTTTACATCACT	90-23 nm barrel PAINT pseudocolor1.5 PIXEL core stap strand for monomer 1, 55mer, [110, 601] start, [110, 560] end
90-23 nm	PAINT - docking - core	Oligo1581	CGACTGGGGATTTGCGTGAAGAATTACAGCGCAACCATCATTTGTTTACATCACT	90-23 nm barrel PAINT pseudocolor1.5 PIXEL core stap strand for monomer 1, 55mer, [110, 643] start, [110, 602] end
90-23 nm	PAINT - docking - core	Oligo1582	ATCAAAGGAGAGTCTGCATAGCTAAACTGGAAAGCGTGTTATGATTTACATCACT	90-23 nm barrel PAINT pseudocolor1.5 PIXEL core stap strand for monomer 1, 55mer, [110, 685] start, [110, 644] end
90-23 nm	PAINT - docking - core	Oligo1583	CATATAGATGATTTGGAAACAAAAAGATTGGGCGTATGAGTAGCTTTACATCACT	90-23 nm barrel PAINT pseudocolor1.5 PIXEL core stap strand for monomer 1, 55mer, [110, 727] start, [110, 686] end
90-23 nm	PAINT - docking - core	Oligo1584	GAGTCCACTATTAGTTTTTCCGGGGAGAGGCGGTTGTAATCAACTTACTCCTAAT	90-23 nm barrel PAINT pseudocolor2.0 PIXEL core stap strand for monomer 0, 55mer, [2, 13] start, [2, 728] end
90-23 nm	PAINT - docking - core	Oligo1585	ACTATCGGCCTTGCCTCGTTACTATGGTTGCTTTGTTGGGGTAATTACTCCTAAT	90-23 nm barrel PAINT pseudocolor2.0 PIXEL core stap strand for monomer 0, 55mer, [2, 55] start, [2, 14] end
90-23 nm	PAINT - docking - core	Oligo1586	AAGGTTATCTAAAAACATCGGCTATTAGTCTTTAATTACCGCAATTACTCCTAAT	90-23 nm barrel PAINT pseudocolor2.0 PIXEL core stap strand for monomer 0, 55mer, [2, 97] start, [2, 56] end
90-23 nm	PAINT - docking - core	Oligo1587	TCATTTCAATTACTACTTCTGGCAATTCATCAATACTAATAGGGTTACTCCTAAT	90-23 nm barrel PAINT pseudocolor2.0 PIXEL core stap strand for monomer 0, 55mer, [2, 139] start, [2, 98] end
90-23 nm	PAINT - docking - core	Oligo1588	CCTGTTTAGTATCTCCGGCTATCAAAATCATAGGTAACAAACATTTACTCCTAAT	90-23 nm barrel PAINT pseudocolor2.0 PIXEL core stap strand for monomer 0, 55mer, [2, 181] start, [2, 140] end
90-23 nm	PAINT - docking - core	Oligo1589	CGAACCTCCCGACATCCTAACAATAGATAAGTCCTACCAGTAAGTTACTCCTAAT	90-23 nm barrel PAINT pseudocolor2.0 PIXEL core stap strand for monomer 0, 55mer, [2, 223] start, [2, 182] end
90-23 nm	PAINT - docking - core	Oligo1590	CAAAAGAACTGGCCACCCTGAACAGGGAAGCGCATAAATCAAAGTTACTCCTAAT	90-23 nm barrel PAINT pseudocolor2.0 PIXEL core stap strand for monomer 0, 55mer, [2, 265] start, [2, 224] end
90-23 nm	PAINT - docking - core	Oligo1591	CAGAGCCACCACCCCAGCAAATCACCGTCACCGACGCAGTATCCTTACTCCTAAT	90-23 nm barrel PAINT pseudocolor2.0 PIXEL core stap strand for monomer 0, 55mer, [2, 307] start, [2, 266] end
90-23 nm	PAINT - docking - core	Oligo1592	TATCACCGTACTCTTTTAACTGGCTTTTGATGATAGCCACCCACTTACTCCTAAT	90-23 nm barrel PAINT pseudocolor2.0 PIXEL core stap strand for monomer 0, 55mer, [2, 349] start, [2, 308] end
90-23 nm	PAINT - docking - core	Oligo1593	ATAACCGATATATAACAGTTTGAATTTTCTGTATGTCAGAACTGTTACTCCTAAT	90-23 nm barrel PAINT pseudocolor2.0 PIXEL core stap strand for monomer 0, 55mer, [2, 391] start, [2, 350] end
90-23 nm	PAINT - docking - core	Oligo1594	ATTCATTACCCAACAACGGATGACCCCCAGCGATTGAGTTAAGCTTACTCCTAAT	90-23 nm barrel PAINT pseudocolor2.0 PIXEL core stap strand for monomer 0, 55mer, [2, 433] start, [2, 392] end
90-23 nm	PAINT - docking - core	Oligo1595	CTCAAATGCTTTAAACTAATAAGATTCATCAGTTGATTCAGTATTTACTCCTAAT	90-23 nm barrel PAINT pseudocolor2.0 PIXEL core stap strand for monomer 0, 55mer, [2, 475] start, [2, 434] end
90-23 nm	PAINT - docking - core	Oligo1596	TAGTAGTAGCATTTAATGCTATTTTTGCGGATGGCACCATAACCTTACTCCTAAT	90-23 nm barrel PAINT pseudocolor2.0 PIXEL core stap strand for monomer 0, 55mer, [2, 517] start, [2, 476] end
90-23 nm	PAINT - docking - core	Oligo1597	AATTGTAAACGTTCCGTTCTCCGGAGACAGTCAAAGCAAGGCAATTACTCCTAAT	90-23 nm barrel PAINT pseudocolor2.0 PIXEL core stap strand for monomer 0, 55mer, [2, 559] start, [2, 518] end
90-23 nm	PAINT - docking - core	Oligo1598	TGTAAAACGACGGGCCTCAGTGCATCTGCCAGTTTTTAAATTTATTACTCCTAAT	90-23 nm barrel PAINT pseudocolor2.0 PIXEL core stap strand for monomer 0, 55mer, [2, 601] start, [2, 560] end
90-23 nm	PAINT - docking - core	Oligo1599	ACGAGGATATTGCGGAACTTGGGTTGTCGGACTTGGCATTCAGTTTACTCCTAAT	90-23 nm barrel PAINT pseudocolor2.0 PIXEL core stap strand for monomer 0, 55mer, [2, 643] start, [2, 602] end
90-23 nm	PAINT - docking - core	Oligo1600	CATCGGGTTGAGTTTACGCATTAATCGAACAAGACTGTTGAGGATTACTCCTAAT	90-23 nm barrel PAINT pseudocolor2.0 PIXEL core stap strand for monomer 0, 55mer, [2, 685] start, [2, 644] end
90-23 nm	PAINT - docking - core	Oligo1601	AGGAGAATGGATCTTCTGCAATGAAGGTTTATAAGATAAACAAATTACTCCTAAT	90-23 nm barrel PAINT pseudocolor2.0 PIXEL core stap strand for monomer 0, 55mer, [2, 727] start, [2, 686] end
90-23 nm	PAINT - docking - core	Oligo1602	GCGCTTAATGCGCCCGTAAATAGGGTTGAGTGTTGCAGTGAGCCTTACTCCTAAT	90-23 nm barrel PAINT pseudocolor2.0 PIXEL core stap strand for monomer 0, 55mer, [4, 34] start, [4, 749] end
90-23 nm	PAINT - docking - core	Oligo1603	ACGTGGCACAGACTGCAACATAACATCACTTGCCTGAGCGGGCCTTACTCCTAAT	90-23 nm barrel PAINT pseudocolor2.0 PIXEL core stap strand for monomer 0, 55mer, [4, 76] start, [4, 35] end
90-23 nm	PAINT - docking - core	Oligo1604	TCATCATATTCCTCCGTCAAGTTGGCAAATCAACAAAATACCATTTACTCCTAAT	90-23 nm barrel PAINT pseudocolor2.0 PIXEL core stap strand for monomer 0, 55mer, [4, 118] start, [4, 77] end
90-23 nm	PAINT - docking - core	Oligo1605	GACGCTGAGAAGAAAACAAACAAGTTACAAAATCGGGAAGGGTATTACTCCTAAT	90-23 nm barrel PAINT pseudocolor2.0 PIXEL core stap strand for monomer 0, 55mer, [4, 160] start, [4, 119] end
90-23 nm	PAINT - docking - core	Oligo1606	CTAATGCAGAACGAACGCTCTAAACACCGGAATCAGGTTATAAATTACTCCTAAT	90-23 nm barrel PAINT pseudocolor2.0 PIXEL core stap strand for monomer 0, 55mer, [4, 202] start, [4, 161] end
90-23 nm	PAINT - docking - core	Oligo1607	CAGCCTTTACAGATGCTATTATCCGGTATTCTAAGGCATGTAAGTTACTCCTAAT	90-23 nm barrel PAINT pseudocolor2.0 PIXEL core stap strand for monomer 0, 55mer, [4, 244] start, [4, 203] end
90-23 nm	PAINT - docking - core	Oligo1608	GACGGAAATTATTAACGTAGAACCGAGGAAACGCATCAGAGGAGTTACTCCTAAT	90-23 nm barrel PAINT pseudocolor2.0 PIXEL core stap strand for monomer 0, 55mer, [4, 286] start, [4, 245] end
90-23 nm	PAINT - docking - core	Oligo1609	ATTTACCGTTCCACGCCACCGCCATCTTTTCATAAAGTAGCATTTTACTCCTAAT	90-23 nm barrel PAINT pseudocolor2.0 PIXEL core stap strand for monomer 0, 55mer, [4, 328] start, [4, 287] end
90-23 nm	PAINT - docking - core	Oligo1610	TTTGTCGTCTTTCCTCAGAAAGGGTTGATATAAGTGTGCCTTGATTACTCCTAAT	90-23 nm barrel PAINT pseudocolor2.0 PIXEL core stap strand for monomer 0, 55mer, [4, 370] start, [4, 329] end
90-23 nm	PAINT - docking - core	Oligo1611	CAAAAGAATACACTTTTGCGCGCCGACAATGACAAAGTGAGAGTTTACTCCTAAT	90-23 nm barrel PAINT pseudocolor2.0 PIXEL core stap strand for monomer 0, 55mer, [4, 412] start, [4, 371] end
90-23 nm	PAINT - docking - core	Oligo1612	TAACGGAACAACAGCTTGCCTCATCAAGAGTAATCATCATCGGGTTACTCCTAAT	90-23 nm barrel PAINT pseudocolor2.0 PIXEL core stap strand for monomer 0, 55mer, [4, 454] start, [4, 413] end
90-23 nm	PAINT - docking - core	Oligo1613	TTTAATTGCTCCTATCAGGTGCGGAATCGTCATAACATAACGACTTACTCCTAAT	90-23 nm barrel PAINT pseudocolor2.0 PIXEL core stap strand for monomer 0, 55mer, [4, 496] start, [4, 455] end
90-23 nm	PAINT - docking - core	Oligo1614	AGGTAAAGATTCATAGCAAACGAGCTGAAAAGGTGAACATGTCCTTACTCCTAAT	90-23 nm barrel PAINT pseudocolor2.0 PIXEL core stap strand for monomer 0, 55mer, [4, 538] start, [4, 497] end
90-23 nm	PAINT - docking - core	Oligo1615	TTGGTGTAGATGGAATCAGCAAAACAGGAAGATTGAAATTAAGTTTACTCCTAAT	90-23 nm barrel PAINT pseudocolor2.0 PIXEL core stap strand for monomer 0, 55mer, [4, 580] start, [4, 539] end
90-23 nm	PAINT - docking - core	Oligo1616	AGATGAACGAAGAGCGTATTGGGTAACGCCAGGGTGCACTCCCGTTACTCCTAAT	90-23 nm barrel PAINT pseudocolor2.0 PIXEL core stap strand for monomer 0, 55mer, [4, 622] start, [4, 581] end
90-23 nm	PAINT - docking - core	Oligo1617	TGGTGACCTGGAACAGCAAACAGCAATACATCAAAAACAGAGATTTACTCCTAAT	90-23 nm barrel PAINT pseudocolor2.0 PIXEL core stap strand for monomer 0, 55mer, [4, 664] start, [4, 623] end
90-23 nm	PAINT - docking - core	Oligo1618	GATATAGAGTCGGTACCGTTTCTGTAGTGTCAGATTACGGGGACTTACTCCTAAT	90-23 nm barrel PAINT pseudocolor2.0 PIXEL core stap strand for monomer 0, 55mer, [4, 706] start, [4, 665] end
90-23 nm	PAINT - docking - core	Oligo1619	AGCTGCATTAATGAGCTGTTTTATGGAGATGATAAAGAAATGTATTACTCCTAAT	90-23 nm barrel PAINT pseudocolor2.0 PIXEL core stap strand for monomer 0, 55mer, [4, 748] start, [4, 707] end
90-23 nm	PAINT - docking - core	Oligo1620	CTTATAAATCAAAACAGCTGCCCGCTTTCCAGTCGTGAAATTTTTTCTTCTCAAA	90-23 nm barrel PAINT pseudocolor2.1 PIXEL core stap strand for monomer 0, 55mer, [6, 13] start, [6, 728] end
90-23 nm	PAINT - docking - core	Oligo1621	TTGTAGCAATACTCAGGAGGCGGTCACGCTGCGCGATCGGAACCTTCTTCTCAAA	90-23 nm barrel PAINT pseudocolor2.1 PIXEL core stap strand for monomer 0, 55mer, [6, 55] start, [6, 14] end
90-23 nm	PAINT - docking - core	Oligo1622	TATCAAACCCTCACCACCAGTAGAACCCTTCTGACCGCTCATCGTTCTTCTCAAA	90-23 nm barrel PAINT pseudocolor2.1 PIXEL core stap strand for monomer 0, 55mer, [6, 97] start, [6, 56] end
90-23 nm	PAINT - docking - core	Oligo1623	ACGGATTCGCCTGCTACCATAACAAAGAAACCACCTACATTTAATTCTTCTCAAA	90-23 nm barrel PAINT pseudocolor2.1 PIXEL core stap strand for monomer 0, 55mer, [6, 139] start, [6, 98] end
90-23 nm	PAINT - docking - core	Oligo1624	TGTGATAAATAAGATGTAAAATCCTTGAAAACATAACATTTATATTCTTCTCAAA	90-23 nm barrel PAINT pseudocolor2.1 PIXEL core stap strand for monomer 0, 55mer, [6, 181] start, [6, 140] end
90-23 nm	PAINT - docking - core	Oligo1625	TAGCAAGCAAATCATCAATATCCAGACGACGACAAGGGCTTACGTTCTTCTCAAA	90-23 nm barrel PAINT pseudocolor2.1 PIXEL core stap strand for monomer 0, 55mer, [6, 223] start, [6, 182] end
90-23 nm	PAINT - docking - core	Oligo1626	GATAGCCGAACAAAGCGCTAATTTTTTGTTTAACGCAGCTACAATTCTTCTCAAA	90-23 nm barrel PAINT pseudocolor2.1 PIXEL core stap strand for monomer 0, 55mer, [6, 265] start, [6, 224] end
90-23 nm	PAINT - docking - core	Oligo1627	TCGGTCATAGCCCCATTAGCTTCAACCGATTGAGGATACATACATTCTTCTCAAA	90-23 nm barrel PAINT pseudocolor2.1 PIXEL core stap strand for monomer 0, 55mer, [6, 307] start, [6, 266] end
90-23 nm	PAINT - docking - core	Oligo1628	CAGTACCAGGCGGAGTGCCCTTAAAGCCAGAATGGCCACCACTTTTCTTCTCAAA	90-23 nm barrel PAINT pseudocolor2.1 PIXEL core stap strand for monomer 0, 55mer, [6, 349] start, [6, 308] end
90-23 nm	PAINT - docking - core	Oligo1629	TCTTAAACAGCTTGGAACAAAGCCCTCATAGTTAGCCTCAGACTTTCTTCTCAAA	90-23 nm barrel PAINT pseudocolor2.1 PIXEL core stap strand for monomer 0, 55mer, [6, 391] start, [6, 350] end
90-23 nm	PAINT - docking - core	Oligo1630	AGACCAGGCGCATAATTGTGACTACGAAGGCACCACACCCTCTTTTCTTCTCAAA	90-23 nm barrel PAINT pseudocolor2.1 PIXEL core stap strand for monomer 0, 55mer, [6, 433] start, [6, 392] end
90-23 nm	PAINT - docking - core	Oligo1631	ATGTTTAGACTGGGAATTACGGGAAGAAAAATCTAGAAACACACTTCTTCTCAAA	90-23 nm barrel PAINT pseudocolor2.1 PIXEL core stap strand for monomer 0, 55mer, [6, 475] start, [6, 434] end
90-23 nm	PAINT - docking - core	Oligo1632	TGTTTAGCTATATATGCAACAAACTCCAACAGGTCCTGACTAAATTCTTCTCAAA	90-23 nm barrel PAINT pseudocolor2.1 PIXEL core stap strand for monomer 0, 55mer, [6, 517] start, [6, 476] end
90-23 nm	PAINT - docking - core	Oligo1633	CCCCGGTTGATAAGAGGGTATATATTTTAAATGCAAATAAAGCCTTCTTCTCAAA	90-23 nm barrel PAINT pseudocolor2.1 PIXEL core stap strand for monomer 0, 55mer, [6, 559] start, [6, 518] end
90-23 nm	PAINT - docking - core	Oligo1634	GGGGGATGTGCTGTTTCCGGCGGCGGATTGACCGTTTAACCATATTCTTCTCAAA	90-23 nm barrel PAINT pseudocolor2.1 PIXEL core stap strand for monomer 0, 55mer, [6, 601] start, [6, 560] end
90-23 nm	PAINT - docking - core	Oligo1635	GAACTGCTGGATGAAGTGAGCCACTCATTGTTGTGAGTTCAGAATTCTTCTCAAA	90-23 nm barrel PAINT pseudocolor2.1 PIXEL core stap strand for monomer 0, 55mer, [6, 643] start, [6, 602] end
90-23 nm	PAINT - docking - core	Oligo1636	CGCGTCGTCTTCATCAATGGCCTGGGAAGACTCCTCTCAACGTGTTCTTCTCAAA	90-23 nm barrel PAINT pseudocolor2.1 PIXEL core stap strand for monomer 0, 55mer, [6, 685] start, [6, 644] end
90-23 nm	PAINT - docking - core	Oligo1637	ATCTGAACTCGCTCCGTGCATCACGAAGGTGTTTAAACGACATTTTCTTCTCAAA	90-23 nm barrel PAINT pseudocolor2.1 PIXEL core stap strand for monomer 0, 55mer, [6, 727] start, [6, 686] end
90-23 nm	PAINT - docking - core	Oligo1638	GCGGGCGCTAGGGGGGAGCCTTTGATGGTGGTTCCTTCACCGAATTCTTCTCAAA	90-23 nm barrel PAINT pseudocolor2.1 PIXEL core stap strand for monomer 0, 55mer, [8, 34] start, [8, 749] end
90-23 nm	PAINT - docking - core	Oligo1639	TAAAAGGGACATTCCTACATAAAAGAGTCTGTCCAAAGGGATGATTCTTCTCAAA	90-23 nm barrel PAINT pseudocolor2.1 PIXEL core stap strand for monomer 0, 55mer, [8, 76] start, [8, 35] end
90-23 nm	PAINT - docking - core	Oligo1640	AGTTTGAGTAACATAGAAGTAAATCTAAAGCATCATAAAACAAATTCTTCTCAAA	90-23 nm barrel PAINT pseudocolor2.1 PIXEL core stap strand for monomer 0, 55mer, [8, 118] start, [8, 77] end
90-23 nm	PAINT - docking - core	Oligo1641	CGTCGCTATTAATCATTTGAAACAGTACCTTTTACTTATTTGAATTCTTCTCAAA	90-23 nm barrel PAINT pseudocolor2.1 PIXEL core stap strand for monomer 0, 55mer, [8, 160] start, [8, 119] end
90-23 nm	PAINT - docking - core	Oligo1642	GTACCGACAAAAGATCGCCAACCTAAATTTAATGGGCAAATCATTTCTTCTCAAA	90-23 nm barrel PAINT pseudocolor2.1 PIXEL core stap strand for monomer 0, 55mer, [8, 202] start, [8, 161] end
90-23 nm	PAINT - docking - core	Oligo1643	TATTTATCCCAATTCCTGAAATTTTCATCGTAGGAGTCTTTCAATTCTTCTCAAA	90-23 nm barrel PAINT pseudocolor2.1 PIXEL core stap strand for monomer 0, 55mer, [8, 244] start, [8, 203] end
90-23 nm	PAINT - docking - core	Oligo1644	TACCAGCGCCAAACAACATATTACCGAAGCCCTTTAGAGATAATTTCTTCTCAAA	90-23 nm barrel PAINT pseudocolor2.1 PIXEL core stap strand for monomer 0, 55mer, [8, 286] start, [8, 245] end
90-23 nm	PAINT - docking - core	Oligo1645	TGATATTCACAAAGCCGCCAGTCAGACTGTAGCGCGAAACGTTTTTCTTCTCAAA	90-23 nm barrel PAINT pseudocolor2.1 PIXEL core stap strand for monomer 0, 55mer, [8, 328] start, [8, 287] end
90-23 nm	PAINT - docking - core	Oligo1646	CTACAACGCCTGTCCCTCATAAGAGAAGGATTAGGCAGTTAACTTTCTTCTCAAA	90-23 nm barrel PAINT pseudocolor2.1 PIXEL core stap strand for monomer 0, 55mer, [8, 370] start, [8, 329] end
90-23 nm	PAINT - docking - core	Oligo1647	CCATTAAACGGGTAAAGACATCGGTTTATCAGCTTAATTGCGAATTCTTCTCAAA	90-23 nm barrel PAINT pseudocolor2.1 PIXEL core stap strand for monomer 0, 55mer, [8, 412] start, [8, 371] end
90-23 nm	PAINT - docking - core	Oligo1648	CTGGCTCATTATAAGTAGTAAACTTTGAAAGAGGACCGCGACTTTTCTTCTCAAA	90-23 nm barrel PAINT pseudocolor2.1 PIXEL core stap strand for monomer 0, 55mer, [8, 454] start, [8, 413] end
90-23 nm	PAINT - docking - core	Oligo1649	AGCTTCAAAGCGACAGAAGCAAAGAAGTTTTGCCAAGTAAGAAATTCTTCTCAAA	90-23 nm barrel PAINT pseudocolor2.1 PIXEL core stap strand for monomer 0, 55mer, [8, 496] start, [8, 455] end
90-23 nm	PAINT - docking - core	Oligo1650	GCAAGGATAAAAAGCATAAAATTAGATACATTTCGCGGTGTCCGTTCTTCTCAAA	90-23 nm barrel PAINT pseudocolor2.1 PIXEL core stap strand for monomer 0, 55mer, [8, 538] start, [8, 497] end
90-23 nm	PAINT - docking - core	Oligo1651	ACCCGTCGGATTCCGCCATCAATCGTAAAACTAGCTTGAGAGACTTCTTCTCAAA	90-23 nm barrel PAINT pseudocolor2.1 PIXEL core stap strand for monomer 0, 55mer, [8, 580] start, [8, 539] end
90-23 nm	PAINT - docking - core	Oligo1652	GCCGCCTGAACCATGAAAGAGGGCCTCTTCGCTATTCTGGTGCATTCTTCTCAAA	90-23 nm barrel PAINT pseudocolor2.1 PIXEL core stap strand for monomer 0, 55mer, [8, 622] start, [8, 581] end
90-23 nm	PAINT - docking - core	Oligo1653	CGGAAACCAGTTTTGAGTATCCATGAATTGGTAACAACTCTCGCTTCTTCTCAAA	90-23 nm barrel PAINT pseudocolor2.1 PIXEL core stap strand for monomer 0, 55mer, [8, 664] start, [8, 623] end
90-23 nm	PAINT - docking - core	Oligo1654	ATCCGGTGTCTTGCAAGGAGAAAAGATAACGCTTGATGCAGGGATTCTTCTCAAA	90-23 nm barrel PAINT pseudocolor2.1 PIXEL core stap strand for monomer 0, 55mer, [8, 706] start, [8, 665] end
90-23 nm	PAINT - docking - core	Oligo1655	CTCACATTAATTGGCTCACATAACAATCCTCGCACTATCACGAGTTCTTCTCAAA	90-23 nm barrel PAINT pseudocolor2.1 PIXEL core stap strand for monomer 0, 55mer, [8, 748] start, [8, 707] end
90-23 nm	PAINT - docking - core	Oligo1656	GGTTTGCCCCAGCCTGAGAGTAAAGCCTGGGGTGCACAACATAATAATTTATCCC	90-23 nm barrel PAINT pseudocolor2.2 PIXEL core stap strand for monomer 0, 55mer, [10, 13] start, [10, 728] end
90-23 nm	PAINT - docking - core	Oligo1657	TTTTTATAATCAGAGGAACGTGGCGAGAAAGGAAGTAGAGCTCTTAATTTATCCC	90-23 nm barrel PAINT pseudocolor2.2 PIXEL core stap strand for monomer 0, 55mer, [10, 55] start, [10, 14] end
90-23 nm	PAINT - docking - core	Oligo1658	GCCACGCTGAGAGGGCGGTCTTGGCAGATTCACCACTCAATCTGTAATTTATCCC	90-23 nm barrel PAINT pseudocolor2.2 PIXEL core stap strand for monomer 0, 55mer, [10, 97] start, [10, 56] end
90-23 nm	PAINT - docking - core	Oligo1659	AGGTTTAACGTCAAACAGAAAATCCTTTGCCCGAATTTACAAGTTAATTTATCCC	90-23 nm barrel PAINT pseudocolor2.2 PIXEL core stap strand for monomer 0, 55mer, [10, 139] start, [10, 98] end
90-23 nm	PAINT - docking - core	Oligo1660	ATATATTTTAGTTAAGACAAATATGTGAGTGAATATTTTTAATCTAATTTATCCC	90-23 nm barrel PAINT pseudocolor2.2 PIXEL core stap strand for monomer 0, 55mer, [10, 181] start, [10, 140] end
90-23 nm	PAINT - docking - core	Oligo1661	ACTCATCGAGAACTTCCAAGCATTTTCGAGCCAGTCAACGCCAATAATTTATCCC	90-23 nm barrel PAINT pseudocolor2.2 PIXEL core stap strand for monomer 0, 55mer, [10, 223] start, [10, 182] end
90-23 nm	PAINT - docking - core	Oligo1662	AGAAACAATGAAAAGAATTGAATTTGCCAGTTACAAACGCTAGCTAATTTATCCC	90-23 nm barrel PAINT pseudocolor2.2 PIXEL core stap strand for monomer 0, 55mer, [10, 265] start, [10, 224] end
90-23 nm	PAINT - docking - core	Oligo1663	AGCGACAGAATCAGAAACCATTTGTCACAATCAATAACGCAACATAATTTATCCC	90-23 nm barrel PAINT pseudocolor2.2 PIXEL core stap strand for monomer 0, 55mer, [10, 307] start, [10, 266] end
90-23 nm	PAINT - docking - core	Oligo1664	TGAAAGTATTAAGTGCCTATAGGAGGTTGAGGCAGCACCACCGTTAATTTATCCC	90-23 nm barrel PAINT pseudocolor2.2 PIXEL core stap strand for monomer 0, 55mer, [10, 349] start, [10, 308] end
90-23 nm	PAINT - docking - core	Oligo1665	AGGCTCCAAAAGGATTTTTTCCGTAACACTGAGTTGATAGCACATAATTTATCCC	90-23 nm barrel PAINT pseudocolor2.2 PIXEL core stap strand for monomer 0, 55mer, [10, 391] start, [10, 350] end
90-23 nm	PAINT - docking - core	Oligo1666	GTCAATCATAAGGATGTTACTGAGGACTAAAGACTAACGAGGAATAATTTATCCC	90-23 nm barrel PAINT pseudocolor2.2 PIXEL core stap strand for monomer 0, 55mer, [10, 433] start, [10, 392] end
90-23 nm	PAINT - docking - core	Oligo1667	AAAACCAAAATAGTATCATACATTGTGAATTACCTCTTGAGACGTAATTTATCCC	90-23 nm barrel PAINT pseudocolor2.2 PIXEL core stap strand for monomer 0, 55mer, [10, 475] start, [10, 434] end
90-23 nm	PAINT - docking - core	Oligo1668	CTGCGAACGAGTATTCATTCCGAAAGACTTCAAATATTGCATTATAATTTATCCC	90-23 nm barrel PAINT pseudocolor2.2 PIXEL core stap strand for monomer 0, 55mer, [10, 517] start, [10, 476] end
90-23 nm	PAINT - docking - core	Oligo1669	GAGCAAACAAGAGAAGGCTAAATACTTTTGCGGGACGGTTGTTTTAATTTATCCC	90-23 nm barrel PAINT pseudocolor2.2 PIXEL core stap strand for monomer 0, 55mer, [10, 559] start, [10, 518] end
90-23 nm	PAINT - docking - core	Oligo1670	CGCAACTGTTGGGCCAGGCATTTCATCAACATTAAATTCGCGTGTAATTTATCCC	90-23 nm barrel PAINT pseudocolor2.2 PIXEL core stap strand for monomer 0, 55mer, [10, 601] start, [10, 560] end
90-23 nm	PAINT - docking - core	Oligo1671	CGACTGGGGATTTGCGTGAAGAATTACAGCGCAACCATCATTTGTAATTTATCCC	90-23 nm barrel PAINT pseudocolor2.2 PIXEL core stap strand for monomer 0, 55mer, [10, 643] start, [10, 602] end
90-23 nm	PAINT - docking - core	Oligo1672	ATCAAAGGAGAGTCTGCATAGCTAAACTGGAAAGCGTGTTATGATAATTTATCCC	90-23 nm barrel PAINT pseudocolor2.2 PIXEL core stap strand for monomer 0, 55mer, [10, 685] start, [10, 644] end
90-23 nm	PAINT - docking - core	Oligo1673	CATATAGATGATTTGGAAACAAAAAGATTGGGCGTATGAGTAGCTAATTTATCCC	90-23 nm barrel PAINT pseudocolor2.2 PIXEL core stap strand for monomer 0, 55mer, [10, 727] start, [10, 686] end
90-23 nm	PAINT - docking - core	Oligo1674	GAGTCCACTATTAGTTTTTCCGGGGAGAGGCGGTTGTAATCAACTTCCCATTTAA	90-23 nm barrel PAINT pseudocolor2.3 PIXEL core stap strand for monomer 1, 55mer, [102, 13] start, [102, 728] end
90-23 nm	PAINT - docking - core	Oligo1675	ACTATCGGCCTTGCCTCGTTACTATGGTTGCTTTGTTGGGGTAATTCCCATTTAA	90-23 nm barrel PAINT pseudocolor2.3 PIXEL core stap strand for monomer 1, 55mer, [102, 55] start, [102, 14] end
90-23 nm	PAINT - docking - core	Oligo1676	AAGGTTATCTAAAAACATCGGCTATTAGTCTTTAATTACCGCAATTCCCATTTAA	90-23 nm barrel PAINT pseudocolor2.3 PIXEL core stap strand for monomer 1, 55mer, [102, 97] start, [102, 56] end
90-23 nm	PAINT - docking - core	Oligo1677	TCATTTCAATTACTACTTCTGGCAATTCATCAATACTAATAGGGTTCCCATTTAA	90-23 nm barrel PAINT pseudocolor2.3 PIXEL core stap strand for monomer 1, 55mer, [102, 139] start, [102, 98] end
90-23 nm	PAINT - docking - core	Oligo1678	CCTGTTTAGTATCTCCGGCTATCAAAATCATAGGTAACAAACATTTCCCATTTAA	90-23 nm barrel PAINT pseudocolor2.3 PIXEL core stap strand for monomer 1, 55mer, [102, 181] start, [102, 140] end
90-23 nm	PAINT - docking - core	Oligo1679	CGAACCTCCCGACATCCTAACAATAGATAAGTCCTACCAGTAAGTTCCCATTTAA	90-23 nm barrel PAINT pseudocolor2.3 PIXEL core stap strand for monomer 1, 55mer, [102, 223] start, [102, 182] end
90-23 nm	PAINT - docking - core	Oligo1680	CAAAAGAACTGGCCACCCTGAACAGGGAAGCGCATAAATCAAAGTTCCCATTTAA	90-23 nm barrel PAINT pseudocolor2.3 PIXEL core stap strand for monomer 1, 55mer, [102, 265] start, [102, 224] end
90-23 nm	PAINT - docking - core	Oligo1681	CAGAGCCACCACCCCAGCAAATCACCGTCACCGACGCAGTATCCTTCCCATTTAA	90-23 nm barrel PAINT pseudocolor2.3 PIXEL core stap strand for monomer 1, 55mer, [102, 307] start, [102, 266] end
90-23 nm	PAINT - docking - core	Oligo1682	TATCACCGTACTCTTTTAACTGGCTTTTGATGATAGCCACCCACTTCCCATTTAA	90-23 nm barrel PAINT pseudocolor2.3 PIXEL core stap strand for monomer 1, 55mer, [102, 349] start, [102, 308] end
90-23 nm	PAINT - docking - core	Oligo1683	ATAACCGATATATAACAGTTTGAATTTTCTGTATGTCAGAACTGTTCCCATTTAA	90-23 nm barrel PAINT pseudocolor2.3 PIXEL core stap strand for monomer 1, 55mer, [102, 391] start, [102, 350] end
90-23 nm	PAINT - docking - core	Oligo1684	ATTCATTACCCAACAACGGATGACCCCCAGCGATTGAGTTAAGCTTCCCATTTAA	90-23 nm barrel PAINT pseudocolor2.3 PIXEL core stap strand for monomer 1, 55mer, [102, 433] start, [102, 392] end
90-23 nm	PAINT - docking - core	Oligo1685	CTCAAATGCTTTAAACTAATAAGATTCATCAGTTGATTCAGTATTTCCCATTTAA	90-23 nm barrel PAINT pseudocolor2.3 PIXEL core stap strand for monomer 1, 55mer, [102, 475] start, [102, 434] end
90-23 nm	PAINT - docking - core	Oligo1686	TAGTAGTAGCATTTAATGCTATTTTTGCGGATGGCACCATAACCTTCCCATTTAA	90-23 nm barrel PAINT pseudocolor2.3 PIXEL core stap strand for monomer 1, 55mer, [102, 517] start, [102, 476] end
90-23 nm	PAINT - docking - core	Oligo1687	AATTGTAAACGTTCCGTTCTCCGGAGACAGTCAAAGCAAGGCAATTCCCATTTAA	90-23 nm barrel PAINT pseudocolor2.3 PIXEL core stap strand for monomer 1, 55mer, [102, 559] start, [102, 518] end
90-23 nm	PAINT - docking - core	Oligo1688	TGTAAAACGACGGGCCTCAGTGCATCTGCCAGTTTTTAAATTTATTCCCATTTAA	90-23 nm barrel PAINT pseudocolor2.3 PIXEL core stap strand for monomer 1, 55mer, [102, 601] start, [102, 560] end
90-23 nm	PAINT - docking - core	Oligo1689	ACGAGGATATTGCGGAACTTGGGTTGTCGGACTTGGCATTCAGTTTCCCATTTAA	90-23 nm barrel PAINT pseudocolor2.3 PIXEL core stap strand for monomer 1, 55mer, [102, 643] start, [102, 602] end
90-23 nm	PAINT - docking - core	Oligo1690	CATCGGGTTGAGTTTACGCATTAATCGAACAAGACTGTTGAGGATTCCCATTTAA	90-23 nm barrel PAINT pseudocolor2.3 PIXEL core stap strand for monomer 1, 55mer, [102, 685] start, [102, 644] end
90-23 nm	PAINT - docking - core	Oligo1691	AGGAGAATGGATCTTCTGCAATGAAGGTTTATAAGATAAACAAATTCCCATTTAA	90-23 nm barrel PAINT pseudocolor2.3 PIXEL core stap strand for monomer 1, 55mer, [102, 727] start, [102, 686] end
90-23 nm	PAINT - docking - core	Oligo1692	GCGCTTAATGCGCCCGTAAATAGGGTTGAGTGTTGCAGTGAGCCTTCCCATTTAA	90-23 nm barrel PAINT pseudocolor2.3 PIXEL core stap strand for monomer 1, 55mer, [104, 34] start, [104, 749] end
90-23 nm	PAINT - docking - core	Oligo1693	ACGTGGCACAGACTGCAACATAACATCACTTGCCTGAGCGGGCCTTCCCATTTAA	90-23 nm barrel PAINT pseudocolor2.3 PIXEL core stap strand for monomer 1, 55mer, [104, 76] start, [104, 35] end
90-23 nm	PAINT - docking - core	Oligo1694	TCATCATATTCCTCCGTCAAGTTGGCAAATCAACAAAATACCATTTCCCATTTAA	90-23 nm barrel PAINT pseudocolor2.3 PIXEL core stap strand for monomer 1, 55mer, [104, 118] start, [104, 77] end
90-23 nm	PAINT - docking - core	Oligo1695	GACGCTGAGAAGAAAACAAACAAGTTACAAAATCGGGAAGGGTATTCCCATTTAA	90-23 nm barrel PAINT pseudocolor2.3 PIXEL core stap strand for monomer 1, 55mer, [104, 160] start, [104, 119] end
90-23 nm	PAINT - docking - core	Oligo1696	CTAATGCAGAACGAACGCTCTAAACACCGGAATCAGGTTATAAATTCCCATTTAA	90-23 nm barrel PAINT pseudocolor2.3 PIXEL core stap strand for monomer 1, 55mer, [104, 202] start, [104, 161] end
90-23 nm	PAINT - docking - core	Oligo1697	CAGCCTTTACAGATGCTATTATCCGGTATTCTAAGGCATGTAAGTTCCCATTTAA	90-23 nm barrel PAINT pseudocolor2.3 PIXEL core stap strand for monomer 1, 55mer, [104, 244] start, [104, 203] end
90-23 nm	PAINT - docking - core	Oligo1698	GACGGAAATTATTAACGTAGAACCGAGGAAACGCATCAGAGGAGTTCCCATTTAA	90-23 nm barrel PAINT pseudocolor2.3 PIXEL core stap strand for monomer 1, 55mer, [104, 286] start, [104, 245] end
90-23 nm	PAINT - docking - core	Oligo1699	ATTTACCGTTCCACGCCACCGCCATCTTTTCATAAAGTAGCATTTTCCCATTTAA	90-23 nm barrel PAINT pseudocolor2.3 PIXEL core stap strand for monomer 1, 55mer, [104, 328] start, [104, 287] end
90-23 nm	PAINT - docking - core	Oligo1700	TTTGTCGTCTTTCCTCAGAAAGGGTTGATATAAGTGTGCCTTGATTCCCATTTAA	90-23 nm barrel PAINT pseudocolor2.3 PIXEL core stap strand for monomer 1, 55mer, [104, 370] start, [104, 329] end
90-23 nm	PAINT - docking - core	Oligo1701	CAAAAGAATACACTTTTGCGCGCCGACAATGACAAAGTGAGAGTTTCCCATTTAA	90-23 nm barrel PAINT pseudocolor2.3 PIXEL core stap strand for monomer 1, 55mer, [104, 412] start, [104, 371] end
90-23 nm	PAINT - docking - core	Oligo1702	TAACGGAACAACAGCTTGCCTCATCAAGAGTAATCATCATCGGGTTCCCATTTAA	90-23 nm barrel PAINT pseudocolor2.3 PIXEL core stap strand for monomer 1, 55mer, [104, 454] start, [104, 413] end
90-23 nm	PAINT - docking - core	Oligo1703	TTTAATTGCTCCTATCAGGTGCGGAATCGTCATAACATAACGACTTCCCATTTAA	90-23 nm barrel PAINT pseudocolor2.3 PIXEL core stap strand for monomer 1, 55mer, [104, 496] start, [104, 455] end
90-23 nm	PAINT - docking - core	Oligo1704	AGGTAAAGATTCATAGCAAACGAGCTGAAAAGGTGAACATGTCCTTCCCATTTAA	90-23 nm barrel PAINT pseudocolor2.3 PIXEL core stap strand for monomer 1, 55mer, [104, 538] start, [104, 497] end
90-23 nm	PAINT - docking - core	Oligo1705	TTGGTGTAGATGGAATCAGCAAAACAGGAAGATTGAAATTAAGTTTCCCATTTAA	90-23 nm barrel PAINT pseudocolor2.3 PIXEL core stap strand for monomer 1, 55mer, [104, 580] start, [104, 539] end
90-23 nm	PAINT - docking - core	Oligo1706	AGATGAACGAAGAGCGTATTGGGTAACGCCAGGGTGCACTCCCGTTCCCATTTAA	90-23 nm barrel PAINT pseudocolor2.3 PIXEL core stap strand for monomer 1, 55mer, [104, 622] start, [104, 581] end
90-23 nm	PAINT - docking - core	Oligo1707	TGGTGACCTGGAACAGCAAACAGCAATACATCAAAAACAGAGATTTCCCATTTAA	90-23 nm barrel PAINT pseudocolor2.3 PIXEL core stap strand for monomer 1, 55mer, [104, 664] start, [104, 623] end
90-23 nm	PAINT - docking - core	Oligo1708	GATATAGAGTCGGTACCGTTTCTGTAGTGTCAGATTACGGGGACTTCCCATTTAA	90-23 nm barrel PAINT pseudocolor2.3 PIXEL core stap strand for monomer 1, 55mer, [104, 706] start, [104, 665] end
90-23 nm	PAINT - docking - core	Oligo1709	AGCTGCATTAATGAGCTGTTTTATGGAGATGATAAAGAAATGTATTCCCATTTAA	90-23 nm barrel PAINT pseudocolor2.3 PIXEL core stap strand for monomer 1, 55mer, [104, 748] start, [104, 707] end
90-23 nm	PAINT - docking - core	Oligo1710	CTTATAAATCAAAACAGCTGCCCGCTTTCCAGTCGTGAAATTTTTTTCCTATAAC	90-23 nm barrel PAINT pseudocolor2.4 PIXEL core stap strand for monomer 1, 55mer, [106, 13] start, [106, 728] end
90-23 nm	PAINT - docking - core	Oligo1711	TTGTAGCAATACTCAGGAGGCGGTCACGCTGCGCGATCGGAACCTTTCCTATAAC	90-23 nm barrel PAINT pseudocolor2.4 PIXEL core stap strand for monomer 1, 55mer, [106, 55] start, [106, 14] end
90-23 nm	PAINT - docking - core	Oligo1712	TATCAAACCCTCACCACCAGTAGAACCCTTCTGACCGCTCATCGTTTCCTATAAC	90-23 nm barrel PAINT pseudocolor2.4 PIXEL core stap strand for monomer 1, 55mer, [106, 97] start, [106, 56] end
90-23 nm	PAINT - docking - core	Oligo1713	ACGGATTCGCCTGCTACCATAACAAAGAAACCACCTACATTTAATTTCCTATAAC	90-23 nm barrel PAINT pseudocolor2.4 PIXEL core stap strand for monomer 1, 55mer, [106, 139] start, [106, 98] end
90-23 nm	PAINT - docking - core	Oligo1714	TGTGATAAATAAGATGTAAAATCCTTGAAAACATAACATTTATATTTCCTATAAC	90-23 nm barrel PAINT pseudocolor2.4 PIXEL core stap strand for monomer 1, 55mer, [106, 181] start, [106, 140] end
90-23 nm	PAINT - docking - core	Oligo1715	TAGCAAGCAAATCATCAATATCCAGACGACGACAAGGGCTTACGTTTCCTATAAC	90-23 nm barrel PAINT pseudocolor2.4 PIXEL core stap strand for monomer 1, 55mer, [106, 223] start, [106, 182] end
90-23 nm	PAINT - docking - core	Oligo1716	GATAGCCGAACAAAGCGCTAATTTTTTGTTTAACGCAGCTACAATTTCCTATAAC	90-23 nm barrel PAINT pseudocolor2.4 PIXEL core stap strand for monomer 1, 55mer, [106, 265] start, [106, 224] end
90-23 nm	PAINT - docking - core	Oligo1717	TCGGTCATAGCCCCATTAGCTTCAACCGATTGAGGATACATACATTTCCTATAAC	90-23 nm barrel PAINT pseudocolor2.4 PIXEL core stap strand for monomer 1, 55mer, [106, 307] start, [106, 266] end
90-23 nm	PAINT - docking - core	Oligo1718	CAGTACCAGGCGGAGTGCCCTTAAAGCCAGAATGGCCACCACTTTTTCCTATAAC	90-23 nm barrel PAINT pseudocolor2.4 PIXEL core stap strand for monomer 1, 55mer, [106, 349] start, [106, 308] end
90-23 nm	PAINT - docking - core	Oligo1719	TCTTAAACAGCTTGGAACAAAGCCCTCATAGTTAGCCTCAGACTTTTCCTATAAC	90-23 nm barrel PAINT pseudocolor2.4 PIXEL core stap strand for monomer 1, 55mer, [106, 391] start, [106, 350] end
90-23 nm	PAINT - docking - core	Oligo1720	AGACCAGGCGCATAATTGTGACTACGAAGGCACCACACCCTCTTTTTCCTATAAC	90-23 nm barrel PAINT pseudocolor2.4 PIXEL core stap strand for monomer 1, 55mer, [106, 433] start, [106, 392] end
90-23 nm	PAINT - docking - core	Oligo1721	ATGTTTAGACTGGGAATTACGGGAAGAAAAATCTAGAAACACACTTTCCTATAAC	90-23 nm barrel PAINT pseudocolor2.4 PIXEL core stap strand for monomer 1, 55mer, [106, 475] start, [106, 434] end
90-23 nm	PAINT - docking - core	Oligo1722	TGTTTAGCTATATATGCAACAAACTCCAACAGGTCCTGACTAAATTTCCTATAAC	90-23 nm barrel PAINT pseudocolor2.4 PIXEL core stap strand for monomer 1, 55mer, [106, 517] start, [106, 476] end
90-23 nm	PAINT - docking - core	Oligo1723	CCCCGGTTGATAAGAGGGTATATATTTTAAATGCAAATAAAGCCTTTCCTATAAC	90-23 nm barrel PAINT pseudocolor2.4 PIXEL core stap strand for monomer 1, 55mer, [106, 559] start, [106, 518] end
90-23 nm	PAINT - docking - core	Oligo1724	GGGGGATGTGCTGTTTCCGGCGGCGGATTGACCGTTTAACCATATTTCCTATAAC	90-23 nm barrel PAINT pseudocolor2.4 PIXEL core stap strand for monomer 1, 55mer, [106, 601] start, [106, 560] end
90-23 nm	PAINT - docking - core	Oligo1725	GAACTGCTGGATGAAGTGAGCCACTCATTGTTGTGAGTTCAGAATTTCCTATAAC	90-23 nm barrel PAINT pseudocolor2.4 PIXEL core stap strand for monomer 1, 55mer, [106, 643] start, [106, 602] end
90-23 nm	PAINT - docking - core	Oligo1726	CGCGTCGTCTTCATCAATGGCCTGGGAAGACTCCTCTCAACGTGTTTCCTATAAC	90-23 nm barrel PAINT pseudocolor2.4 PIXEL core stap strand for monomer 1, 55mer, [106, 685] start, [106, 644] end
90-23 nm	PAINT - docking - core	Oligo1727	ATCTGAACTCGCTCCGTGCATCACGAAGGTGTTTAAACGACATTTTTCCTATAAC	90-23 nm barrel PAINT pseudocolor2.4 PIXEL core stap strand for monomer 1, 55mer, [106, 727] start, [106, 686] end
90-23 nm	PAINT - docking - core	Oligo1728	GCGGGCGCTAGGGGGGAGCCTTTGATGGTGGTTCCTTCACCGAATTTCCTATAAC	90-23 nm barrel PAINT pseudocolor2.4 PIXEL core stap strand for monomer 1, 55mer, [108, 34] start, [108, 749] end
90-23 nm	PAINT - docking - core	Oligo1729	TAAAAGGGACATTCCTACATAAAAGAGTCTGTCCAAAGGGATGATTTCCTATAAC	90-23 nm barrel PAINT pseudocolor2.4 PIXEL core stap strand for monomer 1, 55mer, [108, 76] start, [108, 35] end
90-23 nm	PAINT - docking - core	Oligo1730	AGTTTGAGTAACATAGAAGTAAATCTAAAGCATCATAAAACAAATTTCCTATAAC	90-23 nm barrel PAINT pseudocolor2.4 PIXEL core stap strand for monomer 1, 55mer, [108, 118] start, [108, 77] end
90-23 nm	PAINT - docking - core	Oligo1731	CGTCGCTATTAATCATTTGAAACAGTACCTTTTACTTATTTGAATTTCCTATAAC	90-23 nm barrel PAINT pseudocolor2.4 PIXEL core stap strand for monomer 1, 55mer, [108, 160] start, [108, 119] end
90-23 nm	PAINT - docking - core	Oligo1732	GTACCGACAAAAGATCGCCAACCTAAATTTAATGGGCAAATCATTTTCCTATAAC	90-23 nm barrel PAINT pseudocolor2.4 PIXEL core stap strand for monomer 1, 55mer, [108, 202] start, [108, 161] end
90-23 nm	PAINT - docking - core	Oligo1733	TATTTATCCCAATTCCTGAAATTTTCATCGTAGGAGTCTTTCAATTTCCTATAAC	90-23 nm barrel PAINT pseudocolor2.4 PIXEL core stap strand for monomer 1, 55mer, [108, 244] start, [108, 203] end
90-23 nm	PAINT - docking - core	Oligo1734	TACCAGCGCCAAACAACATATTACCGAAGCCCTTTAGAGATAATTTTCCTATAAC	90-23 nm barrel PAINT pseudocolor2.4 PIXEL core stap strand for monomer 1, 55mer, [108, 286] start, [108, 245] end
90-23 nm	PAINT - docking - core	Oligo1735	TGATATTCACAAAGCCGCCAGTCAGACTGTAGCGCGAAACGTTTTTTCCTATAAC	90-23 nm barrel PAINT pseudocolor2.4 PIXEL core stap strand for monomer 1, 55mer, [108, 328] start, [108, 287] end
90-23 nm	PAINT - docking - core	Oligo1736	CTACAACGCCTGTCCCTCATAAGAGAAGGATTAGGCAGTTAACTTTTCCTATAAC	90-23 nm barrel PAINT pseudocolor2.4 PIXEL core stap strand for monomer 1, 55mer, [108, 370] start, [108, 329] end
90-23 nm	PAINT - docking - core	Oligo1737	CCATTAAACGGGTAAAGACATCGGTTTATCAGCTTAATTGCGAATTTCCTATAAC	90-23 nm barrel PAINT pseudocolor2.4 PIXEL core stap strand for monomer 1, 55mer, [108, 412] start, [108, 371] end
90-23 nm	PAINT - docking - core	Oligo1738	CTGGCTCATTATAAGTAGTAAACTTTGAAAGAGGACCGCGACTTTTTCCTATAAC	90-23 nm barrel PAINT pseudocolor2.4 PIXEL core stap strand for monomer 1, 55mer, [108, 454] start, [108, 413] end
90-23 nm	PAINT - docking - core	Oligo1739	AGCTTCAAAGCGACAGAAGCAAAGAAGTTTTGCCAAGTAAGAAATTTCCTATAAC	90-23 nm barrel PAINT pseudocolor2.4 PIXEL core stap strand for monomer 1, 55mer, [108, 496] start, [108, 455] end
90-23 nm	PAINT - docking - core	Oligo1740	GCAAGGATAAAAAGCATAAAATTAGATACATTTCGCGGTGTCCGTTTCCTATAAC	90-23 nm barrel PAINT pseudocolor2.4 PIXEL core stap strand for monomer 1, 55mer, [108, 538] start, [108, 497] end
90-23 nm	PAINT - docking - core	Oligo1741	ACCCGTCGGATTCCGCCATCAATCGTAAAACTAGCTTGAGAGACTTTCCTATAAC	90-23 nm barrel PAINT pseudocolor2.4 PIXEL core stap strand for monomer 1, 55mer, [108, 580] start, [108, 539] end
90-23 nm	PAINT - docking - core	Oligo1742	GCCGCCTGAACCATGAAAGAGGGCCTCTTCGCTATTCTGGTGCATTTCCTATAAC	90-23 nm barrel PAINT pseudocolor2.4 PIXEL core stap strand for monomer 1, 55mer, [108, 622] start, [108, 581] end
90-23 nm	PAINT - docking - core	Oligo1743	CGGAAACCAGTTTTGAGTATCCATGAATTGGTAACAACTCTCGCTTTCCTATAAC	90-23 nm barrel PAINT pseudocolor2.4 PIXEL core stap strand for monomer 1, 55mer, [108, 664] start, [108, 623] end
90-23 nm	PAINT - docking - core	Oligo1744	ATCCGGTGTCTTGCAAGGAGAAAAGATAACGCTTGATGCAGGGATTTCCTATAAC	90-23 nm barrel PAINT pseudocolor2.4 PIXEL core stap strand for monomer 1, 55mer, [108, 706] start, [108, 665] end
90-23 nm	PAINT - docking - core	Oligo1745	CTCACATTAATTGGCTCACATAACAATCCTCGCACTATCACGAGTTTCCTATAAC	90-23 nm barrel PAINT pseudocolor2.4 PIXEL core stap strand for monomer 1, 55mer, [108, 748] start, [108, 707] end
90-23 nm	PAINT - docking - core	Oligo1746	GGTTTGCCCCAGCCTGAGAGTAAAGCCTGGGGTGCACAACATAATACCATTATCT	90-23 nm barrel PAINT pseudocolor2.5 PIXEL core stap strand for monomer 1, 55mer, [110, 13] start, [110, 728] end
90-23 nm	PAINT - docking - core	Oligo1747	TTTTTATAATCAGAGGAACGTGGCGAGAAAGGAAGTAGAGCTCTTACCATTATCT	90-23 nm barrel PAINT pseudocolor2.5 PIXEL core stap strand for monomer 1, 55mer, [110, 55] start, [110, 14] end
90-23 nm	PAINT - docking - core	Oligo1748	GCCACGCTGAGAGGGCGGTCTTGGCAGATTCACCACTCAATCTGTACCATTATCT	90-23 nm barrel PAINT pseudocolor2.5 PIXEL core stap strand for monomer 1, 55mer, [110, 97] start, [110, 56] end
90-23 nm	PAINT - docking - core	Oligo1749	AGGTTTAACGTCAAACAGAAAATCCTTTGCCCGAATTTACAAGTTACCATTATCT	90-23 nm barrel PAINT pseudocolor2.5 PIXEL core stap strand for monomer 1, 55mer, [110, 139] start, [110, 98] end
90-23 nm	PAINT - docking - core	Oligo1750	ATATATTTTAGTTAAGACAAATATGTGAGTGAATATTTTTAATCTACCATTATCT	90-23 nm barrel PAINT pseudocolor2.5 PIXEL core stap strand for monomer 1, 55mer, [110, 181] start, [110, 140] end
90-23 nm	PAINT - docking - core	Oligo1751	ACTCATCGAGAACTTCCAAGCATTTTCGAGCCAGTCAACGCCAATACCATTATCT	90-23 nm barrel PAINT pseudocolor2.5 PIXEL core stap strand for monomer 1, 55mer, [110, 223] start, [110, 182] end
90-23 nm	PAINT - docking - core	Oligo1752	AGAAACAATGAAAAGAATTGAATTTGCCAGTTACAAACGCTAGCTACCATTATCT	90-23 nm barrel PAINT pseudocolor2.5 PIXEL core stap strand for monomer 1, 55mer, [110, 265] start, [110, 224] end
90-23 nm	PAINT - docking - core	Oligo1753	AGCGACAGAATCAGAAACCATTTGTCACAATCAATAACGCAACATACCATTATCT	90-23 nm barrel PAINT pseudocolor2.5 PIXEL core stap strand for monomer 1, 55mer, [110, 307] start, [110, 266] end
90-23 nm	PAINT - docking - core	Oligo1754	TGAAAGTATTAAGTGCCTATAGGAGGTTGAGGCAGCACCACCGTTACCATTATCT	90-23 nm barrel PAINT pseudocolor2.5 PIXEL core stap strand for monomer 1, 55mer, [110, 349] start, [110, 308] end
90-23 nm	PAINT - docking - core	Oligo1755	AGGCTCCAAAAGGATTTTTTCCGTAACACTGAGTTGATAGCACATACCATTATCT	90-23 nm barrel PAINT pseudocolor2.5 PIXEL core stap strand for monomer 1, 55mer, [110, 391] start, [110, 350] end
90-23 nm	PAINT - docking - core	Oligo1756	GTCAATCATAAGGATGTTACTGAGGACTAAAGACTAACGAGGAATACCATTATCT	90-23 nm barrel PAINT pseudocolor2.5 PIXEL core stap strand for monomer 1, 55mer, [110, 433] start, [110, 392] end
90-23 nm	PAINT - docking - core	Oligo1757	AAAACCAAAATAGTATCATACATTGTGAATTACCTCTTGAGACGTACCATTATCT	90-23 nm barrel PAINT pseudocolor2.5 PIXEL core stap strand for monomer 1, 55mer, [110, 475] start, [110, 434] end
90-23 nm	PAINT - docking - core	Oligo1758	CTGCGAACGAGTATTCATTCCGAAAGACTTCAAATATTGCATTATACCATTATCT	90-23 nm barrel PAINT pseudocolor2.5 PIXEL core stap strand for monomer 1, 55mer, [110, 517] start, [110, 476] end
90-23 nm	PAINT - docking - core	Oligo1759	GAGCAAACAAGAGAAGGCTAAATACTTTTGCGGGACGGTTGTTTTACCATTATCT	90-23 nm barrel PAINT pseudocolor2.5 PIXEL core stap strand for monomer 1, 55mer, [110, 559] start, [110, 518] end
90-23 nm	PAINT - docking - core	Oligo1760	CGCAACTGTTGGGCCAGGCATTTCATCAACATTAAATTCGCGTGTACCATTATCT	90-23 nm barrel PAINT pseudocolor2.5 PIXEL core stap strand for monomer 1, 55mer, [110, 601] start, [110, 560] end
90-23 nm	PAINT - docking - core	Oligo1761	CGACTGGGGATTTGCGTGAAGAATTACAGCGCAACCATCATTTGTACCATTATCT	90-23 nm barrel PAINT pseudocolor2.5 PIXEL core stap strand for monomer 1, 55mer, [110, 643] start, [110, 602] end
90-23 nm	PAINT - docking - core	Oligo1762	ATCAAAGGAGAGTCTGCATAGCTAAACTGGAAAGCGTGTTATGATACCATTATCT	90-23 nm barrel PAINT pseudocolor2.5 PIXEL core stap strand for monomer 1, 55mer, [110, 685] start, [110, 644] end
90-23 nm	PAINT - docking - core	Oligo1763	CATATAGATGATTTGGAAACAAAAAGATTGGGCGTATGAGTAGCTACCATTATCT	90-23 nm barrel PAINT pseudocolor2.5 PIXEL core stap strand for monomer 1, 55mer, [110, 727] start, [110, 686] end
90-23 nm	PAINT - docking - core	Oligo1764	GAGTCCACTATTAGTTTTTCCGGGGAGAGGCGGTTGTAATCAACTTAAACCTTCT	90-23 nm barrel PAINT pseudocolor3.0 PIXEL core stap strand for monomer 0, 55mer, [2, 13] start, [2, 728] end
90-23 nm	PAINT - docking - core	Oligo1765	ACTATCGGCCTTGCCTCGTTACTATGGTTGCTTTGTTGGGGTAATTAAACCTTCT	90-23 nm barrel PAINT pseudocolor3.0 PIXEL core stap strand for monomer 0, 55mer, [2, 55] start, [2, 14] end
90-23 nm	PAINT - docking - core	Oligo1766	AAGGTTATCTAAAAACATCGGCTATTAGTCTTTAATTACCGCAATTAAACCTTCT	90-23 nm barrel PAINT pseudocolor3.0 PIXEL core stap strand for monomer 0, 55mer, [2, 97] start, [2, 56] end
90-23 nm	PAINT - docking - core	Oligo1767	TCATTTCAATTACTACTTCTGGCAATTCATCAATACTAATAGGGTTAAACCTTCT	90-23 nm barrel PAINT pseudocolor3.0 PIXEL core stap strand for monomer 0, 55mer, [2, 139] start, [2, 98] end
90-23 nm	PAINT - docking - core	Oligo1768	CCTGTTTAGTATCTCCGGCTATCAAAATCATAGGTAACAAACATTTAAACCTTCT	90-23 nm barrel PAINT pseudocolor3.0 PIXEL core stap strand for monomer 0, 55mer, [2, 181] start, [2, 140] end
90-23 nm	PAINT - docking - core	Oligo1769	CGAACCTCCCGACATCCTAACAATAGATAAGTCCTACCAGTAAGTTAAACCTTCT	90-23 nm barrel PAINT pseudocolor3.0 PIXEL core stap strand for monomer 0, 55mer, [2, 223] start, [2, 182] end
90-23 nm	PAINT - docking - core	Oligo1770	CAAAAGAACTGGCCACCCTGAACAGGGAAGCGCATAAATCAAAGTTAAACCTTCT	90-23 nm barrel PAINT pseudocolor3.0 PIXEL core stap strand for monomer 0, 55mer, [2, 265] start, [2, 224] end
90-23 nm	PAINT - docking - core	Oligo1771	CAGAGCCACCACCCCAGCAAATCACCGTCACCGACGCAGTATCCTTAAACCTTCT	90-23 nm barrel PAINT pseudocolor3.0 PIXEL core stap strand for monomer 0, 55mer, [2, 307] start, [2, 266] end
90-23 nm	PAINT - docking - core	Oligo1772	TATCACCGTACTCTTTTAACTGGCTTTTGATGATAGCCACCCACTTAAACCTTCT	90-23 nm barrel PAINT pseudocolor3.0 PIXEL core stap strand for monomer 0, 55mer, [2, 349] start, [2, 308] end
90-23 nm	PAINT - docking - core	Oligo1773	ATAACCGATATATAACAGTTTGAATTTTCTGTATGTCAGAACTGTTAAACCTTCT	90-23 nm barrel PAINT pseudocolor3.0 PIXEL core stap strand for monomer 0, 55mer, [2, 391] start, [2, 350] end
90-23 nm	PAINT - docking - core	Oligo1774	ATTCATTACCCAACAACGGATGACCCCCAGCGATTGAGTTAAGCTTAAACCTTCT	90-23 nm barrel PAINT pseudocolor3.0 PIXEL core stap strand for monomer 0, 55mer, [2, 433] start, [2, 392] end
90-23 nm	PAINT - docking - core	Oligo1775	CTCAAATGCTTTAAACTAATAAGATTCATCAGTTGATTCAGTATTTAAACCTTCT	90-23 nm barrel PAINT pseudocolor3.0 PIXEL core stap strand for monomer 0, 55mer, [2, 475] start, [2, 434] end
90-23 nm	PAINT - docking - core	Oligo1776	TAGTAGTAGCATTTAATGCTATTTTTGCGGATGGCACCATAACCTTAAACCTTCT	90-23 nm barrel PAINT pseudocolor3.0 PIXEL core stap strand for monomer 0, 55mer, [2, 517] start, [2, 476] end
90-23 nm	PAINT - docking - core	Oligo1777	AATTGTAAACGTTCCGTTCTCCGGAGACAGTCAAAGCAAGGCAATTAAACCTTCT	90-23 nm barrel PAINT pseudocolor3.0 PIXEL core stap strand for monomer 0, 55mer, [2, 559] start, [2, 518] end
90-23 nm	PAINT - docking - core	Oligo1778	TGTAAAACGACGGGCCTCAGTGCATCTGCCAGTTTTTAAATTTATTAAACCTTCT	90-23 nm barrel PAINT pseudocolor3.0 PIXEL core stap strand for monomer 0, 55mer, [2, 601] start, [2, 560] end
90-23 nm	PAINT - docking - core	Oligo1779	ACGAGGATATTGCGGAACTTGGGTTGTCGGACTTGGCATTCAGTTTAAACCTTCT	90-23 nm barrel PAINT pseudocolor3.0 PIXEL core stap strand for monomer 0, 55mer, [2, 643] start, [2, 602] end
90-23 nm	PAINT - docking - core	Oligo1780	CATCGGGTTGAGTTTACGCATTAATCGAACAAGACTGTTGAGGATTAAACCTTCT	90-23 nm barrel PAINT pseudocolor3.0 PIXEL core stap strand for monomer 0, 55mer, [2, 685] start, [2, 644] end
90-23 nm	PAINT - docking - core	Oligo1781	AGGAGAATGGATCTTCTGCAATGAAGGTTTATAAGATAAACAAATTAAACCTTCT	90-23 nm barrel PAINT pseudocolor3.0 PIXEL core stap strand for monomer 0, 55mer, [2, 727] start, [2, 686] end
90-23 nm	PAINT - docking - core	Oligo1782	GCGCTTAATGCGCCCGTAAATAGGGTTGAGTGTTGCAGTGAGCCTTAAACCTTCT	90-23 nm barrel PAINT pseudocolor3.0 PIXEL core stap strand for monomer 0, 55mer, [4, 34] start, [4, 749] end
90-23 nm	PAINT - docking - core	Oligo1783	ACGTGGCACAGACTGCAACATAACATCACTTGCCTGAGCGGGCCTTAAACCTTCT	90-23 nm barrel PAINT pseudocolor3.0 PIXEL core stap strand for monomer 0, 55mer, [4, 76] start, [4, 35] end
90-23 nm	PAINT - docking - core	Oligo1784	TCATCATATTCCTCCGTCAAGTTGGCAAATCAACAAAATACCATTTAAACCTTCT	90-23 nm barrel PAINT pseudocolor3.0 PIXEL core stap strand for monomer 0, 55mer, [4, 118] start, [4, 77] end
90-23 nm	PAINT - docking - core	Oligo1785	GACGCTGAGAAGAAAACAAACAAGTTACAAAATCGGGAAGGGTATTAAACCTTCT	90-23 nm barrel PAINT pseudocolor3.0 PIXEL core stap strand for monomer 0, 55mer, [4, 160] start, [4, 119] end
90-23 nm	PAINT - docking - core	Oligo1786	CTAATGCAGAACGAACGCTCTAAACACCGGAATCAGGTTATAAATTAAACCTTCT	90-23 nm barrel PAINT pseudocolor3.0 PIXEL core stap strand for monomer 0, 55mer, [4, 202] start, [4, 161] end
90-23 nm	PAINT - docking - core	Oligo1787	CAGCCTTTACAGATGCTATTATCCGGTATTCTAAGGCATGTAAGTTAAACCTTCT	90-23 nm barrel PAINT pseudocolor3.0 PIXEL core stap strand for monomer 0, 55mer, [4, 244] start, [4, 203] end
90-23 nm	PAINT - docking - core	Oligo1788	GACGGAAATTATTAACGTAGAACCGAGGAAACGCATCAGAGGAGTTAAACCTTCT	90-23 nm barrel PAINT pseudocolor3.0 PIXEL core stap strand for monomer 0, 55mer, [4, 286] start, [4, 245] end
90-23 nm	PAINT - docking - core	Oligo1789	ATTTACCGTTCCACGCCACCGCCATCTTTTCATAAAGTAGCATTTTAAACCTTCT	90-23 nm barrel PAINT pseudocolor3.0 PIXEL core stap strand for monomer 0, 55mer, [4, 328] start, [4, 287] end
90-23 nm	PAINT - docking - core	Oligo1790	TTTGTCGTCTTTCCTCAGAAAGGGTTGATATAAGTGTGCCTTGATTAAACCTTCT	90-23 nm barrel PAINT pseudocolor3.0 PIXEL core stap strand for monomer 0, 55mer, [4, 370] start, [4, 329] end
90-23 nm	PAINT - docking - core	Oligo1791	CAAAAGAATACACTTTTGCGCGCCGACAATGACAAAGTGAGAGTTTAAACCTTCT	90-23 nm barrel PAINT pseudocolor3.0 PIXEL core stap strand for monomer 0, 55mer, [4, 412] start, [4, 371] end
90-23 nm	PAINT - docking - core	Oligo1792	TAACGGAACAACAGCTTGCCTCATCAAGAGTAATCATCATCGGGTTAAACCTTCT	90-23 nm barrel PAINT pseudocolor3.0 PIXEL core stap strand for monomer 0, 55mer, [4, 454] start, [4, 413] end
90-23 nm	PAINT - docking - core	Oligo1793	TTTAATTGCTCCTATCAGGTGCGGAATCGTCATAACATAACGACTTAAACCTTCT	90-23 nm barrel PAINT pseudocolor3.0 PIXEL core stap strand for monomer 0, 55mer, [4, 496] start, [4, 455] end
90-23 nm	PAINT - docking - core	Oligo1794	AGGTAAAGATTCATAGCAAACGAGCTGAAAAGGTGAACATGTCCTTAAACCTTCT	90-23 nm barrel PAINT pseudocolor3.0 PIXEL core stap strand for monomer 0, 55mer, [4, 538] start, [4, 497] end
90-23 nm	PAINT - docking - core	Oligo1795	TTGGTGTAGATGGAATCAGCAAAACAGGAAGATTGAAATTAAGTTTAAACCTTCT	90-23 nm barrel PAINT pseudocolor3.0 PIXEL core stap strand for monomer 0, 55mer, [4, 580] start, [4, 539] end
90-23 nm	PAINT - docking - core	Oligo1796	AGATGAACGAAGAGCGTATTGGGTAACGCCAGGGTGCACTCCCGTTAAACCTTCT	90-23 nm barrel PAINT pseudocolor3.0 PIXEL core stap strand for monomer 0, 55mer, [4, 622] start, [4, 581] end
90-23 nm	PAINT - docking - core	Oligo1797	TGGTGACCTGGAACAGCAAACAGCAATACATCAAAAACAGAGATTTAAACCTTCT	90-23 nm barrel PAINT pseudocolor3.0 PIXEL core stap strand for monomer 0, 55mer, [4, 664] start, [4, 623] end
90-23 nm	PAINT - docking - core	Oligo1798	GATATAGAGTCGGTACCGTTTCTGTAGTGTCAGATTACGGGGACTTAAACCTTCT	90-23 nm barrel PAINT pseudocolor3.0 PIXEL core stap strand for monomer 0, 55mer, [4, 706] start, [4, 665] end
90-23 nm	PAINT - docking - core	Oligo1799	AGCTGCATTAATGAGCTGTTTTATGGAGATGATAAAGAAATGTATTAAACCTTCT	90-23 nm barrel PAINT pseudocolor3.0 PIXEL core stap strand for monomer 0, 55mer, [4, 748] start, [4, 707] end
90-23 nm	PAINT - docking - core	Oligo1800	CTTATAAATCAAAACAGCTGCCCGCTTTCCAGTCGTGAAATTTTTTATCCACTTA	90-23 nm barrel PAINT pseudocolor3.1 PIXEL core stap strand for monomer 0, 55mer, [6, 13] start, [6, 728] end
90-23 nm	PAINT - docking - core	Oligo1801	TTGTAGCAATACTCAGGAGGCGGTCACGCTGCGCGATCGGAACCTTATCCACTTA	90-23 nm barrel PAINT pseudocolor3.1 PIXEL core stap strand for monomer 0, 55mer, [6, 55] start, [6, 14] end
90-23 nm	PAINT - docking - core	Oligo1802	TATCAAACCCTCACCACCAGTAGAACCCTTCTGACCGCTCATCGTTATCCACTTA	90-23 nm barrel PAINT pseudocolor3.1 PIXEL core stap strand for monomer 0, 55mer, [6, 97] start, [6, 56] end
90-23 nm	PAINT - docking - core	Oligo1803	ACGGATTCGCCTGCTACCATAACAAAGAAACCACCTACATTTAATTATCCACTTA	90-23 nm barrel PAINT pseudocolor3.1 PIXEL core stap strand for monomer 0, 55mer, [6, 139] start, [6, 98] end
90-23 nm	PAINT - docking - core	Oligo1804	TGTGATAAATAAGATGTAAAATCCTTGAAAACATAACATTTATATTATCCACTTA	90-23 nm barrel PAINT pseudocolor3.1 PIXEL core stap strand for monomer 0, 55mer, [6, 181] start, [6, 140] end
90-23 nm	PAINT - docking - core	Oligo1805	TAGCAAGCAAATCATCAATATCCAGACGACGACAAGGGCTTACGTTATCCACTTA	90-23 nm barrel PAINT pseudocolor3.1 PIXEL core stap strand for monomer 0, 55mer, [6, 223] start, [6, 182] end
90-23 nm	PAINT - docking - core	Oligo1806	GATAGCCGAACAAAGCGCTAATTTTTTGTTTAACGCAGCTACAATTATCCACTTA	90-23 nm barrel PAINT pseudocolor3.1 PIXEL core stap strand for monomer 0, 55mer, [6, 265] start, [6, 224] end
90-23 nm	PAINT - docking - core	Oligo1807	TCGGTCATAGCCCCATTAGCTTCAACCGATTGAGGATACATACATTATCCACTTA	90-23 nm barrel PAINT pseudocolor3.1 PIXEL core stap strand for monomer 0, 55mer, [6, 307] start, [6, 266] end
90-23 nm	PAINT - docking - core	Oligo1808	CAGTACCAGGCGGAGTGCCCTTAAAGCCAGAATGGCCACCACTTTTATCCACTTA	90-23 nm barrel PAINT pseudocolor3.1 PIXEL core stap strand for monomer 0, 55mer, [6, 349] start, [6, 308] end
90-23 nm	PAINT - docking - core	Oligo1809	TCTTAAACAGCTTGGAACAAAGCCCTCATAGTTAGCCTCAGACTTTATCCACTTA	90-23 nm barrel PAINT pseudocolor3.1 PIXEL core stap strand for monomer 0, 55mer, [6, 391] start, [6, 350] end
90-23 nm	PAINT - docking - core	Oligo1810	AGACCAGGCGCATAATTGTGACTACGAAGGCACCACACCCTCTTTTATCCACTTA	90-23 nm barrel PAINT pseudocolor3.1 PIXEL core stap strand for monomer 0, 55mer, [6, 433] start, [6, 392] end
90-23 nm	PAINT - docking - core	Oligo1811	ATGTTTAGACTGGGAATTACGGGAAGAAAAATCTAGAAACACACTTATCCACTTA	90-23 nm barrel PAINT pseudocolor3.1 PIXEL core stap strand for monomer 0, 55mer, [6, 475] start, [6, 434] end
90-23 nm	PAINT - docking - core	Oligo1812	TGTTTAGCTATATATGCAACAAACTCCAACAGGTCCTGACTAAATTATCCACTTA	90-23 nm barrel PAINT pseudocolor3.1 PIXEL core stap strand for monomer 0, 55mer, [6, 517] start, [6, 476] end
90-23 nm	PAINT - docking - core	Oligo1813	CCCCGGTTGATAAGAGGGTATATATTTTAAATGCAAATAAAGCCTTATCCACTTA	90-23 nm barrel PAINT pseudocolor3.1 PIXEL core stap strand for monomer 0, 55mer, [6, 559] start, [6, 518] end
90-23 nm	PAINT - docking - core	Oligo1814	GGGGGATGTGCTGTTTCCGGCGGCGGATTGACCGTTTAACCATATTATCCACTTA	90-23 nm barrel PAINT pseudocolor3.1 PIXEL core stap strand for monomer 0, 55mer, [6, 601] start, [6, 560] end
90-23 nm	PAINT - docking - core	Oligo1815	GAACTGCTGGATGAAGTGAGCCACTCATTGTTGTGAGTTCAGAATTATCCACTTA	90-23 nm barrel PAINT pseudocolor3.1 PIXEL core stap strand for monomer 0, 55mer, [6, 643] start, [6, 602] end
90-23 nm	PAINT - docking - core	Oligo1816	CGCGTCGTCTTCATCAATGGCCTGGGAAGACTCCTCTCAACGTGTTATCCACTTA	90-23 nm barrel PAINT pseudocolor3.1 PIXEL core stap strand for monomer 0, 55mer, [6, 685] start, [6, 644] end
90-23 nm	PAINT - docking - core	Oligo1817	ATCTGAACTCGCTCCGTGCATCACGAAGGTGTTTAAACGACATTTTATCCACTTA	90-23 nm barrel PAINT pseudocolor3.1 PIXEL core stap strand for monomer 0, 55mer, [6, 727] start, [6, 686] end
90-23 nm	PAINT - docking - core	Oligo1818	GCGGGCGCTAGGGGGGAGCCTTTGATGGTGGTTCCTTCACCGAATTATCCACTTA	90-23 nm barrel PAINT pseudocolor3.1 PIXEL core stap strand for monomer 0, 55mer, [8, 34] start, [8, 749] end
90-23 nm	PAINT - docking - core	Oligo1819	TAAAAGGGACATTCCTACATAAAAGAGTCTGTCCAAAGGGATGATTATCCACTTA	90-23 nm barrel PAINT pseudocolor3.1 PIXEL core stap strand for monomer 0, 55mer, [8, 76] start, [8, 35] end
90-23 nm	PAINT - docking - core	Oligo1820	AGTTTGAGTAACATAGAAGTAAATCTAAAGCATCATAAAACAAATTATCCACTTA	90-23 nm barrel PAINT pseudocolor3.1 PIXEL core stap strand for monomer 0, 55mer, [8, 118] start, [8, 77] end
90-23 nm	PAINT - docking - core	Oligo1821	CGTCGCTATTAATCATTTGAAACAGTACCTTTTACTTATTTGAATTATCCACTTA	90-23 nm barrel PAINT pseudocolor3.1 PIXEL core stap strand for monomer 0, 55mer, [8, 160] start, [8, 119] end
90-23 nm	PAINT - docking - core	Oligo1822	GTACCGACAAAAGATCGCCAACCTAAATTTAATGGGCAAATCATTTATCCACTTA	90-23 nm barrel PAINT pseudocolor3.1 PIXEL core stap strand for monomer 0, 55mer, [8, 202] start, [8, 161] end
90-23 nm	PAINT - docking - core	Oligo1823	TATTTATCCCAATTCCTGAAATTTTCATCGTAGGAGTCTTTCAATTATCCACTTA	90-23 nm barrel PAINT pseudocolor3.1 PIXEL core stap strand for monomer 0, 55mer, [8, 244] start, [8, 203] end
90-23 nm	PAINT - docking - core	Oligo1824	TACCAGCGCCAAACAACATATTACCGAAGCCCTTTAGAGATAATTTATCCACTTA	90-23 nm barrel PAINT pseudocolor3.1 PIXEL core stap strand for monomer 0, 55mer, [8, 286] start, [8, 245] end
90-23 nm	PAINT - docking - core	Oligo1825	TGATATTCACAAAGCCGCCAGTCAGACTGTAGCGCGAAACGTTTTTATCCACTTA	90-23 nm barrel PAINT pseudocolor3.1 PIXEL core stap strand for monomer 0, 55mer, [8, 328] start, [8, 287] end
90-23 nm	PAINT - docking - core	Oligo1826	CTACAACGCCTGTCCCTCATAAGAGAAGGATTAGGCAGTTAACTTTATCCACTTA	90-23 nm barrel PAINT pseudocolor3.1 PIXEL core stap strand for monomer 0, 55mer, [8, 370] start, [8, 329] end
90-23 nm	PAINT - docking - core	Oligo1827	CCATTAAACGGGTAAAGACATCGGTTTATCAGCTTAATTGCGAATTATCCACTTA	90-23 nm barrel PAINT pseudocolor3.1 PIXEL core stap strand for monomer 0, 55mer, [8, 412] start, [8, 371] end
90-23 nm	PAINT - docking - core	Oligo1828	CTGGCTCATTATAAGTAGTAAACTTTGAAAGAGGACCGCGACTTTTATCCACTTA	90-23 nm barrel PAINT pseudocolor3.1 PIXEL core stap strand for monomer 0, 55mer, [8, 454] start, [8, 413] end
90-23 nm	PAINT - docking - core	Oligo1829	AGCTTCAAAGCGACAGAAGCAAAGAAGTTTTGCCAAGTAAGAAATTATCCACTTA	90-23 nm barrel PAINT pseudocolor3.1 PIXEL core stap strand for monomer 0, 55mer, [8, 496] start, [8, 455] end
90-23 nm	PAINT - docking - core	Oligo1830	GCAAGGATAAAAAGCATAAAATTAGATACATTTCGCGGTGTCCGTTATCCACTTA	90-23 nm barrel PAINT pseudocolor3.1 PIXEL core stap strand for monomer 0, 55mer, [8, 538] start, [8, 497] end
90-23 nm	PAINT - docking - core	Oligo1831	ACCCGTCGGATTCCGCCATCAATCGTAAAACTAGCTTGAGAGACTTATCCACTTA	90-23 nm barrel PAINT pseudocolor3.1 PIXEL core stap strand for monomer 0, 55mer, [8, 580] start, [8, 539] end
90-23 nm	PAINT - docking - core	Oligo1832	GCCGCCTGAACCATGAAAGAGGGCCTCTTCGCTATTCTGGTGCATTATCCACTTA	90-23 nm barrel PAINT pseudocolor3.1 PIXEL core stap strand for monomer 0, 55mer, [8, 622] start, [8, 581] end
90-23 nm	PAINT - docking - core	Oligo1833	CGGAAACCAGTTTTGAGTATCCATGAATTGGTAACAACTCTCGCTTATCCACTTA	90-23 nm barrel PAINT pseudocolor3.1 PIXEL core stap strand for monomer 0, 55mer, [8, 664] start, [8, 623] end
90-23 nm	PAINT - docking - core	Oligo1834	ATCCGGTGTCTTGCAAGGAGAAAAGATAACGCTTGATGCAGGGATTATCCACTTA	90-23 nm barrel PAINT pseudocolor3.1 PIXEL core stap strand for monomer 0, 55mer, [8, 706] start, [8, 665] end
90-23 nm	PAINT - docking - core	Oligo1835	CTCACATTAATTGGCTCACATAACAATCCTCGCACTATCACGAGTTATCCACTTA	90-23 nm barrel PAINT pseudocolor3.1 PIXEL core stap strand for monomer 0, 55mer, [8, 748] start, [8, 707] end
90-23 nm	PAINT - docking - core	Oligo1836	GGTTTGCCCCAGCCTGAGAGTAAAGCCTGGGGTGCACAACATAATATATTCACTC	90-23 nm barrel PAINT pseudocolor3.2 PIXEL core stap strand for monomer 0, 55mer, [10, 13] start, [10, 728] end
90-23 nm	PAINT - docking - core	Oligo1837	TTTTTATAATCAGAGGAACGTGGCGAGAAAGGAAGTAGAGCTCTTATATTCACTC	90-23 nm barrel PAINT pseudocolor3.2 PIXEL core stap strand for monomer 0, 55mer, [10, 55] start, [10, 14] end
90-23 nm	PAINT - docking - core	Oligo1838	GCCACGCTGAGAGGGCGGTCTTGGCAGATTCACCACTCAATCTGTATATTCACTC	90-23 nm barrel PAINT pseudocolor3.2 PIXEL core stap strand for monomer 0, 55mer, [10, 97] start, [10, 56] end
90-23 nm	PAINT - docking - core	Oligo1839	AGGTTTAACGTCAAACAGAAAATCCTTTGCCCGAATTTACAAGTTATATTCACTC	90-23 nm barrel PAINT pseudocolor3.2 PIXEL core stap strand for monomer 0, 55mer, [10, 139] start, [10, 98] end
90-23 nm	PAINT - docking - core	Oligo1840	ATATATTTTAGTTAAGACAAATATGTGAGTGAATATTTTTAATCTATATTCACTC	90-23 nm barrel PAINT pseudocolor3.2 PIXEL core stap strand for monomer 0, 55mer, [10, 181] start, [10, 140] end
90-23 nm	PAINT - docking - core	Oligo1841	ACTCATCGAGAACTTCCAAGCATTTTCGAGCCAGTCAACGCCAATATATTCACTC	90-23 nm barrel PAINT pseudocolor3.2 PIXEL core stap strand for monomer 0, 55mer, [10, 223] start, [10, 182] end
90-23 nm	PAINT - docking - core	Oligo1842	AGAAACAATGAAAAGAATTGAATTTGCCAGTTACAAACGCTAGCTATATTCACTC	90-23 nm barrel PAINT pseudocolor3.2 PIXEL core stap strand for monomer 0, 55mer, [10, 265] start, [10, 224] end
90-23 nm	PAINT - docking - core	Oligo1843	AGCGACAGAATCAGAAACCATTTGTCACAATCAATAACGCAACATATATTCACTC	90-23 nm barrel PAINT pseudocolor3.2 PIXEL core stap strand for monomer 0, 55mer, [10, 307] start, [10, 266] end
90-23 nm	PAINT - docking - core	Oligo1844	TGAAAGTATTAAGTGCCTATAGGAGGTTGAGGCAGCACCACCGTTATATTCACTC	90-23 nm barrel PAINT pseudocolor3.2 PIXEL core stap strand for monomer 0, 55mer, [10, 349] start, [10, 308] end
90-23 nm	PAINT - docking - core	Oligo1845	AGGCTCCAAAAGGATTTTTTCCGTAACACTGAGTTGATAGCACATATATTCACTC	90-23 nm barrel PAINT pseudocolor3.2 PIXEL core stap strand for monomer 0, 55mer, [10, 391] start, [10, 350] end
90-23 nm	PAINT - docking - core	Oligo1846	GTCAATCATAAGGATGTTACTGAGGACTAAAGACTAACGAGGAATATATTCACTC	90-23 nm barrel PAINT pseudocolor3.2 PIXEL core stap strand for monomer 0, 55mer, [10, 433] start, [10, 392] end
90-23 nm	PAINT - docking - core	Oligo1847	AAAACCAAAATAGTATCATACATTGTGAATTACCTCTTGAGACGTATATTCACTC	90-23 nm barrel PAINT pseudocolor3.2 PIXEL core stap strand for monomer 0, 55mer, [10, 475] start, [10, 434] end
90-23 nm	PAINT - docking - core	Oligo1848	CTGCGAACGAGTATTCATTCCGAAAGACTTCAAATATTGCATTATATATTCACTC	90-23 nm barrel PAINT pseudocolor3.2 PIXEL core stap strand for monomer 0, 55mer, [10, 517] start, [10, 476] end
90-23 nm	PAINT - docking - core	Oligo1849	GAGCAAACAAGAGAAGGCTAAATACTTTTGCGGGACGGTTGTTTTATATTCACTC	90-23 nm barrel PAINT pseudocolor3.2 PIXEL core stap strand for monomer 0, 55mer, [10, 559] start, [10, 518] end
90-23 nm	PAINT - docking - core	Oligo1850	CGCAACTGTTGGGCCAGGCATTTCATCAACATTAAATTCGCGTGTATATTCACTC	90-23 nm barrel PAINT pseudocolor3.2 PIXEL core stap strand for monomer 0, 55mer, [10, 601] start, [10, 560] end
90-23 nm	PAINT - docking - core	Oligo1851	CGACTGGGGATTTGCGTGAAGAATTACAGCGCAACCATCATTTGTATATTCACTC	90-23 nm barrel PAINT pseudocolor3.2 PIXEL core stap strand for monomer 0, 55mer, [10, 643] start, [10, 602] end
90-23 nm	PAINT - docking - core	Oligo1852	ATCAAAGGAGAGTCTGCATAGCTAAACTGGAAAGCGTGTTATGATATATTCACTC	90-23 nm barrel PAINT pseudocolor3.2 PIXEL core stap strand for monomer 0, 55mer, [10, 685] start, [10, 644] end
90-23 nm	PAINT - docking - core	Oligo1853	CATATAGATGATTTGGAAACAAAAAGATTGGGCGTATGAGTAGCTATATTCACTC	90-23 nm barrel PAINT pseudocolor3.2 PIXEL core stap strand for monomer 0, 55mer, [10, 727] start, [10, 686] end
90-23 nm	PAINT - docking - core	Oligo1854	GAGTCCACTATTAGTTTTTCCGGGGAGAGGCGGTTGTAATCAACTTCATCTAACT	90-23 nm barrel PAINT pseudocolor3.3 PIXEL core stap strand for monomer 1, 55mer, [102, 13] start, [102, 728] end
90-23 nm	PAINT - docking - core	Oligo1855	ACTATCGGCCTTGCCTCGTTACTATGGTTGCTTTGTTGGGGTAATTCATCTAACT	90-23 nm barrel PAINT pseudocolor3.3 PIXEL core stap strand for monomer 1, 55mer, [102, 55] start, [102, 14] end
90-23 nm	PAINT - docking - core	Oligo1856	AAGGTTATCTAAAAACATCGGCTATTAGTCTTTAATTACCGCAATTCATCTAACT	90-23 nm barrel PAINT pseudocolor3.3 PIXEL core stap strand for monomer 1, 55mer, [102, 97] start, [102, 56] end
90-23 nm	PAINT - docking - core	Oligo1857	TCATTTCAATTACTACTTCTGGCAATTCATCAATACTAATAGGGTTCATCTAACT	90-23 nm barrel PAINT pseudocolor3.3 PIXEL core stap strand for monomer 1, 55mer, [102, 139] start, [102, 98] end
90-23 nm	PAINT - docking - core	Oligo1858	CCTGTTTAGTATCTCCGGCTATCAAAATCATAGGTAACAAACATTTCATCTAACT	90-23 nm barrel PAINT pseudocolor3.3 PIXEL core stap strand for monomer 1, 55mer, [102, 181] start, [102, 140] end
90-23 nm	PAINT - docking - core	Oligo1859	CGAACCTCCCGACATCCTAACAATAGATAAGTCCTACCAGTAAGTTCATCTAACT	90-23 nm barrel PAINT pseudocolor3.3 PIXEL core stap strand for monomer 1, 55mer, [102, 223] start, [102, 182] end
90-23 nm	PAINT - docking - core	Oligo1860	CAAAAGAACTGGCCACCCTGAACAGGGAAGCGCATAAATCAAAGTTCATCTAACT	90-23 nm barrel PAINT pseudocolor3.3 PIXEL core stap strand for monomer 1, 55mer, [102, 265] start, [102, 224] end
90-23 nm	PAINT - docking - core	Oligo1861	CAGAGCCACCACCCCAGCAAATCACCGTCACCGACGCAGTATCCTTCATCTAACT	90-23 nm barrel PAINT pseudocolor3.3 PIXEL core stap strand for monomer 1, 55mer, [102, 307] start, [102, 266] end
90-23 nm	PAINT - docking - core	Oligo1862	TATCACCGTACTCTTTTAACTGGCTTTTGATGATAGCCACCCACTTCATCTAACT	90-23 nm barrel PAINT pseudocolor3.3 PIXEL core stap strand for monomer 1, 55mer, [102, 349] start, [102, 308] end
90-23 nm	PAINT - docking - core	Oligo1863	ATAACCGATATATAACAGTTTGAATTTTCTGTATGTCAGAACTGTTCATCTAACT	90-23 nm barrel PAINT pseudocolor3.3 PIXEL core stap strand for monomer 1, 55mer, [102, 391] start, [102, 350] end
90-23 nm	PAINT - docking - core	Oligo1864	ATTCATTACCCAACAACGGATGACCCCCAGCGATTGAGTTAAGCTTCATCTAACT	90-23 nm barrel PAINT pseudocolor3.3 PIXEL core stap strand for monomer 1, 55mer, [102, 433] start, [102, 392] end
90-23 nm	PAINT - docking - core	Oligo1865	CTCAAATGCTTTAAACTAATAAGATTCATCAGTTGATTCAGTATTTCATCTAACT	90-23 nm barrel PAINT pseudocolor3.3 PIXEL core stap strand for monomer 1, 55mer, [102, 475] start, [102, 434] end
90-23 nm	PAINT - docking - core	Oligo1866	TAGTAGTAGCATTTAATGCTATTTTTGCGGATGGCACCATAACCTTCATCTAACT	90-23 nm barrel PAINT pseudocolor3.3 PIXEL core stap strand for monomer 1, 55mer, [102, 517] start, [102, 476] end
90-23 nm	PAINT - docking - core	Oligo1867	AATTGTAAACGTTCCGTTCTCCGGAGACAGTCAAAGCAAGGCAATTCATCTAACT	90-23 nm barrel PAINT pseudocolor3.3 PIXEL core stap strand for monomer 1, 55mer, [102, 559] start, [102, 518] end
90-23 nm	PAINT - docking - core	Oligo1868	TGTAAAACGACGGGCCTCAGTGCATCTGCCAGTTTTTAAATTTATTCATCTAACT	90-23 nm barrel PAINT pseudocolor3.3 PIXEL core stap strand for monomer 1, 55mer, [102, 601] start, [102, 560] end
90-23 nm	PAINT - docking - core	Oligo1869	ACGAGGATATTGCGGAACTTGGGTTGTCGGACTTGGCATTCAGTTTCATCTAACT	90-23 nm barrel PAINT pseudocolor3.3 PIXEL core stap strand for monomer 1, 55mer, [102, 643] start, [102, 602] end
90-23 nm	PAINT - docking - core	Oligo1870	CATCGGGTTGAGTTTACGCATTAATCGAACAAGACTGTTGAGGATTCATCTAACT	90-23 nm barrel PAINT pseudocolor3.3 PIXEL core stap strand for monomer 1, 55mer, [102, 685] start, [102, 644] end
90-23 nm	PAINT - docking - core	Oligo1871	AGGAGAATGGATCTTCTGCAATGAAGGTTTATAAGATAAACAAATTCATCTAACT	90-23 nm barrel PAINT pseudocolor3.3 PIXEL core stap strand for monomer 1, 55mer, [102, 727] start, [102, 686] end
90-23 nm	PAINT - docking - core	Oligo1872	GCGCTTAATGCGCCCGTAAATAGGGTTGAGTGTTGCAGTGAGCCTTCATCTAACT	90-23 nm barrel PAINT pseudocolor3.3 PIXEL core stap strand for monomer 1, 55mer, [104, 34] start, [104, 749] end
90-23 nm	PAINT - docking - core	Oligo1873	ACGTGGCACAGACTGCAACATAACATCACTTGCCTGAGCGGGCCTTCATCTAACT	90-23 nm barrel PAINT pseudocolor3.3 PIXEL core stap strand for monomer 1, 55mer, [104, 76] start, [104, 35] end
90-23 nm	PAINT - docking - core	Oligo1874	TCATCATATTCCTCCGTCAAGTTGGCAAATCAACAAAATACCATTTCATCTAACT	90-23 nm barrel PAINT pseudocolor3.3 PIXEL core stap strand for monomer 1, 55mer, [104, 118] start, [104, 77] end
90-23 nm	PAINT - docking - core	Oligo1875	GACGCTGAGAAGAAAACAAACAAGTTACAAAATCGGGAAGGGTATTCATCTAACT	90-23 nm barrel PAINT pseudocolor3.3 PIXEL core stap strand for monomer 1, 55mer, [104, 160] start, [104, 119] end
90-23 nm	PAINT - docking - core	Oligo1876	CTAATGCAGAACGAACGCTCTAAACACCGGAATCAGGTTATAAATTCATCTAACT	90-23 nm barrel PAINT pseudocolor3.3 PIXEL core stap strand for monomer 1, 55mer, [104, 202] start, [104, 161] end
90-23 nm	PAINT - docking - core	Oligo1877	CAGCCTTTACAGATGCTATTATCCGGTATTCTAAGGCATGTAAGTTCATCTAACT	90-23 nm barrel PAINT pseudocolor3.3 PIXEL core stap strand for monomer 1, 55mer, [104, 244] start, [104, 203] end
90-23 nm	PAINT - docking - core	Oligo1878	GACGGAAATTATTAACGTAGAACCGAGGAAACGCATCAGAGGAGTTCATCTAACT	90-23 nm barrel PAINT pseudocolor3.3 PIXEL core stap strand for monomer 1, 55mer, [104, 286] start, [104, 245] end
90-23 nm	PAINT - docking - core	Oligo1879	ATTTACCGTTCCACGCCACCGCCATCTTTTCATAAAGTAGCATTTTCATCTAACT	90-23 nm barrel PAINT pseudocolor3.3 PIXEL core stap strand for monomer 1, 55mer, [104, 328] start, [104, 287] end
90-23 nm	PAINT - docking - core	Oligo1880	TTTGTCGTCTTTCCTCAGAAAGGGTTGATATAAGTGTGCCTTGATTCATCTAACT	90-23 nm barrel PAINT pseudocolor3.3 PIXEL core stap strand for monomer 1, 55mer, [104, 370] start, [104, 329] end
90-23 nm	PAINT - docking - core	Oligo1881	CAAAAGAATACACTTTTGCGCGCCGACAATGACAAAGTGAGAGTTTCATCTAACT	90-23 nm barrel PAINT pseudocolor3.3 PIXEL core stap strand for monomer 1, 55mer, [104, 412] start, [104, 371] end
90-23 nm	PAINT - docking - core	Oligo1882	TAACGGAACAACAGCTTGCCTCATCAAGAGTAATCATCATCGGGTTCATCTAACT	90-23 nm barrel PAINT pseudocolor3.3 PIXEL core stap strand for monomer 1, 55mer, [104, 454] start, [104, 413] end
90-23 nm	PAINT - docking - core	Oligo1883	TTTAATTGCTCCTATCAGGTGCGGAATCGTCATAACATAACGACTTCATCTAACT	90-23 nm barrel PAINT pseudocolor3.3 PIXEL core stap strand for monomer 1, 55mer, [104, 496] start, [104, 455] end
90-23 nm	PAINT - docking - core	Oligo1884	AGGTAAAGATTCATAGCAAACGAGCTGAAAAGGTGAACATGTCCTTCATCTAACT	90-23 nm barrel PAINT pseudocolor3.3 PIXEL core stap strand for monomer 1, 55mer, [104, 538] start, [104, 497] end
90-23 nm	PAINT - docking - core	Oligo1885	TTGGTGTAGATGGAATCAGCAAAACAGGAAGATTGAAATTAAGTTTCATCTAACT	90-23 nm barrel PAINT pseudocolor3.3 PIXEL core stap strand for monomer 1, 55mer, [104, 580] start, [104, 539] end
90-23 nm	PAINT - docking - core	Oligo1886	AGATGAACGAAGAGCGTATTGGGTAACGCCAGGGTGCACTCCCGTTCATCTAACT	90-23 nm barrel PAINT pseudocolor3.3 PIXEL core stap strand for monomer 1, 55mer, [104, 622] start, [104, 581] end
90-23 nm	PAINT - docking - core	Oligo1887	TGGTGACCTGGAACAGCAAACAGCAATACATCAAAAACAGAGATTTCATCTAACT	90-23 nm barrel PAINT pseudocolor3.3 PIXEL core stap strand for monomer 1, 55mer, [104, 664] start, [104, 623] end
90-23 nm	PAINT - docking - core	Oligo1888	GATATAGAGTCGGTACCGTTTCTGTAGTGTCAGATTACGGGGACTTCATCTAACT	90-23 nm barrel PAINT pseudocolor3.3 PIXEL core stap strand for monomer 1, 55mer, [104, 706] start, [104, 665] end
90-23 nm	PAINT - docking - core	Oligo1889	AGCTGCATTAATGAGCTGTTTTATGGAGATGATAAAGAAATGTATTCATCTAACT	90-23 nm barrel PAINT pseudocolor3.3 PIXEL core stap strand for monomer 1, 55mer, [104, 748] start, [104, 707] end
90-23 nm	PAINT - docking - core	Oligo1890	CTTATAAATCAAAACAGCTGCCCGCTTTCCAGTCGTGAAATTTTTACACATCTTT	90-23 nm barrel PAINT pseudocolor3.4 PIXEL core stap strand for monomer 1, 55mer, [106, 13] start, [106, 728] end
90-23 nm	PAINT - docking - core	Oligo1891	TTGTAGCAATACTCAGGAGGCGGTCACGCTGCGCGATCGGAACCTACACATCTTT	90-23 nm barrel PAINT pseudocolor3.4 PIXEL core stap strand for monomer 1, 55mer, [106, 55] start, [106, 14] end
90-23 nm	PAINT - docking - core	Oligo1892	TATCAAACCCTCACCACCAGTAGAACCCTTCTGACCGCTCATCGTACACATCTTT	90-23 nm barrel PAINT pseudocolor3.4 PIXEL core stap strand for monomer 1, 55mer, [106, 97] start, [106, 56] end
90-23 nm	PAINT - docking - core	Oligo1893	ACGGATTCGCCTGCTACCATAACAAAGAAACCACCTACATTTAATACACATCTTT	90-23 nm barrel PAINT pseudocolor3.4 PIXEL core stap strand for monomer 1, 55mer, [106, 139] start, [106, 98] end
90-23 nm	PAINT - docking - core	Oligo1894	TGTGATAAATAAGATGTAAAATCCTTGAAAACATAACATTTATATACACATCTTT	90-23 nm barrel PAINT pseudocolor3.4 PIXEL core stap strand for monomer 1, 55mer, [106, 181] start, [106, 140] end
90-23 nm	PAINT - docking - core	Oligo1895	TAGCAAGCAAATCATCAATATCCAGACGACGACAAGGGCTTACGTACACATCTTT	90-23 nm barrel PAINT pseudocolor3.4 PIXEL core stap strand for monomer 1, 55mer, [106, 223] start, [106, 182] end
90-23 nm	PAINT - docking - core	Oligo1896	GATAGCCGAACAAAGCGCTAATTTTTTGTTTAACGCAGCTACAATACACATCTTT	90-23 nm barrel PAINT pseudocolor3.4 PIXEL core stap strand for monomer 1, 55mer, [106, 265] start, [106, 224] end
90-23 nm	PAINT - docking - core	Oligo1897	TCGGTCATAGCCCCATTAGCTTCAACCGATTGAGGATACATACATACACATCTTT	90-23 nm barrel PAINT pseudocolor3.4 PIXEL core stap strand for monomer 1, 55mer, [106, 307] start, [106, 266] end
90-23 nm	PAINT - docking - core	Oligo1898	CAGTACCAGGCGGAGTGCCCTTAAAGCCAGAATGGCCACCACTTTACACATCTTT	90-23 nm barrel PAINT pseudocolor3.4 PIXEL core stap strand for monomer 1, 55mer, [106, 349] start, [106, 308] end
90-23 nm	PAINT - docking - core	Oligo1899	TCTTAAACAGCTTGGAACAAAGCCCTCATAGTTAGCCTCAGACTTACACATCTTT	90-23 nm barrel PAINT pseudocolor3.4 PIXEL core stap strand for monomer 1, 55mer, [106, 391] start, [106, 350] end
90-23 nm	PAINT - docking - core	Oligo1900	AGACCAGGCGCATAATTGTGACTACGAAGGCACCACACCCTCTTTACACATCTTT	90-23 nm barrel PAINT pseudocolor3.4 PIXEL core stap strand for monomer 1, 55mer, [106, 433] start, [106, 392] end
90-23 nm	PAINT - docking - core	Oligo1901	ATGTTTAGACTGGGAATTACGGGAAGAAAAATCTAGAAACACACTACACATCTTT	90-23 nm barrel PAINT pseudocolor3.4 PIXEL core stap strand for monomer 1, 55mer, [106, 475] start, [106, 434] end
90-23 nm	PAINT - docking - core	Oligo1902	TGTTTAGCTATATATGCAACAAACTCCAACAGGTCCTGACTAAATACACATCTTT	90-23 nm barrel PAINT pseudocolor3.4 PIXEL core stap strand for monomer 1, 55mer, [106, 517] start, [106, 476] end
90-23 nm	PAINT - docking - core	Oligo1903	CCCCGGTTGATAAGAGGGTATATATTTTAAATGCAAATAAAGCCTACACATCTTT	90-23 nm barrel PAINT pseudocolor3.4 PIXEL core stap strand for monomer 1, 55mer, [106, 559] start, [106, 518] end
90-23 nm	PAINT - docking - core	Oligo1904	GGGGGATGTGCTGTTTCCGGCGGCGGATTGACCGTTTAACCATATACACATCTTT	90-23 nm barrel PAINT pseudocolor3.4 PIXEL core stap strand for monomer 1, 55mer, [106, 601] start, [106, 560] end
90-23 nm	PAINT - docking - core	Oligo1905	GAACTGCTGGATGAAGTGAGCCACTCATTGTTGTGAGTTCAGAATACACATCTTT	90-23 nm barrel PAINT pseudocolor3.4 PIXEL core stap strand for monomer 1, 55mer, [106, 643] start, [106, 602] end
90-23 nm	PAINT - docking - core	Oligo1906	CGCGTCGTCTTCATCAATGGCCTGGGAAGACTCCTCTCAACGTGTACACATCTTT	90-23 nm barrel PAINT pseudocolor3.4 PIXEL core stap strand for monomer 1, 55mer, [106, 685] start, [106, 644] end
90-23 nm	PAINT - docking - core	Oligo1907	ATCTGAACTCGCTCCGTGCATCACGAAGGTGTTTAAACGACATTTACACATCTTT	90-23 nm barrel PAINT pseudocolor3.4 PIXEL core stap strand for monomer 1, 55mer, [106, 727] start, [106, 686] end
90-23 nm	PAINT - docking - core	Oligo1908	GCGGGCGCTAGGGGGGAGCCTTTGATGGTGGTTCCTTCACCGAATACACATCTTT	90-23 nm barrel PAINT pseudocolor3.4 PIXEL core stap strand for monomer 1, 55mer, [108, 34] start, [108, 749] end
90-23 nm	PAINT - docking - core	Oligo1909	TAAAAGGGACATTCCTACATAAAAGAGTCTGTCCAAAGGGATGATACACATCTTT	90-23 nm barrel PAINT pseudocolor3.4 PIXEL core stap strand for monomer 1, 55mer, [108, 76] start, [108, 35] end
90-23 nm	PAINT - docking - core	Oligo1910	AGTTTGAGTAACATAGAAGTAAATCTAAAGCATCATAAAACAAATACACATCTTT	90-23 nm barrel PAINT pseudocolor3.4 PIXEL core stap strand for monomer 1, 55mer, [108, 118] start, [108, 77] end
90-23 nm	PAINT - docking - core	Oligo1911	CGTCGCTATTAATCATTTGAAACAGTACCTTTTACTTATTTGAATACACATCTTT	90-23 nm barrel PAINT pseudocolor3.4 PIXEL core stap strand for monomer 1, 55mer, [108, 160] start, [108, 119] end
90-23 nm	PAINT - docking - core	Oligo1912	GTACCGACAAAAGATCGCCAACCTAAATTTAATGGGCAAATCATTACACATCTTT	90-23 nm barrel PAINT pseudocolor3.4 PIXEL core stap strand for monomer 1, 55mer, [108, 202] start, [108, 161] end
90-23 nm	PAINT - docking - core	Oligo1913	TATTTATCCCAATTCCTGAAATTTTCATCGTAGGAGTCTTTCAATACACATCTTT	90-23 nm barrel PAINT pseudocolor3.4 PIXEL core stap strand for monomer 1, 55mer, [108, 244] start, [108, 203] end
90-23 nm	PAINT - docking - core	Oligo1914	TACCAGCGCCAAACAACATATTACCGAAGCCCTTTAGAGATAATTACACATCTTT	90-23 nm barrel PAINT pseudocolor3.4 PIXEL core stap strand for monomer 1, 55mer, [108, 286] start, [108, 245] end
90-23 nm	PAINT - docking - core	Oligo1915	TGATATTCACAAAGCCGCCAGTCAGACTGTAGCGCGAAACGTTTTACACATCTTT	90-23 nm barrel PAINT pseudocolor3.4 PIXEL core stap strand for monomer 1, 55mer, [108, 328] start, [108, 287] end
90-23 nm	PAINT - docking - core	Oligo1916	CTACAACGCCTGTCCCTCATAAGAGAAGGATTAGGCAGTTAACTTACACATCTTT	90-23 nm barrel PAINT pseudocolor3.4 PIXEL core stap strand for monomer 1, 55mer, [108, 370] start, [108, 329] end
90-23 nm	PAINT - docking - core	Oligo1917	CCATTAAACGGGTAAAGACATCGGTTTATCAGCTTAATTGCGAATACACATCTTT	90-23 nm barrel PAINT pseudocolor3.4 PIXEL core stap strand for monomer 1, 55mer, [108, 412] start, [108, 371] end
90-23 nm	PAINT - docking - core	Oligo1918	CTGGCTCATTATAAGTAGTAAACTTTGAAAGAGGACCGCGACTTTACACATCTTT	90-23 nm barrel PAINT pseudocolor3.4 PIXEL core stap strand for monomer 1, 55mer, [108, 454] start, [108, 413] end
90-23 nm	PAINT - docking - core	Oligo1919	AGCTTCAAAGCGACAGAAGCAAAGAAGTTTTGCCAAGTAAGAAATACACATCTTT	90-23 nm barrel PAINT pseudocolor3.4 PIXEL core stap strand for monomer 1, 55mer, [108, 496] start, [108, 455] end
90-23 nm	PAINT - docking - core	Oligo1920	GCAAGGATAAAAAGCATAAAATTAGATACATTTCGCGGTGTCCGTACACATCTTT	90-23 nm barrel PAINT pseudocolor3.4 PIXEL core stap strand for monomer 1, 55mer, [108, 538] start, [108, 497] end
90-23 nm	PAINT - docking - core	Oligo1921	ACCCGTCGGATTCCGCCATCAATCGTAAAACTAGCTTGAGAGACTACACATCTTT	90-23 nm barrel PAINT pseudocolor3.4 PIXEL core stap strand for monomer 1, 55mer, [108, 580] start, [108, 539] end
90-23 nm	PAINT - docking - core	Oligo1922	GCCGCCTGAACCATGAAAGAGGGCCTCTTCGCTATTCTGGTGCATACACATCTTT	90-23 nm barrel PAINT pseudocolor3.4 PIXEL core stap strand for monomer 1, 55mer, [108, 622] start, [108, 581] end
90-23 nm	PAINT - docking - core	Oligo1923	CGGAAACCAGTTTTGAGTATCCATGAATTGGTAACAACTCTCGCTACACATCTTT	90-23 nm barrel PAINT pseudocolor3.4 PIXEL core stap strand for monomer 1, 55mer, [108, 664] start, [108, 623] end
90-23 nm	PAINT - docking - core	Oligo1924	ATCCGGTGTCTTGCAAGGAGAAAAGATAACGCTTGATGCAGGGATACACATCTTT	90-23 nm barrel PAINT pseudocolor3.4 PIXEL core stap strand for monomer 1, 55mer, [108, 706] start, [108, 665] end
90-23 nm	PAINT - docking - core	Oligo1925	CTCACATTAATTGGCTCACATAACAATCCTCGCACTATCACGAGTACACATCTTT	90-23 nm barrel PAINT pseudocolor3.4 PIXEL core stap strand for monomer 1, 55mer, [108, 748] start, [108, 707] end
90-23 nm	PAINT - docking - core	Oligo1926	GGTTTGCCCCAGCCTGAGAGTAAAGCCTGGGGTGCACAACATAATTTAACTCTCA	90-23 nm barrel PAINT pseudocolor3.5 PIXEL core stap strand for monomer 1, 55mer, [110, 13] start, [110, 728] end
90-23 nm	PAINT - docking - core	Oligo1927	TTTTTATAATCAGAGGAACGTGGCGAGAAAGGAAGTAGAGCTCTTTTAACTCTCA	90-23 nm barrel PAINT pseudocolor3.5 PIXEL core stap strand for monomer 1, 55mer, [110, 55] start, [110, 14] end
90-23 nm	PAINT - docking - core	Oligo1928	GCCACGCTGAGAGGGCGGTCTTGGCAGATTCACCACTCAATCTGTTTAACTCTCA	90-23 nm barrel PAINT pseudocolor3.5 PIXEL core stap strand for monomer 1, 55mer, [110, 97] start, [110, 56] end
90-23 nm	PAINT - docking - core	Oligo1929	AGGTTTAACGTCAAACAGAAAATCCTTTGCCCGAATTTACAAGTTTTAACTCTCA	90-23 nm barrel PAINT pseudocolor3.5 PIXEL core stap strand for monomer 1, 55mer, [110, 139] start, [110, 98] end
90-23 nm	PAINT - docking - core	Oligo1930	ATATATTTTAGTTAAGACAAATATGTGAGTGAATATTTTTAATCTTTAACTCTCA	90-23 nm barrel PAINT pseudocolor3.5 PIXEL core stap strand for monomer 1, 55mer, [110, 181] start, [110, 140] end
90-23 nm	PAINT - docking - core	Oligo1931	ACTCATCGAGAACTTCCAAGCATTTTCGAGCCAGTCAACGCCAATTTAACTCTCA	90-23 nm barrel PAINT pseudocolor3.5 PIXEL core stap strand for monomer 1, 55mer, [110, 223] start, [110, 182] end
90-23 nm	PAINT - docking - core	Oligo1932	AGAAACAATGAAAAGAATTGAATTTGCCAGTTACAAACGCTAGCTTTAACTCTCA	90-23 nm barrel PAINT pseudocolor3.5 PIXEL core stap strand for monomer 1, 55mer, [110, 265] start, [110, 224] end
90-23 nm	PAINT - docking - core	Oligo1933	AGCGACAGAATCAGAAACCATTTGTCACAATCAATAACGCAACATTTAACTCTCA	90-23 nm barrel PAINT pseudocolor3.5 PIXEL core stap strand for monomer 1, 55mer, [110, 307] start, [110, 266] end
90-23 nm	PAINT - docking - core	Oligo1934	TGAAAGTATTAAGTGCCTATAGGAGGTTGAGGCAGCACCACCGTTTTAACTCTCA	90-23 nm barrel PAINT pseudocolor3.5 PIXEL core stap strand for monomer 1, 55mer, [110, 349] start, [110, 308] end
90-23 nm	PAINT - docking - core	Oligo1935	AGGCTCCAAAAGGATTTTTTCCGTAACACTGAGTTGATAGCACATTTAACTCTCA	90-23 nm barrel PAINT pseudocolor3.5 PIXEL core stap strand for monomer 1, 55mer, [110, 391] start, [110, 350] end
90-23 nm	PAINT - docking - core	Oligo1936	GTCAATCATAAGGATGTTACTGAGGACTAAAGACTAACGAGGAATTTAACTCTCA	90-23 nm barrel PAINT pseudocolor3.5 PIXEL core stap strand for monomer 1, 55mer, [110, 433] start, [110, 392] end
90-23 nm	PAINT - docking - core	Oligo1937	AAAACCAAAATAGTATCATACATTGTGAATTACCTCTTGAGACGTTTAACTCTCA	90-23 nm barrel PAINT pseudocolor3.5 PIXEL core stap strand for monomer 1, 55mer, [110, 475] start, [110, 434] end
90-23 nm	PAINT - docking - core	Oligo1938	CTGCGAACGAGTATTCATTCCGAAAGACTTCAAATATTGCATTATTTAACTCTCA	90-23 nm barrel PAINT pseudocolor3.5 PIXEL core stap strand for monomer 1, 55mer, [110, 517] start, [110, 476] end
90-23 nm	PAINT - docking - core	Oligo1939	GAGCAAACAAGAGAAGGCTAAATACTTTTGCGGGACGGTTGTTTTTTAACTCTCA	90-23 nm barrel PAINT pseudocolor3.5 PIXEL core stap strand for monomer 1, 55mer, [110, 559] start, [110, 518] end
90-23 nm	PAINT - docking - core	Oligo1940	CGCAACTGTTGGGCCAGGCATTTCATCAACATTAAATTCGCGTGTTTAACTCTCA	90-23 nm barrel PAINT pseudocolor3.5 PIXEL core stap strand for monomer 1, 55mer, [110, 601] start, [110, 560] end
90-23 nm	PAINT - docking - core	Oligo1941	CGACTGGGGATTTGCGTGAAGAATTACAGCGCAACCATCATTTGTTTAACTCTCA	90-23 nm barrel PAINT pseudocolor3.5 PIXEL core stap strand for monomer 1, 55mer, [110, 643] start, [110, 602] end
90-23 nm	PAINT - docking - core	Oligo1942	ATCAAAGGAGAGTCTGCATAGCTAAACTGGAAAGCGTGTTATGATTTAACTCTCA	90-23 nm barrel PAINT pseudocolor3.5 PIXEL core stap strand for monomer 1, 55mer, [110, 685] start, [110, 644] end
90-23 nm	PAINT - docking - core	Oligo1943	CATATAGATGATTTGGAAACAAAAAGATTGGGCGTATGAGTAGCTTTAACTCTCA	90-23 nm barrel PAINT pseudocolor3.5 PIXEL core stap strand for monomer 1, 55mer, [110, 727] start, [110, 686] end
90-23 nm	PAINT - docking - core	Oligo1944	GAGTCCACTATTAGTTTTTCCGGGGAGAGGCGGTTGTAATCAACTTATATACTCC	90-23 nm barrel PAINT pseudocolor4.0 PIXEL core stap strand for monomer 0, 55mer, [2, 13] start, [2, 728] end
90-23 nm	PAINT - docking - core	Oligo1945	ACTATCGGCCTTGCCTCGTTACTATGGTTGCTTTGTTGGGGTAATTATATACTCC	90-23 nm barrel PAINT pseudocolor4.0 PIXEL core stap strand for monomer 0, 55mer, [2, 55] start, [2, 14] end
90-23 nm	PAINT - docking - core	Oligo1946	AAGGTTATCTAAAAACATCGGCTATTAGTCTTTAATTACCGCAATTATATACTCC	90-23 nm barrel PAINT pseudocolor4.0 PIXEL core stap strand for monomer 0, 55mer, [2, 97] start, [2, 56] end
90-23 nm	PAINT - docking - core	Oligo1947	TCATTTCAATTACTACTTCTGGCAATTCATCAATACTAATAGGGTTATATACTCC	90-23 nm barrel PAINT pseudocolor4.0 PIXEL core stap strand for monomer 0, 55mer, [2, 139] start, [2, 98] end
90-23 nm	PAINT - docking - core	Oligo1948	CCTGTTTAGTATCTCCGGCTATCAAAATCATAGGTAACAAACATTTATATACTCC	90-23 nm barrel PAINT pseudocolor4.0 PIXEL core stap strand for monomer 0, 55mer, [2, 181] start, [2, 140] end
90-23 nm	PAINT - docking - core	Oligo1949	CGAACCTCCCGACATCCTAACAATAGATAAGTCCTACCAGTAAGTTATATACTCC	90-23 nm barrel PAINT pseudocolor4.0 PIXEL core stap strand for monomer 0, 55mer, [2, 223] start, [2, 182] end
90-23 nm	PAINT - docking - core	Oligo1950	CAAAAGAACTGGCCACCCTGAACAGGGAAGCGCATAAATCAAAGTTATATACTCC	90-23 nm barrel PAINT pseudocolor4.0 PIXEL core stap strand for monomer 0, 55mer, [2, 265] start, [2, 224] end
90-23 nm	PAINT - docking - core	Oligo1951	CAGAGCCACCACCCCAGCAAATCACCGTCACCGACGCAGTATCCTTATATACTCC	90-23 nm barrel PAINT pseudocolor4.0 PIXEL core stap strand for monomer 0, 55mer, [2, 307] start, [2, 266] end
90-23 nm	PAINT - docking - core	Oligo1952	TATCACCGTACTCTTTTAACTGGCTTTTGATGATAGCCACCCACTTATATACTCC	90-23 nm barrel PAINT pseudocolor4.0 PIXEL core stap strand for monomer 0, 55mer, [2, 349] start, [2, 308] end
90-23 nm	PAINT - docking - core	Oligo1953	ATAACCGATATATAACAGTTTGAATTTTCTGTATGTCAGAACTGTTATATACTCC	90-23 nm barrel PAINT pseudocolor4.0 PIXEL core stap strand for monomer 0, 55mer, [2, 391] start, [2, 350] end
90-23 nm	PAINT - docking - core	Oligo1954	ATTCATTACCCAACAACGGATGACCCCCAGCGATTGAGTTAAGCTTATATACTCC	90-23 nm barrel PAINT pseudocolor4.0 PIXEL core stap strand for monomer 0, 55mer, [2, 433] start, [2, 392] end
90-23 nm	PAINT - docking - core	Oligo1955	CTCAAATGCTTTAAACTAATAAGATTCATCAGTTGATTCAGTATTTATATACTCC	90-23 nm barrel PAINT pseudocolor4.0 PIXEL core stap strand for monomer 0, 55mer, [2, 475] start, [2, 434] end
90-23 nm	PAINT - docking - core	Oligo1956	TAGTAGTAGCATTTAATGCTATTTTTGCGGATGGCACCATAACCTTATATACTCC	90-23 nm barrel PAINT pseudocolor4.0 PIXEL core stap strand for monomer 0, 55mer, [2, 517] start, [2, 476] end
90-23 nm	PAINT - docking - core	Oligo1957	AATTGTAAACGTTCCGTTCTCCGGAGACAGTCAAAGCAAGGCAATTATATACTCC	90-23 nm barrel PAINT pseudocolor4.0 PIXEL core stap strand for monomer 0, 55mer, [2, 559] start, [2, 518] end
90-23 nm	PAINT - docking - core	Oligo1958	TGTAAAACGACGGGCCTCAGTGCATCTGCCAGTTTTTAAATTTATTATATACTCC	90-23 nm barrel PAINT pseudocolor4.0 PIXEL core stap strand for monomer 0, 55mer, [2, 601] start, [2, 560] end
90-23 nm	PAINT - docking - core	Oligo1959	ACGAGGATATTGCGGAACTTGGGTTGTCGGACTTGGCATTCAGTTTATATACTCC	90-23 nm barrel PAINT pseudocolor4.0 PIXEL core stap strand for monomer 0, 55mer, [2, 643] start, [2, 602] end
90-23 nm	PAINT - docking - core	Oligo1960	CATCGGGTTGAGTTTACGCATTAATCGAACAAGACTGTTGAGGATTATATACTCC	90-23 nm barrel PAINT pseudocolor4.0 PIXEL core stap strand for monomer 0, 55mer, [2, 685] start, [2, 644] end
90-23 nm	PAINT - docking - core	Oligo1961	AGGAGAATGGATCTTCTGCAATGAAGGTTTATAAGATAAACAAATTATATACTCC	90-23 nm barrel PAINT pseudocolor4.0 PIXEL core stap strand for monomer 0, 55mer, [2, 727] start, [2, 686] end
90-23 nm	PAINT - docking - core	Oligo1962	GCGCTTAATGCGCCCGTAAATAGGGTTGAGTGTTGCAGTGAGCCTTATATACTCC	90-23 nm barrel PAINT pseudocolor4.0 PIXEL core stap strand for monomer 0, 55mer, [4, 34] start, [4, 749] end
90-23 nm	PAINT - docking - core	Oligo1963	ACGTGGCACAGACTGCAACATAACATCACTTGCCTGAGCGGGCCTTATATACTCC	90-23 nm barrel PAINT pseudocolor4.0 PIXEL core stap strand for monomer 0, 55mer, [4, 76] start, [4, 35] end
90-23 nm	PAINT - docking - core	Oligo1964	TCATCATATTCCTCCGTCAAGTTGGCAAATCAACAAAATACCATTTATATACTCC	90-23 nm barrel PAINT pseudocolor4.0 PIXEL core stap strand for monomer 0, 55mer, [4, 118] start, [4, 77] end
90-23 nm	PAINT - docking - core	Oligo1965	GACGCTGAGAAGAAAACAAACAAGTTACAAAATCGGGAAGGGTATTATATACTCC	90-23 nm barrel PAINT pseudocolor4.0 PIXEL core stap strand for monomer 0, 55mer, [4, 160] start, [4, 119] end
90-23 nm	PAINT - docking - core	Oligo1966	CTAATGCAGAACGAACGCTCTAAACACCGGAATCAGGTTATAAATTATATACTCC	90-23 nm barrel PAINT pseudocolor4.0 PIXEL core stap strand for monomer 0, 55mer, [4, 202] start, [4, 161] end
90-23 nm	PAINT - docking - core	Oligo1967	CAGCCTTTACAGATGCTATTATCCGGTATTCTAAGGCATGTAAGTTATATACTCC	90-23 nm barrel PAINT pseudocolor4.0 PIXEL core stap strand for monomer 0, 55mer, [4, 244] start, [4, 203] end
90-23 nm	PAINT - docking - core	Oligo1968	GACGGAAATTATTAACGTAGAACCGAGGAAACGCATCAGAGGAGTTATATACTCC	90-23 nm barrel PAINT pseudocolor4.0 PIXEL core stap strand for monomer 0, 55mer, [4, 286] start, [4, 245] end
90-23 nm	PAINT - docking - core	Oligo1969	ATTTACCGTTCCACGCCACCGCCATCTTTTCATAAAGTAGCATTTTATATACTCC	90-23 nm barrel PAINT pseudocolor4.0 PIXEL core stap strand for monomer 0, 55mer, [4, 328] start, [4, 287] end
90-23 nm	PAINT - docking - core	Oligo1970	TTTGTCGTCTTTCCTCAGAAAGGGTTGATATAAGTGTGCCTTGATTATATACTCC	90-23 nm barrel PAINT pseudocolor4.0 PIXEL core stap strand for monomer 0, 55mer, [4, 370] start, [4, 329] end
90-23 nm	PAINT - docking - core	Oligo1971	CAAAAGAATACACTTTTGCGCGCCGACAATGACAAAGTGAGAGTTTATATACTCC	90-23 nm barrel PAINT pseudocolor4.0 PIXEL core stap strand for monomer 0, 55mer, [4, 412] start, [4, 371] end
90-23 nm	PAINT - docking - core	Oligo1972	TAACGGAACAACAGCTTGCCTCATCAAGAGTAATCATCATCGGGTTATATACTCC	90-23 nm barrel PAINT pseudocolor4.0 PIXEL core stap strand for monomer 0, 55mer, [4, 454] start, [4, 413] end
90-23 nm	PAINT - docking - core	Oligo1973	TTTAATTGCTCCTATCAGGTGCGGAATCGTCATAACATAACGACTTATATACTCC	90-23 nm barrel PAINT pseudocolor4.0 PIXEL core stap strand for monomer 0, 55mer, [4, 496] start, [4, 455] end
90-23 nm	PAINT - docking - core	Oligo1974	AGGTAAAGATTCATAGCAAACGAGCTGAAAAGGTGAACATGTCCTTATATACTCC	90-23 nm barrel PAINT pseudocolor4.0 PIXEL core stap strand for monomer 0, 55mer, [4, 538] start, [4, 497] end
90-23 nm	PAINT - docking - core	Oligo1975	TTGGTGTAGATGGAATCAGCAAAACAGGAAGATTGAAATTAAGTTTATATACTCC	90-23 nm barrel PAINT pseudocolor4.0 PIXEL core stap strand for monomer 0, 55mer, [4, 580] start, [4, 539] end
90-23 nm	PAINT - docking - core	Oligo1976	AGATGAACGAAGAGCGTATTGGGTAACGCCAGGGTGCACTCCCGTTATATACTCC	90-23 nm barrel PAINT pseudocolor4.0 PIXEL core stap strand for monomer 0, 55mer, [4, 622] start, [4, 581] end
90-23 nm	PAINT - docking - core	Oligo1977	TGGTGACCTGGAACAGCAAACAGCAATACATCAAAAACAGAGATTTATATACTCC	90-23 nm barrel PAINT pseudocolor4.0 PIXEL core stap strand for monomer 0, 55mer, [4, 664] start, [4, 623] end
90-23 nm	PAINT - docking - core	Oligo1978	GATATAGAGTCGGTACCGTTTCTGTAGTGTCAGATTACGGGGACTTATATACTCC	90-23 nm barrel PAINT pseudocolor4.0 PIXEL core stap strand for monomer 0, 55mer, [4, 706] start, [4, 665] end
90-23 nm	PAINT - docking - core	Oligo1979	AGCTGCATTAATGAGCTGTTTTATGGAGATGATAAAGAAATGTATTATATACTCC	90-23 nm barrel PAINT pseudocolor4.0 PIXEL core stap strand for monomer 0, 55mer, [4, 748] start, [4, 707] end
90-23 nm	PAINT - docking - core	Oligo1980	CTTATAAATCAAAACAGCTGCCCGCTTTCCAGTCGTGAAATTTTTTTTACTAACC	90-23 nm barrel PAINT pseudocolor4.1 PIXEL core stap strand for monomer 0, 55mer, [6, 13] start, [6, 728] end
90-23 nm	PAINT - docking - core	Oligo1981	TTGTAGCAATACTCAGGAGGCGGTCACGCTGCGCGATCGGAACCTTTTACTAACC	90-23 nm barrel PAINT pseudocolor4.1 PIXEL core stap strand for monomer 0, 55mer, [6, 55] start, [6, 14] end
90-23 nm	PAINT - docking - core	Oligo1982	TATCAAACCCTCACCACCAGTAGAACCCTTCTGACCGCTCATCGTTTTACTAACC	90-23 nm barrel PAINT pseudocolor4.1 PIXEL core stap strand for monomer 0, 55mer, [6, 97] start, [6, 56] end
90-23 nm	PAINT - docking - core	Oligo1983	ACGGATTCGCCTGCTACCATAACAAAGAAACCACCTACATTTAATTTTACTAACC	90-23 nm barrel PAINT pseudocolor4.1 PIXEL core stap strand for monomer 0, 55mer, [6, 139] start, [6, 98] end
90-23 nm	PAINT - docking - core	Oligo1984	TGTGATAAATAAGATGTAAAATCCTTGAAAACATAACATTTATATTTTACTAACC	90-23 nm barrel PAINT pseudocolor4.1 PIXEL core stap strand for monomer 0, 55mer, [6, 181] start, [6, 140] end
90-23 nm	PAINT - docking - core	Oligo1985	TAGCAAGCAAATCATCAATATCCAGACGACGACAAGGGCTTACGTTTTACTAACC	90-23 nm barrel PAINT pseudocolor4.1 PIXEL core stap strand for monomer 0, 55mer, [6, 223] start, [6, 182] end
90-23 nm	PAINT - docking - core	Oligo1986	GATAGCCGAACAAAGCGCTAATTTTTTGTTTAACGCAGCTACAATTTTACTAACC	90-23 nm barrel PAINT pseudocolor4.1 PIXEL core stap strand for monomer 0, 55mer, [6, 265] start, [6, 224] end
90-23 nm	PAINT - docking - core	Oligo1987	TCGGTCATAGCCCCATTAGCTTCAACCGATTGAGGATACATACATTTTACTAACC	90-23 nm barrel PAINT pseudocolor4.1 PIXEL core stap strand for monomer 0, 55mer, [6, 307] start, [6, 266] end
90-23 nm	PAINT - docking - core	Oligo1988	CAGTACCAGGCGGAGTGCCCTTAAAGCCAGAATGGCCACCACTTTTTTACTAACC	90-23 nm barrel PAINT pseudocolor4.1 PIXEL core stap strand for monomer 0, 55mer, [6, 349] start, [6, 308] end
90-23 nm	PAINT - docking - core	Oligo1989	TCTTAAACAGCTTGGAACAAAGCCCTCATAGTTAGCCTCAGACTTTTTACTAACC	90-23 nm barrel PAINT pseudocolor4.1 PIXEL core stap strand for monomer 0, 55mer, [6, 391] start, [6, 350] end
90-23 nm	PAINT - docking - core	Oligo1990	AGACCAGGCGCATAATTGTGACTACGAAGGCACCACACCCTCTTTTTTACTAACC	90-23 nm barrel PAINT pseudocolor4.1 PIXEL core stap strand for monomer 0, 55mer, [6, 433] start, [6, 392] end
90-23 nm	PAINT - docking - core	Oligo1991	ATGTTTAGACTGGGAATTACGGGAAGAAAAATCTAGAAACACACTTTTACTAACC	90-23 nm barrel PAINT pseudocolor4.1 PIXEL core stap strand for monomer 0, 55mer, [6, 475] start, [6, 434] end
90-23 nm	PAINT - docking - core	Oligo1992	TGTTTAGCTATATATGCAACAAACTCCAACAGGTCCTGACTAAATTTTACTAACC	90-23 nm barrel PAINT pseudocolor4.1 PIXEL core stap strand for monomer 0, 55mer, [6, 517] start, [6, 476] end
90-23 nm	PAINT - docking - core	Oligo1993	CCCCGGTTGATAAGAGGGTATATATTTTAAATGCAAATAAAGCCTTTTACTAACC	90-23 nm barrel PAINT pseudocolor4.1 PIXEL core stap strand for monomer 0, 55mer, [6, 559] start, [6, 518] end
90-23 nm	PAINT - docking - core	Oligo1994	GGGGGATGTGCTGTTTCCGGCGGCGGATTGACCGTTTAACCATATTTTACTAACC	90-23 nm barrel PAINT pseudocolor4.1 PIXEL core stap strand for monomer 0, 55mer, [6, 601] start, [6, 560] end
90-23 nm	PAINT - docking - core	Oligo1995	GAACTGCTGGATGAAGTGAGCCACTCATTGTTGTGAGTTCAGAATTTTACTAACC	90-23 nm barrel PAINT pseudocolor4.1 PIXEL core stap strand for monomer 0, 55mer, [6, 643] start, [6, 602] end
90-23 nm	PAINT - docking - core	Oligo1996	CGCGTCGTCTTCATCAATGGCCTGGGAAGACTCCTCTCAACGTGTTTTACTAACC	90-23 nm barrel PAINT pseudocolor4.1 PIXEL core stap strand for monomer 0, 55mer, [6, 685] start, [6, 644] end
90-23 nm	PAINT - docking - core	Oligo1997	ATCTGAACTCGCTCCGTGCATCACGAAGGTGTTTAAACGACATTTTTTACTAACC	90-23 nm barrel PAINT pseudocolor4.1 PIXEL core stap strand for monomer 0, 55mer, [6, 727] start, [6, 686] end
90-23 nm	PAINT - docking - core	Oligo1998	GCGGGCGCTAGGGGGGAGCCTTTGATGGTGGTTCCTTCACCGAATTTTACTAACC	90-23 nm barrel PAINT pseudocolor4.1 PIXEL core stap strand for monomer 0, 55mer, [8, 34] start, [8, 749] end
[truncated: 1,385 more rows]
