# Supplementary material for: Complex multicomponent patterns rendered on a 3D DNA-barrel pegboard
Source: Nat Commun. 2020 Nov 13;11:5768. doi: 10.1038/s41467-020-18910-x (PMC7666213; doi:10.1038/s41467-020-18910-x)
Supplement: Supplementary file 9 — Supplementary Data 8 [file 41467_2020_18910_MOESM9_ESM.csv]

Design	Type	Number	Sequence	Note
120-15 nm	Core	Oligo0	ATTCTGGTGCGGAAGGCAAACGCAACTGATACACCCATGCTGTCG	120-15 nm barrel stap strand, light orange, 45mer, [2, 13] start, [2, 224] end
120-15 nm	Core	Oligo1	GGTAGTGACCCTAGACTACCCACCCAACGATACACCTCCTGTCTT	120-15 nm barrel stap strand, light orange, 45mer, [2, 55] start, [2, 14] end
120-15 nm	Core	Oligo2	GTTCGTTCAAAAACTCCCATTCTCTCTCTTGTCGGTAAGCCAGGA	120-15 nm barrel stap strand, light orange, 45mer, [2, 97] start, [2, 56] end
120-15 nm	Core	Oligo3	GTTACAGCACGAGCGGAAGAACTACCTCCGGATACCGCCTAAGGC	120-15 nm barrel stap strand, light orange, 45mer, [2, 139] start, [2, 98] end
120-15 nm	Core	Oligo4	CGGGACCTCTTCTAGTCGGATTATTTGCTTCCGGGTCCTCAACGA	120-15 nm barrel stap strand, light orange, 45mer, [2, 181] start, [2, 140] end
120-15 nm	Core	Oligo5	CCCTTTTTCTTGTGAGAAACGAACTAGGCTGCGATACCGTATCAT	120-15 nm barrel stap strand, light orange, 45mer, [2, 223] start, [2, 182] end
120-15 nm	Core	Oligo6	TCGAGCTTGACACACGTTCAGGTCCCTTTACCTTGCAGGTCCAGG	120-15 nm barrel stap strand, light orange, 45mer, [4, 13] start, [4, 224] end
120-15 nm	Core	Oligo7	TTTCGAGTGGGTTTGCTGATGAGTTCTAACAGCCCGGGCTAACTT	120-15 nm barrel stap strand, light orange, 45mer, [4, 55] start, [4, 14] end
120-15 nm	Core	Oligo8	AACACGGTGGAAGTTAGTGCGTCAACGGCTACTCTCCCAATGATG	120-15 nm barrel stap strand, light orange, 45mer, [4, 97] start, [4, 56] end
120-15 nm	Core	Oligo9	TGTGTCTTGTGGTGGCATAGTGGTACCGTAGGGTAGTGACTCCAG	120-15 nm barrel stap strand, light orange, 45mer, [4, 139] start, [4, 98] end
120-15 nm	Core	Oligo10	CGTGACTAGTGGCTCACCATGGCAGTTGACATTGGTCCGTTACTG	120-15 nm barrel stap strand, light orange, 45mer, [4, 181] start, [4, 140] end
120-15 nm	Core	Oligo11	TGAGACTCTTGGTGTGTAAGCAACTCTGCGTGAAACCATCTCCAT	120-15 nm barrel stap strand, light orange, 45mer, [4, 223] start, [4, 182] end
120-15 nm	Core	Oligo12	CAAAGACCACAAAGTCAAAGCCGCTTGAATTTCGTACCAATGGGT	120-15 nm barrel stap strand, light orange, 45mer, [6, 13] start, [6, 224] end
120-15 nm	Core	Oligo13	GATGGCACACAACAACTGCTGTCCGTAGCTAGGAGATGATCGAGG	120-15 nm barrel stap strand, light orange, 45mer, [6, 55] start, [6, 14] end
120-15 nm	Core	Oligo14	TTCGGATGTTGGCGATCACCACCTGCGATGGAATTTCCTCTCTTT	120-15 nm barrel stap strand, light orange, 45mer, [6, 97] start, [6, 56] end
120-15 nm	Core	Oligo15	GGCAATCTACACCTCCCTTCATGACTGAGCGACATCGTAAGCCTT	120-15 nm barrel stap strand, light orange, 45mer, [6, 139] start, [6, 98] end
120-15 nm	Core	Oligo16	TGCAAGGCTTACACCTAGGTACTAAACCAGCCAGTAACTTGCATG	120-15 nm barrel stap strand, light orange, 45mer, [6, 181] start, [6, 140] end
120-15 nm	Core	Oligo17	TGAGGCAGATAGCGCCGATAACTTTCGTCCTTGCTTCAGACCTGT	120-15 nm barrel stap strand, light orange, 45mer, [6, 223] start, [6, 182] end
120-15 nm	Core	Oligo18	GAACAAGTTGTGCCAAGTTCGGAGAGGGCCTAGTTTACACACACG	120-15 nm barrel stap strand, light orange, 45mer, [8, 13] start, [8, 224] end
120-15 nm	Core	Oligo19	CACTGTTCGTCTGCGAGAGAGGAGGTATGCGTTGTCACAGACCCA	120-15 nm barrel stap strand, light orange, 45mer, [8, 55] start, [8, 14] end
120-15 nm	Core	Oligo20	GTCCTCTCGAGTTACGAAACGCAGAAGAAAGCCAGGTCTAGCCCT	120-15 nm barrel stap strand, light orange, 45mer, [8, 97] start, [8, 56] end
120-15 nm	Core	Oligo21	AGAACAGCACGCATCGACATTCGTTGTTGTCAAGGTTCGTCTATG	120-15 nm barrel stap strand, light orange, 45mer, [8, 139] start, [8, 98] end
120-15 nm	Core	Oligo22	GACTTTCGGATGATTCACGTATGAGCCACTCAATGAAAGGACCTA	120-15 nm barrel stap strand, light orange, 45mer, [8, 181] start, [8, 140] end
120-15 nm	Core	Oligo23	CATCACCCATAAAACTTCACGCCCTCCATTACACCAACTTGCAGT	120-15 nm barrel stap strand, light orange, 45mer, [8, 223] start, [8, 182] end
120-15 nm	Core	Oligo24	AAATTCGGGCCAAGGAAGTGTTTGTAGTGGTCACGGAGGCAAATC	120-15 nm barrel stap strand, light orange, 45mer, [10, 13] start, [10, 224] end
120-15 nm	Core	Oligo25	CACATCACCTGTAAGTTGTCGGTATCGCGTGTGATTACGAACATC	120-15 nm barrel stap strand, light orange, 45mer, [10, 55] start, [10, 14] end
120-15 nm	Core	Oligo26	CGCGCATATCTATGAGTAGGGTTGGCCGATCCTAAGGTGCATTCA	120-15 nm barrel stap strand, light orange, 45mer, [10, 97] start, [10, 56] end
120-15 nm	Core	Oligo27	CTGGGTACCACTATGTCACACAGTTATGCACAGCCATACCGACAC	120-15 nm barrel stap strand, light orange, 45mer, [10, 139] start, [10, 98] end
120-15 nm	Core	Oligo28	TTGCGGAGTACAGTTGACACGTATCGGGACCTGGAAGAACGAACT	120-15 nm barrel stap strand, light orange, 45mer, [10, 181] start, [10, 140] end
120-15 nm	Core	Oligo29	GAGCGAGAGAAAATGCGATTAAAGGCGTCACAAATGAACATGCAG	120-15 nm barrel stap strand, light orange, 45mer, [10, 223] start, [10, 182] end
120-15 nm	Core	Oligo30	GAGTGTTTCGGGTTTTTGGCCACGAAGCGAGATGTTCCAGTTAAA	120-15 nm barrel stap strand, light orange, 45mer, [12, 13] start, [12, 224] end
120-15 nm	Core	Oligo31	AGTAACAGCGACAGCGTATTGCATCACGTTTGCTTCTCCCAAGTT	120-15 nm barrel stap strand, light orange, 45mer, [12, 55] start, [12, 14] end
120-15 nm	Core	Oligo32	GCCACGTTTCTAAGAGGGTACGAGTCTGGAGAGGTCTGCATCACA	120-15 nm barrel stap strand, light orange, 45mer, [12, 97] start, [12, 56] end
120-15 nm	Core	Oligo33	AAAGCCAGGACACTTCGATGGACACATGGCAACTCAACAGAGCCT	120-15 nm barrel stap strand, light orange, 45mer, [12, 139] start, [12, 98] end
120-15 nm	Core	Oligo34	TGGTCACGAATGTTCCCATGTAGCAGGTTGTTCTCCTTCGGATAG	120-15 nm barrel stap strand, light orange, 45mer, [12, 181] start, [12, 140] end
120-15 nm	Core	Oligo35	CTGTCCTGCTTCCTTTGTGCAACCATAGGGCTGAGTGTCAAGACT	120-15 nm barrel stap strand, light orange, 45mer, [12, 223] start, [12, 182] end
120-15 nm	Core	Oligo36	GCCTCACCTGCATGCGGGCCTGAGTTACTTTGCCGG	120-15 nm barrel stap strand, light green, 36mer, [38, 34] start, [1, 34] end
120-15 nm	Core	Oligo37	CCCACCACCGGATCCGAAATAGCGATTAGGCTTTGG	120-15 nm barrel stap strand, light green, 36mer, [38, 76] start, [1, 76] end
120-15 nm	Core	Oligo38	GGGCACACGGTTTCGCCTTACCGACCTGAACAGTGT	120-15 nm barrel stap strand, light green, 36mer, [38, 118] start, [1, 118] end
120-15 nm	Core	Oligo39	CCACTCGCACCCACAATTGTCACAGCTTGTCAGGCA	120-15 nm barrel stap strand, light green, 36mer, [38, 160] start, [1, 160] end
120-15 nm	Core	Oligo40	GCGCGGCACTGGAAGTATCCACATAGCGTATCAGAG	120-15 nm barrel stap strand, light green, 36mer, [38, 202] start, [1, 202] end
120-15 nm	Core	Oligo41	CGTATCCTCGCAAGCCCGGGACATAGGCCCTTTGAA	120-15 nm barrel stap strand, light green, 36mer, [38, 244] start, [1, 244] end
120-15 nm	Core	Oligo42	AACTCACCTAGCCGTAACACTCTACACGTCGTTTGC	120-15 nm barrel stap strand, light green, 36mer, [1, 35] start, [38, 35] end
120-15 nm	Core	Oligo43	CTGTTCCTCAATCCCTCCGAGTTGAACGGGTCTGCT	120-15 nm barrel stap strand, light green, 36mer, [1, 77] start, [38, 77] end
120-15 nm	Core	Oligo44	GGAGCAACTCGGTTGTCTTGCGCACGTTCGAAATGG	120-15 nm barrel stap strand, light green, 36mer, [1, 119] start, [38, 119] end
120-15 nm	Core	Oligo45	TTAGGAACGATTCGCCTGACAGGACACAGCTGACTA	120-15 nm barrel stap strand, light green, 36mer, [1, 161] start, [38, 161] end
120-15 nm	Core	Oligo46	TGAAGAGGCGAGGTTGTGTTCCTGATGTGAATGGTG	120-15 nm barrel stap strand, light green, 36mer, [1, 203] start, [38, 203] end
120-15 nm	Core	Oligo47	ATCCAGAACTGTTTCGGTAGACCAACTGGAGACCCG	120-15 nm barrel stap strand, light green, 36mer, [1, 245] start, [38, 245] end
120-15 nm	Core	Oligo48	CTGTCGCAGCAAAGGCCGGGACCATGGCGTAAACCT	120-15 nm barrel stap strand, light green, 36mer, [36, 34] start, [3, 34] end
120-15 nm	Core	Oligo49	CCGCGGCTAGCCAGCAAGTCACACAAGGCGTAAGGA	120-15 nm barrel stap strand, light green, 36mer, [36, 76] start, [3, 76] end
120-15 nm	Core	Oligo50	TGGCTGGGCCGCTACCGTGTATCCGGGTGTGCATAG	120-15 nm barrel stap strand, light green, 36mer, [36, 118] start, [3, 118] end
120-15 nm	Core	Oligo51	AGGTTCACCTGAAGCGGAAACAGCATATAGGTTGCG	120-15 nm barrel stap strand, light green, 36mer, [36, 160] start, [3, 160] end
120-15 nm	Core	Oligo52	TAGCATATCTGGGACTCCTTCACCACGAGGAATGGA	120-15 nm barrel stap strand, light green, 36mer, [36, 202] start, [3, 202] end
120-15 nm	Core	Oligo53	ACACGGCGGTGGCACAGCTGCTCAAGGACGAAAAAT	120-15 nm barrel stap strand, light green, 36mer, [36, 244] start, [3, 244] end
120-15 nm	Core	Oligo54	AGTCTTGCTGCAAAAATGGCGTCTGTCGGAGCGTTA	120-15 nm barrel stap strand, light green, 36mer, [3, 35] start, [36, 35] end
120-15 nm	Core	Oligo55	AGATCGGACGTAGTGGGACATGAGTTCTACAACCTA	120-15 nm barrel stap strand, light green, 36mer, [3, 77] start, [36, 77] end
120-15 nm	Core	Oligo56	TTGTACCCTTCTTCTGCTTCGCCCCTGCATGTGGGC	120-15 nm barrel stap strand, light green, 36mer, [3, 119] start, [36, 119] end
120-15 nm	Core	Oligo57	GGCTTCCAGCGTCCATCTTAGGGCGGCCATGCCAGA	120-15 nm barrel stap strand, light green, 36mer, [3, 161] start, [36, 161] end
120-15 nm	Core	Oligo58	TCGGTCATGTGTACGTGTTTGCACAGAAGTTCCGGG	120-15 nm barrel stap strand, light green, 36mer, [3, 203] start, [36, 203] end
120-15 nm	Core	Oligo59	GCAGGGTTGCCTTGTATGTCTCCATCGCTGCTTGGT	120-15 nm barrel stap strand, light green, 36mer, [3, 245] start, [36, 245] end
120-15 nm	Core	Oligo60	CGAGCGGTCTACTAACACAGTGTGAGAAGGGTGCTA	120-15 nm barrel stap strand, light green, 36mer, [34, 34] start, [5, 34] end
120-15 nm	Core	Oligo61	TGGCTGAGGGATCTTTCTCCACTCTGTGCGATAACA	120-15 nm barrel stap strand, light green, 36mer, [34, 76] start, [5, 76] end
120-15 nm	Core	Oligo62	CTGAGCCGCCGATGAAAGTGGTGTCTCCGGAGCAAA	120-15 nm barrel stap strand, light green, 36mer, [34, 118] start, [5, 118] end
120-15 nm	Core	Oligo63	CGGTTATCGACCTGCTATGAAGTGGCATAAACGCGA	120-15 nm barrel stap strand, light green, 36mer, [34, 160] start, [5, 160] end
120-15 nm	Core	Oligo64	GTGCTGCCCATAGGGAACTGGCTACTGTCGTCATGG	120-15 nm barrel stap strand, light green, 36mer, [34, 202] start, [5, 202] end
120-15 nm	Core	Oligo65	ACCGTTGCGGGTCACCATCGAAACACAAAAGACCGT	120-15 nm barrel stap strand, light green, 36mer, [34, 244] start, [5, 244] end
120-15 nm	Core	Oligo66	AGCACTGAGGATCCTGTGGTCGGAGGTCGGCCTCGG	120-15 nm barrel stap strand, light green, 36mer, [5, 35] start, [34, 35] end
120-15 nm	Core	Oligo67	CTCGTAAGGGAGGCTTTGGACACCCGAGGGGCGTGG	120-15 nm barrel stap strand, light green, 36mer, [5, 77] start, [34, 77] end
120-15 nm	Core	Oligo68	ATCCCAATCTACCGCCGTTTCGGGGATCGTAGTGCT	120-15 nm barrel stap strand, light green, 36mer, [5, 119] start, [34, 119] end
120-15 nm	Core	Oligo69	ACTGATGCAAGGGACCTGAGACGGACGAGGAGTGGG	120-15 nm barrel stap strand, light green, 36mer, [5, 161] start, [34, 161] end
120-15 nm	Core	Oligo70	TTTACACGATGGCTAGCAACATTAGGCCCCTGAACC	120-15 nm barrel stap strand, light green, 36mer, [5, 203] start, [34, 203] end
120-15 nm	Core	Oligo71	CATCGACTAAACAGTGCATGGTGTTCTCCTGCTAGC	120-15 nm barrel stap strand, light green, 36mer, [5, 245] start, [34, 245] end
120-15 nm	Core	Oligo72	TGACTCTCAGGATACCACTGACACATGAGTTGGCAC	120-15 nm barrel stap strand, light green, 36mer, [32, 34] start, [7, 34] end
120-15 nm	Core	Oligo73	CGGCTATCCCCACTCCACTCAAGCAGCCCAATCATA	120-15 nm barrel stap strand, light green, 36mer, [32, 76] start, [7, 76] end
120-15 nm	Core	Oligo74	GCGCGAGACCTGGGATATCTCCTCTAGGGTTTTAGG	120-15 nm barrel stap strand, light green, 36mer, [32, 118] start, [7, 118] end
120-15 nm	Core	Oligo75	TCAGCTTGGACACAGAGAACACCAACGCTTAGTACG	120-15 nm barrel stap strand, light green, 36mer, [32, 160] start, [7, 160] end
120-15 nm	Core	Oligo76	TCCTCTCTCAGGGATCACTGGCTAGTAAGGCGCTAC	120-15 nm barrel stap strand, light green, 36mer, [32, 202] start, [7, 202] end
120-15 nm	Core	Oligo77	CCCGTGGATTGGCACACCCTACACGTTCCACTTGGG	120-15 nm barrel stap strand, light green, 36mer, [32, 244] start, [7, 244] end
120-15 nm	Core	Oligo78	TTGTGTACGGTCGGGAAAGTCTACTTGGGGGCGGGC	120-15 nm barrel stap strand, light green, 36mer, [7, 35] start, [32, 35] end
120-15 nm	Core	Oligo79	GGATACGGGAAGCGTCCATGTTGCTCAAGGCGCACT	120-15 nm barrel stap strand, light green, 36mer, [7, 77] start, [32, 77] end
120-15 nm	Core	Oligo80	CCTGTTCGTAGCCGGAAAAAGAGCCGCATGGCCGAT	120-15 nm barrel stap strand, light green, 36mer, [7, 119] start, [32, 119] end
120-15 nm	Core	Oligo81	ACGTAAGCCGCATGCAGAAACTCGGTTCGGAGCCTG	120-15 nm barrel stap strand, light green, 36mer, [7, 161] start, [32, 161] end
120-15 nm	Core	Oligo82	TCCTTCCACTTCCGATCATCCAACACTGGGCCCCGC	120-15 nm barrel stap strand, light green, 36mer, [7, 203] start, [32, 203] end
120-15 nm	Core	Oligo83	TCTCTGTCCACACCCTCCAAGAGTGCTTCATCGCCC	120-15 nm barrel stap strand, light green, 36mer, [7, 245] start, [32, 245] end
120-15 nm	Core	Oligo84	GAACCGAGACACACATGATTGACCATTTGGCTCTGT	120-15 nm barrel stap strand, light green, 36mer, [30, 34] start, [9, 34] end
120-15 nm	Core	Oligo85	GAACCCCATCTGCCCGACGAGTCCTACAAAGCCCGA	120-15 nm barrel stap strand, light green, 36mer, [30, 76] start, [9, 76] end
120-15 nm	Core	Oligo86	TCTCCGCCACCGCATCCGCATCCACCAAGCCCTATT	120-15 nm barrel stap strand, light green, 36mer, [30, 118] start, [9, 118] end
120-15 nm	Core	Oligo87	GGTGGCATGGGCGATTAAACGACAACCTCATTTGGG	120-15 nm barrel stap strand, light green, 36mer, [30, 160] start, [9, 160] end
120-15 nm	Core	Oligo88	GGGTTCGGGAGTGACACGGGTACCTTCTGCAACTTC	120-15 nm barrel stap strand, light green, 36mer, [30, 202] start, [9, 202] end
120-15 nm	Core	Oligo89	GTTCCCGACCTCATCGTAATCTCCGCACACGTCTGT	120-15 nm barrel stap strand, light green, 36mer, [30, 244] start, [9, 244] end
120-15 nm	Core	Oligo90	GTCCTGTCTCTGCTCTGCTTATCCCAGGTCCGCCGT	120-15 nm barrel stap strand, light green, 36mer, [9, 35] start, [30, 35] end
120-15 nm	Core	Oligo91	ATGACACATTCTACGTAACCAACCGAGCCTAGACGC	120-15 nm barrel stap strand, light green, 36mer, [9, 77] start, [30, 77] end
120-15 nm	Core	Oligo92	CGGTCAGTAGATTGAGGCCAGGTAACAACCTCAGTT	120-15 nm barrel stap strand, light green, 36mer, [9, 119] start, [30, 119] end
120-15 nm	Core	Oligo93	TCGTTTCCACACGTTTTTAGCAGAGACCCGTCGAGC	120-15 nm barrel stap strand, light green, 36mer, [9, 161] start, [30, 161] end
120-15 nm	Core	Oligo94	CTAACTGCAGCTAGTTCGAGAAGTCAGCGCGCACCT	120-15 nm barrel stap strand, light green, 36mer, [9, 203] start, [30, 203] end
120-15 nm	Core	Oligo95	TTTACCAGCCCTTCAATGCACTTGGGGCGGCGTGCA	120-15 nm barrel stap strand, light green, 36mer, [9, 245] start, [30, 245] end
120-15 nm	Core	Oligo96	ATGTCTTCTCAGAATGCTGGTAACCGAAGTGTGCAT	120-15 nm barrel stap strand, light green, 36mer, [28, 34] start, [11, 34] end
120-15 nm	Core	Oligo97	CCAGAAATCACGGGGCCTTCCCTTGCGGGTGGTAGT	120-15 nm barrel stap strand, light green, 36mer, [28, 76] start, [11, 76] end
120-15 nm	Core	Oligo98	GTGGCGTTCACTTGTTACTCAGCAAAGCGACCTGTA	120-15 nm barrel stap strand, light green, 36mer, [28, 118] start, [11, 118] end
120-15 nm	Core	Oligo99	GTCGTACGTTGTCCAACATAGGAGCCTCCATTGTAC	120-15 nm barrel stap strand, light green, 36mer, [28, 160] start, [11, 160] end
120-15 nm	Core	Oligo100	CCAATTTGCGACCCCGCTGGAAGTAGAGTGGCATGT	120-15 nm barrel stap strand, light green, 36mer, [28, 202] start, [11, 202] end
120-15 nm	Core	Oligo101	GGTGCCTCAGTATCCGCGCAAGAGCTACAGGGCAAG	120-15 nm barrel stap strand, light green, 36mer, [28, 244] start, [11, 244] end
120-15 nm	Core	Oligo102	CAGTGGTTTCACCCAACAAAGAGCAGGCCCGGACCG	120-15 nm barrel stap strand, light green, 36mer, [11, 35] start, [28, 35] end
120-15 nm	Core	Oligo103	AATTAACGCTACCTGAAGCCGGCACTGCCTTCGTTC	120-15 nm barrel stap strand, light green, 36mer, [11, 77] start, [28, 77] end
120-15 nm	Core	Oligo104	TCTCTGTGAAAATCCGCGATTGTGGGGCGACGAACC	120-15 nm barrel stap strand, light green, 36mer, [11, 119] start, [28, 119] end
120-15 nm	Core	Oligo105	GGACGAACATTCTAACGGCATTTCCCACTTGCTGCG	120-15 nm barrel stap strand, light green, 36mer, [11, 161] start, [28, 161] end
120-15 nm	Core	Oligo106	AGCGTTCTTGATTCGAACAACATCTGAGGGAGTGCC	120-15 nm barrel stap strand, light green, 36mer, [11, 203] start, [28, 203] end
120-15 nm	Core	Oligo107	TGATGGGTGTTGGCATTCCTCCGAGCGCCCCTGCCC	120-15 nm barrel stap strand, light green, 36mer, [11, 245] start, [28, 245] end
120-15 nm	Core	Oligo108	CAAAAGCCTGTGATCGGCGCATTCACTACCAAACCC	120-15 nm barrel stap strand, light green, 36mer, [26, 34] start, [13, 34] end
120-15 nm	Core	Oligo109	GCGCAGGGCTCCGACCTAGCTTCTTAGCGTAGTGTG	120-15 nm barrel stap strand, light green, 36mer, [26, 76] start, [13, 76] end
120-15 nm	Core	Oligo110	ATGAGACTGGGCCCGGCTGTTGGTTGGTAAATGCGT	120-15 nm barrel stap strand, light green, 36mer, [26, 118] start, [13, 118] end
120-15 nm	Core	Oligo111	CGCGCCGCTGATAGGAAGGTTGGTACTTGTGCACAT	120-15 nm barrel stap strand, light green, 36mer, [26, 160] start, [13, 160] end
120-15 nm	Core	Oligo112	CGATCCGGCTCACCCAGCGAGTGAGGAGTGGTAAGC	120-15 nm barrel stap strand, light green, 36mer, [26, 202] start, [13, 202] end
120-15 nm	Core	Oligo113	GGGGCTAGGTCGGATGTTTCTTGCATTGGAAGTGGC	120-15 nm barrel stap strand, light green, 36mer, [26, 244] start, [13, 244] end
120-15 nm	Core	Oligo114	TGGAAGTGAAGAGTGCACGAATGATTAGGACGCAGT	120-15 nm barrel stap strand, light green, 36mer, [13, 35] start, [26, 35] end
120-15 nm	Core	Oligo115	ACACAAGCACAATCAATGGCCGTACTGGGAAACCGG	120-15 nm barrel stap strand, light green, 36mer, [13, 77] start, [26, 77] end
120-15 nm	Core	Oligo116	GTTGTAGCCTCGTGTGCTCTATCCGGACACCTCTCG	120-15 nm barrel stap strand, light green, 36mer, [13, 119] start, [26, 119] end
120-15 nm	Core	Oligo117	TGCAACCTATGTTAAACGACCACAGCGGCGGGATTA	120-15 nm barrel stap strand, light green, 36mer, [13, 161] start, [26, 161] end
120-15 nm	Core	Oligo118	AACTCTGTGAACTTGGTCGCTCGATCGCCAGTTATG	120-15 nm barrel stap strand, light green, 36mer, [13, 203] start, [26, 203] end
120-15 nm	Core	Oligo119	TAGTACGTGATGGAACGATTCGCATGCCGAACCTGG	120-15 nm barrel stap strand, light green, 36mer, [13, 245] start, [26, 245] end
120-15 nm	Core	Oligo120	CGTGTAGACGGATCCGGTGGTGGGAGCAGACC	120-15 nm barrel short scaf strand, 32mer, [38, 46] start, [38, 87] end
120-15 nm	Core	Oligo121	CGTTCAACGCGAAACCGTGTGCCCCCATTTCG	120-15 nm barrel short scaf strand, 32mer, [38, 88] start, [38, 129] end
120-15 nm	Core	Oligo122	AACGTGCGTTGTGGGTGCGAGTGGTAGTCAGC	120-15 nm barrel short scaf strand, 32mer, [38, 130] start, [38, 171] end
120-15 nm	Core	Oligo123	TGTGTCCTACTTCCAGTGCCGCGCCACCATTC	120-15 nm barrel short scaf strand, 32mer, [38, 172] start, [38, 213] end
120-15 nm	Core	Oligo124	ACATCAGGGGCTTGCGAGGATACGCGGGTCTC	120-15 nm barrel short scaf strand, 32mer, [38, 214] start, [38, 255] end
120-15 nm	Core	Oligo125	CAGTTGGTCGCATGCAGGTGAGGCGCAAACGA	120-15 nm barrel short scaf strand, 32mer, [38, 256] start, [38, 45] end
120-15 nm	Core	Oligo126	CGACAGACTGCTGGCTAGCCGCGGTAGGTTGT	120-15 nm barrel short scaf strand, 32mer, [36, 46] start, [36, 87] end
120-15 nm	Core	Oligo127	AGAACTCAGGTAGCGGCCCAGCCAGCCCACAT	120-15 nm barrel short scaf strand, 32mer, [36, 88] start, [36, 129] end
120-15 nm	Core	Oligo128	GCAGGGGCCGCTTCAGGTGAACCTTCTGGCAT	120-15 nm barrel short scaf strand, 32mer, [36, 130] start, [36, 171] end
120-15 nm	Core	Oligo129	GGCCGCCCAGTCCCAGATATGCTACCCGGAAC	120-15 nm barrel short scaf strand, 32mer, [36, 172] start, [36, 213] end
120-15 nm	Core	Oligo130	TTCTGTGCTGTGCCACCGCCGTGTACCAAGCA	120-15 nm barrel short scaf strand, 32mer, [36, 214] start, [36, 255] end
120-15 nm	Core	Oligo131	GCGATGGAGCCTTTGCTGCGACAGTAACGCTC	120-15 nm barrel short scaf strand, 32mer, [36, 256] start, [36, 45] end
120-15 nm	Core	Oligo132	GACCTCCGAAAGATCCCTCAGCCACCACGCCC	120-15 nm barrel short scaf strand, 32mer, [34, 46] start, [34, 87] end
120-15 nm	Core	Oligo133	CTCGGGTGTTCATCGGCGGCTCAGAGCACTAC	120-15 nm barrel short scaf strand, 32mer, [34, 88] start, [34, 129] end
120-15 nm	Core	Oligo134	GATCCCCGAGCAGGTCGATAACCGCCCACTCC	120-15 nm barrel short scaf strand, 32mer, [34, 130] start, [34, 171] end
120-15 nm	Core	Oligo135	TCGTCCGTTCCCTATGGGCAGCACGGTTCAGG	120-15 nm barrel short scaf strand, 32mer, [34, 172] start, [34, 213] end
120-15 nm	Core	Oligo136	GGCCTAATGGTGACCCGCAACGGTGCTAGCAG	120-15 nm barrel short scaf strand, 32mer, [34, 214] start, [34, 255] end
120-15 nm	Core	Oligo137	GAGAACACGTTAGTAGACCGCTCGCCGAGGCC	120-15 nm barrel short scaf strand, 32mer, [34, 256] start, [34, 45] end
120-15 nm	Core	Oligo138	CCAAGTAGGGAGTGGGGATAGCCGAGTGCGCC	120-15 nm barrel short scaf strand, 32mer, [32, 46] start, [32, 87] end
120-15 nm	Core	Oligo139	TTGAGCAAATCCCAGGTCTCGCGCATCGGCCA	120-15 nm barrel short scaf strand, 32mer, [32, 88] start, [32, 129] end
120-15 nm	Core	Oligo140	TGCGGCTCTCTGTGTCCAAGCTGACAGGCTCC	120-15 nm barrel short scaf strand, 32mer, [32, 130] start, [32, 171] end
120-15 nm	Core	Oligo141	GAACCGAGGATCCCTGAGAGAGGAGCGGGGCC	120-15 nm barrel short scaf strand, 32mer, [32, 172] start, [32, 213] end
120-15 nm	Core	Oligo142	CAGTGTTGTGTGCCAATCCACGGGGGGCGATG	120-15 nm barrel short scaf strand, 32mer, [32, 214] start, [32, 255] end
120-15 nm	Core	Oligo143	AAGCACTCGGTATCCTGAGAGTCAGCCCGCCC	120-15 nm barrel short scaf strand, 32mer, [32, 256] start, [32, 45] end
120-15 nm	Core	Oligo144	CCTGGGATCGGGCAGATGGGGTTCGCGTCTAG	120-15 nm barrel short scaf strand, 32mer, [30, 46] start, [30, 87] end
120-15 nm	Core	Oligo145	GCTCGGTTGATGCGGTGGCGGAGAAACTGAGG	120-15 nm barrel short scaf strand, 32mer, [30, 88] start, [30, 129] end
120-15 nm	Core	Oligo146	TTGTTACCAATCGCCCATGCCACCGCTCGACG	120-15 nm barrel short scaf strand, 32mer, [30, 130] start, [30, 171] end
120-15 nm	Core	Oligo147	GGTCTCTGTGTCACTCCCGAACCCAGGTGCGC	120-15 nm barrel short scaf strand, 32mer, [30, 172] start, [30, 213] end
120-15 nm	Core	Oligo148	GCTGACTTCGATGAGGTCGGGAACTGCACGCC	120-15 nm barrel short scaf strand, 32mer, [30, 214] start, [30, 255] end
120-15 nm	Core	Oligo149	GCCCCAAGATGTGTGTCTCGGTTCACGGCGGA	120-15 nm barrel short scaf strand, 32mer, [30, 256] start, [30, 45] end
120-15 nm	Core	Oligo150	GCCTGCTCGCCCCGTGATTTCTGGGAACGAAG	120-15 nm barrel short scaf strand, 32mer, [28, 46] start, [28, 87] end
120-15 nm	Core	Oligo151	GCAGTGCCAACAAGTGAACGCCACGGTTCGTC	120-15 nm barrel short scaf strand, 32mer, [28, 88] start, [28, 129] end
120-15 nm	Core	Oligo152	GCCCCACATTGGACAACGTACGACCGCAGCAA	120-15 nm barrel short scaf strand, 32mer, [28, 130] start, [28, 171] end
120-15 nm	Core	Oligo153	GTGGGAAACGGGGTCGCAAATTGGGGCACTCC	120-15 nm barrel short scaf strand, 32mer, [28, 172] start, [28, 213] end
120-15 nm	Core	Oligo154	CTCAGATGCGGATACTGAGGCACCGGGCAGGG	120-15 nm barrel short scaf strand, 32mer, [28, 214] start, [28, 255] end
120-15 nm	Core	Oligo155	GCGCTCGGCATTCTGAGAAGACATCGGTCCGG	120-15 nm barrel short scaf strand, 32mer, [28, 256] start, [28, 45] end
120-15 nm	Core	Oligo156	CTAATCATGGTCGGAGCCCTGCGCCCGGTTTC	120-15 nm barrel short scaf strand, 32mer, [26, 46] start, [26, 87] end
120-15 nm	Core	Oligo157	CCAGTACGCCGGGCCCAGTCTCATCGAGAGGT	120-15 nm barrel short scaf strand, 32mer, [26, 88] start, [26, 129] end
120-15 nm	Core	Oligo158	GTCCGGATTCCTATCAGCGGCGCGTAATCCCG	120-15 nm barrel short scaf strand, 32mer, [26, 130] start, [26, 171] end
120-15 nm	Core	Oligo159	CCGCTGTGTGGGTGAGCCGGATCGCATAACTG	120-15 nm barrel short scaf strand, 32mer, [26, 172] start, [26, 213] end
120-15 nm	Core	Oligo160	GCGATCGACATCCGACCTAGCCCCCCAGGTTC	120-15 nm barrel short scaf strand, 32mer, [26, 214] start, [26, 255] end
120-15 nm	Core	Oligo161	GGCATGCGCGATCACAGGCTTTTGACTGCGTC	120-15 nm barrel short scaf strand, 32mer, [26, 256] start, [26, 45] end
